# Supplementary material for: Gain- and loss-of-function alleles within signaling pathways lead to phenotypic diversity among individuals
Source: iScience. 2024 Aug 31;27(10):110860. doi: 10.1016/j.isci.2024.110860 (PMC11460476; doi:10.1016/j.isci.2024.110860)
Supplement: File S1. Protein maps displaying identified alleles within the fMAPK, Mating, HOG, and PKA pathways, related to Figure 2 — Proteins and domains are relatively proportional. Amino acid substitutions are displayed followed by the number of strains that carry that substitution within the collection. Domain locations are displayed under the protein name. Blue, fMAPK or shared components; red, Mating components; orange, HOG components; green, PKA components. [file mmc2.xlsx]

## Sheet: Protein Maps
File S1. Protein maps displaying identified alleles within the fMAPK, Mating, HOG, and PKA pathways, related to Figure 2. Proteins and domains are relatively proportional. Amino acid substitutions are displayed followed by the number of strains that carry that substitution within the collection. Domain locations are displayed under the protein name. Blue, fMAPK or shared components; red, Mating c…
