# Supplementary material for: Gain- and loss-of-function alleles within signaling pathways lead to phenotypic diversity among individuals
Source: iScience. 2024 Aug 31;27(10):110860. doi: 10.1016/j.isci.2024.110860 (PMC11460476; doi:10.1016/j.isci.2024.110860)
Supplement: File S2. Quantitation of intragenic variation, related to Figure 2 — Histograms of the 62 genes tested display the number of individuals carrying no SNPs, one SNP, or multiple SNPs within the same gene. Blue, fMAPK or shared components; red, Mating components; orange, HOG components; green, PKA components. [file mmc3.xlsx]

## Sheet: Sheet1
File S2. Quantitation of intragenic variation, related to Figure 2. Histograms of the 62 genes tested displaying the number of individuals carrying no SNPs, one SNP, or multiple SNPs within the same gene. Blue, fMAPK or shared components; red, Mating components; orange, HOG components; green, PKA components.
