# Supplementary material for: Gain- and loss-of-function alleles within signaling pathways lead to phenotypic diversity among individuals
Source: iScience. 2024 Aug 31;27(10):110860. doi: 10.1016/j.isci.2024.110860 (PMC11460476; doi:10.1016/j.isci.2024.110860)
Supplement: File S3. Details of strains carrying STE20 and GPA2 alleles that showed a phenotypic consequence, related to Figure 3 and Figure 4 respectively [file mmc4.xlsx]

## Sheet: STE20 Alleles
File S3. Details of strains carrying STE20 and GPA2 alleles that showed a phenotypic consequence, related to Figure 3 and Figure 4 respectively.
Gene	aa site	aa change	Known Site Information	# of Strains with Substitution	Details on Strains	References for Strains	Strain Ploidy	Strains with Ploidy
					The number of strains that are heterozygous (HE) or homozygous (HO) for a given allele are displayed follwed by the isolation source and/or location. Red text = wild strains, black text = domesticated strains		The number of strains that are either euploid or aneuploid that carry a given STE20 allele	For strains with ploidy, the strain isolation source is indicated (1st column), followed by the strain name based on Peter et al., 2018 (2nd column), follwed by a gain (+) or loss (-) of a given chromosome (*#) (3rd column)
STE20	365	Trp to Arg	-	1	(1 HE - Distillary)	Peter et al., 2018	1 Euploid	-	-	-
	479	Pro to His	Near Sites P475 and P477, which when changed to G475 or A477, impairs the interaction with BEM1 [Winters and Pryciak, 2005], IDR, BEM1 binding domain (434-499)	5	(4 HE - African Beer); (1 HE - plant material, Madagascar)	Peter et al., 2018	3 Aneuploid; 2 Euploid	African Beer	AVS	+1*12, +1*13
									AVR	-1*15
									AVP	-1*14
	502	Ser to Leu	Phosphorylation site, CB - polar residues	4	(1 HE - Tree in Serbia, Related to French Dairy); (2 HE - French Dairy); (1 HO - Chinese from lineage IX in primeval forest)	Peter et al., 2018; Duan et al., 2019	2 Aneuploid; 2 Euploid	Tree in Serbia	BFN	+1*10
								French Dairy	ARS	+1*1
	646	Val to Glu	Protein kinase domain (620-871), near ATP binding site (K649), which when changed to R649, impairs phosphorylation of STE11 and histone H2B and mating efficiency,	1	(1 HE - US Beer)	Gallone et al., 2016	Unknown	-	-	-
		Val to Met		6	(5 HE - French Dairy); (1 HE - Rock from Ecuador, related to French Dairy)	Peter et al., 2018	1 Aneuploid; 5 Euploid	French Dairy	ARR	+1*1, +1*3
	676	Asn to Asp	Protein kinase domain (620-871)	1	(1 HE - Human, related to French Dairy)	Peter et al., 2018	1 Euploid	-	-	-
	712	Thr to Ala		7	(4 HE - 2 HO - Wine/European); (1 HE - Mosaic, Blackstrap Molasses)	Peter et al., 2018	1 Aneuploid; 6 Euploid	Mosaic	AER	+1*2, +1*4, +1*8, +1*9
	715	Gln to Leu		1	(1 HO - Prickly Pear, related to Wine/European)	Peter et al., 2018	1 Euploid	-	-	-
	739	Asp to Tyr	Active site, proton acceptor (D739), Protein kinase domain (620-871)	2	(2 HE - African Beer)	Peter et al., 2018	2 Euploid	-	-	-

## Sheet: GPA2 Alleles
Gene	aa site	aa change	Known Site Information	# of Strains with Substitution	Details on Strains	References for Strains	Universally Conserved
					The number of strains that are heterozygous (HE) or homozygous (HO) for a given allele are displayed follwed by the isolation source and/or location. Red text = wild strains, black text = domesticated strains		Is the amino acid site universally conserved in G-alpha proteins across eukaryotes?
GPA2	132	Gly to Ser	G1 motif, GTP binding site (130-135 GAGESG), Locks GPA2 in its activated GTP-bound form and abrogates the negative control by RGS2 (Versele et al., 1999; Lorenz and Heitman, 1997)	1	(1 HE - Chinese Lineage II from primeval forest, SX6)	Wang et al., 2012	Yes
		Gly to Arg		2	(1 HE - Leaf of tree, Eucalyptus sp., related to Beer); (1 HO - Kefir, related to Wine/European)	Peter et al., 2018; Strope et al., 2015
	159	Tyr to Cys	-	66	(41 HO - 7 HE - Wine/European); (1 HE - Bakery, related to Wine/ European); (1 HO - Caverns in Italy, related to Wine/European); (2 HO - 4 HE - Wine); (7 HO - Wine Flors); (1 HE - Cider); (1 HO - Beer); (1 HE - From lake sediment, Indonesia)	Peter et al., 2018; Goncalves et al., 2016; Coi et al., 2016 and Genowine project; Gallone et al., 2016; Strope et al., 2015	No
	224	Trp to Gly	-	2	(1 HE - North Vietnam); (1 HE - Sugar cane, Vietnam)	Peter et al., 2018	No
	267	Gln to *	Premature stop codon	1	(1 HE - Asian fermentation)	Peter et al., 2018	N/A
	275	Met to Ile	G2 motif (268-276 DILRSRQMT), GTP binding site (270-276 LRSRQMT), near Mg+2 binding site (276), near site 273, where a change from Arg to Ala creates an allele that constitutively activates adenyl cyclase and displays decreased GTP hydrolysis (Xue et al., 1998)	1	(1 HE - Ilex fruit)	Peter et al., 2018	No
	278	Gly to Arg	Near G2 motif, near GTP binding site (270-276), near Mg+2 binding site (276), Universally conserved amino acid	1	(1 HE - Wine/European)	Peter et al., 2018	Yes
	300	Gln to Arg	G3 motif (292-301 MHIYDVGGQR), GTP binding site (296-300 DVGGQ), [299 G>A is dominant active allele that is unable to undergo GTP-induced confirmational change; 300 Q>L is dominant active allele that abolishes intrinsic GTPase activity (Harashima and Heitman, 2002)]	3	(1 HO - Must of blanchard pears, related to Wine/European); (2 HE - African beer)	Peter et al., 2018	Yes
	363	Phe to Ser	G4 motif (361-368 VLFLNKID), near GTP-binding site (365-368)	38	(4 HO - 25 HE - French Dairy); (9 HE - Milk)	Peter et al., 2018; Duan et al., 2019	Yes
	368	Asp to His	G4 motif (361-368 VLFLNKID), GTP-binding site (365-368 NKID)	4	(1 HO - African palm wine); (1 HO - Fruit, Indonesia); (2 HO - Wine/West African)	Peter et al., 2018; Legras et al., 2018); Strope et al., 2015	Yes
	420	Ala to Asp	G5 motif (418-423 TQATDT), GTP-binding site (420)	1	(1 - HE - Wine/European)	Peter et al., 2018	Yes
	421	Thr to Ala	G5 motif (418-423 TQATDT), near GTP-binding site (420)	2	(2 HE - Alpechin/Olives)	Peter et al., 2018; Pontes et al., 2019	No
