# Supplementary material for: Gain- and loss-of-function alleles within signaling pathways lead to phenotypic diversity among individuals
Source: iScience. 2024 Aug 31;27(10):110860. doi: 10.1016/j.isci.2024.110860 (PMC11460476; doi:10.1016/j.isci.2024.110860)
Supplement: File S4. Conservation of G-motifs across eukaryotes in Gα-proteins, Rho GTPases, and Ras GTPases, related to Figure 4 — GPA2 G-motifs are in red text. Strongly conserved amino acid sites across all GTP-binding proteins are highlighted in orange. Strongly conserved amino acid sites across Gα-proteins are highlighted in yellow. Not conserved amino acid changes are highlighted in blue. [file mmc5.xlsx]

## Sheet: Sheet1
File S4. Conservation of G-motifs across eukaryotes in G𝛼-proteins, Rho GTPases, and Ras GTPases, related to Figure 4. GPA2 G-motifs are labeled in red text. Strongly conserved amino acid sites across all GTP-binding proteins are highlighted in orange. Strongly conserved amino acid sites across G𝛼-proteins are highlighted in yellow. Not conserved amino acid changes are highlighted in blue.

## Sheet: G1 Motif
G1 Motif - KVLLLGAGESGKST
Kingdom	Species	Gene	Protein Type	Protein Length	aa Positions	aa Sequence
FUNGI	S. cerevisiae	GPA2	G-alpha	449	125-138	K	V	L	L	L	G	A	G	E	S	G	K	S	T
		GPA1		472	43-56	K	L	L	L	L	G	A	G	E	S	G	K	S	T
		CDC42	Rho GTPase	191	5-18	K	C	V	V	V	G	D	G	A	V	G	K	T	C
		RHO1		209	12-25	K	L	V	I	V	G	D	G	A	C	G	K	T	C
		RHO2		192	9-22	K	L	V	I	I	G	D	G	A	C	G	K	T	S
		RHO3		231	18-31	K	I	V	I	L	G	D	G	A	C	G	K	T	S
		RHO4		291	74-87	K	I	V	V	V	G	D	G	A	V	G	K	T	C		Key
		RHO5		331	5-18	K	C	V	I	I	G	D	G	A	V	G	K	T	S		Strongly conserved across G-alpha proteins
		RAS1	RAS-like GTPase	309	12-25	K	I	V	V	V	G	G	G	G	V	G	K	S	A		Strongly conserved across GTP-binding proteins
		RAS2		322	12-25	K	L	V	V	V	G	G	G	G	V	G	K	S	A		Red = G Motif
	S. paradoxus	GPA2	G-alpha	451	127-140	K	V	L	L	L	G	A	G	E	S	G	K	S	T		Not conserved change
		GPA1		472	43-56	K	L	L	L	L	G	A	G	E	S	G	K	S	T
		CDC42	Rho GTPase	191	5-18	K	C	V	V	V	G	D	G	A	V	G	K	T	C
		RHO1		209	12-25	K	L	V	I	V	G	D	G	A	C	G	K	T	C
		RHO2		192	9-22	K	L	V	I	I	G	D	G	A	C	G	K	T	S
		RHO3		231	18-31	K	I	V	I	L	G	D	G	A	C	G	K	T	S
		RHO4		291	74-87	K	I	V	V	V	G	D	G	A	V	G	K	T	C
		RHO5		331	5-18	K	C	V	I	I	G	D	G	A	V	G	K	T	S
		RAS1	RAS-like GTPase	313	12-25	K	I	V	V	V	G	G	G	G	V	G	K	S	A
		RAS2		322	12-25	K	L	V	V	V	G	G	G	G	V	G	K	S	A
	C. albicans	GPA2	G-alpha	503	135-148	K	V	L	L	L	G	S	G	E	S	G	K	S	T
		CAG1 (scGPA1)		429	43-56	K	L	L	L	L	G	A	G	E	S	G	K	S	T
		CDC42	Rho GTPase	191	5-18	K	C	V	V	V	G	D	G	A	V	G	K	T	C
		RHO1		198	11-24	K	L	V	I	V	G	D	G	A	C	G	K	T	C
		RHO2		187	8-21	K	L	V	I	V	G	D	G	A	C	G	K	T	S
		RHO3		210	14-27	K	I	V	I	L	G	D	G	A	C	G	K	T	S
		CRL1 (scRHO4)		346	77-90	K	I	V	V	V	G	D	G	G	C	G	K	T	C
		RAC1 (scRHO5)		236	5-18	K	S	V	V	V	G	D	G	G	V	G	K	T	C
		RAS1	RAS-like GTPase	291	6-19	K	L	V	V	V	G	G	G	G	V	G	K	S	A
	C. glabrata	Cagl0i08195gp (scGPA2)	G-alpha	448	97-110	I	K	L	L	L	G	A	G	E	S	G	K	S	T
		GPA1		446	43-56	K	L	L	L	L	G	A	G	E	S	G	K	S	T
		CAGL0F05269g (scCDC42)	Rho GTPase	191	5-18	K	C	V	V	V	G	D	G	A	V	G	K	T	C
		RHO1		210	12-25	K	L	V	I	V	G	D	G	A	C	G	K	T	C
		CAGL0J05632g (scRHO2)		188	9-22	K	L	V	I	I	G	D	G	A	C	G	K	T	S
		CAGL0G08558g (scRHO3)		227	22-35	K	I	V	I	L	G	D	G	A	C	G	K	T	S
		RHO4		323	85-98	K	I	V	V	V	G	D	G	A	V	G	K	T	S
		CAGL0J11242g (scRHO5)		384	5-18	K	C	V	V	I	G	D	G	A	V	G	K	T	S
		RAS1	RAS-like GTPase	339	10-24	K	L	V	V	V	G	G	G	G	V	G	K	S	A
	U. maydis	gpa2	G-alpha	356	37-50	K	L	L	L	L	G	A	G	E	S	G	K	S	T
		cdc42	Rho GTPase	191	5-18	K	C	V	V	V	G	D	G	A	V	G	K	T	C
		ras2	RAS-like GTPase	192	9-22	K	L	V	V	L	G	D	G	G	V	G	K	T	A
	N. crassa	gna-2	G-alpha	355	35-48	K	L	L	L	L	G	A	G	E	S	G	K	S	T
		cdc42	Rho GTPase	196	6-19	K	C	V	V	V	G	D	G	A	V	G	K	T	C
		ras-2	RAS-like GTPase	229	10-24	K	L	V	V	L	G	D	G	G	V	G	K	T	A
PLANT	A. thaliana	GPA1	G-alpha	383	40-53	K	L	L	L	L	G	A	G	E	S	G	K	S	T
		ARAC1	Rho GTPase	197	8-21	K	C	V	T	V	G	D	G	A	V	G	K	T	C
		ARAC7		209	8-21	K	C	V	T	V	G	D	G	A	V	G	K	T	C
ANIMAL	C. elegans	gpa-2	G-alpha	356	35-48	K	L	L	L	L	G	A	G	E	C	G	K	S	T
		gpa-13		348	37-50	R	L	L	L	L	G	S	A	E	S	G	K	T	T
		cdc-42	Rho GTPase	191	5-18	K	C	V	V	V	G	D	G	A	V	G	K	T	C
		ras-2	RAS-like GTPase	211	19-32	K	L	V	V	I	G	D	G	G	V	G	K	S	S
	D. melanogaster	Galphas	G-alpha	385	45-58	R	L	L	L	L	G	A	G	E	S	G	K	S	T
		Galphaf		399	51-64	K	I	L	L	L	G	T	A	E	S	G	K	T	T
		Cdc42	Rho GTPase	191	5-18	K	C	V	V	V	G	D	G	A	V	G	K	T	C
		Ras85D	RAS-like GTPase	189	5-18	K	L	V	V	V	G	A	G	G	V	G	K	S	A
	D. rerlo	gnai2l	G-alpha	355	35-48	K	L	L	L	L	G	A	G	E	S	G	K	S	T
		gna13a		376	49-62	K	I	L	L	L	G	A	G	E	S	G	K	S	T
		gnav1		362	40-53	K	I	L	L	L	G	A	A	E	S	G	K	S	T
		gnaz		355	35-48	K	L	L	L	L	G	T	S	N	S	G	K	S	T
		gna11		400	41-54	K	L	L	L	L	G	E	-	-	S	G	K	S	T
		gna12		385	63-76	K	I	L	L	L	G	A	G	E	S	G	K	S	T
		cdc42a	Rho GTPase	191	5-18	K	C	V	V	V	G	D	G	A	V	G	K	T	C
		nras	RAS-like GTPase	188	5-18	K	L	V	V	V	G	A	G	G	V	G	K	S	A
	M. musculus	Gna11	G-alpha	359	41-54	K	L	L	L	L	G	T	G	E	S	G	K	S	T
		Gna12		379	56-69	K	I	L	L	L	G	T	G	E	S	G	K	S	T
		Gnaz		355	35-48	K	L	L	L	L	G	T	S	N	S	G	K	S	T
		Gnas1		1133	781-794	R	L	L	L	L	G	A	G	E	S	G	K	S	T
		Gnaq		359	41-54	K	L	L	L	L	G	T	G	E	S	G	K	S	T
		Cdc42	Rho GTPase	191	5-18	K	C	V	V	V	G	D	G	A	V	G	K	T	C
		Kras	RAS-like GTPase	189	5-18	K	L	V	V	V	G	A	G	G	V	G	K	S	A
	H. sapiens	GNA13	G-alpha	377	50-63	K	I	L	L	L	G	A	G	E	S	G	K	S	T
		GNA12		381	59-72	K	I	L	L	L	G	A	G	E	S	G	K	S	T
		GNAS1		1037	685-698	R	L	L	L	L	G	A	G	E	S	G	K	S	T
		GNAS2		394	42-55	R	L	L	L	L	G	A	G	E	S	G	K	S	T
		GNA15		374	44-57	K	L	L	L	L	G	P	G	E	S	G	K	S	T
		GNAQ		359	41-54	K	L	L	L	L	G	T	G	E	S	G	K	S	T
		GNAZ		355	35-48	K	L	L	L	L	G	T	S	N	S	G	K	S	T
		GNAT3		354	35-48	K	L	L	L	L	G	A	G	E	S	G	K	S	T
		GNAL		381	44-57	R	L	L	L	L	G	A	G	E	S	G	K	S	T
		GNAT1		350	31-44	K	L	L	L	L	G	A	G	E	S	G	K	S	T
		GNAT2		354	35-48	K	L	L	L	L	G	A	G	E	S	G	K	S	T
		GNAO1		354	35-48	K	L	L	L	L	G	A	G	E	S	G	K	S	T
		GNAI2		355	35-48	K	L	L	L	L	G	A	G	E	S	G	K	S	T
		GNAI1		354	35-48	K	L	L	L	L	G	A	G	E	S	G	K	S	T
		GNAI3		354	35-48	K	L	L	L	L	G	A	G	E	S	G	K	S	T
		GNA14		355	37-50	K	L	L	L	L	G	T	G	E	S	G	K	S	T
		GNA11		359	41-54	K	L	L	L	L	G	T	G	E	S	G	K	S	T
		CDC42	Rho GTPase	191	5-18	K	C	V	V	V	G	D	G	A	V	G	K	T	C
		RHOA		193	7-20	K	L	V	I	V	G	D	G	A	C	G	K	T	C
		RHOB		196	7-20	K	L	V	V	V	G	D	G	A	C	G	K	T	C
		MRAS	RAS-like GTPase	208	15-28	K	L	V	V	V	G	D	G	G	V	G	K	S	A
		KRAS		189	5-18	K	L	V	V	V	G	A	G	G	V	G	K	S	A
		HRAS		189	5-18	K	L	V	V	V	G	A	G	G	V	G	K	S	A
		NRAS		189	5-18	K	L	V	V	V	G	A	G	G	V	G	K	S	A

## Sheet: G2 Motif
G2 Motif - DILRSRQMT
Kingdom	Species	Gene	Protein Type	Protein Length	aa Positions	aa Sequence
FUNGI	S. cerevisiae	GPA2	G-alpha	449	268-281	D	I	L	R	S	R	Q	M	T	S	G	I	F	D
		GPA1		472	292-305	D	I	L	K	G	R	I	K	T	T	G	I	T	E
	S. paradoxus	GPA2		451	270-283	D	I	L	R	S	R	Q	M	T	S	G	I	F	D
		GPA1		472	292-305	D	I	L	K	G	R	I	K	T	T	G	I	T	E
	C. albicans	GPA2		503	323-336	D	V	L	R	T	R	K	K	T	S	G	I	F	I
		CAG1 (scGPA1)		429	249-262	D	I	L	K	G	R	I	K	T	T	G	I	T	E		Key
	C. glabrata	Cagl0i08195gp (scGPA2)		448	267-280	D	V	L	R	S	R	Q	K	T	S	G	I	F	D		Strongly conserved across G-alpha proteins
		GPA1		446	266-279	D	I	L	K	G	R	I	K	T	T	G	I	T	E		Red = G Motif
	U. maydis	gpa2		356	176-189	D	I	L	R	C	R	N	K	T	T	G	I	I	E		Not conserved change
	N. crassa	gna-2		355	174-187	D	L	L	R	S	R	L	R	T	T	G	I	T	E
PLANT	A. thaliana	GPA1		383	185-198	D	V	L	Y	A	R	V	R	T	T	G	V	V	E
ANIMAL	C. elegans	gpa-2		356	176-189	D	T	L	L	L	R	T	K	T	T	G	I	V	E
		gpa-13		348	174-187	D	L	I	M	A	Y	V	P	T	C	G	V	Q	N
	D. melanogaster	Galphas		385	184-197	D	I	L	R	C	R	V	L	T	S	G	I	F	E
		Galphaf		399	186-199	D	I	L	H	S	R	K	I	T	T	G	I	S	Q
	D. rerlo	gnai2l		355	174-187	D	V	L	R	T	R	V	K	T	T	G	I	V	E
		gna13a		376	194-207	D	I	L	L	A	R	K	P	T	K	G	I	H	E
		gnav1		362	179-192	D	V	L	R	V	R	L	R	T	T	G	V	I	E
		gnaz		355	174-187	D	I	L	R	S	R	D	M	T	T	G	I	V	E
		gna11		400	176-189	D	V	L	R	V	R	V	P	T	T	G	I	I	E
		gna12		385	204-217	D	I	L	L	A	R	K	A	T	K	G	I	V	E
	M. musculus	Gna11		359	178-191	D	V	L	R	V	R	V	P	T	T	G	I	T	E
		Gna12		379	198-211	D	I	L	L	A	R	K	A	T	A	G	I	I	E
		Gnaz		355	174-187	D	I	L	R	S	R	D	M	T	T	G	I	V	E
		Gnas1		1133	935-948	D	L	L	R	C	R	V	L	T	S	G	I	F	E
		Gnaq		359	178-191	D	V	L	R	V	R	V	P	T	T	G	I	I	E
	H. sapiens	GNA13		377	195-208	D	I	L	L	A	R	R	P	T	K	G	I	H	E
		GNA12		381	200-213	D	I	L	L	A	R	K	A	T	K	G	I	V	E
		GNAS1		1037	839-853	D	L	L	R	C	R	V	L	T	S	G	I	F	E
		GNAS2		394	196-209	D	L	L	R	C	R	V	L	T	S	G	I	F	E
		GNA15		374	181-194	D	V	L	R	S	R	M	P	T	T	G	I	N	E
		GNAQ		359	178-191	D	V	L	R	V	R	V	P	T	T	G	I	I	E
		GNAZ		355	174-187	D	I	L	R	S	R	D	M	T	T	G	I	V	E
		GNAT3		354	173-186	D	V	L	H	S	R	V	K	T	T	G	I	I	E
		GNAL		381	183-196	D	L	L	R	C	R	V	L	T	S	G	I	F	E
		GNAT1		350	169-182	D	V	L	R	S	R	V	K	T	T	G	I	I	E
		GNAT2		354	173-186	D	V	L	R	S	R	V	K	T	T	G	I	I	E
		GNAO1		354	174-187	D	I	L	R	T	R	V	K	T	T	G	I	V	E
		GNAI2		355	174-187	D	V	L	R	T	R	V	K	T	T	G	I	V	E
		GNAI1		354	174-187	D	V	L	R	T	R	V	K	T	T	G	I	V	E
		GNAI3		354	173-186	D	V	L	R	T	R	V	K	T	T	G	I	V	E
		GNA14		355	174-187	D	V	L	R	V	R	V	P	T	T	G	I	I	E
		GNA11		359	178-191	D	V	L	R	V	R	V	P	T	T	G	I	I	E

## Sheet: G3 Motif
G3 Motif - MHIYDVGGQR
Kingdom	Species	Gene	Protein Type	Protein Length	aa Positions	aa Sequence
FUNGI	S. cerevisiae	GPA2	G-alpha	449	292-304	M	H	I	Y	D	V	G	G	Q	R	S	E	R
		GPA1		472	315-327	F	K	V	L	D	A	G	G	Q	R	S	E	R
		CDC42	Rho GTPase	191	53-65	L	G	L	F	D	T	A	G	Q	E	D	Y	D
		RHO1		209	60-72	L	A	L	W	D	T	A	G	Q	E	D	Y	D
		RHO2		192	57-69	L	T	L	W	D	T	A	G	Q	E	E	Y	E
		RHO3		231	66-78	L	S	L	W	D	T	A	G	Q	E	E	F	D
		RHO4		291	123-135	L	A	L	W	D	T	A	G	Q	E	E	Y	S
		RHO5		331	83-95	I	N	L	W	D	T	A	G	Q	E	D	Y	D
		RAS1	RAS-like GTPase	309	60-72	L	D	I	L	D	T	A	G	Q	E	E	Y	S		Key
		RAS2		322	60-72	L	D	I	L	D	T	A	G	Q	E	E	Y	S		Strongly conserved across G-alpha proteins
	S. paradoxus	GPA2	G-alpha	451	294-306	M	H	I	Y	D	V	G	G	Q	R	S	E	R		Strongly conserved across GTP-binding proteins
		GPA1		472	315-327	F	K	V	L	D	A	G	G	Q	R	S	E	R		Red = G Motif
		CDC42	Rho GTPase	191	53-65	L	G	L	F	D	T	A	G	Q	E	D	Y	D		Not conserved change
		RHO1		209	60-72	L	A	L	W	D	T	A	G	Q	E	D	Y	D
		RHO2		192	57-69	L	T	L	W	D	T	A	G	Q	E	E	Y	E
		RHO3		231	66-78	L	S	L	W	D	T	A	G	Q	E	E	F	D
		RHO4		291	123-135	L	A	L	W	D	T	A	G	Q	E	E	Y	S
		RHO5		331	83-95	I	N	L	W	D	T	A	G	Q	E	D	Y	D
		RAS1	RAS-like GTPase	309	60-72	L	D	I	L	D	T	A	G	Q	E	E	Y	S
		RAS2		322	60-72	L	D	I	L	D	T	A	G	Q	E	E	Y	S
	C. albicans	GPA2	G-alpha	503	347-359	M	N	L	F	D	V	G	G	Q	R	S	E	R
		CAG1 (scGPA1)		429	272-284	F	K	V	L	D	A	G	G	Q	R	S	E	R
		CDC42	Rho GTPase	191	53-65	L	G	L	F	D	T	A	G	Q	E	D	Y	D
		RHO1		198	59-71	L	A	L	W	D	T	A	G	Q	E	D	Y	D
		RHO2		187	56-68	L	A	L	W	D	T	A	G	Q	E	E	Y	E
		RHO3		210	63-75	L	S	L	W	D	T	A	G	Q	E	E	F	D
		CRL1 (scRHO4)		346	126-138	L	A	L	W	D	T	A	G	Q	E	D	Y	D
		RAC1 (scRHO5)		236	53-65	L	G	L	W	D	T	A	G	Q	S	E	Y	D
		RAS1	RAS-like GTPase	291	54-66	L	D	V	L	D	T	A	G	Q	E	E	Y	S
	C. glabrata	Cagl0i08195gp (scGPA2)	G-alpha	448	291-303	M	H	I	Y	D	V	G	G	Q	R	S	E	R
		GPA1		446	289-301	F	K	V	Y	D	A	G	G	Q	R	S	E	R
		CAGL0F05269g (scCDC42)	Rho GTPase	191	53-65	L	G	L	F	D	T	A	G	Q	E	D	Y	D
		RHO1		210	60-72	L	A	L	W	D	T	A	G	Q	E	D	Y	D
		CAGL0J05632g (scRHO2)		188	57-69	L	A	L	W	D	T	A	G	Q	E	E	Y	E
		CAGL0G08558g (scRHO3)		227	70-82	L	S	L	W	D	T	A	G	Q	E	E	F	D
		RHO4		323	134-146	L	A	L	W	D	T	A	G	Q	E	E	Y	S
		CAGL0J11242g (scRHO5)		384	119-131	L	N	L	W	D	T	A	G	Q	E	E	Y	D
		RAS1	RAS-like GTPase	339	58-70	L	D	I	L	D	T	A	G	Q	E	E	Y	S
	U. maydis	gpa2	G-alpha	356	199-211	Y	R	I	F	D	V	G	G	Q	R	S	E	R
		cdc42	Rho GTPase	191	53-65	L	G	L	F	D	T	A	G	Q	E	D	Y	D
		ras2	RAS-like GTPase	192	57-69	L	E	V	L	D	T	A	G	Q	E	E	Y	T
	N. crassa	gna-2	G-alpha	355	197-209	Y	R	M	F	D	V	G	G	Q	R	S	E	R
		cdc42	Rho GTPase	196	55-67	L	G	L	F	D	T	A	G	Q	E	D	Y	D
		ras-2	RAS-like GTPase	229	58-70	L	E	V	L	D	T	A	G	Q	E	E	Y	T
PLANT	A. thaliana	GPA1	G-alpha	383	214-226	Y	R	L	F	D	V	G	G	Q	R	N	E	R
		ARAC1	Rho GTPase	197	56-68	L	G	L	W	D	T	A	G	Q	E	D	Y	N
		ARAC7		209	56-68	L	G	L	W	D	T	A	G	Q	E	D	Y	S
ANIMAL	C. elegans	gpa-2	G-alpha	356	199-211	F	R	V	F	D	V	G	G	Q	R	S	E	R
		gpa-13		348	197-209	F	Q	L	F	D	I	G	G	Q	K	I	D	R
		cdc-42	Rho GTPase	191	53-65	L	G	L	F	D	T	A	G	Q	E	D	Y	D
		ras-2	RAS-like GTPase	211	57-68	M	D	V	L	D	T	A	G	Q	E	E	F	S
	D. melanogaster	Galphas	G-alpha	385	207-219	F	H	M	F	D	V	G	G	Q	R	D	E	R
		Galphaf		399	217-230	F	Q	M	Y	D	V	G	G	Q	R	D	Q	R
		Cdc42	Rho GTPase	191	53-65	L	G	L	F	D	T	A	G	Q	E	D	Y	D
		Ras85D	RAS-like GTPase	189	53-65	L	D	I	L	D	T	A	G	Q	E	E	Y	S
	D. rerlo	gnai2l	G-alpha	355	197-209	F	K	M	F	D	V	G	G	Q	R	S	E	R
		gna13a		376	217-230	F	K	M	V	D	V	G	G	Q	R	S	E	R
		gnav1		362	202-215	F	R	M	Y	D	V	G	G	Q	R	T	E	R
		gnaz		355	197-209	F	K	M	V	D	V	G	G	Q	R	S	E	R
		gna11		400	242-255	F	R	M	V	D	V	G	G	Q	R	S	E	R
		gna12		385	227-240	F	K	M	V	D	V	G	G	Q	R	S	Q	R
		cdc42a	Rho GTPase	191	53-65	L	G	L	F	D	T	A	G	Q	E	D	Y	D
		nras	RAS-like GTPase	188	53-65	L	D	I	L	D	T	A	G	Q	E	E	Y	S
	M. musculus	Gna11	G-alpha	359	201-213	F	R	M	V	D	V	G	G	Q	R	S	E	R
		Gna12		379	221-233	F	K	M	V	D	V	G	G	Q	R	S	Q	R
		Gnaz		355	197-209	F	K	M	V	D	V	G	G	Q	R	S	E	R
		Gnas1		1133	958-970	F	H	M	F	D	V	G	G	Q	R	D	E	R
		Gnaq		359	201-213	F	R	M	V	D	V	G	G	Q	R	S	E	R
		Cdc42	Rho GTPase	191	53-65	L	G	L	F	D	T	A	G	Q	E	D	Y	D
		Kras	RAS-like GTPase	189	53-65	L	D	I	L	D	T	A	G	Q	E	E	Y	S
	H. sapiens	GNA13	G-alpha	377	218-230	F	K	M	V	D	V	G	G	Q	R	S	E	R
		GNA12		381	218-230	F	K	M	V	D	V	G	G	Q	R	S	E	R
		GNAS1		1037	862-874	F	H	M	F	D	V	G	G	Q	R	D	E	R
		GNAS2		394	219-231	F	H	M	F	D	V	G	G	Q	R	D	E	R
		GNA15		374	204-216	L	R	I	V	D	V	G	G	Q	K	S	E	R
		GNAQ		359	201-213	F	R	M	V	D	V	G	G	Q	R	S	E	R
		GNAZ		355	197-209	F	K	M	V	D	V	G	G	Q	R	S	E	R
		GNAT3		354	196-208	F	R	M	F	D	V	G	G	Q	R	S	E	R
		GNAL		381	206-218	F	H	M	F	D	V	G	G	Q	R	D	E	R
		GNAT1		350	192-204	F	R	M	F	D	V	G	G	Q	R	S	E	R
		GNAT2		354	196-208	F	R	M	F	D	V	G	G	Q	R	S	E	R
		GNAO1		354	197-209	F	R	L	F	D	V	G	G	Q	R	S	E	R
		GNAI2		355	197-209	F	K	M	F	D	V	G	G	Q	R	S	E	R
		GNAI1		354	196-208	F	K	M	F	D	V	G	G	Q	R	S	E	R
		GNAI3		354	196-208	F	K	M	F	D	V	G	G	Q	R	S	E	R
		GNA14		355	197-209	F	R	M	V	D	V	G	G	Q	R	S	E	R
		GNA11		359	201-213	F	R	M	V	D	V	G	G	Q	R	S	E	R
		CDC42	Rho GTPase	191	53-65	L	G	L	F	D	T	A	G	Q	E	D	Y	D
		RHOA		193	55-67	L	A	L	W	D	T	A	G	Q	E	D	Y	D
		RHOB		196	55-67	L	A	L	W	D	T	A	G	Q	E	D	Y	D
		MRAS	RAS-like GTPase	208	63-75	L	D	V	L	D	T	A	G	Q	E	E	F	S
		KRAS		189	53-65	L	D	I	L	D	T	A	G	Q	E	E	Y	S
		HRAS		189	53-65	L	D	I	L	D	T	A	G	Q	E	E	Y	S
		NRAS		189	53-65	L	D	I	L	D	T	A	G	Q	E	E	Y	S

## Sheet: G4 Motif
G4 Motif - VLFLNKID
Kingdom	Species	Gene	Protein Type	Protein Length	aa Positions	aa Sequence
FUNGI	S. cerevisiae	GPA2	G-alpha	449	361-373	V	L	F	L	N	K	I	D	L	F	A	E	K
		GPA1		472	384-396	I	L	F	L	N	K	I	D	L	F	E	E	K
	S. paradoxus	GPA2		451	363-375	V	L	F	L	N	K	I	D	L	F	A	E	K
		GPA1		472	384-396	I	L	F	L	N	K	I	D	L	F	E	E	K
	C. albicans	GPA2		503	416-428	V	L	F	L	N	K	I	D	V	F	A	E	K
		CAG1 (scGPA1)		429	343-353	I	L	F	L	N	K	I	D	I	F	E	N	K		Key
	C. glabrata	Cagl0i08195gp (scGPA2)		448	360-372	V	L	F	L	N	K	I	D	L	F	A	E	K		Strongly conserved across G-alpha proteins
		GPA1		446	358-371	I	L	F	L	N	K	V	D	L	F	E	E	K		Red = G Motif
	U. maydis	gpa2		356	265-277	I	L	F	L	N	K	I	D	L	F	K	Q	K		Not conserved change
	N. crassa	gna-2		355	266-279	I	L	F	L	N	K	I	D	L	F	K	E	K
PLANT	A. thaliana	GPA1		383	283-295	M	L	F	L	N	K	F	D	I	F	E	K	K
ANIMAL	C. elegans	gpa-2		356	268-281	I	L	F	L	N	K	K	D	L	F	E	E	K
		gpa-13		348	266-279	Y	L	F	L	N	E	I	D	V	F	C	E	K
	D. melanogaster	Galphas		385	276-288	I	L	F	L	N	K	Q	D	L	L	A	E	K
		Galphaf		399	286-299	I	V	F	L	N	K	Y	D	I	M	E	R	K
	D. rerlo	gnai2l		355	266-278	I	L	F	L	N	K	K	D	L	F	E	Q	K
		gna13a		376	286-299	I	L	F	L	N	K	T	D	L	L	E	D	K
		gnav1		362	271-284	I	L	F	M	N	K	I	D	L	F	Q	E	K
		gnaz		355	266-279	I	L	F	L	N	K	K	D	L	L	A	E	K
		gna11		400	311-324	I	L	F	L	N	K	K	D	L	L	A	E	K
		gna12		385	296-309	I	L	F	L	N	K	M	D	L	L	V	E	K
	M. musculus	Gna11		359	269-281	I	L	F	L	N	K	K	D	L	L	E	E	K
		Gna12		379	290-302	I	L	F	L	N	K	M	D	L	L	V	E	K
		Gnaz		355	268-281	I	L	F	L	N	K	K	D	L	L	A	E	K
		Gnas1		1133	1027-1039	I	L	F	L	N	K	Q	D	L	L	A	E	K
		Gnaq		359	270-282	I	L	F	L	N	K	K	D	L	L	E	E	K
	H. sapiens	GNA13		377	287-299	I	L	F	L	N	K	T	D	L	L	E	E	K
		GNA12		381	292-304	I	L	F	L	N	K	M	D	L	L	V	E	K
		GNAS1		1037	931-943	I	L	F	L	N	K	Q	D	L	L	A	E	K
		GNAS2		394	288-300	I	L	F	L	N	K	Q	D	L	L	A	E	K
		GNA15		374	273-285	I	L	F	L	N	K	T	D	I	L	E	E	K
		GNAQ		359	270-282	I	L	F	L	N	K	D	D	L	L	E	E	K
		GNAZ		355	267-279	I	L	F	L	N	K	K	D	L	L	A	E	K
		GNAT3		354	265-277	V	L	F	L	N	K	K	D	I	F	Q	E	K
		GNAL		381	275-287	I	L	F	L	N	K	Q	D	M	L	A	E	K
		GNAT1		350	261-273	V	L	F	L	N	K	D	D	V	F	F	E	K
		GNAT2		354	265-277	V	L	F	L	N	K	K	D	L	F	E	E	K
		GNAO1		354	266-278	I	L	F	L	N	K	K	D	L	F	G	E	K
		GNAI2		355	266-278	I	L	F	L	N	K	K	D	L	F	E	E	K
		GNAI1		354	265-277	I	L	F	L	N	K	K	D	L	F	E	E	K
		GNAI3		354	265-277	I	L	F	L	N	K	K	D	L	F	E	E	K
		GNA14		355	266-278	I	L	F	L	N	K	K	D	L	F	E	E	K
		GNA11		359	270-282	I	L	F	L	N	K	K	D	L	L	E	D	K

## Sheet: G5 Motif
G5 Motif - TQATDT
Kingdom	Species	Gene	Protein Type	Protein Length	aa Positions	aa Sequence
FUNGI	S. cerevisiae	GPA2	G-alpha	449	413-424	I	Y	P	H	V	T	Q	A	T	D	T	S
		GPA1		472	437-448	I	Y	V	K	R	T	C	A	T	D	T	Q
	S. paradoxus	GPA2		451	415-426	I	Y	P	H	V	T	Q	A	T	D	T	S
		GPA1		472	437-448	I	Y	V	K	R	T	C	A	T	D	T	Q
	C. albicans	GPA2		503	468-479	I	Y	P	H	V	T	Q	A	T	D	T	S		Key
		CAG1 (scGPA1)		429	394-405	I	Y	V	H	R	T	C	A	T	D	S	K		Strongly conserved across G-alpha proteins
	C. glabrata	Cagl0i08195gp (scGPA2)		448	412-423	I	Y	P	H	V	T	Q	A	T	D	T	S		Red = G Motif
		GPA1		446	411-422	I	Y	V	K	Q	T	C	A	T	D	T	E		Not conserved change
	U. maydis	gpa2		356	322-333	I	Y	P	S	F	T	N	A	T	D	V	S
	N. crassa	gna-2		355	321-332	I	Y	G	H	F	T	N	A	T	D	T	N
PLANT	A. thaliana	GPA1		383	347-358	F	K	I	Y	R	T	T	A	L	D	Q	K
ANIMAL	C. elegans	gpa-2		356	321-332	F	Y	V	H	E	T	C	A	T	D	T	N
		gpa-13		348	319-330	Y	R	V	Y	R	C	I	A	I	D	T	Q
	D. melanogaster	Galphas		385	347-358	C	Y	P	H	F	T	C	A	V	D	T	E
		Galphaf		399	364-377	C	Y	Y	H	F	T	V	A	T	D	T	R
	D. rerlo	gnai2l		355	320-331	I	Y	P	H	F	T	C	A	T	D	T	K
		gna13a		376	341-354	L	Y	H	H	F	T	T	A	I	N	T	E
		gnav1		362	327-340	I	Y	H	H	F	T	T	A	T	D	T	S
		gnaz		355	320-331	I	Y	S	H	F	T	C	A	T	D	T	S
		gna11		400	365-378	I	Y	S	H	F	T	C	A	T	D	T	E
		gna12		385	350-363	L	F	H	H	F	T	T	A	I	D	T	E
	M. musculus	Gna11		359	324-335	I	Y	S	H	F	T	C	A	T	D	T	E
		Gna12		379	344-355	L	F	H	H	F	T	T	A	I	D	T	E
		Gnaz		355	320-331	I	Y	S	H	F	T	C	A	T	D	T	S
		Gnas1		1133	1098-1109	C	Y	P	H	F	T	C	A	V	D	T	E
		Gnaq		359	324-335	I	Y	S	H	F	T	C	A	T	D	T	E
	H. sapiens	GNA13		377	342-353	L	Y	H	H	F	T	T	A	I	N	T	E
		GNA12		381	346-357	L	F	H	H	F	T	T	A	I	D	T	E
		GNAS1		1037	1002-1013	C	Y	P	H	F	T	C	A	V	D	T	E
		GNAS2		394	359-370	C	Y	P	H	F	T	C	A	V	D	T	E
		GNA15		374	339-350	L	F	S	H	Y	T	C	A	T	D	T	Q
		GNAQ		359	324-335	I	Y	S	H	F	T	C	A	T	D	T	E
		GNAZ		355	320-331	I	Y	S	H	F	T	C	A	T	D	T	S
		GNAT3		354	319-330	I	Y	S	H	M	T	C	A	T	D	T	Q
		GNAL		381	346-357	C	Y	P	H	F	T	C	A	V	D	T	E
		GNAT1		350	315-326	I	Y	S	H	M	T	C	A	T	D	T	Q
		GNAT2		354	319-330	I	Y	S	H	M	T	C	A	T	D	T	Q
		GNAO1		354	319-330	I	Y	C	H	M	T	C	A	T	D	T	N
		GNAI2		355	320-331	I	Y	T	H	F	T	C	A	T	D	T	K
		GNAI1		354	319-330	I	Y	T	H	F	T	C	A	T	D	T	K
		GNAI3		354	319-330	I	Y	T	H	F	T	C	A	T	D	T	K
		GNA14		355	320-331	I	Y	S	H	F	T	C	A	T	D	T	D
		GNA11		359	324-335	I	Y	S	H	F	T	C	A	T	D	T	E
