# Supplementary material for: Gain- and loss-of-function alleles within signaling pathways lead to phenotypic diversity among individuals
Source: iScience. 2024 Aug 31;27(10):110860. doi: 10.1016/j.isci.2024.110860 (PMC11460476; doi:10.1016/j.isci.2024.110860)
Supplement: File S5. Accession numbers for 102 Candida albicans genomes used in this study, related to Figure 4 [file mmc6.xlsx]

## Sheet: Sheet1
File S8. Accession numbers for 102 Candida albicans genomes used in this study, related to Figure 4.
Accession Number	Strain Name	Contig 1	Contig 2	Contig 3	Contig 4	Contig 5	Contig 6	Contig 7	Contig 8	Contig 9	Contig 10	Contig 11	Contig 12	Contig 13	Contig 14	Contig 15	Contig 16	Contig 17	Contig 18	Contig 19	Contig 20	Contig 21	Contig 22	Contig 23	Contig 24	Contig 25	Contig 26	Contig 27	Contig 28	Contig 29	Contig 30	Contig 31	Contig 32	Contig 33	Contig 34	Contig 35	Contig 36	Contig 37	Contig 38	Contig 39	Contig 40	Contig 41	Contig 42	Contig 43	Contig 44	Contig 45	Contig 46	Contig 47	Contig 48
GCA_000447455	KE650774.1 Candida albicans A123 unplaced genomic scaffold supercont1.1, whole genome shotgun sequence	KE650774.1 Candida albicans A123 unplaced genomic scaffold supercont1.1, whole genome shotgun sequence	KE650775.1 Candida albicans A123 unplaced genomic scaffold supercont1.10, whole genome shotgun sequence	AVAR01000056.1 Candida albicans A123 cont1.56, whole genome shotgun sequence	AVAR01000057.1 Candida albicans A123 cont1.57, whole genome shotgun sequence	KE650776.1 Candida albicans A123 unplaced genomic scaffold supercont1.13, whole genome shotgun sequence	KE650777.1 Candida albicans A123 unplaced genomic scaffold supercont1.14, whole genome shotgun sequence	KE650778.1 Candida albicans A123 unplaced genomic scaffold supercont1.15, whole genome shotgun sequence	AVAR01000076.1 Candida albicans A123 cont1.76, whole genome shotgun sequence	KE650779.1 Candida albicans A123 unplaced genomic scaffold supercont1.17, whole genome shotgun sequence	KE650780.1 Candida albicans A123 unplaced genomic scaffold supercont1.18, whole genome shotgun sequence	KE650781.1 Candida albicans A123 unplaced genomic scaffold supercont1.19, whole genome shotgun sequence	KE650782.1 Candida albicans A123 unplaced genomic scaffold supercont1.2, whole genome shotgun sequence	KE650783.1 Candida albicans A123 unplaced genomic scaffold supercont1.20, whole genome shotgun sequence	KE650784.1 Candida albicans A123 unplaced genomic scaffold supercont1.21, whole genome shotgun sequence	KE650785.1 Candida albicans A123 unplaced genomic scaffold supercont1.22, whole genome shotgun sequence	KE650786.1 Candida albicans A123 unplaced genomic scaffold supercont1.23, whole genome shotgun sequence	KE650787.1 Candida albicans A123 unplaced genomic scaffold supercont1.24, whole genome shotgun sequence	KE650788.1 Candida albicans A123 unplaced genomic scaffold supercont1.25, whole genome shotgun sequence	KE650789.1 Candida albicans A123 unplaced genomic scaffold supercont1.26, whole genome shotgun sequence	KE650790.1 Candida albicans A123 unplaced genomic scaffold supercont1.27, whole genome shotgun sequence	AVAR01000146.1 Candida albicans A123 cont1.146, whole genome shotgun sequence	AVAR01000147.1 Candida albicans A123 cont1.147, whole genome shotgun sequence	AVAR01000007.1 Candida albicans A123 cont1.7, whole genome shotgun sequence	KE650791.1 Candida albicans A123 unplaced genomic scaffold supercont1.30, whole genome shotgun sequence	KE650792.1 Candida albicans A123 unplaced genomic scaffold supercont1.31, whole genome shotgun sequence	KE650793.1 Candida albicans A123 unplaced genomic scaffold supercont1.32, whole genome shotgun sequence	KE650794.1 Candida albicans A123 unplaced genomic scaffold supercont1.33, whole genome shotgun sequence	KE650795.1 Candida albicans A123 unplaced genomic scaffold supercont1.34, whole genome shotgun sequence	AVAR01000176.1 Candida albicans A123 cont1.176, whole genome shotgun sequence	AVAR01000177.1 Candida albicans A123 cont1.177, whole genome shotgun sequence	KE650796.1 Candida albicans A123 unplaced genomic scaffold supercont1.37, whole genome shotgun sequence	KE650797.1 Candida albicans A123 unplaced genomic scaffold supercont1.38, whole genome shotgun sequence	KE650798.1 Candida albicans A123 unplaced genomic scaffold supercont1.39, whole genome shotgun sequence	KE650799.1 Candida albicans A123 unplaced genomic scaffold supercont1.4, whole genome shotgun sequence	KE650800.1 Candida albicans A123 unplaced genomic scaffold supercont1.40, whole genome shotgun sequence	AVAR01000209.1 Candida albicans A123 cont1.209, whole genome shotgun sequence	AVAR01000210.1 Candida albicans A123 cont1.210, whole genome shotgun sequence	AVAR01000211.1 Candida albicans A123 cont1.211, whole genome shotgun sequence	KE650801.1 Candida albicans A123 unplaced genomic scaffold supercont1.44, whole genome shotgun sequence	KE650802.1 Candida albicans A123 unplaced genomic scaffold supercont1.45, whole genome shotgun sequence	KE650803.1 Candida albicans A123 unplaced genomic scaffold supercont1.46, whole genome shotgun sequence	KE650804.1 Candida albicans A123 unplaced genomic scaffold supercont1.47, whole genome shotgun sequence	KE650805.1 Candida albicans A123 unplaced genomic scaffold supercont1.48, whole genome shotgun sequence	KE650806.1 Candida albicans A123 unplaced genomic scaffold supercont1.49, whole genome shotgun sequence	AVAR01000010.1 Candida albicans A123 cont1.10, whole genome shotgun sequence	AVAR01000246.1 Candida albicans A123 cont1.246, whole genome shotgun sequence	AVAR01000247.1 Candida albicans A123 cont1.247, whole genome shotgun sequence	AVAR01000248.1 Candida albicans A123 cont1.248, whole genome shotgun sequence
GCA_002276455	MUZS01000001.1 Candida albicans strain ATCC 10231 jcf7180000089926, whole genome shotgun sequence	MUZS01000001.1 Candida albicans strain ATCC 10231 jcf7180000089926, whole genome shotgun sequence	MUZS01000002.1 Candida albicans strain ATCC 10231 jcf7180000089927, whole genome shotgun sequence	MUZS01000003.1 Candida albicans strain ATCC 10231 jcf7180000089928, whole genome shotgun sequence	MUZS01000004.1 Candida albicans strain ATCC 10231 jcf7180000089929, whole genome shotgun sequence	MUZS01000005.1 Candida albicans strain ATCC 10231 jcf7180000089930, whole genome shotgun sequence	MUZS01000006.1 Candida albicans strain ATCC 10231 jcf7180000089931, whole genome shotgun sequence	MUZS01000007.1 Candida albicans strain ATCC 10231 jcf7180000089932, whole genome shotgun sequence	MUZS01000008.1 Candida albicans strain ATCC 10231 jcf7180000089933, whole genome shotgun sequence	MUZS01000009.1 Candida albicans strain ATCC 10231 jcf7180000089934, whole genome shotgun sequence	MUZS01000010.1 Candida albicans strain ATCC 10231 jcf7180000089935, whole genome shotgun sequence	MUZS01000011.1 Candida albicans strain ATCC 10231 jcf7180000089936, whole genome shotgun sequence	MUZS01000012.1 Candida albicans strain ATCC 10231 jcf7180000089937, whole genome shotgun sequence	MUZS01000013.1 Candida albicans strain ATCC 10231 jcf7180000089938, whole genome shotgun sequence	MUZS01000014.1 Candida albicans strain ATCC 10231 jcf7180000089939, whole genome shotgun sequence	MUZS01000015.1 Candida albicans strain ATCC 10231 jcf7180000089940, whole genome shotgun sequence	MUZS01000016.1 Candida albicans strain ATCC 10231 jcf7180000089941, whole genome shotgun sequence	MUZS01000017.1 Candida albicans strain ATCC 10231 jcf7180000089942, whole genome shotgun sequence	MUZS01000018.1 Candida albicans strain ATCC 10231 jcf7180000089943, whole genome shotgun sequence	MUZS01000019.1 Candida albicans strain ATCC 10231 jcf7180000089944, whole genome shotgun sequence	MUZS01000020.1 Candida albicans strain ATCC 10231 jcf7180000089945, whole genome shotgun sequence	MUZS01000021.1 Candida albicans strain ATCC 10231 jcf7180000089946, whole genome shotgun sequence	MUZS01000022.1 Candida albicans strain ATCC 10231 jcf7180000089947, whole genome shotgun sequence	MUZS01000023.1 Candida albicans strain ATCC 10231 jcf7180000089948, whole genome shotgun sequence	MUZS01000024.1 Candida albicans strain ATCC 10231 jcf7180000089949, whole genome shotgun sequence	MUZS01000025.1 Candida albicans strain ATCC 10231 jcf7180000089950, whole genome shotgun sequence	MUZS01000026.1 Candida albicans strain ATCC 10231 jcf7180000089951, whole genome shotgun sequence	MUZS01000027.1 Candida albicans strain ATCC 10231 jcf7180000089952, whole genome shotgun sequence	MUZS01000028.1 Candida albicans strain ATCC 10231 jcf7180000089953, whole genome shotgun sequence	MUZS01000029.1 Candida albicans strain ATCC 10231 jcf7180000089954, whole genome shotgun sequence	MUZS01000030.1 Candida albicans strain ATCC 10231 jcf7180000089955, whole genome shotgun sequence	MUZS01000031.1 Candida albicans strain ATCC 10231 jcf7180000089956, whole genome shotgun sequence	MUZS01000032.1 Candida albicans strain ATCC 10231 jcf7180000089957, whole genome shotgun sequence	MUZS01000033.1 Candida albicans strain ATCC 10231 jcf7180000089958, whole genome shotgun sequence	MUZS01000034.1 Candida albicans strain ATCC 10231 jcf7180000089959, whole genome shotgun sequence	MUZS01000035.1 Candida albicans strain ATCC 10231 jcf7180000089960, whole genome shotgun sequence	MUZS01000036.1 Candida albicans strain ATCC 10231 jcf7180000089961, whole genome shotgun sequence	MUZS01000037.1 Candida albicans strain ATCC 10231 jcf7180000089962, whole genome shotgun sequence	MUZS01000038.1 Candida albicans strain ATCC 10231 jcf7180000089963, whole genome shotgun sequence	MUZS01000039.1 Candida albicans strain ATCC 10231 jcf7180000089964, whole genome shotgun sequence	MUZS01000040.1 Candida albicans strain ATCC 10231 jcf7180000089965, whole genome shotgun sequence	MUZS01000041.1 Candida albicans strain ATCC 10231 jcf7180000089966, whole genome shotgun sequence	MUZS01000042.1 Candida albicans strain ATCC 10231 jcf7180000089967, whole genome shotgun sequence	MUZS01000043.1 Candida albicans strain ATCC 10231 jcf7180000089968, whole genome shotgun sequence	MUZS01000044.1 Candida albicans strain ATCC 10231 jcf7180000089969, whole genome shotgun sequence	MUZS01000045.1 Candida albicans strain ATCC 10231 jcf7180000089970, whole genome shotgun sequence	MUZS01000046.1 Candida albicans strain ATCC 10231 jcf7180000089971, whole genome shotgun sequence	MUZS01000047.1 Candida albicans strain ATCC 10231 jcf7180000089972, whole genome shotgun sequence	MUZS01000048.1 Candida albicans strain ATCC 10231 jcf7180000089973, whole genome shotgun sequence
GCA_005890705	VBVA01000001.1 Candida albicans strain NCYC 4146 000000F_001_arrow, whole genome shotgun sequence	VBVA01000001.1 Candida albicans strain NCYC 4146 000000F_001_arrow, whole genome shotgun sequence	VBVA01000002.1 Candida albicans strain NCYC 4146 000000F_002_arrow, whole genome shotgun sequence	VBVA01000003.1 Candida albicans strain NCYC 4146 000000F_003_arrow, whole genome shotgun sequence	VBVA01000004.1 Candida albicans strain NCYC 4146 000000F_004_arrow, whole genome shotgun sequence	VBVA01000005.1 Candida albicans strain NCYC 4146 000000F_005_arrow, whole genome shotgun sequence	VBVA01000006.1 Candida albicans strain NCYC 4146 000000F_006_arrow, whole genome shotgun sequence	VBVA01000007.1 Candida albicans strain NCYC 4146 000000F_007_arrow, whole genome shotgun sequence	VBVA01000008.1 Candida albicans strain NCYC 4146 000000F_008_arrow, whole genome shotgun sequence	VBVA01000009.1 Candida albicans strain NCYC 4146 000000F_009_arrow, whole genome shotgun sequence	VBVA01000010.1 Candida albicans strain NCYC 4146 000000F_010_arrow, whole genome shotgun sequence	VBVA01000011.1 Candida albicans strain NCYC 4146 000000F_011_arrow, whole genome shotgun sequence	VBVA01000012.1 Candida albicans strain NCYC 4146 000000F_012_arrow, whole genome shotgun sequence	VBVA01000013.1 Candida albicans strain NCYC 4146 000001F_001_arrow, whole genome shotgun sequence	VBVA01000014.1 Candida albicans strain NCYC 4146 000001F_002_arrow, whole genome shotgun sequence	VBVA01000015.1 Candida albicans strain NCYC 4146 000001F_003_arrow, whole genome shotgun sequence	VBVA01000016.1 Candida albicans strain NCYC 4146 000001F_004_arrow, whole genome shotgun sequence	VBVA01000017.1 Candida albicans strain NCYC 4146 000001F_005_arrow, whole genome shotgun sequence	VBVA01000018.1 Candida albicans strain NCYC 4146 000001F_006_arrow, whole genome shotgun sequence	VBVA01000019.1 Candida albicans strain NCYC 4146 000001F_007_arrow, whole genome shotgun sequence	VBVA01000020.1 Candida albicans strain NCYC 4146 000001F_008_arrow, whole genome shotgun sequence	VBVA01000021.1 Candida albicans strain NCYC 4146 000001F_009_arrow, whole genome shotgun sequence	VBVA01000022.1 Candida albicans strain NCYC 4146 000001F_010_arrow, whole genome shotgun sequence	VBVA01000023.1 Candida albicans strain NCYC 4146 000001F_011_arrow, whole genome shotgun sequence	VBVA01000024.1 Candida albicans strain NCYC 4146 000001F_012_arrow, whole genome shotgun sequence	VBVA01000025.1 Candida albicans strain NCYC 4146 000002F_001_arrow, whole genome shotgun sequence	VBVA01000026.1 Candida albicans strain NCYC 4146 000002F_002_arrow, whole genome shotgun sequence	VBVA01000027.1 Candida albicans strain NCYC 4146 000002F_003_arrow, whole genome shotgun sequence	VBVA01000028.1 Candida albicans strain NCYC 4146 000002F_004_arrow, whole genome shotgun sequence	VBVA01000029.1 Candida albicans strain NCYC 4146 000002F_005_arrow, whole genome shotgun sequence	VBVA01000030.1 Candida albicans strain NCYC 4146 000002F_006_arrow, whole genome shotgun sequence	VBVA01000031.1 Candida albicans strain NCYC 4146 000002F_007_arrow, whole genome shotgun sequence	VBVA01000032.1 Candida albicans strain NCYC 4146 000003F_001_arrow, whole genome shotgun sequence	VBVA01000033.1 Candida albicans strain NCYC 4146 000003F_002_arrow, whole genome shotgun sequence	VBVA01000034.1 Candida albicans strain NCYC 4146 000003F_003_arrow, whole genome shotgun sequence	VBVA01000035.1 Candida albicans strain NCYC 4146 000003F_004_arrow, whole genome shotgun sequence	VBVA01000036.1 Candida albicans strain NCYC 4146 000003F_005_arrow, whole genome shotgun sequence	VBVA01000037.1 Candida albicans strain NCYC 4146 000003F_006_arrow, whole genome shotgun sequence	VBVA01000038.1 Candida albicans strain NCYC 4146 000003F_007_arrow, whole genome shotgun sequence	VBVA01000039.1 Candida albicans strain NCYC 4146 000004F_002_arrow, whole genome shotgun sequence	VBVA01000040.1 Candida albicans strain NCYC 4146 000004F_003_arrow, whole genome shotgun sequence	VBVA01000041.1 Candida albicans strain NCYC 4146 000004F_004_arrow, whole genome shotgun sequence	VBVA01000042.1 Candida albicans strain NCYC 4146 000004F_005_arrow, whole genome shotgun sequence	VBVA01000043.1 Candida albicans strain NCYC 4146 000004F_006_arrow, whole genome shotgun sequence	VBVA01000044.1 Candida albicans strain NCYC 4146 000004F_007_arrow, whole genome shotgun sequence	VBVA01000045.1 Candida albicans strain NCYC 4146 000004F_008_arrow, whole genome shotgun sequence	VBVA01000046.1 Candida albicans strain NCYC 4146 000005F_001_arrow, whole genome shotgun sequence	VBVA01000047.1 Candida albicans strain NCYC 4146 000005F_002_arrow, whole genome shotgun sequence	VBVA01000048.1 Candida albicans strain NCYC 4146 000005F_003_arrow, whole genome shotgun sequence
GCA_029931595	JAQJVS010000001.1 Candida albicans strain BL273 contig_1, whole genome shotgun sequence	JAQJVS010000001.1 Candida albicans strain BL273 contig_1, whole genome shotgun sequence	JAQJVS010000010.1 Candida albicans strain BL273 contig_10, whole genome shotgun sequence	JAQJVS010000100.1 Candida albicans strain BL273 contig_100, whole genome shotgun sequence	JAQJVS010000101.1 Candida albicans strain BL273 contig_101, whole genome shotgun sequence	JAQJVS010000102.1 Candida albicans strain BL273 contig_102, whole genome shotgun sequence	JAQJVS010000103.1 Candida albicans strain BL273 contig_103, whole genome shotgun sequence	JAQJVS010000104.1 Candida albicans strain BL273 contig_104, whole genome shotgun sequence	JAQJVS010000105.1 Candida albicans strain BL273 contig_105, whole genome shotgun sequence	JAQJVS010000106.1 Candida albicans strain BL273 contig_106, whole genome shotgun sequence	JAQJVS010000107.1 Candida albicans strain BL273 contig_107, whole genome shotgun sequence	JAQJVS010000108.1 Candida albicans strain BL273 contig_108, whole genome shotgun sequence	JAQJVS010000109.1 Candida albicans strain BL273 contig_109, whole genome shotgun sequence	JAQJVS010000011.1 Candida albicans strain BL273 contig_11, whole genome shotgun sequence	JAQJVS010000110.1 Candida albicans strain BL273 contig_110, whole genome shotgun sequence	JAQJVS010000111.1 Candida albicans strain BL273 contig_111, whole genome shotgun sequence	JAQJVS010000112.1 Candida albicans strain BL273 contig_112, whole genome shotgun sequence	JAQJVS010000113.1 Candida albicans strain BL273 contig_113, whole genome shotgun sequence	JAQJVS010000114.1 Candida albicans strain BL273 contig_114, whole genome shotgun sequence	JAQJVS010000115.1 Candida albicans strain BL273 contig_115, whole genome shotgun sequence	JAQJVS010000116.1 Candida albicans strain BL273 contig_116, whole genome shotgun sequence	JAQJVS010000117.1 Candida albicans strain BL273 contig_117, whole genome shotgun sequence	JAQJVS010000118.1 Candida albicans strain BL273 contig_118, whole genome shotgun sequence	JAQJVS010000119.1 Candida albicans strain BL273 contig_119, whole genome shotgun sequence	JAQJVS010000012.1 Candida albicans strain BL273 contig_12, whole genome shotgun sequence	JAQJVS010000120.1 Candida albicans strain BL273 contig_120, whole genome shotgun sequence	JAQJVS010000121.1 Candida albicans strain BL273 contig_121, whole genome shotgun sequence	JAQJVS010000122.1 Candida albicans strain BL273 contig_122, whole genome shotgun sequence	JAQJVS010000123.1 Candida albicans strain BL273 contig_123, whole genome shotgun sequence	JAQJVS010000124.1 Candida albicans strain BL273 contig_124, whole genome shotgun sequence	JAQJVS010000125.1 Candida albicans strain BL273 contig_125, whole genome shotgun sequence	JAQJVS010000126.1 Candida albicans strain BL273 contig_126, whole genome shotgun sequence	JAQJVS010000127.1 Candida albicans strain BL273 contig_127, whole genome shotgun sequence	JAQJVS010000128.1 Candida albicans strain BL273 contig_128, whole genome shotgun sequence	JAQJVS010000129.1 Candida albicans strain BL273 contig_129, whole genome shotgun sequence	JAQJVS010000013.1 Candida albicans strain BL273 contig_13, whole genome shotgun sequence	JAQJVS010000130.1 Candida albicans strain BL273 contig_130, whole genome shotgun sequence	JAQJVS010000131.1 Candida albicans strain BL273 contig_131, whole genome shotgun sequence	JAQJVS010000132.1 Candida albicans strain BL273 contig_132, whole genome shotgun sequence	JAQJVS010000133.1 Candida albicans strain BL273 contig_133, whole genome shotgun sequence	JAQJVS010000134.1 Candida albicans strain BL273 contig_134, whole genome shotgun sequence	JAQJVS010000135.1 Candida albicans strain BL273 contig_135, whole genome shotgun sequence	JAQJVS010000136.1 Candida albicans strain BL273 contig_136, whole genome shotgun sequence	JAQJVS010000137.1 Candida albicans strain BL273 contig_137, whole genome shotgun sequence	JAQJVS010000138.1 Candida albicans strain BL273 contig_138, whole genome shotgun sequence	JAQJVS010000139.1 Candida albicans strain BL273 contig_139, whole genome shotgun sequence	JAQJVS010000014.1 Candida albicans strain BL273 contig_14, whole genome shotgun sequence	JAQJVS010000140.1 Candida albicans strain BL273 contig_140, whole genome shotgun sequence	JAQJVS010000141.1 Candida albicans strain BL273 contig_141, whole genome shotgun sequence
GCA_025766435	JAMFPT010000001.1 Candida albicans strain R2109 ctg_1, whole genome shotgun sequence	JAMFPT010000001.1 Candida albicans strain R2109 ctg_1, whole genome shotgun sequence	JAMFPT010000010.1 Candida albicans strain R2109 ctg_10, whole genome shotgun sequence	JAMFPT010000100.1 Candida albicans strain R2109 ctg_100, whole genome shotgun sequence	JAMFPT010000101.1 Candida albicans strain R2109 ctg_101, whole genome shotgun sequence	JAMFPT010000102.1 Candida albicans strain R2109 ctg_102, whole genome shotgun sequence	JAMFPT010000103.1 Candida albicans strain R2109 ctg_103, whole genome shotgun sequence	JAMFPT010000104.1 Candida albicans strain R2109 ctg_104, whole genome shotgun sequence	JAMFPT010000105.1 Candida albicans strain R2109 ctg_105, whole genome shotgun sequence	JAMFPT010000106.1 Candida albicans strain R2109 ctg_106, whole genome shotgun sequence	JAMFPT010000107.1 Candida albicans strain R2109 ctg_107, whole genome shotgun sequence	JAMFPT010000108.1 Candida albicans strain R2109 ctg_108, whole genome shotgun sequence	JAMFPT010000109.1 Candida albicans strain R2109 ctg_109, whole genome shotgun sequence	JAMFPT010000011.1 Candida albicans strain R2109 ctg_11, whole genome shotgun sequence	JAMFPT010000110.1 Candida albicans strain R2109 ctg_110, whole genome shotgun sequence	JAMFPT010000111.1 Candida albicans strain R2109 ctg_111, whole genome shotgun sequence	JAMFPT010000112.1 Candida albicans strain R2109 ctg_112, whole genome shotgun sequence	JAMFPT010000113.1 Candida albicans strain R2109 ctg_113, whole genome shotgun sequence	JAMFPT010000114.1 Candida albicans strain R2109 ctg_114, whole genome shotgun sequence	JAMFPT010000115.1 Candida albicans strain R2109 ctg_115, whole genome shotgun sequence	JAMFPT010000116.1 Candida albicans strain R2109 ctg_116, whole genome shotgun sequence	JAMFPT010000117.1 Candida albicans strain R2109 ctg_117, whole genome shotgun sequence	JAMFPT010000118.1 Candida albicans strain R2109 ctg_118, whole genome shotgun sequence	JAMFPT010000119.1 Candida albicans strain R2109 ctg_119, whole genome shotgun sequence	JAMFPT010000012.1 Candida albicans strain R2109 ctg_12, whole genome shotgun sequence	JAMFPT010000120.1 Candida albicans strain R2109 ctg_120, whole genome shotgun sequence	JAMFPT010000121.1 Candida albicans strain R2109 ctg_121, whole genome shotgun sequence	JAMFPT010000122.1 Candida albicans strain R2109 ctg_122, whole genome shotgun sequence	JAMFPT010000123.1 Candida albicans strain R2109 ctg_123, whole genome shotgun sequence	JAMFPT010000124.1 Candida albicans strain R2109 ctg_124, whole genome shotgun sequence	JAMFPT010000125.1 Candida albicans strain R2109 ctg_125, whole genome shotgun sequence	JAMFPT010000126.1 Candida albicans strain R2109 ctg_126, whole genome shotgun sequence	JAMFPT010000127.1 Candida albicans strain R2109 ctg_127, whole genome shotgun sequence	JAMFPT010000128.1 Candida albicans strain R2109 ctg_128, whole genome shotgun sequence	JAMFPT010000129.1 Candida albicans strain R2109 ctg_129, whole genome shotgun sequence	JAMFPT010000013.1 Candida albicans strain R2109 ctg_13, whole genome shotgun sequence	JAMFPT010000130.1 Candida albicans strain R2109 ctg_130, whole genome shotgun sequence	JAMFPT010000131.1 Candida albicans strain R2109 ctg_131, whole genome shotgun sequence	JAMFPT010000132.1 Candida albicans strain R2109 ctg_132, whole genome shotgun sequence	JAMFPT010000133.1 Candida albicans strain R2109 ctg_133, whole genome shotgun sequence	JAMFPT010000134.1 Candida albicans strain R2109 ctg_134, whole genome shotgun sequence	JAMFPT010000135.1 Candida albicans strain R2109 ctg_135, whole genome shotgun sequence	JAMFPT010000136.1 Candida albicans strain R2109 ctg_136, whole genome shotgun sequence	JAMFPT010000137.1 Candida albicans strain R2109 ctg_137, whole genome shotgun sequence	JAMFPT010000138.1 Candida albicans strain R2109 ctg_138, whole genome shotgun sequence	JAMFPT010000139.1 Candida albicans strain R2109 ctg_139, whole genome shotgun sequence	JAMFPT010000014.1 Candida albicans strain R2109 ctg_14, whole genome shotgun sequence	JAMFPT010000140.1 Candida albicans strain R2109 ctg_140, whole genome shotgun sequence	JAMFPT010000141.1 Candida albicans strain R2109 ctg_141, whole genome shotgun sequence
GCA_005890775	CM016754.1 Candida albicans strain NCYC 4145 chromosome 1, whole genome shotgun sequence	CM016754.1 Candida albicans strain NCYC 4145 chromosome 1, whole genome shotgun sequence	CM016755.1 Candida albicans strain NCYC 4145 chromosome 2, whole genome shotgun sequence	CM016756.1 Candida albicans strain NCYC 4145 chromosome 3, whole genome shotgun sequence	CM016757.1 Candida albicans strain NCYC 4145 chromosome 4, whole genome shotgun sequence	CM016758.1 Candida albicans strain NCYC 4145 chromosome 5, whole genome shotgun sequence	CM016759.1 Candida albicans strain NCYC 4145 chromosome 6, whole genome shotgun sequence	CM016760.1 Candida albicans strain NCYC 4145 chromosome 7, whole genome shotgun sequence	CM016761.1 Candida albicans strain NCYC 4145 chromosome R, whole genome shotgun sequence
GCA_015345725	JADLIQ010000001.1 Candida albicans strain ATCC MYA-1023 contig00001, whole genome shotgun sequence	JADLIQ010000001.1 Candida albicans strain ATCC MYA-1023 contig00001, whole genome shotgun sequence	JADLIQ010000002.1 Candida albicans strain ATCC MYA-1023 contig00002, whole genome shotgun sequence	JADLIQ010000003.1 Candida albicans strain ATCC MYA-1023 contig00003, whole genome shotgun sequence	JADLIQ010000004.1 Candida albicans strain ATCC MYA-1023 contig00004, whole genome shotgun sequence	JADLIQ010000005.1 Candida albicans strain ATCC MYA-1023 contig00005, whole genome shotgun sequence	JADLIQ010000006.1 Candida albicans strain ATCC MYA-1023 contig00006, whole genome shotgun sequence	JADLIQ010000007.1 Candida albicans strain ATCC MYA-1023 contig00007, whole genome shotgun sequence	JADLIQ010000008.1 Candida albicans strain ATCC MYA-1023 contig00008, whole genome shotgun sequence	JADLIQ010000009.1 Candida albicans strain ATCC MYA-1023 contig00009, whole genome shotgun sequence	JADLIQ010000010.1 Candida albicans strain ATCC MYA-1023 contig00010, whole genome shotgun sequence	JADLIQ010000011.1 Candida albicans strain ATCC MYA-1023 contig00011, whole genome shotgun sequence	JADLIQ010000012.1 Candida albicans strain ATCC MYA-1023 contig00012, whole genome shotgun sequence	JADLIQ010000013.1 Candida albicans strain ATCC MYA-1023 contig00013, whole genome shotgun sequence	JADLIQ010000014.1 Candida albicans strain ATCC MYA-1023 contig00014, whole genome shotgun sequence	JADLIQ010000015.1 Candida albicans strain ATCC MYA-1023 contig00015, whole genome shotgun sequence	JADLIQ010000016.1 Candida albicans strain ATCC MYA-1023 contig00016, whole genome shotgun sequence	JADLIQ010000017.1 Candida albicans strain ATCC MYA-1023 contig00017, whole genome shotgun sequence	JADLIQ010000018.1 Candida albicans strain ATCC MYA-1023 contig00018, whole genome shotgun sequence	JADLIQ010000019.1 Candida albicans strain ATCC MYA-1023 contig00019, whole genome shotgun sequence	JADLIQ010000020.1 Candida albicans strain ATCC MYA-1023 contig00020, whole genome shotgun sequence	JADLIQ010000021.1 Candida albicans strain ATCC MYA-1023 contig00021, whole genome shotgun sequence	JADLIQ010000022.1 Candida albicans strain ATCC MYA-1023 contig00022, whole genome shotgun sequence	JADLIQ010000023.1 Candida albicans strain ATCC MYA-1023 contig00023, whole genome shotgun sequence	JADLIQ010000024.1 Candida albicans strain ATCC MYA-1023 contig00024, whole genome shotgun sequence	JADLIQ010000025.1 Candida albicans strain ATCC MYA-1023 contig00025, whole genome shotgun sequence	JADLIQ010000026.1 Candida albicans strain ATCC MYA-1023 contig00026, whole genome shotgun sequence	JADLIQ010000027.1 Candida albicans strain ATCC MYA-1023 contig00027, whole genome shotgun sequence	JADLIQ010000028.1 Candida albicans strain ATCC MYA-1023 contig00028, whole genome shotgun sequence	JADLIQ010000029.1 Candida albicans strain ATCC MYA-1023 contig00029, whole genome shotgun sequence	JADLIQ010000030.1 Candida albicans strain ATCC MYA-1023 contig00030, whole genome shotgun sequence	JADLIQ010000031.1 Candida albicans strain ATCC MYA-1023 contig00031, whole genome shotgun sequence	JADLIQ010000032.1 Candida albicans strain ATCC MYA-1023 contig00032, whole genome shotgun sequence	JADLIQ010000033.1 Candida albicans strain ATCC MYA-1023 contig00033, whole genome shotgun sequence	JADLIQ010000034.1 Candida albicans strain ATCC MYA-1023 contig00034, whole genome shotgun sequence	JADLIQ010000035.1 Candida albicans strain ATCC MYA-1023 contig00035, whole genome shotgun sequence	JADLIQ010000036.1 Candida albicans strain ATCC MYA-1023 contig00036, whole genome shotgun sequence	JADLIQ010000037.1 Candida albicans strain ATCC MYA-1023 contig00037, whole genome shotgun sequence	JADLIQ010000038.1 Candida albicans strain ATCC MYA-1023 contig00038, whole genome shotgun sequence	JADLIQ010000039.1 Candida albicans strain ATCC MYA-1023 contig00039, whole genome shotgun sequence	JADLIQ010000040.1 Candida albicans strain ATCC MYA-1023 contig00040, whole genome shotgun sequence	JADLIQ010000041.1 Candida albicans strain ATCC MYA-1023 contig00041, whole genome shotgun sequence	JADLIQ010000042.1 Candida albicans strain ATCC MYA-1023 contig00042, whole genome shotgun sequence	JADLIQ010000043.1 Candida albicans strain ATCC MYA-1023 contig00043, whole genome shotgun sequence	JADLIQ010000044.1 Candida albicans strain ATCC MYA-1023 contig00044, whole genome shotgun sequence	JADLIQ010000045.1 Candida albicans strain ATCC MYA-1023 contig00045, whole genome shotgun sequence	JADLIQ010000046.1 Candida albicans strain ATCC MYA-1023 contig00046, whole genome shotgun sequence	JADLIQ010000047.1 Candida albicans strain ATCC MYA-1023 contig00047, whole genome shotgun sequence	JADLIQ010000048.1 Candida albicans strain ATCC MYA-1023 contig00048, whole genome shotgun sequence
GCA_000775455	AJIR01000001.1 Candida albicans L26 supercont2.1, whole genome shotgun sequence	AJIR01000001.1 Candida albicans L26 supercont2.1, whole genome shotgun sequence	AJIR01000010.1 Candida albicans L26 supercont2.10, whole genome shotgun sequence	AJIR01000011.1 Candida albicans L26 supercont2.11, whole genome shotgun sequence	AJIR01000012.1 Candida albicans L26 supercont2.12, whole genome shotgun sequence	AJIR01000013.1 Candida albicans L26 supercont2.13, whole genome shotgun sequence	AJIR01000014.1 Candida albicans L26 supercont2.14, whole genome shotgun sequence	AJIR01000015.1 Candida albicans L26 supercont2.15, whole genome shotgun sequence	AJIR01000016.1 Candida albicans L26 supercont2.16, whole genome shotgun sequence	AJIR01000017.1 Candida albicans L26 supercont2.17, whole genome shotgun sequence	AJIR01000018.1 Candida albicans L26 supercont2.18, whole genome shotgun sequence	AJIR01000019.1 Candida albicans L26 supercont2.19, whole genome shotgun sequence	AJIR01000002.1 Candida albicans L26 supercont2.2, whole genome shotgun sequence	AJIR01000020.1 Candida albicans L26 supercont2.20, whole genome shotgun sequence	AJIR01000021.1 Candida albicans L26 supercont2.21, whole genome shotgun sequence	AJIR01000022.1 Candida albicans L26 supercont2.22, whole genome shotgun sequence	AJIR01000023.1 Candida albicans L26 supercont2.23, whole genome shotgun sequence	AJIR01000024.1 Candida albicans L26 supercont2.24, whole genome shotgun sequence	AJIR01000025.1 Candida albicans L26 supercont2.25, whole genome shotgun sequence	AJIR01000026.1 Candida albicans L26 supercont2.26, whole genome shotgun sequence	AJIR01000027.1 Candida albicans L26 supercont2.27, whole genome shotgun sequence	AJIR01000028.1 Candida albicans L26 supercont2.28, whole genome shotgun sequence	AJIR01000029.1 Candida albicans L26 supercont2.29, whole genome shotgun sequence	AJIR01000003.1 Candida albicans L26 supercont2.3, whole genome shotgun sequence	AJIR01000030.1 Candida albicans L26 supercont2.30, whole genome shotgun sequence	AJIR01000031.1 Candida albicans L26 supercont2.31, whole genome shotgun sequence	AJIR01000032.1 Candida albicans L26 supercont2.32, whole genome shotgun sequence	AJIR01000033.1 Candida albicans L26 supercont2.33, whole genome shotgun sequence	AJIR01000034.1 Candida albicans L26 supercont2.34, whole genome shotgun sequence	AJIR01000035.1 Candida albicans L26 supercont2.35, whole genome shotgun sequence	AJIR01000036.1 Candida albicans L26 supercont2.36, whole genome shotgun sequence	AJIR01000037.1 Candida albicans L26 supercont2.37, whole genome shotgun sequence	AJIR01000038.1 Candida albicans L26 supercont2.38, whole genome shotgun sequence	AJIR01000039.1 Candida albicans L26 supercont2.39, whole genome shotgun sequence	AJIR01000004.1 Candida albicans L26 supercont2.4, whole genome shotgun sequence	AJIR01000040.1 Candida albicans L26 supercont2.40, whole genome shotgun sequence	AJIR01000041.1 Candida albicans L26 supercont2.41, whole genome shotgun sequence	AJIR01000042.1 Candida albicans L26 supercont2.42, whole genome shotgun sequence	AJIR01000043.1 Candida albicans L26 supercont2.43, whole genome shotgun sequence	AJIR01000044.1 Candida albicans L26 supercont2.44, whole genome shotgun sequence	AJIR01000045.1 Candida albicans L26 supercont2.45, whole genome shotgun sequence	AJIR01000046.1 Candida albicans L26 supercont2.46, whole genome shotgun sequence	AJIR01000047.1 Candida albicans L26 supercont2.47, whole genome shotgun sequence	AJIR01000048.1 Candida albicans L26 supercont2.48, whole genome shotgun sequence	AJIR01000049.1 Candida albicans L26 supercont2.49, whole genome shotgun sequence	AJIR01000005.1 Candida albicans L26 supercont2.5, whole genome shotgun sequence	AJIR01000050.1 Candida albicans L26 supercont2.50, whole genome shotgun sequence	AJIR01000051.1 Candida albicans L26 supercont2.51, whole genome shotgun sequence	AJIR01000052.1 Candida albicans L26 supercont2.52, whole genome shotgun sequence
GCA_000775505	AJJB01000001.1 Candida albicans P57055 supercont1.1, whole genome shotgun sequence	AJJB01000001.1 Candida albicans P57055 supercont1.1, whole genome shotgun sequence	AJJB01000010.1 Candida albicans P57055 supercont1.10, whole genome shotgun sequence	AJJB01000011.1 Candida albicans P57055 supercont1.11, whole genome shotgun sequence	AJJB01000012.1 Candida albicans P57055 supercont1.12, whole genome shotgun sequence	AJJB01000013.1 Candida albicans P57055 supercont1.13, whole genome shotgun sequence	AJJB01000014.1 Candida albicans P57055 supercont1.14, whole genome shotgun sequence	AJJB01000015.1 Candida albicans P57055 supercont1.15, whole genome shotgun sequence	AJJB01000016.1 Candida albicans P57055 supercont1.16, whole genome shotgun sequence	AJJB01000017.1 Candida albicans P57055 supercont1.17, whole genome shotgun sequence	AJJB01000018.1 Candida albicans P57055 supercont1.18, whole genome shotgun sequence	AJJB01000019.1 Candida albicans P57055 supercont1.19, whole genome shotgun sequence	AJJB01000002.1 Candida albicans P57055 supercont1.2, whole genome shotgun sequence	AJJB01000020.1 Candida albicans P57055 supercont1.20, whole genome shotgun sequence	AJJB01000021.1 Candida albicans P57055 supercont1.21, whole genome shotgun sequence	AJJB01000022.1 Candida albicans P57055 supercont1.22, whole genome shotgun sequence	AJJB01000023.1 Candida albicans P57055 supercont1.23, whole genome shotgun sequence	AJJB01000024.1 Candida albicans P57055 supercont1.24, whole genome shotgun sequence	AJJB01000025.1 Candida albicans P57055 supercont1.25, whole genome shotgun sequence	AJJB01000026.1 Candida albicans P57055 supercont1.26, whole genome shotgun sequence	AJJB01000027.1 Candida albicans P57055 supercont1.27, whole genome shotgun sequence	AJJB01000028.1 Candida albicans P57055 supercont1.28, whole genome shotgun sequence	AJJB01000029.1 Candida albicans P57055 supercont1.29, whole genome shotgun sequence	AJJB01000003.1 Candida albicans P57055 supercont1.3, whole genome shotgun sequence	AJJB01000030.1 Candida albicans P57055 supercont1.30, whole genome shotgun sequence	AJJB01000031.1 Candida albicans P57055 supercont1.31, whole genome shotgun sequence	AJJB01000032.1 Candida albicans P57055 supercont1.32, whole genome shotgun sequence	AJJB01000033.1 Candida albicans P57055 supercont1.33, whole genome shotgun sequence	AJJB01000034.1 Candida albicans P57055 supercont1.34, whole genome shotgun sequence	AJJB01000035.1 Candida albicans P57055 supercont1.35, whole genome shotgun sequence	AJJB01000036.1 Candida albicans P57055 supercont1.36, whole genome shotgun sequence	AJJB01000037.1 Candida albicans P57055 supercont1.37, whole genome shotgun sequence	AJJB01000038.1 Candida albicans P57055 supercont1.38, whole genome shotgun sequence	AJJB01000039.1 Candida albicans P57055 supercont1.39, whole genome shotgun sequence	AJJB01000004.1 Candida albicans P57055 supercont1.4, whole genome shotgun sequence	AJJB01000040.1 Candida albicans P57055 supercont1.40, whole genome shotgun sequence	AJJB01000041.1 Candida albicans P57055 supercont1.41, whole genome shotgun sequence	AJJB01000042.1 Candida albicans P57055 supercont1.42, whole genome shotgun sequence	AJJB01000043.1 Candida albicans P57055 supercont1.43, whole genome shotgun sequence	AJJB01000044.1 Candida albicans P57055 supercont1.44, whole genome shotgun sequence	AJJB01000045.1 Candida albicans P57055 supercont1.45, whole genome shotgun sequence	AJJB01000046.1 Candida albicans P57055 supercont1.46, whole genome shotgun sequence	AJJB01000047.1 Candida albicans P57055 supercont1.47, whole genome shotgun sequence	AJJB01000048.1 Candida albicans P57055 supercont1.48, whole genome shotgun sequence	AJJB01000049.1 Candida albicans P57055 supercont1.49, whole genome shotgun sequence	AJJB01000005.1 Candida albicans P57055 supercont1.5, whole genome shotgun sequence	AJJB01000050.1 Candida albicans P57055 supercont1.50, whole genome shotgun sequence	AJJB01000051.1 Candida albicans P57055 supercont1.51, whole genome shotgun sequence	AJJB01000052.1 Candida albicans P57055 supercont1.52, whole genome shotgun sequence
GCA_025766345	JAMFPV010000001.1 Candida albicans strain F1308A ctg_1, whole genome shotgun sequence	JAMFPV010000001.1 Candida albicans strain F1308A ctg_1, whole genome shotgun sequence	JAMFPV010000010.1 Candida albicans strain F1308A ctg_10, whole genome shotgun sequence	JAMFPV010000100.1 Candida albicans strain F1308A ctg_100, whole genome shotgun sequence	JAMFPV010001000.1 Candida albicans strain F1308A ctg_1000, whole genome shotgun sequence	JAMFPV010001001.1 Candida albicans strain F1308A ctg_1001, whole genome shotgun sequence	JAMFPV010001002.1 Candida albicans strain F1308A ctg_1002, whole genome shotgun sequence	JAMFPV010001003.1 Candida albicans strain F1308A ctg_1003, whole genome shotgun sequence	JAMFPV010001004.1 Candida albicans strain F1308A ctg_1004, whole genome shotgun sequence	JAMFPV010001005.1 Candida albicans strain F1308A ctg_1005, whole genome shotgun sequence	JAMFPV010001006.1 Candida albicans strain F1308A ctg_1006, whole genome shotgun sequence	JAMFPV010001007.1 Candida albicans strain F1308A ctg_1007, whole genome shotgun sequence	JAMFPV010001008.1 Candida albicans strain F1308A ctg_1008, whole genome shotgun sequence	JAMFPV010001009.1 Candida albicans strain F1308A ctg_1009, whole genome shotgun sequence	JAMFPV010000101.1 Candida albicans strain F1308A ctg_101, whole genome shotgun sequence	JAMFPV010001010.1 Candida albicans strain F1308A ctg_1010, whole genome shotgun sequence	JAMFPV010001011.1 Candida albicans strain F1308A ctg_1011, whole genome shotgun sequence	JAMFPV010001012.1 Candida albicans strain F1308A ctg_1012, whole genome shotgun sequence	JAMFPV010001013.1 Candida albicans strain F1308A ctg_1013, whole genome shotgun sequence	JAMFPV010001014.1 Candida albicans strain F1308A ctg_1014, whole genome shotgun sequence	JAMFPV010001015.1 Candida albicans strain F1308A ctg_1015, whole genome shotgun sequence	JAMFPV010001016.1 Candida albicans strain F1308A ctg_1016, whole genome shotgun sequence	JAMFPV010001017.1 Candida albicans strain F1308A ctg_1017, whole genome shotgun sequence	JAMFPV010001018.1 Candida albicans strain F1308A ctg_1018, whole genome shotgun sequence	JAMFPV010001019.1 Candida albicans strain F1308A ctg_1019, whole genome shotgun sequence	JAMFPV010000102.1 Candida albicans strain F1308A ctg_102, whole genome shotgun sequence	JAMFPV010001020.1 Candida albicans strain F1308A ctg_1020, whole genome shotgun sequence	JAMFPV010001021.1 Candida albicans strain F1308A ctg_1021, whole genome shotgun sequence	JAMFPV010001022.1 Candida albicans strain F1308A ctg_1022, whole genome shotgun sequence	JAMFPV010001023.1 Candida albicans strain F1308A ctg_1023, whole genome shotgun sequence	JAMFPV010001024.1 Candida albicans strain F1308A ctg_1024, whole genome shotgun sequence	JAMFPV010001025.1 Candida albicans strain F1308A ctg_1025, whole genome shotgun sequence	JAMFPV010001026.1 Candida albicans strain F1308A ctg_1026, whole genome shotgun sequence	JAMFPV010001027.1 Candida albicans strain F1308A ctg_1027, whole genome shotgun sequence	JAMFPV010001028.1 Candida albicans strain F1308A ctg_1028, whole genome shotgun sequence	JAMFPV010001029.1 Candida albicans strain F1308A ctg_1029, whole genome shotgun sequence	JAMFPV010000103.1 Candida albicans strain F1308A ctg_103, whole genome shotgun sequence	JAMFPV010001030.1 Candida albicans strain F1308A ctg_1030, whole genome shotgun sequence	JAMFPV010001031.1 Candida albicans strain F1308A ctg_1031, whole genome shotgun sequence	JAMFPV010001032.1 Candida albicans strain F1308A ctg_1032, whole genome shotgun sequence	JAMFPV010001033.1 Candida albicans strain F1308A ctg_1033, whole genome shotgun sequence	JAMFPV010001034.1 Candida albicans strain F1308A ctg_1034, whole genome shotgun sequence	JAMFPV010001035.1 Candida albicans strain F1308A ctg_1035, whole genome shotgun sequence	JAMFPV010001036.1 Candida albicans strain F1308A ctg_1036, whole genome shotgun sequence	JAMFPV010001037.1 Candida albicans strain F1308A ctg_1037, whole genome shotgun sequence	JAMFPV010001038.1 Candida albicans strain F1308A ctg_1038, whole genome shotgun sequence	JAMFPV010001039.1 Candida albicans strain F1308A ctg_1039, whole genome shotgun sequence	JAMFPV010000104.1 Candida albicans strain F1308A ctg_104, whole genome shotgun sequence	JAMFPV010001040.1 Candida albicans strain F1308A ctg_1040, whole genome shotgun sequence
GCA_015345815	JADLIO010000001.1 Candida albicans strain ATCC MYA-574 contig00001, whole genome shotgun sequence	JADLIO010000001.1 Candida albicans strain ATCC MYA-574 contig00001, whole genome shotgun sequence	JADLIO010000002.1 Candida albicans strain ATCC MYA-574 contig00002, whole genome shotgun sequence	JADLIO010000003.1 Candida albicans strain ATCC MYA-574 contig00003, whole genome shotgun sequence	JADLIO010000004.1 Candida albicans strain ATCC MYA-574 contig00004, whole genome shotgun sequence	JADLIO010000005.1 Candida albicans strain ATCC MYA-574 contig00005, whole genome shotgun sequence	JADLIO010000006.1 Candida albicans strain ATCC MYA-574 contig00006, whole genome shotgun sequence	JADLIO010000007.1 Candida albicans strain ATCC MYA-574 contig00007, whole genome shotgun sequence	JADLIO010000008.1 Candida albicans strain ATCC MYA-574 contig00008, whole genome shotgun sequence	JADLIO010000009.1 Candida albicans strain ATCC MYA-574 contig00009, whole genome shotgun sequence	JADLIO010000010.1 Candida albicans strain ATCC MYA-574 contig00010, whole genome shotgun sequence	JADLIO010000011.1 Candida albicans strain ATCC MYA-574 contig00011, whole genome shotgun sequence	JADLIO010000012.1 Candida albicans strain ATCC MYA-574 contig00012, whole genome shotgun sequence	JADLIO010000013.1 Candida albicans strain ATCC MYA-574 contig00013, whole genome shotgun sequence	JADLIO010000014.1 Candida albicans strain ATCC MYA-574 contig00014, whole genome shotgun sequence	JADLIO010000015.1 Candida albicans strain ATCC MYA-574 contig00015, whole genome shotgun sequence	JADLIO010000016.1 Candida albicans strain ATCC MYA-574 contig00016, whole genome shotgun sequence	JADLIO010000017.1 Candida albicans strain ATCC MYA-574 contig00017, whole genome shotgun sequence	JADLIO010000018.1 Candida albicans strain ATCC MYA-574 contig00018, whole genome shotgun sequence	JADLIO010000019.1 Candida albicans strain ATCC MYA-574 contig00019, whole genome shotgun sequence	JADLIO010000020.1 Candida albicans strain ATCC MYA-574 contig00020, whole genome shotgun sequence	JADLIO010000021.1 Candida albicans strain ATCC MYA-574 contig00021, whole genome shotgun sequence	JADLIO010000022.1 Candida albicans strain ATCC MYA-574 contig00022, whole genome shotgun sequence	JADLIO010000023.1 Candida albicans strain ATCC MYA-574 contig00023, whole genome shotgun sequence	JADLIO010000024.1 Candida albicans strain ATCC MYA-574 contig00024, whole genome shotgun sequence	JADLIO010000025.1 Candida albicans strain ATCC MYA-574 contig00025, whole genome shotgun sequence	JADLIO010000026.1 Candida albicans strain ATCC MYA-574 contig00026, whole genome shotgun sequence	JADLIO010000027.1 Candida albicans strain ATCC MYA-574 contig00027, whole genome shotgun sequence	JADLIO010000028.1 Candida albicans strain ATCC MYA-574 contig00028, whole genome shotgun sequence	JADLIO010000029.1 Candida albicans strain ATCC MYA-574 contig00029, whole genome shotgun sequence	JADLIO010000030.1 Candida albicans strain ATCC MYA-574 contig00030, whole genome shotgun sequence	JADLIO010000031.1 Candida albicans strain ATCC MYA-574 contig00031, whole genome shotgun sequence	JADLIO010000032.1 Candida albicans strain ATCC MYA-574 contig00032, whole genome shotgun sequence	JADLIO010000033.1 Candida albicans strain ATCC MYA-574 contig00033, whole genome shotgun sequence	JADLIO010000034.1 Candida albicans strain ATCC MYA-574 contig00034, whole genome shotgun sequence	JADLIO010000035.1 Candida albicans strain ATCC MYA-574 contig00035, whole genome shotgun sequence	JADLIO010000036.1 Candida albicans strain ATCC MYA-574 contig00036, whole genome shotgun sequence	JADLIO010000037.1 Candida albicans strain ATCC MYA-574 contig00037, whole genome shotgun sequence	JADLIO010000038.1 Candida albicans strain ATCC MYA-574 contig00038, whole genome shotgun sequence	JADLIO010000039.1 Candida albicans strain ATCC MYA-574 contig00039, whole genome shotgun sequence	JADLIO010000040.1 Candida albicans strain ATCC MYA-574 contig00040, whole genome shotgun sequence	JADLIO010000041.1 Candida albicans strain ATCC MYA-574 contig00041, whole genome shotgun sequence	JADLIO010000042.1 Candida albicans strain ATCC MYA-574 contig00042, whole genome shotgun sequence	JADLIO010000043.1 Candida albicans strain ATCC MYA-574 contig00043, whole genome shotgun sequence	JADLIO010000044.1 Candida albicans strain ATCC MYA-574 contig00044, whole genome shotgun sequence	JADLIO010000045.1 Candida albicans strain ATCC MYA-574 contig00045, whole genome shotgun sequence	JADLIO010000046.1 Candida albicans strain ATCC MYA-574 contig00046, whole genome shotgun sequence	JADLIO010000047.1 Candida albicans strain ATCC MYA-574 contig00047, whole genome shotgun sequence	JADLIO010000048.1 Candida albicans strain ATCC MYA-574 contig00048, whole genome shotgun sequence
GCA_029931515	JAQJVN010000001.1 Candida albicans strain JMN70 contig_1, whole genome shotgun sequence	JAQJVN010000001.1 Candida albicans strain JMN70 contig_1, whole genome shotgun sequence	JAQJVN010000010.1 Candida albicans strain JMN70 contig_10, whole genome shotgun sequence	JAQJVN010000100.1 Candida albicans strain JMN70 contig_100, whole genome shotgun sequence	JAQJVN010000101.1 Candida albicans strain JMN70 contig_101, whole genome shotgun sequence	JAQJVN010000102.1 Candida albicans strain JMN70 contig_102, whole genome shotgun sequence	JAQJVN010000103.1 Candida albicans strain JMN70 contig_103, whole genome shotgun sequence	JAQJVN010000104.1 Candida albicans strain JMN70 contig_104, whole genome shotgun sequence	JAQJVN010000105.1 Candida albicans strain JMN70 contig_105, whole genome shotgun sequence	JAQJVN010000106.1 Candida albicans strain JMN70 contig_106, whole genome shotgun sequence	JAQJVN010000107.1 Candida albicans strain JMN70 contig_107, whole genome shotgun sequence	JAQJVN010000108.1 Candida albicans strain JMN70 contig_108, whole genome shotgun sequence	JAQJVN010000109.1 Candida albicans strain JMN70 contig_109, whole genome shotgun sequence	JAQJVN010000011.1 Candida albicans strain JMN70 contig_11, whole genome shotgun sequence	JAQJVN010000110.1 Candida albicans strain JMN70 contig_110, whole genome shotgun sequence	JAQJVN010000111.1 Candida albicans strain JMN70 contig_111, whole genome shotgun sequence	JAQJVN010000112.1 Candida albicans strain JMN70 contig_112, whole genome shotgun sequence	JAQJVN010000113.1 Candida albicans strain JMN70 contig_113, whole genome shotgun sequence	JAQJVN010000114.1 Candida albicans strain JMN70 contig_114, whole genome shotgun sequence	JAQJVN010000115.1 Candida albicans strain JMN70 contig_115, whole genome shotgun sequence	JAQJVN010000116.1 Candida albicans strain JMN70 contig_116, whole genome shotgun sequence	JAQJVN010000117.1 Candida albicans strain JMN70 contig_117, whole genome shotgun sequence	JAQJVN010000118.1 Candida albicans strain JMN70 contig_118, whole genome shotgun sequence	JAQJVN010000119.1 Candida albicans strain JMN70 contig_119, whole genome shotgun sequence	JAQJVN010000012.1 Candida albicans strain JMN70 contig_12, whole genome shotgun sequence	JAQJVN010000120.1 Candida albicans strain JMN70 contig_120, whole genome shotgun sequence	JAQJVN010000121.1 Candida albicans strain JMN70 contig_121, whole genome shotgun sequence	JAQJVN010000122.1 Candida albicans strain JMN70 contig_122, whole genome shotgun sequence	JAQJVN010000123.1 Candida albicans strain JMN70 contig_123, whole genome shotgun sequence	JAQJVN010000124.1 Candida albicans strain JMN70 contig_124, whole genome shotgun sequence	JAQJVN010000125.1 Candida albicans strain JMN70 contig_125, whole genome shotgun sequence	JAQJVN010000126.1 Candida albicans strain JMN70 contig_126, whole genome shotgun sequence	JAQJVN010000127.1 Candida albicans strain JMN70 contig_127, whole genome shotgun sequence	JAQJVN010000128.1 Candida albicans strain JMN70 contig_128, whole genome shotgun sequence	JAQJVN010000129.1 Candida albicans strain JMN70 contig_129, whole genome shotgun sequence	JAQJVN010000013.1 Candida albicans strain JMN70 contig_13, whole genome shotgun sequence	JAQJVN010000130.1 Candida albicans strain JMN70 contig_130, whole genome shotgun sequence	JAQJVN010000131.1 Candida albicans strain JMN70 contig_131, whole genome shotgun sequence	JAQJVN010000132.1 Candida albicans strain JMN70 contig_132, whole genome shotgun sequence	JAQJVN010000133.1 Candida albicans strain JMN70 contig_133, whole genome shotgun sequence	JAQJVN010000134.1 Candida albicans strain JMN70 contig_134, whole genome shotgun sequence	JAQJVN010000135.1 Candida albicans strain JMN70 contig_135, whole genome shotgun sequence	JAQJVN010000136.1 Candida albicans strain JMN70 contig_136, whole genome shotgun sequence	JAQJVN010000137.1 Candida albicans strain JMN70 contig_137, whole genome shotgun sequence	JAQJVN010000138.1 Candida albicans strain JMN70 contig_138, whole genome shotgun sequence	JAQJVN010000139.1 Candida albicans strain JMN70 contig_139, whole genome shotgun sequence	JAQJVN010000014.1 Candida albicans strain JMN70 contig_14, whole genome shotgun sequence	JAQJVN010000140.1 Candida albicans strain JMN70 contig_140, whole genome shotgun sequence	JAQJVN010000141.1 Candida albicans strain JMN70 contig_141, whole genome shotgun sequence
GCA_015345745	JADLIJ010000001.1 Candida albicans strain ATCC MYA-2876 contig00001, whole genome shotgun sequence	JADLIJ010000001.1 Candida albicans strain ATCC MYA-2876 contig00001, whole genome shotgun sequence	JADLIJ010000002.1 Candida albicans strain ATCC MYA-2876 contig00002, whole genome shotgun sequence	JADLIJ010000003.1 Candida albicans strain ATCC MYA-2876 contig00003, whole genome shotgun sequence	JADLIJ010000004.1 Candida albicans strain ATCC MYA-2876 contig00004, whole genome shotgun sequence	JADLIJ010000005.1 Candida albicans strain ATCC MYA-2876 contig00005, whole genome shotgun sequence	JADLIJ010000006.1 Candida albicans strain ATCC MYA-2876 contig00006, whole genome shotgun sequence	JADLIJ010000007.1 Candida albicans strain ATCC MYA-2876 contig00007, whole genome shotgun sequence	JADLIJ010000008.1 Candida albicans strain ATCC MYA-2876 contig00008, whole genome shotgun sequence	JADLIJ010000009.1 Candida albicans strain ATCC MYA-2876 contig00009, whole genome shotgun sequence	JADLIJ010000010.1 Candida albicans strain ATCC MYA-2876 contig00010, whole genome shotgun sequence	JADLIJ010000011.1 Candida albicans strain ATCC MYA-2876 contig00011, whole genome shotgun sequence	JADLIJ010000012.1 Candida albicans strain ATCC MYA-2876 contig00012, whole genome shotgun sequence	JADLIJ010000013.1 Candida albicans strain ATCC MYA-2876 contig00013, whole genome shotgun sequence	JADLIJ010000014.1 Candida albicans strain ATCC MYA-2876 contig00014, whole genome shotgun sequence	JADLIJ010000015.1 Candida albicans strain ATCC MYA-2876 contig00015, whole genome shotgun sequence	JADLIJ010000016.1 Candida albicans strain ATCC MYA-2876 contig00016, whole genome shotgun sequence	JADLIJ010000017.1 Candida albicans strain ATCC MYA-2876 contig00017, whole genome shotgun sequence	JADLIJ010000018.1 Candida albicans strain ATCC MYA-2876 contig00018, whole genome shotgun sequence	JADLIJ010000019.1 Candida albicans strain ATCC MYA-2876 contig00019, whole genome shotgun sequence	JADLIJ010000020.1 Candida albicans strain ATCC MYA-2876 contig00020, whole genome shotgun sequence	JADLIJ010000021.1 Candida albicans strain ATCC MYA-2876 contig00021, whole genome shotgun sequence	JADLIJ010000022.1 Candida albicans strain ATCC MYA-2876 contig00022, whole genome shotgun sequence	JADLIJ010000023.1 Candida albicans strain ATCC MYA-2876 contig00023, whole genome shotgun sequence	JADLIJ010000024.1 Candida albicans strain ATCC MYA-2876 contig00024, whole genome shotgun sequence	JADLIJ010000025.1 Candida albicans strain ATCC MYA-2876 contig00025, whole genome shotgun sequence	JADLIJ010000026.1 Candida albicans strain ATCC MYA-2876 contig00026, whole genome shotgun sequence	JADLIJ010000027.1 Candida albicans strain ATCC MYA-2876 contig00027, whole genome shotgun sequence	JADLIJ010000028.1 Candida albicans strain ATCC MYA-2876 contig00028, whole genome shotgun sequence	JADLIJ010000029.1 Candida albicans strain ATCC MYA-2876 contig00029, whole genome shotgun sequence	JADLIJ010000030.1 Candida albicans strain ATCC MYA-2876 contig00030, whole genome shotgun sequence	JADLIJ010000031.1 Candida albicans strain ATCC MYA-2876 contig00031, whole genome shotgun sequence	JADLIJ010000032.1 Candida albicans strain ATCC MYA-2876 contig00032, whole genome shotgun sequence	JADLIJ010000033.1 Candida albicans strain ATCC MYA-2876 contig00033, whole genome shotgun sequence	JADLIJ010000034.1 Candida albicans strain ATCC MYA-2876 contig00034, whole genome shotgun sequence	JADLIJ010000035.1 Candida albicans strain ATCC MYA-2876 contig00035, whole genome shotgun sequence	JADLIJ010000036.1 Candida albicans strain ATCC MYA-2876 contig00036, whole genome shotgun sequence	JADLIJ010000037.1 Candida albicans strain ATCC MYA-2876 contig00037, whole genome shotgun sequence	JADLIJ010000038.1 Candida albicans strain ATCC MYA-2876 contig00038, whole genome shotgun sequence	JADLIJ010000039.1 Candida albicans strain ATCC MYA-2876 contig00039, whole genome shotgun sequence	JADLIJ010000040.1 Candida albicans strain ATCC MYA-2876 contig00040, whole genome shotgun sequence	JADLIJ010000041.1 Candida albicans strain ATCC MYA-2876 contig00041, whole genome shotgun sequence	JADLIJ010000042.1 Candida albicans strain ATCC MYA-2876 contig00042, whole genome shotgun sequence	JADLIJ010000043.1 Candida albicans strain ATCC MYA-2876 contig00043, whole genome shotgun sequence	JADLIJ010000044.1 Candida albicans strain ATCC MYA-2876 contig00044, whole genome shotgun sequence	JADLIJ010000045.1 Candida albicans strain ATCC MYA-2876 contig00045, whole genome shotgun sequence	JADLIJ010000046.1 Candida albicans strain ATCC MYA-2876 contig00046, whole genome shotgun sequence	JADLIJ010000047.1 Candida albicans strain ATCC MYA-2876 contig00047, whole genome shotgun sequence	JADLIJ010000048.1 Candida albicans strain ATCC MYA-2876 contig00048, whole genome shotgun sequence
GCA_014049485	JABWAD010000001.1 Candida albicans strain FDAARGOS_656 tig00000004_pilon, whole genome shotgun sequence	JABWAD010000001.1 Candida albicans strain FDAARGOS_656 tig00000004_pilon, whole genome shotgun sequence	JABWAD010000002.1 Candida albicans strain FDAARGOS_656 tig00000005_pilon, whole genome shotgun sequence	JABWAD010000003.1 Candida albicans strain FDAARGOS_656 tig00000008_pilon, whole genome shotgun sequence	JABWAD010000004.1 Candida albicans strain FDAARGOS_656 tig00000009_pilon, whole genome shotgun sequence	JABWAD010000005.1 Candida albicans strain FDAARGOS_656 tig00000012_pilon, whole genome shotgun sequence	JABWAD010000006.1 Candida albicans strain FDAARGOS_656 tig00000018_pilon, whole genome shotgun sequence	JABWAD010000007.1 Candida albicans strain FDAARGOS_656 tig00000021_pilon, whole genome shotgun sequence	JABWAD010000008.1 Candida albicans strain FDAARGOS_656 tig00000022_pilon, whole genome shotgun sequence	JABWAD010000009.1 Candida albicans strain FDAARGOS_656 tig00000029_pilon, whole genome shotgun sequence	JABWAD010000010.1 Candida albicans strain FDAARGOS_656 tig00000032_pilon, whole genome shotgun sequence	JABWAD010000011.1 Candida albicans strain FDAARGOS_656 tig00000033_pilon, whole genome shotgun sequence	JABWAD010000012.1 Candida albicans strain FDAARGOS_656 tig00000038_pilon, whole genome shotgun sequence	JABWAD010000013.1 Candida albicans strain FDAARGOS_656 tig00000041_pilon, whole genome shotgun sequence	JABWAD010000014.1 Candida albicans strain FDAARGOS_656 tig00000042_pilon, whole genome shotgun sequence	JABWAD010000016.1 Candida albicans strain FDAARGOS_656 tig00000046_pilon, whole genome shotgun sequence	JABWAD010000015.1 Candida albicans strain FDAARGOS_656 tig00000048_pilon, whole genome shotgun sequence	JABWAD010000017.1 Candida albicans strain FDAARGOS_656 tig00000049_pilon, whole genome shotgun sequence	JABWAD010000018.1 Candida albicans strain FDAARGOS_656 tig00000051_pilon, whole genome shotgun sequence	JABWAD010000019.1 Candida albicans strain FDAARGOS_656 tig00000053_pilon, whole genome shotgun sequence	JABWAD010000020.1 Candida albicans strain FDAARGOS_656 tig00000056_pilon, whole genome shotgun sequence	JABWAD010000021.1 Candida albicans strain FDAARGOS_656 tig00000058_pilon, whole genome shotgun sequence	JABWAD010000022.1 Candida albicans strain FDAARGOS_656 tig00000063_pilon, whole genome shotgun sequence	JABWAD010000023.1 Candida albicans strain FDAARGOS_656 tig00000067_pilon, whole genome shotgun sequence	JABWAD010000028.1 Candida albicans strain FDAARGOS_656 tig00000068_pilon, whole genome shotgun sequence	JABWAD010000024.1 Candida albicans strain FDAARGOS_656 tig00000069_pilon, whole genome shotgun sequence	JABWAD010000025.1 Candida albicans strain FDAARGOS_656 tig00000073_pilon, whole genome shotgun sequence	JABWAD010000026.1 Candida albicans strain FDAARGOS_656 tig00000077_pilon, whole genome shotgun sequence	JABWAD010000027.1 Candida albicans strain FDAARGOS_656 tig00000080_pilon, whole genome shotgun sequence	JABWAD010000029.1 Candida albicans strain FDAARGOS_656 tig00000082_pilon, whole genome shotgun sequence	JABWAD010000030.1 Candida albicans strain FDAARGOS_656 tig00000089_pilon, whole genome shotgun sequence	JABWAD010000031.1 Candida albicans strain FDAARGOS_656 tig00000091_pilon, whole genome shotgun sequence	JABWAD010000032.1 Candida albicans strain FDAARGOS_656 tig00000093_pilon, whole genome shotgun sequence	JABWAD010000033.1 Candida albicans strain FDAARGOS_656 tig00000094_pilon, whole genome shotgun sequence	JABWAD010000034.1 Candida albicans strain FDAARGOS_656 tig00000096_pilon, whole genome shotgun sequence	JABWAD010000035.1 Candida albicans strain FDAARGOS_656 tig00000101_pilon, whole genome shotgun sequence	JABWAD010000036.1 Candida albicans strain FDAARGOS_656 tig00000103_pilon, whole genome shotgun sequence	JABWAD010000037.1 Candida albicans strain FDAARGOS_656 tig00000112_pilon, whole genome shotgun sequence	JABWAD010000038.1 Candida albicans strain FDAARGOS_656 tig00000114_pilon, whole genome shotgun sequence	JABWAD010000039.1 Candida albicans strain FDAARGOS_656 tig00000115_pilon, whole genome shotgun sequence	JABWAD010000040.1 Candida albicans strain FDAARGOS_656 tig00000118_pilon, whole genome shotgun sequence	JABWAD010000041.1 Candida albicans strain FDAARGOS_656 tig00000119_pilon, whole genome shotgun sequence	JABWAD010000042.1 Candida albicans strain FDAARGOS_656 tig00000120_pilon, whole genome shotgun sequence	JABWAD010000043.1 Candida albicans strain FDAARGOS_656 tig00000122_pilon, whole genome shotgun sequence	JABWAD010000044.1 Candida albicans strain FDAARGOS_656 tig00000125_pilon, whole genome shotgun sequence	JABWAD010000045.1 Candida albicans strain FDAARGOS_656 tig00000128_pilon, whole genome shotgun sequence	JABWAD010000046.1 Candida albicans strain FDAARGOS_656 tig00000134_pilon, whole genome shotgun sequence	JABWAD010000047.1 Candida albicans strain FDAARGOS_656 tig00000135_pilon, whole genome shotgun sequence	JABWAD010000048.1 Candida albicans strain FDAARGOS_656 tig00000136_pilon, whole genome shotgun sequence
GCA_000447575	KE651006.1 Candida albicans A20 unplaced genomic scaffold supercont1.1, whole genome shotgun sequence	KE651006.1 Candida albicans A20 unplaced genomic scaffold supercont1.1, whole genome shotgun sequence	KE651007.1 Candida albicans A20 unplaced genomic scaffold supercont1.10, whole genome shotgun sequence	KE651008.1 Candida albicans A20 unplaced genomic scaffold supercont1.11, whole genome shotgun sequence	KE651009.1 Candida albicans A20 unplaced genomic scaffold supercont1.12, whole genome shotgun sequence	KE651010.1 Candida albicans A20 unplaced genomic scaffold supercont1.13, whole genome shotgun sequence	KE651011.1 Candida albicans A20 unplaced genomic scaffold supercont1.14, whole genome shotgun sequence	KE651012.1 Candida albicans A20 unplaced genomic scaffold supercont1.15, whole genome shotgun sequence	KE651013.1 Candida albicans A20 unplaced genomic scaffold supercont1.16, whole genome shotgun sequence	KE651014.1 Candida albicans A20 unplaced genomic scaffold supercont1.17, whole genome shotgun sequence	AVAX01000089.1 Candida albicans A20 cont1.89, whole genome shotgun sequence	KE651015.1 Candida albicans A20 unplaced genomic scaffold supercont1.19, whole genome shotgun sequence	AVAX01000011.1 Candida albicans A20 cont1.11, whole genome shotgun sequence	KE651016.1 Candida albicans A20 unplaced genomic scaffold supercont1.20, whole genome shotgun sequence	KE651017.1 Candida albicans A20 unplaced genomic scaffold supercont1.21, whole genome shotgun sequence	KE651018.1 Candida albicans A20 unplaced genomic scaffold supercont1.22, whole genome shotgun sequence	KE651019.1 Candida albicans A20 unplaced genomic scaffold supercont1.23, whole genome shotgun sequence	AVAX01000122.1 Candida albicans A20 cont1.122, whole genome shotgun sequence	KE651020.1 Candida albicans A20 unplaced genomic scaffold supercont1.25, whole genome shotgun sequence	AVAX01000128.1 Candida albicans A20 cont1.128, whole genome shotgun sequence	AVAX01000129.1 Candida albicans A20 cont1.129, whole genome shotgun sequence	KE651021.1 Candida albicans A20 unplaced genomic scaffold supercont1.28, whole genome shotgun sequence	KE651022.1 Candida albicans A20 unplaced genomic scaffold supercont1.29, whole genome shotgun sequence	AVAX01000012.1 Candida albicans A20 cont1.12, whole genome shotgun sequence	AVAX01000138.1 Candida albicans A20 cont1.138, whole genome shotgun sequence	AVAX01000139.1 Candida albicans A20 cont1.139, whole genome shotgun sequence	AVAX01000140.1 Candida albicans A20 cont1.140, whole genome shotgun sequence	AVAX01000141.1 Candida albicans A20 cont1.141, whole genome shotgun sequence	AVAX01000142.1 Candida albicans A20 cont1.142, whole genome shotgun sequence	AVAX01000143.1 Candida albicans A20 cont1.143, whole genome shotgun sequence	AVAX01000144.1 Candida albicans A20 cont1.144, whole genome shotgun sequence	AVAX01000145.1 Candida albicans A20 cont1.145, whole genome shotgun sequence	AVAX01000146.1 Candida albicans A20 cont1.146, whole genome shotgun sequence	AVAX01000147.1 Candida albicans A20 cont1.147, whole genome shotgun sequence	KE651023.1 Candida albicans A20 unplaced genomic scaffold supercont1.4, whole genome shotgun sequence	AVAX01000148.1 Candida albicans A20 cont1.148, whole genome shotgun sequence	AVAX01000149.1 Candida albicans A20 cont1.149, whole genome shotgun sequence	AVAX01000150.1 Candida albicans A20 cont1.150, whole genome shotgun sequence	AVAX01000151.1 Candida albicans A20 cont1.151, whole genome shotgun sequence	AVAX01000152.1 Candida albicans A20 cont1.152, whole genome shotgun sequence	AVAX01000153.1 Candida albicans A20 cont1.153, whole genome shotgun sequence	AVAX01000154.1 Candida albicans A20 cont1.154, whole genome shotgun sequence	AVAX01000155.1 Candida albicans A20 cont1.155, whole genome shotgun sequence	AVAX01000156.1 Candida albicans A20 cont1.156, whole genome shotgun sequence	AVAX01000157.1 Candida albicans A20 cont1.157, whole genome shotgun sequence	KE651024.1 Candida albicans A20 unplaced genomic scaffold supercont1.5, whole genome shotgun sequence	AVAX01000158.1 Candida albicans A20 cont1.158, whole genome shotgun sequence	KE651025.1 Candida albicans A20 unplaced genomic scaffold supercont1.51, whole genome shotgun sequence	KE651026.1 Candida albicans A20 unplaced genomic scaffold supercont1.52, whole genome shotgun sequence
GCA_029931635	JAQJVU010000001.1 Candida albicans strain BL167 contig_1, whole genome shotgun sequence	JAQJVU010000001.1 Candida albicans strain BL167 contig_1, whole genome shotgun sequence	JAQJVU010000009.1 Candida albicans strain BL167 contig_10, whole genome shotgun sequence	JAQJVU010000099.1 Candida albicans strain BL167 contig_100, whole genome shotgun sequence	JAQJVU010000100.1 Candida albicans strain BL167 contig_101, whole genome shotgun sequence	JAQJVU010000101.1 Candida albicans strain BL167 contig_102, whole genome shotgun sequence	JAQJVU010000102.1 Candida albicans strain BL167 contig_103, whole genome shotgun sequence	JAQJVU010000103.1 Candida albicans strain BL167 contig_104, whole genome shotgun sequence	JAQJVU010000104.1 Candida albicans strain BL167 contig_105, whole genome shotgun sequence	JAQJVU010000105.1 Candida albicans strain BL167 contig_106, whole genome shotgun sequence	JAQJVU010000106.1 Candida albicans strain BL167 contig_107, whole genome shotgun sequence	JAQJVU010000107.1 Candida albicans strain BL167 contig_108, whole genome shotgun sequence	JAQJVU010000108.1 Candida albicans strain BL167 contig_109, whole genome shotgun sequence	JAQJVU010000010.1 Candida albicans strain BL167 contig_11, whole genome shotgun sequence	JAQJVU010000109.1 Candida albicans strain BL167 contig_110, whole genome shotgun sequence	JAQJVU010000110.1 Candida albicans strain BL167 contig_111, whole genome shotgun sequence	JAQJVU010000111.1 Candida albicans strain BL167 contig_112, whole genome shotgun sequence	JAQJVU010000112.1 Candida albicans strain BL167 contig_113, whole genome shotgun sequence	JAQJVU010000113.1 Candida albicans strain BL167 contig_114, whole genome shotgun sequence	JAQJVU010000114.1 Candida albicans strain BL167 contig_115, whole genome shotgun sequence	JAQJVU010000115.1 Candida albicans strain BL167 contig_116, whole genome shotgun sequence	JAQJVU010000116.1 Candida albicans strain BL167 contig_117, whole genome shotgun sequence	JAQJVU010000117.1 Candida albicans strain BL167 contig_118, whole genome shotgun sequence	JAQJVU010000118.1 Candida albicans strain BL167 contig_119, whole genome shotgun sequence	JAQJVU010000011.1 Candida albicans strain BL167 contig_12, whole genome shotgun sequence	JAQJVU010000119.1 Candida albicans strain BL167 contig_120, whole genome shotgun sequence	JAQJVU010000120.1 Candida albicans strain BL167 contig_121, whole genome shotgun sequence	JAQJVU010000121.1 Candida albicans strain BL167 contig_122, whole genome shotgun sequence	JAQJVU010000122.1 Candida albicans strain BL167 contig_123, whole genome shotgun sequence	JAQJVU010000123.1 Candida albicans strain BL167 contig_124, whole genome shotgun sequence	JAQJVU010000124.1 Candida albicans strain BL167 contig_125, whole genome shotgun sequence	JAQJVU010000125.1 Candida albicans strain BL167 contig_126, whole genome shotgun sequence	JAQJVU010000126.1 Candida albicans strain BL167 contig_127, whole genome shotgun sequence	JAQJVU010000127.1 Candida albicans strain BL167 contig_128, whole genome shotgun sequence	JAQJVU010000128.1 Candida albicans strain BL167 contig_129, whole genome shotgun sequence	JAQJVU010000012.1 Candida albicans strain BL167 contig_13, whole genome shotgun sequence	JAQJVU010000129.1 Candida albicans strain BL167 contig_130, whole genome shotgun sequence	JAQJVU010000130.1 Candida albicans strain BL167 contig_131, whole genome shotgun sequence	JAQJVU010000131.1 Candida albicans strain BL167 contig_132, whole genome shotgun sequence	JAQJVU010000132.1 Candida albicans strain BL167 contig_133, whole genome shotgun sequence	JAQJVU010000133.1 Candida albicans strain BL167 contig_134, whole genome shotgun sequence	JAQJVU010000134.1 Candida albicans strain BL167 contig_135, whole genome shotgun sequence	JAQJVU010000135.1 Candida albicans strain BL167 contig_136, whole genome shotgun sequence	JAQJVU010000136.1 Candida albicans strain BL167 contig_137, whole genome shotgun sequence	JAQJVU010000137.1 Candida albicans strain BL167 contig_138, whole genome shotgun sequence	JAQJVU010000138.1 Candida albicans strain BL167 contig_139, whole genome shotgun sequence	JAQJVU010000013.1 Candida albicans strain BL167 contig_14, whole genome shotgun sequence	JAQJVU010000139.1 Candida albicans strain BL167 contig_140, whole genome shotgun sequence	JAQJVU010000140.1 Candida albicans strain BL167 contig_141, whole genome shotgun sequence
GCA_000447555	KE650962.1 Candida albicans CHN1 unplaced genomic scaffold supercont1.1, whole genome shotgun sequence	KE650962.1 Candida albicans CHN1 unplaced genomic scaffold supercont1.1, whole genome shotgun sequence	AVAW01000052.1 Candida albicans CHN1 cont1.52, whole genome shotgun sequence	KE650963.1 Candida albicans CHN1 unplaced genomic scaffold supercont1.11, whole genome shotgun sequence	KE650964.1 Candida albicans CHN1 unplaced genomic scaffold supercont1.12, whole genome shotgun sequence	AVAW01000062.1 Candida albicans CHN1 cont1.62, whole genome shotgun sequence	AVAW01000063.1 Candida albicans CHN1 cont1.63, whole genome shotgun sequence	AVAW01000064.1 Candida albicans CHN1 cont1.64, whole genome shotgun sequence	KE650965.1 Candida albicans CHN1 unplaced genomic scaffold supercont1.16, whole genome shotgun sequence	KE650966.1 Candida albicans CHN1 unplaced genomic scaffold supercont1.17, whole genome shotgun sequence	KE650967.1 Candida albicans CHN1 unplaced genomic scaffold supercont1.18, whole genome shotgun sequence	KE650968.1 Candida albicans CHN1 unplaced genomic scaffold supercont1.19, whole genome shotgun sequence	AVAW01000009.1 Candida albicans CHN1 cont1.9, whole genome shotgun sequence	KE650969.1 Candida albicans CHN1 unplaced genomic scaffold supercont1.20, whole genome shotgun sequence	KE650970.1 Candida albicans CHN1 unplaced genomic scaffold supercont1.21, whole genome shotgun sequence	KE650971.1 Candida albicans CHN1 unplaced genomic scaffold supercont1.22, whole genome shotgun sequence	AVAW01000132.1 Candida albicans CHN1 cont1.132, whole genome shotgun sequence	AVAW01000133.1 Candida albicans CHN1 cont1.133, whole genome shotgun sequence	KE650972.1 Candida albicans CHN1 unplaced genomic scaffold supercont1.25, whole genome shotgun sequence	KE650973.1 Candida albicans CHN1 unplaced genomic scaffold supercont1.26, whole genome shotgun sequence	AVAW01000141.1 Candida albicans CHN1 cont1.141, whole genome shotgun sequence	AVAW01000142.1 Candida albicans CHN1 cont1.142, whole genome shotgun sequence	AVAW01000143.1 Candida albicans CHN1 cont1.143, whole genome shotgun sequence	KE650974.1 Candida albicans CHN1 unplaced genomic scaffold supercont1.3, whole genome shotgun sequence	AVAW01000144.1 Candida albicans CHN1 cont1.144, whole genome shotgun sequence	KE650975.1 Candida albicans CHN1 unplaced genomic scaffold supercont1.31, whole genome shotgun sequence	AVAW01000153.1 Candida albicans CHN1 cont1.153, whole genome shotgun sequence	KE650976.1 Candida albicans CHN1 unplaced genomic scaffold supercont1.33, whole genome shotgun sequence	KE650977.1 Candida albicans CHN1 unplaced genomic scaffold supercont1.34, whole genome shotgun sequence	AVAW01000165.1 Candida albicans CHN1 cont1.165, whole genome shotgun sequence	KE650978.1 Candida albicans CHN1 unplaced genomic scaffold supercont1.36, whole genome shotgun sequence	KE650979.1 Candida albicans CHN1 unplaced genomic scaffold supercont1.37, whole genome shotgun sequence	KE650980.1 Candida albicans CHN1 unplaced genomic scaffold supercont1.38, whole genome shotgun sequence	KE650981.1 Candida albicans CHN1 unplaced genomic scaffold supercont1.39, whole genome shotgun sequence	AVAW01000015.1 Candida albicans CHN1 cont1.15, whole genome shotgun sequence	AVAW01000194.1 Candida albicans CHN1 cont1.194, whole genome shotgun sequence	AVAW01000195.1 Candida albicans CHN1 cont1.195, whole genome shotgun sequence	AVAW01000196.1 Candida albicans CHN1 cont1.196, whole genome shotgun sequence	KE650982.1 Candida albicans CHN1 unplaced genomic scaffold supercont1.43, whole genome shotgun sequence	KE650983.1 Candida albicans CHN1 unplaced genomic scaffold supercont1.44, whole genome shotgun sequence	KE650984.1 Candida albicans CHN1 unplaced genomic scaffold supercont1.45, whole genome shotgun sequence	KE650985.1 Candida albicans CHN1 unplaced genomic scaffold supercont1.46, whole genome shotgun sequence	KE650986.1 Candida albicans CHN1 unplaced genomic scaffold supercont1.47, whole genome shotgun sequence	KE650987.1 Candida albicans CHN1 unplaced genomic scaffold supercont1.48, whole genome shotgun sequence	KE650988.1 Candida albicans CHN1 unplaced genomic scaffold supercont1.49, whole genome shotgun sequence	AVAW01000016.1 Candida albicans CHN1 cont1.16, whole genome shotgun sequence	KE650989.1 Candida albicans CHN1 unplaced genomic scaffold supercont1.50, whole genome shotgun sequence	KE650990.1 Candida albicans CHN1 unplaced genomic scaffold supercont1.51, whole genome shotgun sequence	KE650991.1 Candida albicans CHN1 unplaced genomic scaffold supercont1.52, whole genome shotgun sequence
GCA_000182965	CP017623.1 Candida albicans SC5314 chromosome 1, complete sequence	CP017623.1 Candida albicans SC5314 chromosome 1, complete sequence	CP017624.1 Candida albicans SC5314 chromosome 2, complete sequence	CP017625.1 Candida albicans SC5314 chromosome 3, complete sequence	CP017626.1 Candida albicans SC5314 chromosome 4, complete sequence	CP017627.1 Candida albicans SC5314 chromosome 5, complete sequence	CP017628.1 Candida albicans SC5314 chromosome 6, complete sequence	CP017629.1 Candida albicans SC5314 chromosome 7, complete sequence	CP017630.1 Candida albicans SC5314 chromosome R, complete sequence
GCA_015344895	JADLIN010000001.1 Candida albicans strain ATCC 38289 contig00001, whole genome shotgun sequence	JADLIN010000001.1 Candida albicans strain ATCC 38289 contig00001, whole genome shotgun sequence	JADLIN010000002.1 Candida albicans strain ATCC 38289 contig00002, whole genome shotgun sequence	JADLIN010000003.1 Candida albicans strain ATCC 38289 contig00003, whole genome shotgun sequence	JADLIN010000004.1 Candida albicans strain ATCC 38289 contig00004, whole genome shotgun sequence	JADLIN010000005.1 Candida albicans strain ATCC 38289 contig00005, whole genome shotgun sequence	JADLIN010000006.1 Candida albicans strain ATCC 38289 contig00006, whole genome shotgun sequence	JADLIN010000007.1 Candida albicans strain ATCC 38289 contig00007, whole genome shotgun sequence	JADLIN010000008.1 Candida albicans strain ATCC 38289 contig00008, whole genome shotgun sequence	JADLIN010000009.1 Candida albicans strain ATCC 38289 contig00009, whole genome shotgun sequence	JADLIN010000010.1 Candida albicans strain ATCC 38289 contig00010, whole genome shotgun sequence	JADLIN010000011.1 Candida albicans strain ATCC 38289 contig00011, whole genome shotgun sequence	JADLIN010000012.1 Candida albicans strain ATCC 38289 contig00012, whole genome shotgun sequence	JADLIN010000013.1 Candida albicans strain ATCC 38289 contig00013, whole genome shotgun sequence	JADLIN010000014.1 Candida albicans strain ATCC 38289 contig00014, whole genome shotgun sequence	JADLIN010000015.1 Candida albicans strain ATCC 38289 contig00015, whole genome shotgun sequence	JADLIN010000016.1 Candida albicans strain ATCC 38289 contig00016, whole genome shotgun sequence	JADLIN010000017.1 Candida albicans strain ATCC 38289 contig00017, whole genome shotgun sequence	JADLIN010000018.1 Candida albicans strain ATCC 38289 contig00018, whole genome shotgun sequence	JADLIN010000019.1 Candida albicans strain ATCC 38289 contig00019, whole genome shotgun sequence	JADLIN010000020.1 Candida albicans strain ATCC 38289 contig00020, whole genome shotgun sequence	JADLIN010000021.1 Candida albicans strain ATCC 38289 contig00021, whole genome shotgun sequence	JADLIN010000022.1 Candida albicans strain ATCC 38289 contig00022, whole genome shotgun sequence	JADLIN010000023.1 Candida albicans strain ATCC 38289 contig00023, whole genome shotgun sequence	JADLIN010000024.1 Candida albicans strain ATCC 38289 contig00024, whole genome shotgun sequence	JADLIN010000025.1 Candida albicans strain ATCC 38289 contig00025, whole genome shotgun sequence	JADLIN010000026.1 Candida albicans strain ATCC 38289 contig00026, whole genome shotgun sequence	JADLIN010000027.1 Candida albicans strain ATCC 38289 contig00027, whole genome shotgun sequence	JADLIN010000028.1 Candida albicans strain ATCC 38289 contig00028, whole genome shotgun sequence	JADLIN010000029.1 Candida albicans strain ATCC 38289 contig00029, whole genome shotgun sequence	JADLIN010000030.1 Candida albicans strain ATCC 38289 contig00030, whole genome shotgun sequence	JADLIN010000031.1 Candida albicans strain ATCC 38289 contig00031, whole genome shotgun sequence	JADLIN010000032.1 Candida albicans strain ATCC 38289 contig00032, whole genome shotgun sequence	JADLIN010000033.1 Candida albicans strain ATCC 38289 contig00033, whole genome shotgun sequence	JADLIN010000034.1 Candida albicans strain ATCC 38289 contig00034, whole genome shotgun sequence	JADLIN010000035.1 Candida albicans strain ATCC 38289 contig00035, whole genome shotgun sequence	JADLIN010000036.1 Candida albicans strain ATCC 38289 contig00036, whole genome shotgun sequence	JADLIN010000037.1 Candida albicans strain ATCC 38289 contig00037, whole genome shotgun sequence	JADLIN010000038.1 Candida albicans strain ATCC 38289 contig00038, whole genome shotgun sequence	JADLIN010000039.1 Candida albicans strain ATCC 38289 contig00039, whole genome shotgun sequence	JADLIN010000040.1 Candida albicans strain ATCC 38289 contig00040, whole genome shotgun sequence	JADLIN010000041.1 Candida albicans strain ATCC 38289 contig00041, whole genome shotgun sequence	JADLIN010000042.1 Candida albicans strain ATCC 38289 contig00042, whole genome shotgun sequence	JADLIN010000043.1 Candida albicans strain ATCC 38289 contig00043, whole genome shotgun sequence	JADLIN010000044.1 Candida albicans strain ATCC 38289 contig00044, whole genome shotgun sequence	JADLIN010000045.1 Candida albicans strain ATCC 38289 contig00045, whole genome shotgun sequence	JADLIN010000046.1 Candida albicans strain ATCC 38289 contig00046, whole genome shotgun sequence	JADLIN010000047.1 Candida albicans strain ATCC 38289 contig00047, whole genome shotgun sequence	JADLIN010000048.1 Candida albicans strain ATCC 38289 contig00048, whole genome shotgun sequence
GCA_000447615	KE651082.1 Candida albicans A155 unplaced genomic scaffold supercont1.1, whole genome shotgun sequence	KE651082.1 Candida albicans A155 unplaced genomic scaffold supercont1.1, whole genome shotgun sequence	KE651083.1 Candida albicans A155 unplaced genomic scaffold supercont1.10, whole genome shotgun sequence	AVAZ01000048.1 Candida albicans A155 cont1.48, whole genome shotgun sequence	KE651084.1 Candida albicans A155 unplaced genomic scaffold supercont1.12, whole genome shotgun sequence	AVAZ01000052.1 Candida albicans A155 cont1.52, whole genome shotgun sequence	AVAZ01000053.1 Candida albicans A155 cont1.53, whole genome shotgun sequence	KE651085.1 Candida albicans A155 unplaced genomic scaffold supercont1.15, whole genome shotgun sequence	KE651086.1 Candida albicans A155 unplaced genomic scaffold supercont1.16, whole genome shotgun sequence	KE651087.1 Candida albicans A155 unplaced genomic scaffold supercont1.17, whole genome shotgun sequence	KE651088.1 Candida albicans A155 unplaced genomic scaffold supercont1.18, whole genome shotgun sequence	AVAZ01000092.1 Candida albicans A155 cont1.92, whole genome shotgun sequence	KE651089.1 Candida albicans A155 unplaced genomic scaffold supercont1.2, whole genome shotgun sequence	AVAZ01000093.1 Candida albicans A155 cont1.93, whole genome shotgun sequence	KE651090.1 Candida albicans A155 unplaced genomic scaffold supercont1.21, whole genome shotgun sequence	KE651091.1 Candida albicans A155 unplaced genomic scaffold supercont1.22, whole genome shotgun sequence	KE651092.1 Candida albicans A155 unplaced genomic scaffold supercont1.23, whole genome shotgun sequence	KE651093.1 Candida albicans A155 unplaced genomic scaffold supercont1.24, whole genome shotgun sequence	KE651094.1 Candida albicans A155 unplaced genomic scaffold supercont1.25, whole genome shotgun sequence	AVAZ01000113.1 Candida albicans A155 cont1.113, whole genome shotgun sequence	KE651095.1 Candida albicans A155 unplaced genomic scaffold supercont1.27, whole genome shotgun sequence	AVAZ01000116.1 Candida albicans A155 cont1.116, whole genome shotgun sequence	AVAZ01000117.1 Candida albicans A155 cont1.117, whole genome shotgun sequence	AVAZ01000016.1 Candida albicans A155 cont1.16, whole genome shotgun sequence	AVAZ01000118.1 Candida albicans A155 cont1.118, whole genome shotgun sequence	KE651096.1 Candida albicans A155 unplaced genomic scaffold supercont1.31, whole genome shotgun sequence	KE651097.1 Candida albicans A155 unplaced genomic scaffold supercont1.32, whole genome shotgun sequence	KE651098.1 Candida albicans A155 unplaced genomic scaffold supercont1.33, whole genome shotgun sequence	KE651099.1 Candida albicans A155 unplaced genomic scaffold supercont1.34, whole genome shotgun sequence	KE651100.1 Candida albicans A155 unplaced genomic scaffold supercont1.35, whole genome shotgun sequence	KE651101.1 Candida albicans A155 unplaced genomic scaffold supercont1.36, whole genome shotgun sequence	KE651102.1 Candida albicans A155 unplaced genomic scaffold supercont1.37, whole genome shotgun sequence	KE651103.1 Candida albicans A155 unplaced genomic scaffold supercont1.38, whole genome shotgun sequence	AVAZ01000157.1 Candida albicans A155 cont1.157, whole genome shotgun sequence	KE651104.1 Candida albicans A155 unplaced genomic scaffold supercont1.4, whole genome shotgun sequence	KE651105.1 Candida albicans A155 unplaced genomic scaffold supercont1.40, whole genome shotgun sequence	AVAZ01000160.1 Candida albicans A155 cont1.160, whole genome shotgun sequence	KE651106.1 Candida albicans A155 unplaced genomic scaffold supercont1.42, whole genome shotgun sequence	KE651107.1 Candida albicans A155 unplaced genomic scaffold supercont1.43, whole genome shotgun sequence	KE651108.1 Candida albicans A155 unplaced genomic scaffold supercont1.44, whole genome shotgun sequence	AVAZ01000170.1 Candida albicans A155 cont1.170, whole genome shotgun sequence	KE651109.1 Candida albicans A155 unplaced genomic scaffold supercont1.46, whole genome shotgun sequence	KE651110.1 Candida albicans A155 unplaced genomic scaffold supercont1.47, whole genome shotgun sequence	KE651111.1 Candida albicans A155 unplaced genomic scaffold supercont1.48, whole genome shotgun sequence	KE651112.1 Candida albicans A155 unplaced genomic scaffold supercont1.49, whole genome shotgun sequence	KE651113.1 Candida albicans A155 unplaced genomic scaffold supercont1.5, whole genome shotgun sequence	AVAZ01000200.1 Candida albicans A155 cont1.200, whole genome shotgun sequence	AVAZ01000201.1 Candida albicans A155 cont1.201, whole genome shotgun sequence	AVAZ01000202.1 Candida albicans A155 cont1.202, whole genome shotgun sequence
GCA_000447495	KE650846.1 Candida albicans A203 unplaced genomic scaffold supercont1.1, whole genome shotgun sequence	KE650846.1 Candida albicans A203 unplaced genomic scaffold supercont1.1, whole genome shotgun sequence	KE650847.1 Candida albicans A203 unplaced genomic scaffold supercont1.10, whole genome shotgun sequence	KE650848.1 Candida albicans A203 unplaced genomic scaffold supercont1.11, whole genome shotgun sequence	KE650849.1 Candida albicans A203 unplaced genomic scaffold supercont1.12, whole genome shotgun sequence	KE650850.1 Candida albicans A203 unplaced genomic scaffold supercont1.13, whole genome shotgun sequence	KE650851.1 Candida albicans A203 unplaced genomic scaffold supercont1.14, whole genome shotgun sequence	KE650852.1 Candida albicans A203 unplaced genomic scaffold supercont1.15, whole genome shotgun sequence	KE650853.1 Candida albicans A203 unplaced genomic scaffold supercont1.16, whole genome shotgun sequence	AVAT01000102.1 Candida albicans A203 cont1.102, whole genome shotgun sequence	KE650854.1 Candida albicans A203 unplaced genomic scaffold supercont1.18, whole genome shotgun sequence	KE650855.1 Candida albicans A203 unplaced genomic scaffold supercont1.19, whole genome shotgun sequence	KE650856.1 Candida albicans A203 unplaced genomic scaffold supercont1.2, whole genome shotgun sequence	KE650857.1 Candida albicans A203 unplaced genomic scaffold supercont1.20, whole genome shotgun sequence	KE650858.1 Candida albicans A203 unplaced genomic scaffold supercont1.21, whole genome shotgun sequence	AVAT01000144.1 Candida albicans A203 cont1.144, whole genome shotgun sequence	KE650859.1 Candida albicans A203 unplaced genomic scaffold supercont1.23, whole genome shotgun sequence	KE650860.1 Candida albicans A203 unplaced genomic scaffold supercont1.24, whole genome shotgun sequence	KE650861.1 Candida albicans A203 unplaced genomic scaffold supercont1.25, whole genome shotgun sequence	KE650862.1 Candida albicans A203 unplaced genomic scaffold supercont1.26, whole genome shotgun sequence	KE650863.1 Candida albicans A203 unplaced genomic scaffold supercont1.27, whole genome shotgun sequence	KE650864.1 Candida albicans A203 unplaced genomic scaffold supercont1.28, whole genome shotgun sequence	KE650865.1 Candida albicans A203 unplaced genomic scaffold supercont1.29, whole genome shotgun sequence	KE650866.1 Candida albicans A203 unplaced genomic scaffold supercont1.3, whole genome shotgun sequence	KE650867.1 Candida albicans A203 unplaced genomic scaffold supercont1.30, whole genome shotgun sequence	KE650868.1 Candida albicans A203 unplaced genomic scaffold supercont1.31, whole genome shotgun sequence	KE650869.1 Candida albicans A203 unplaced genomic scaffold supercont1.32, whole genome shotgun sequence	KE650870.1 Candida albicans A203 unplaced genomic scaffold supercont1.33, whole genome shotgun sequence	AVAT01000259.1 Candida albicans A203 cont1.259, whole genome shotgun sequence	AVAT01000260.1 Candida albicans A203 cont1.260, whole genome shotgun sequence	AVAT01000261.1 Candida albicans A203 cont1.261, whole genome shotgun sequence	AVAT01000262.1 Candida albicans A203 cont1.262, whole genome shotgun sequence	AVAT01000263.1 Candida albicans A203 cont1.263, whole genome shotgun sequence	AVAT01000264.1 Candida albicans A203 cont1.264, whole genome shotgun sequence	AVAT01000026.1 Candida albicans A203 cont1.26, whole genome shotgun sequence	AVAT01000265.1 Candida albicans A203 cont1.265, whole genome shotgun sequence	AVAT01000266.1 Candida albicans A203 cont1.266, whole genome shotgun sequence	AVAT01000267.1 Candida albicans A203 cont1.267, whole genome shotgun sequence	AVAT01000268.1 Candida albicans A203 cont1.268, whole genome shotgun sequence	AVAT01000269.1 Candida albicans A203 cont1.269, whole genome shotgun sequence	AVAT01000270.1 Candida albicans A203 cont1.270, whole genome shotgun sequence	AVAT01000271.1 Candida albicans A203 cont1.271, whole genome shotgun sequence	AVAT01000272.1 Candida albicans A203 cont1.272, whole genome shotgun sequence	KE650871.1 Candida albicans A203 unplaced genomic scaffold supercont1.48, whole genome shotgun sequence	AVAT01000277.1 Candida albicans A203 cont1.277, whole genome shotgun sequence	KE650872.1 Candida albicans A203 unplaced genomic scaffold supercont1.5, whole genome shotgun sequence	AVAT01000278.1 Candida albicans A203 cont1.278, whole genome shotgun sequence	KE650873.1 Candida albicans A203 unplaced genomic scaffold supercont1.6, whole genome shotgun sequence	KE650874.1 Candida albicans A203 unplaced genomic scaffold supercont1.7, whole genome shotgun sequence
GCA_016906495	JACXXM010000006.1 Candida albicans isolate CA77 chromosome 1 contig005, whole genome shotgun sequence	JACXXM010000006.1 Candida albicans isolate CA77 chromosome 1 contig005, whole genome shotgun sequence	JACXXM010000009.1 Candida albicans isolate CA77 chromosome 1 contig008, whole genome shotgun sequence	JACXXM010000011.1 Candida albicans isolate CA77 chromosome 1 contig010, whole genome shotgun sequence	JACXXM010000015.1 Candida albicans isolate CA77 chromosome 1 contig014, whole genome shotgun sequence	JACXXM010000016.1 Candida albicans isolate CA77 chromosome 1 contig015, whole genome shotgun sequence	JACXXM010000020.1 Candida albicans isolate CA77 chromosome 1 contig019, whole genome shotgun sequence	JACXXM010000022.1 Candida albicans isolate CA77 chromosome 1 contig021, whole genome shotgun sequence	JACXXM010000027.1 Candida albicans isolate CA77 chromosome 1 contig026, whole genome shotgun sequence	JACXXM010000029.1 Candida albicans isolate CA77 chromosome 1 contig028, whole genome shotgun sequence	JACXXM010000040.1 Candida albicans isolate CA77 chromosome 1 contig039, whole genome shotgun sequence	JACXXM010000049.1 Candida albicans isolate CA77 chromosome 1 contig048, whole genome shotgun sequence	JACXXM010000054.1 Candida albicans isolate CA77 chromosome 1 contig053, whole genome shotgun sequence	JACXXM010000002.1 Candida albicans isolate CA77 chromosome 2 contig001, whole genome shotgun sequence	JACXXM010000004.1 Candida albicans isolate CA77 chromosome 2 contig003, whole genome shotgun sequence	JACXXM010000032.1 Candida albicans isolate CA77 chromosome 2 contig031, whole genome shotgun sequence	JACXXM010000037.1 Candida albicans isolate CA77 chromosome 2 contig036, whole genome shotgun sequence	JACXXM010000041.1 Candida albicans isolate CA77 chromosome 2 contig040, whole genome shotgun sequence	JACXXM010000044.1 Candida albicans isolate CA77 chromosome 2 contig043, whole genome shotgun sequence	JACXXM010000046.1 Candida albicans isolate CA77 chromosome 2 contig045, whole genome shotgun sequence	JACXXM010000053.1 Candida albicans isolate CA77 chromosome 2 contig052, whole genome shotgun sequence	JACXXM010000055.1 Candida albicans isolate CA77 chromosome 2 contig054, whole genome shotgun sequence	JACXXM010000001.1 Candida albicans isolate CA77 chromosome 3 contig000, whole genome shotgun sequence	JACXXM010000026.1 Candida albicans isolate CA77 chromosome 3 contig025, whole genome shotgun sequence	JACXXM010000031.1 Candida albicans isolate CA77 chromosome 3 contig030, whole genome shotgun sequence	JACXXM010000033.1 Candida albicans isolate CA77 chromosome 3 contig032, whole genome shotgun sequence	JACXXM010000042.1 Candida albicans isolate CA77 chromosome 3 contig041, whole genome shotgun sequence	JACXXM010000043.1 Candida albicans isolate CA77 chromosome 3 contig042, whole genome shotgun sequence	JACXXM010000050.1 Candida albicans isolate CA77 chromosome 3 contig049, whole genome shotgun sequence	JACXXM010000052.1 Candida albicans isolate CA77 chromosome 3 contig051, whole genome shotgun sequence	JACXXM010000007.1 Candida albicans isolate CA77 chromosome 4 contig006, whole genome shotgun sequence	JACXXM010000010.1 Candida albicans isolate CA77 chromosome 4 contig009, whole genome shotgun sequence	JACXXM010000013.1 Candida albicans isolate CA77 chromosome 4 contig012, whole genome shotgun sequence	JACXXM010000019.1 Candida albicans isolate CA77 chromosome 4 contig018, whole genome shotgun sequence	JACXXM010000047.1 Candida albicans isolate CA77 chromosome 4 contig046, whole genome shotgun sequence	JACXXM010000056.1 Candida albicans isolate CA77 chromosome 4 contig055, whole genome shotgun sequence	JACXXM010000003.1 Candida albicans isolate CA77 chromosome 5 contig002, whole genome shotgun sequence	JACXXM010000025.1 Candida albicans isolate CA77 chromosome 5 contig024, whole genome shotgun sequence	JACXXM010000039.1 Candida albicans isolate CA77 chromosome 5 contig038, whole genome shotgun sequence	JACXXM010000045.1 Candida albicans isolate CA77 chromosome 5 contig044, whole genome shotgun sequence	JACXXM010000051.1 Candida albicans isolate CA77 chromosome 5 contig050, whole genome shotgun sequence	JACXXM010000017.1 Candida albicans isolate CA77 chromosome 6 contig016, whole genome shotgun sequence	JACXXM010000018.1 Candida albicans isolate CA77 chromosome 6 contig017, whole genome shotgun sequence	JACXXM010000024.1 Candida albicans isolate CA77 chromosome 6 contig023, whole genome shotgun sequence	JACXXM010000034.1 Candida albicans isolate CA77 chromosome 6 contig033, whole genome shotgun sequence	JACXXM010000012.1 Candida albicans isolate CA77 chromosome 7 contig011, whole genome shotgun sequence	JACXXM010000014.1 Candida albicans isolate CA77 chromosome 7 contig013, whole genome shotgun sequence	JACXXM010000036.1 Candida albicans isolate CA77 chromosome 7 contig035, whole genome shotgun sequence	JACXXM010000058.1 Candida albicans isolate CA77 chromosome 7 contig057, whole genome shotgun sequence
GCA_000447635	KE651128.1 Candida albicans A84 unplaced genomic scaffold supercont1.1, whole genome shotgun sequence	KE651128.1 Candida albicans A84 unplaced genomic scaffold supercont1.1, whole genome shotgun sequence	AVBA01000036.1 Candida albicans A84 cont1.36, whole genome shotgun sequence	AVBA01000037.1 Candida albicans A84 cont1.37, whole genome shotgun sequence	AVBA01000038.1 Candida albicans A84 cont1.38, whole genome shotgun sequence	AVBA01000039.1 Candida albicans A84 cont1.39, whole genome shotgun sequence	KE651129.1 Candida albicans A84 unplaced genomic scaffold supercont1.14, whole genome shotgun sequence	AVBA01000042.1 Candida albicans A84 cont1.42, whole genome shotgun sequence	AVBA01000043.1 Candida albicans A84 cont1.43, whole genome shotgun sequence	KE651130.1 Candida albicans A84 unplaced genomic scaffold supercont1.17, whole genome shotgun sequence	KE651131.1 Candida albicans A84 unplaced genomic scaffold supercont1.18, whole genome shotgun sequence	AVBA01000055.1 Candida albicans A84 cont1.55, whole genome shotgun sequence	KE651132.1 Candida albicans A84 unplaced genomic scaffold supercont1.2, whole genome shotgun sequence	AVBA01000056.1 Candida albicans A84 cont1.56, whole genome shotgun sequence	AVBA01000057.1 Candida albicans A84 cont1.57, whole genome shotgun sequence	AVBA01000058.1 Candida albicans A84 cont1.58, whole genome shotgun sequence	AVBA01000059.1 Candida albicans A84 cont1.59, whole genome shotgun sequence	AVBA01000060.1 Candida albicans A84 cont1.60, whole genome shotgun sequence	AVBA01000061.1 Candida albicans A84 cont1.61, whole genome shotgun sequence	KE651133.1 Candida albicans A84 unplaced genomic scaffold supercont1.26, whole genome shotgun sequence	AVBA01000072.1 Candida albicans A84 cont1.72, whole genome shotgun sequence	KE651134.1 Candida albicans A84 unplaced genomic scaffold supercont1.28, whole genome shotgun sequence	KE651135.1 Candida albicans A84 unplaced genomic scaffold supercont1.29, whole genome shotgun sequence	KE651136.1 Candida albicans A84 unplaced genomic scaffold supercont1.3, whole genome shotgun sequence	AVBA01000090.1 Candida albicans A84 cont1.90, whole genome shotgun sequence	AVBA01000091.1 Candida albicans A84 cont1.91, whole genome shotgun sequence	AVBA01000092.1 Candida albicans A84 cont1.92, whole genome shotgun sequence	KE651137.1 Candida albicans A84 unplaced genomic scaffold supercont1.33, whole genome shotgun sequence	KE651138.1 Candida albicans A84 unplaced genomic scaffold supercont1.34, whole genome shotgun sequence	KE651139.1 Candida albicans A84 unplaced genomic scaffold supercont1.35, whole genome shotgun sequence	KE651140.1 Candida albicans A84 unplaced genomic scaffold supercont1.36, whole genome shotgun sequence	KE651141.1 Candida albicans A84 unplaced genomic scaffold supercont1.37, whole genome shotgun sequence	KE651142.1 Candida albicans A84 unplaced genomic scaffold supercont1.38, whole genome shotgun sequence	KE651143.1 Candida albicans A84 unplaced genomic scaffold supercont1.39, whole genome shotgun sequence	KE651144.1 Candida albicans A84 unplaced genomic scaffold supercont1.4, whole genome shotgun sequence	KE651145.1 Candida albicans A84 unplaced genomic scaffold supercont1.40, whole genome shotgun sequence	KE651146.1 Candida albicans A84 unplaced genomic scaffold supercont1.41, whole genome shotgun sequence	KE651147.1 Candida albicans A84 unplaced genomic scaffold supercont1.42, whole genome shotgun sequence	KE651148.1 Candida albicans A84 unplaced genomic scaffold supercont1.43, whole genome shotgun sequence	KE651149.1 Candida albicans A84 unplaced genomic scaffold supercont1.44, whole genome shotgun sequence	KE651150.1 Candida albicans A84 unplaced genomic scaffold supercont1.45, whole genome shotgun sequence	KE651151.1 Candida albicans A84 unplaced genomic scaffold supercont1.46, whole genome shotgun sequence	KE651152.1 Candida albicans A84 unplaced genomic scaffold supercont1.47, whole genome shotgun sequence	AVBA01000182.1 Candida albicans A84 cont1.182, whole genome shotgun sequence	AVBA01000183.1 Candida albicans A84 cont1.183, whole genome shotgun sequence	KE651153.1 Candida albicans A84 unplaced genomic scaffold supercont1.5, whole genome shotgun sequence	AVBA01000184.1 Candida albicans A84 cont1.184, whole genome shotgun sequence	AVBA01000185.1 Candida albicans A84 cont1.185, whole genome shotgun sequence	AVBA01000186.1 Candida albicans A84 cont1.186, whole genome shotgun sequence
GCA_002837675	CP025150.1 Candida albicans strain SC5314-P0 chromosome 1A	CP025150.1 Candida albicans strain SC5314-P0 chromosome 1A	CP025151.1 Candida albicans strain SC5314-P0 chromosome 2A	CP025152.1 Candida albicans strain SC5314-P0 chromosome 3A	CP025153.1 Candida albicans strain SC5314-P0 chromosome 4A	CP025154.1 Candida albicans strain SC5314-P0 chromosome 5A	CP025155.1 Candida albicans strain SC5314-P0 chromosome 6A	CP025156.1 Candida albicans strain SC5314-P0 chromosome 7A	CP025157.1 Candida albicans strain SC5314-P0 chromosome RA	CP025158.1 Candida albicans strain SC5314-P0 chromosome 1B	CP025159.1 Candida albicans strain SC5314-P0 chromosome 2B	CP025160.1 Candida albicans strain SC5314-P0 chromosome 3B	CP025161.1 Candida albicans strain SC5314-P0 chromosome 4B	CP025162.1 Candida albicans strain SC5314-P0 chromosome 5B	CP025163.1 Candida albicans strain SC5314-P0 chromosome 6B	CP025164.1 Candida albicans strain SC5314-P0 chromosome 7B	CP025165.1 Candida albicans strain SC5314-P0 chromosome RB	CP025166.1 Candida albicans strain SC5314-P0 mitochondrion
GCA_023623395	JAMACZ010000001.1 Candida albicans strain D9-M2 ctg_1, whole genome shotgun sequence	JAMACZ010000001.1 Candida albicans strain D9-M2 ctg_1, whole genome shotgun sequence	JAMACZ010000010.1 Candida albicans strain D9-M2 ctg_10, whole genome shotgun sequence	JAMACZ010000100.1 Candida albicans strain D9-M2 ctg_100, whole genome shotgun sequence	JAMACZ010001000.1 Candida albicans strain D9-M2 ctg_1000, whole genome shotgun sequence	JAMACZ010001001.1 Candida albicans strain D9-M2 ctg_1001, whole genome shotgun sequence	JAMACZ010001002.1 Candida albicans strain D9-M2 ctg_1002, whole genome shotgun sequence	JAMACZ010001003.1 Candida albicans strain D9-M2 ctg_1003, whole genome shotgun sequence	JAMACZ010001004.1 Candida albicans strain D9-M2 ctg_1004, whole genome shotgun sequence	JAMACZ010001005.1 Candida albicans strain D9-M2 ctg_1005, whole genome shotgun sequence	JAMACZ010001006.1 Candida albicans strain D9-M2 ctg_1006, whole genome shotgun sequence	JAMACZ010001007.1 Candida albicans strain D9-M2 ctg_1007, whole genome shotgun sequence	JAMACZ010001008.1 Candida albicans strain D9-M2 ctg_1008, whole genome shotgun sequence	JAMACZ010001009.1 Candida albicans strain D9-M2 ctg_1009, whole genome shotgun sequence	JAMACZ010000101.1 Candida albicans strain D9-M2 ctg_101, whole genome shotgun sequence	JAMACZ010001010.1 Candida albicans strain D9-M2 ctg_1010, whole genome shotgun sequence	JAMACZ010001011.1 Candida albicans strain D9-M2 ctg_1011, whole genome shotgun sequence	JAMACZ010001012.1 Candida albicans strain D9-M2 ctg_1012, whole genome shotgun sequence	JAMACZ010001013.1 Candida albicans strain D9-M2 ctg_1013, whole genome shotgun sequence	JAMACZ010001014.1 Candida albicans strain D9-M2 ctg_1014, whole genome shotgun sequence	JAMACZ010001015.1 Candida albicans strain D9-M2 ctg_1015, whole genome shotgun sequence	JAMACZ010001016.1 Candida albicans strain D9-M2 ctg_1016, whole genome shotgun sequence	JAMACZ010001017.1 Candida albicans strain D9-M2 ctg_1017, whole genome shotgun sequence	JAMACZ010001018.1 Candida albicans strain D9-M2 ctg_1018, whole genome shotgun sequence	JAMACZ010001019.1 Candida albicans strain D9-M2 ctg_1019, whole genome shotgun sequence	JAMACZ010000102.1 Candida albicans strain D9-M2 ctg_102, whole genome shotgun sequence	JAMACZ010001020.1 Candida albicans strain D9-M2 ctg_1020, whole genome shotgun sequence	JAMACZ010001021.1 Candida albicans strain D9-M2 ctg_1021, whole genome shotgun sequence	JAMACZ010001022.1 Candida albicans strain D9-M2 ctg_1022, whole genome shotgun sequence	JAMACZ010001023.1 Candida albicans strain D9-M2 ctg_1023, whole genome shotgun sequence	JAMACZ010001024.1 Candida albicans strain D9-M2 ctg_1024, whole genome shotgun sequence	JAMACZ010001025.1 Candida albicans strain D9-M2 ctg_1025, whole genome shotgun sequence	JAMACZ010001026.1 Candida albicans strain D9-M2 ctg_1026, whole genome shotgun sequence	JAMACZ010001027.1 Candida albicans strain D9-M2 ctg_1027, whole genome shotgun sequence	JAMACZ010001028.1 Candida albicans strain D9-M2 ctg_1028, whole genome shotgun sequence	JAMACZ010001029.1 Candida albicans strain D9-M2 ctg_1029, whole genome shotgun sequence	JAMACZ010000103.1 Candida albicans strain D9-M2 ctg_103, whole genome shotgun sequence	JAMACZ010001030.1 Candida albicans strain D9-M2 ctg_1030, whole genome shotgun sequence	JAMACZ010001031.1 Candida albicans strain D9-M2 ctg_1031, whole genome shotgun sequence	JAMACZ010001032.1 Candida albicans strain D9-M2 ctg_1032, whole genome shotgun sequence	JAMACZ010001033.1 Candida albicans strain D9-M2 ctg_1033, whole genome shotgun sequence	JAMACZ010001034.1 Candida albicans strain D9-M2 ctg_1034, whole genome shotgun sequence	JAMACZ010001035.1 Candida albicans strain D9-M2 ctg_1035, whole genome shotgun sequence	JAMACZ010001036.1 Candida albicans strain D9-M2 ctg_1036, whole genome shotgun sequence	JAMACZ010001037.1 Candida albicans strain D9-M2 ctg_1037, whole genome shotgun sequence	JAMACZ010001038.1 Candida albicans strain D9-M2 ctg_1038, whole genome shotgun sequence	JAMACZ010001039.1 Candida albicans strain D9-M2 ctg_1039, whole genome shotgun sequence	JAMACZ010000104.1 Candida albicans strain D9-M2 ctg_104, whole genome shotgun sequence	JAMACZ010001040.1 Candida albicans strain D9-M2 ctg_1040, whole genome shotgun sequence
GCA_030582515	JAKTXK010000001.1 Candida albicans strain NRRL Y-12983 flattened_line_0, whole genome shotgun sequence	JAKTXK010000001.1 Candida albicans strain NRRL Y-12983 flattened_line_0, whole genome shotgun sequence	JAKTXK010000002.1 Candida albicans strain NRRL Y-12983 flattened_line_2, whole genome shotgun sequence	JAKTXK010000003.1 Candida albicans strain NRRL Y-12983 flattened_line_4, whole genome shotgun sequence	JAKTXK010000004.1 Candida albicans strain NRRL Y-12983 flattened_line_6, whole genome shotgun sequence	JAKTXK010000005.1 Candida albicans strain NRRL Y-12983 flattened_line_8, whole genome shotgun sequence	JAKTXK010000006.1 Candida albicans strain NRRL Y-12983 flattened_line_10, whole genome shotgun sequence	JAKTXK010000007.1 Candida albicans strain NRRL Y-12983 flattened_line_12, whole genome shotgun sequence	JAKTXK010000008.1 Candida albicans strain NRRL Y-12983 flattened_line_14, whole genome shotgun sequence	JAKTXK010000009.1 Candida albicans strain NRRL Y-12983 flattened_line_16, whole genome shotgun sequence	JAKTXK010000010.1 Candida albicans strain NRRL Y-12983 flattened_line_18, whole genome shotgun sequence	JAKTXK010000011.1 Candida albicans strain NRRL Y-12983 flattened_line_20, whole genome shotgun sequence	JAKTXK010000012.1 Candida albicans strain NRRL Y-12983 flattened_line_22, whole genome shotgun sequence	JAKTXK010000013.1 Candida albicans strain NRRL Y-12983 flattened_line_24, whole genome shotgun sequence	JAKTXK010000014.1 Candida albicans strain NRRL Y-12983 flattened_line_26, whole genome shotgun sequence	JAKTXK010000015.1 Candida albicans strain NRRL Y-12983 flattened_line_28, whole genome shotgun sequence	JAKTXK010000016.1 Candida albicans strain NRRL Y-12983 flattened_line_30, whole genome shotgun sequence	JAKTXK010000017.1 Candida albicans strain NRRL Y-12983 flattened_line_32, whole genome shotgun sequence	JAKTXK010000018.1 Candida albicans strain NRRL Y-12983 flattened_line_34, whole genome shotgun sequence	JAKTXK010000019.1 Candida albicans strain NRRL Y-12983 flattened_line_36, whole genome shotgun sequence	JAKTXK010000020.1 Candida albicans strain NRRL Y-12983 flattened_line_38, whole genome shotgun sequence	JAKTXK010000021.1 Candida albicans strain NRRL Y-12983 flattened_line_40, whole genome shotgun sequence	JAKTXK010000022.1 Candida albicans strain NRRL Y-12983 flattened_line_42, whole genome shotgun sequence	JAKTXK010000023.1 Candida albicans strain NRRL Y-12983 flattened_line_44, whole genome shotgun sequence	JAKTXK010000024.1 Candida albicans strain NRRL Y-12983 flattened_line_46, whole genome shotgun sequence	JAKTXK010000025.1 Candida albicans strain NRRL Y-12983 flattened_line_48, whole genome shotgun sequence	JAKTXK010000026.1 Candida albicans strain NRRL Y-12983 flattened_line_50, whole genome shotgun sequence	JAKTXK010000027.1 Candida albicans strain NRRL Y-12983 flattened_line_52, whole genome shotgun sequence	JAKTXK010000028.1 Candida albicans strain NRRL Y-12983 flattened_line_54, whole genome shotgun sequence	JAKTXK010000029.1 Candida albicans strain NRRL Y-12983 flattened_line_56, whole genome shotgun sequence	JAKTXK010000030.1 Candida albicans strain NRRL Y-12983 flattened_line_58, whole genome shotgun sequence	JAKTXK010000031.1 Candida albicans strain NRRL Y-12983 flattened_line_60, whole genome shotgun sequence	JAKTXK010000032.1 Candida albicans strain NRRL Y-12983 flattened_line_62, whole genome shotgun sequence	JAKTXK010000033.1 Candida albicans strain NRRL Y-12983 flattened_line_64, whole genome shotgun sequence	JAKTXK010000034.1 Candida albicans strain NRRL Y-12983 flattened_line_66, whole genome shotgun sequence	JAKTXK010000035.1 Candida albicans strain NRRL Y-12983 flattened_line_68, whole genome shotgun sequence	JAKTXK010000036.1 Candida albicans strain NRRL Y-12983 flattened_line_70, whole genome shotgun sequence	JAKTXK010000037.1 Candida albicans strain NRRL Y-12983 flattened_line_72, whole genome shotgun sequence	JAKTXK010000038.1 Candida albicans strain NRRL Y-12983 flattened_line_74, whole genome shotgun sequence	JAKTXK010000039.1 Candida albicans strain NRRL Y-12983 flattened_line_76, whole genome shotgun sequence	JAKTXK010000040.1 Candida albicans strain NRRL Y-12983 flattened_line_78, whole genome shotgun sequence	JAKTXK010000041.1 Candida albicans strain NRRL Y-12983 flattened_line_80, whole genome shotgun sequence	JAKTXK010000042.1 Candida albicans strain NRRL Y-12983 flattened_line_82, whole genome shotgun sequence	JAKTXK010000043.1 Candida albicans strain NRRL Y-12983 flattened_line_84, whole genome shotgun sequence	JAKTXK010000044.1 Candida albicans strain NRRL Y-12983 flattened_line_86, whole genome shotgun sequence	JAKTXK010000045.1 Candida albicans strain NRRL Y-12983 flattened_line_88, whole genome shotgun sequence	JAKTXK010000046.1 Candida albicans strain NRRL Y-12983 flattened_line_90, whole genome shotgun sequence	JAKTXK010000047.1 Candida albicans strain NRRL Y-12983 flattened_line_92, whole genome shotgun sequence	JAKTXK010000048.1 Candida albicans strain NRRL Y-12983 flattened_line_94, whole genome shotgun sequence
GCA_023623405	JAMADA010000001.1 Candida albicans strain F2612A ctg_1, whole genome shotgun sequence	JAMADA010000001.1 Candida albicans strain F2612A ctg_1, whole genome shotgun sequence	JAMADA010000010.1 Candida albicans strain F2612A ctg_10, whole genome shotgun sequence	JAMADA010000100.1 Candida albicans strain F2612A ctg_100, whole genome shotgun sequence	JAMADA010000101.1 Candida albicans strain F2612A ctg_101, whole genome shotgun sequence	JAMADA010000102.1 Candida albicans strain F2612A ctg_102, whole genome shotgun sequence	JAMADA010000103.1 Candida albicans strain F2612A ctg_103, whole genome shotgun sequence	JAMADA010000104.1 Candida albicans strain F2612A ctg_104, whole genome shotgun sequence	JAMADA010000105.1 Candida albicans strain F2612A ctg_105, whole genome shotgun sequence	JAMADA010000106.1 Candida albicans strain F2612A ctg_106, whole genome shotgun sequence	JAMADA010000107.1 Candida albicans strain F2612A ctg_107, whole genome shotgun sequence	JAMADA010000108.1 Candida albicans strain F2612A ctg_108, whole genome shotgun sequence	JAMADA010000109.1 Candida albicans strain F2612A ctg_109, whole genome shotgun sequence	JAMADA010000011.1 Candida albicans strain F2612A ctg_11, whole genome shotgun sequence	JAMADA010000110.1 Candida albicans strain F2612A ctg_110, whole genome shotgun sequence	JAMADA010000111.1 Candida albicans strain F2612A ctg_111, whole genome shotgun sequence	JAMADA010000112.1 Candida albicans strain F2612A ctg_112, whole genome shotgun sequence	JAMADA010000113.1 Candida albicans strain F2612A ctg_113, whole genome shotgun sequence	JAMADA010000114.1 Candida albicans strain F2612A ctg_114, whole genome shotgun sequence	JAMADA010000115.1 Candida albicans strain F2612A ctg_115, whole genome shotgun sequence	JAMADA010000116.1 Candida albicans strain F2612A ctg_116, whole genome shotgun sequence	JAMADA010000117.1 Candida albicans strain F2612A ctg_117, whole genome shotgun sequence	JAMADA010000118.1 Candida albicans strain F2612A ctg_118, whole genome shotgun sequence	JAMADA010000119.1 Candida albicans strain F2612A ctg_119, whole genome shotgun sequence	JAMADA010000012.1 Candida albicans strain F2612A ctg_12, whole genome shotgun sequence	JAMADA010000120.1 Candida albicans strain F2612A ctg_120, whole genome shotgun sequence	JAMADA010000121.1 Candida albicans strain F2612A ctg_121, whole genome shotgun sequence	JAMADA010000122.1 Candida albicans strain F2612A ctg_122, whole genome shotgun sequence	JAMADA010000123.1 Candida albicans strain F2612A ctg_123, whole genome shotgun sequence	JAMADA010000124.1 Candida albicans strain F2612A ctg_124, whole genome shotgun sequence	JAMADA010000125.1 Candida albicans strain F2612A ctg_125, whole genome shotgun sequence	JAMADA010000126.1 Candida albicans strain F2612A ctg_126, whole genome shotgun sequence	JAMADA010000127.1 Candida albicans strain F2612A ctg_127, whole genome shotgun sequence	JAMADA010000128.1 Candida albicans strain F2612A ctg_128, whole genome shotgun sequence	JAMADA010000129.1 Candida albicans strain F2612A ctg_129, whole genome shotgun sequence	JAMADA010000013.1 Candida albicans strain F2612A ctg_13, whole genome shotgun sequence	JAMADA010000130.1 Candida albicans strain F2612A ctg_130, whole genome shotgun sequence	JAMADA010000131.1 Candida albicans strain F2612A ctg_131, whole genome shotgun sequence	JAMADA010000132.1 Candida albicans strain F2612A ctg_132, whole genome shotgun sequence	JAMADA010000133.1 Candida albicans strain F2612A ctg_133, whole genome shotgun sequence	JAMADA010000134.1 Candida albicans strain F2612A ctg_134, whole genome shotgun sequence	JAMADA010000135.1 Candida albicans strain F2612A ctg_135, whole genome shotgun sequence	JAMADA010000136.1 Candida albicans strain F2612A ctg_136, whole genome shotgun sequence	JAMADA010000137.1 Candida albicans strain F2612A ctg_137, whole genome shotgun sequence	JAMADA010000138.1 Candida albicans strain F2612A ctg_138, whole genome shotgun sequence	JAMADA010000139.1 Candida albicans strain F2612A ctg_139, whole genome shotgun sequence	JAMADA010000014.1 Candida albicans strain F2612A ctg_14, whole genome shotgun sequence	JAMADA010000140.1 Candida albicans strain F2612A ctg_140, whole genome shotgun sequence	JAMADA010000141.1 Candida albicans strain F2612A ctg_141, whole genome shotgun sequence
GCA_025766475	JAMFPS010000001.1 Candida albicans strain Y1501A ctg_1, whole genome shotgun sequence	JAMFPS010000001.1 Candida albicans strain Y1501A ctg_1, whole genome shotgun sequence	JAMFPS010000010.1 Candida albicans strain Y1501A ctg_10, whole genome shotgun sequence	JAMFPS010000100.1 Candida albicans strain Y1501A ctg_100, whole genome shotgun sequence	JAMFPS010001000.1 Candida albicans strain Y1501A ctg_1000, whole genome shotgun sequence	JAMFPS010001001.1 Candida albicans strain Y1501A ctg_1001, whole genome shotgun sequence	JAMFPS010001002.1 Candida albicans strain Y1501A ctg_1002, whole genome shotgun sequence	JAMFPS010001003.1 Candida albicans strain Y1501A ctg_1003, whole genome shotgun sequence	JAMFPS010001004.1 Candida albicans strain Y1501A ctg_1004, whole genome shotgun sequence	JAMFPS010001005.1 Candida albicans strain Y1501A ctg_1005, whole genome shotgun sequence	JAMFPS010001006.1 Candida albicans strain Y1501A ctg_1006, whole genome shotgun sequence	JAMFPS010001007.1 Candida albicans strain Y1501A ctg_1007, whole genome shotgun sequence	JAMFPS010001008.1 Candida albicans strain Y1501A ctg_1008, whole genome shotgun sequence	JAMFPS010001009.1 Candida albicans strain Y1501A ctg_1009, whole genome shotgun sequence	JAMFPS010000101.1 Candida albicans strain Y1501A ctg_101, whole genome shotgun sequence	JAMFPS010001010.1 Candida albicans strain Y1501A ctg_1010, whole genome shotgun sequence	JAMFPS010001011.1 Candida albicans strain Y1501A ctg_1011, whole genome shotgun sequence	JAMFPS010001012.1 Candida albicans strain Y1501A ctg_1012, whole genome shotgun sequence	JAMFPS010001013.1 Candida albicans strain Y1501A ctg_1013, whole genome shotgun sequence	JAMFPS010001014.1 Candida albicans strain Y1501A ctg_1014, whole genome shotgun sequence	JAMFPS010001015.1 Candida albicans strain Y1501A ctg_1015, whole genome shotgun sequence	JAMFPS010001016.1 Candida albicans strain Y1501A ctg_1016, whole genome shotgun sequence	JAMFPS010001017.1 Candida albicans strain Y1501A ctg_1017, whole genome shotgun sequence	JAMFPS010001018.1 Candida albicans strain Y1501A ctg_1018, whole genome shotgun sequence	JAMFPS010001019.1 Candida albicans strain Y1501A ctg_1019, whole genome shotgun sequence	JAMFPS010000102.1 Candida albicans strain Y1501A ctg_102, whole genome shotgun sequence	JAMFPS010001020.1 Candida albicans strain Y1501A ctg_1020, whole genome shotgun sequence	JAMFPS010001021.1 Candida albicans strain Y1501A ctg_1021, whole genome shotgun sequence	JAMFPS010001022.1 Candida albicans strain Y1501A ctg_1022, whole genome shotgun sequence	JAMFPS010001023.1 Candida albicans strain Y1501A ctg_1023, whole genome shotgun sequence	JAMFPS010001024.1 Candida albicans strain Y1501A ctg_1024, whole genome shotgun sequence	JAMFPS010001025.1 Candida albicans strain Y1501A ctg_1025, whole genome shotgun sequence	JAMFPS010001026.1 Candida albicans strain Y1501A ctg_1026, whole genome shotgun sequence	JAMFPS010001027.1 Candida albicans strain Y1501A ctg_1027, whole genome shotgun sequence	JAMFPS010001028.1 Candida albicans strain Y1501A ctg_1028, whole genome shotgun sequence	JAMFPS010001029.1 Candida albicans strain Y1501A ctg_1029, whole genome shotgun sequence	JAMFPS010000103.1 Candida albicans strain Y1501A ctg_103, whole genome shotgun sequence	JAMFPS010001030.1 Candida albicans strain Y1501A ctg_1030, whole genome shotgun sequence	JAMFPS010001031.1 Candida albicans strain Y1501A ctg_1031, whole genome shotgun sequence	JAMFPS010001032.1 Candida albicans strain Y1501A ctg_1032, whole genome shotgun sequence	JAMFPS010001033.1 Candida albicans strain Y1501A ctg_1033, whole genome shotgun sequence	JAMFPS010001034.1 Candida albicans strain Y1501A ctg_1034, whole genome shotgun sequence	JAMFPS010001035.1 Candida albicans strain Y1501A ctg_1035, whole genome shotgun sequence	JAMFPS010001036.1 Candida albicans strain Y1501A ctg_1036, whole genome shotgun sequence	JAMFPS010001037.1 Candida albicans strain Y1501A ctg_1037, whole genome shotgun sequence	JAMFPS010001038.1 Candida albicans strain Y1501A ctg_1038, whole genome shotgun sequence	JAMFPS010001039.1 Candida albicans strain Y1501A ctg_1039, whole genome shotgun sequence	JAMFPS010000104.1 Candida albicans strain Y1501A ctg_104, whole genome shotgun sequence	JAMFPS010001040.1 Candida albicans strain Y1501A ctg_1040, whole genome shotgun sequence
GCA_015345785	JADLIR010000001.1 Candida albicans strain ATCC 90819 contig00001, whole genome shotgun sequence	JADLIR010000001.1 Candida albicans strain ATCC 90819 contig00001, whole genome shotgun sequence	JADLIR010000002.1 Candida albicans strain ATCC 90819 contig00002, whole genome shotgun sequence	JADLIR010000003.1 Candida albicans strain ATCC 90819 contig00003, whole genome shotgun sequence	JADLIR010000004.1 Candida albicans strain ATCC 90819 contig00004, whole genome shotgun sequence	JADLIR010000005.1 Candida albicans strain ATCC 90819 contig00005, whole genome shotgun sequence	JADLIR010000006.1 Candida albicans strain ATCC 90819 contig00006, whole genome shotgun sequence	JADLIR010000007.1 Candida albicans strain ATCC 90819 contig00007, whole genome shotgun sequence	JADLIR010000008.1 Candida albicans strain ATCC 90819 contig00008, whole genome shotgun sequence	JADLIR010000009.1 Candida albicans strain ATCC 90819 contig00009, whole genome shotgun sequence	JADLIR010000010.1 Candida albicans strain ATCC 90819 contig00010, whole genome shotgun sequence	JADLIR010000011.1 Candida albicans strain ATCC 90819 contig00011, whole genome shotgun sequence	JADLIR010000012.1 Candida albicans strain ATCC 90819 contig00012, whole genome shotgun sequence	JADLIR010000013.1 Candida albicans strain ATCC 90819 contig00013, whole genome shotgun sequence	JADLIR010000014.1 Candida albicans strain ATCC 90819 contig00014, whole genome shotgun sequence	JADLIR010000015.1 Candida albicans strain ATCC 90819 contig00015, whole genome shotgun sequence	JADLIR010000016.1 Candida albicans strain ATCC 90819 contig00016, whole genome shotgun sequence	JADLIR010000017.1 Candida albicans strain ATCC 90819 contig00017, whole genome shotgun sequence	JADLIR010000018.1 Candida albicans strain ATCC 90819 contig00018, whole genome shotgun sequence	JADLIR010000019.1 Candida albicans strain ATCC 90819 contig00019, whole genome shotgun sequence	JADLIR010000020.1 Candida albicans strain ATCC 90819 contig00020, whole genome shotgun sequence	JADLIR010000021.1 Candida albicans strain ATCC 90819 contig00021, whole genome shotgun sequence	JADLIR010000022.1 Candida albicans strain ATCC 90819 contig00022, whole genome shotgun sequence	JADLIR010000023.1 Candida albicans strain ATCC 90819 contig00023, whole genome shotgun sequence	JADLIR010000024.1 Candida albicans strain ATCC 90819 contig00024, whole genome shotgun sequence	JADLIR010000025.1 Candida albicans strain ATCC 90819 contig00025, whole genome shotgun sequence	JADLIR010000026.1 Candida albicans strain ATCC 90819 contig00026, whole genome shotgun sequence	JADLIR010000027.1 Candida albicans strain ATCC 90819 contig00027, whole genome shotgun sequence	JADLIR010000028.1 Candida albicans strain ATCC 90819 contig00028, whole genome shotgun sequence	JADLIR010000029.1 Candida albicans strain ATCC 90819 contig00029, whole genome shotgun sequence	JADLIR010000030.1 Candida albicans strain ATCC 90819 contig00030, whole genome shotgun sequence	JADLIR010000031.1 Candida albicans strain ATCC 90819 contig00031, whole genome shotgun sequence	JADLIR010000032.1 Candida albicans strain ATCC 90819 contig00032, whole genome shotgun sequence	JADLIR010000033.1 Candida albicans strain ATCC 90819 contig00033, whole genome shotgun sequence	JADLIR010000034.1 Candida albicans strain ATCC 90819 contig00034, whole genome shotgun sequence	JADLIR010000035.1 Candida albicans strain ATCC 90819 contig00035, whole genome shotgun sequence	JADLIR010000036.1 Candida albicans strain ATCC 90819 contig00036, whole genome shotgun sequence	JADLIR010000037.1 Candida albicans strain ATCC 90819 contig00037, whole genome shotgun sequence	JADLIR010000038.1 Candida albicans strain ATCC 90819 contig00038, whole genome shotgun sequence	JADLIR010000039.1 Candida albicans strain ATCC 90819 contig00039, whole genome shotgun sequence	JADLIR010000040.1 Candida albicans strain ATCC 90819 contig00040, whole genome shotgun sequence	JADLIR010000041.1 Candida albicans strain ATCC 90819 contig00041, whole genome shotgun sequence	JADLIR010000042.1 Candida albicans strain ATCC 90819 contig00042, whole genome shotgun sequence	JADLIR010000043.1 Candida albicans strain ATCC 90819 contig00043, whole genome shotgun sequence	JADLIR010000044.1 Candida albicans strain ATCC 90819 contig00044, whole genome shotgun sequence	JADLIR010000045.1 Candida albicans strain ATCC 90819 contig00045, whole genome shotgun sequence	JADLIR010000046.1 Candida albicans strain ATCC 90819 contig00046, whole genome shotgun sequence	JADLIR010000047.1 Candida albicans strain ATCC 90819 contig00047, whole genome shotgun sequence	JADLIR010000048.1 Candida albicans strain ATCC 90819 contig00048, whole genome shotgun sequence
GCA_000773725	AJIX01000001.1 Candida albicans P78048 supercont1.1, whole genome shotgun sequence	AJIX01000001.1 Candida albicans P78048 supercont1.1, whole genome shotgun sequence	AJIX01000010.1 Candida albicans P78048 supercont1.10, whole genome shotgun sequence	AJIX01000011.1 Candida albicans P78048 supercont1.11, whole genome shotgun sequence	AJIX01000012.1 Candida albicans P78048 supercont1.12, whole genome shotgun sequence	AJIX01000013.1 Candida albicans P78048 supercont1.13, whole genome shotgun sequence	AJIX01000014.1 Candida albicans P78048 supercont1.14, whole genome shotgun sequence	AJIX01000015.1 Candida albicans P78048 supercont1.15, whole genome shotgun sequence	AJIX01000016.1 Candida albicans P78048 supercont1.16, whole genome shotgun sequence	AJIX01000017.1 Candida albicans P78048 supercont1.17, whole genome shotgun sequence	AJIX01000018.1 Candida albicans P78048 supercont1.18, whole genome shotgun sequence	AJIX01000019.1 Candida albicans P78048 supercont1.19, whole genome shotgun sequence	AJIX01000002.1 Candida albicans P78048 supercont1.2, whole genome shotgun sequence	AJIX01000020.1 Candida albicans P78048 supercont1.20, whole genome shotgun sequence	AJIX01000021.1 Candida albicans P78048 supercont1.21, whole genome shotgun sequence	AJIX01000022.1 Candida albicans P78048 supercont1.22, whole genome shotgun sequence	AJIX01000023.1 Candida albicans P78048 supercont1.23, whole genome shotgun sequence	AJIX01000024.1 Candida albicans P78048 supercont1.24, whole genome shotgun sequence	AJIX01000025.1 Candida albicans P78048 supercont1.25, whole genome shotgun sequence	AJIX01000026.1 Candida albicans P78048 supercont1.26, whole genome shotgun sequence	AJIX01000027.1 Candida albicans P78048 supercont1.27, whole genome shotgun sequence	AJIX01000028.1 Candida albicans P78048 supercont1.28, whole genome shotgun sequence	AJIX01000029.1 Candida albicans P78048 supercont1.29, whole genome shotgun sequence	AJIX01000003.1 Candida albicans P78048 supercont1.3, whole genome shotgun sequence	AJIX01000030.1 Candida albicans P78048 supercont1.30, whole genome shotgun sequence	AJIX01000031.1 Candida albicans P78048 supercont1.31, whole genome shotgun sequence	AJIX01000032.1 Candida albicans P78048 supercont1.32, whole genome shotgun sequence	AJIX01000033.1 Candida albicans P78048 supercont1.33, whole genome shotgun sequence	AJIX01000034.1 Candida albicans P78048 supercont1.34, whole genome shotgun sequence	AJIX01000035.1 Candida albicans P78048 supercont1.35, whole genome shotgun sequence	AJIX01000036.1 Candida albicans P78048 supercont1.36, whole genome shotgun sequence	AJIX01000037.1 Candida albicans P78048 supercont1.37, whole genome shotgun sequence	AJIX01000038.1 Candida albicans P78048 supercont1.38, whole genome shotgun sequence	AJIX01000039.1 Candida albicans P78048 supercont1.39, whole genome shotgun sequence	AJIX01000004.1 Candida albicans P78048 supercont1.4, whole genome shotgun sequence	AJIX01000040.1 Candida albicans P78048 supercont1.40, whole genome shotgun sequence	AJIX01000041.1 Candida albicans P78048 supercont1.41, whole genome shotgun sequence	AJIX01000042.1 Candida albicans P78048 supercont1.42, whole genome shotgun sequence	AJIX01000043.1 Candida albicans P78048 supercont1.43, whole genome shotgun sequence	AJIX01000044.1 Candida albicans P78048 supercont1.44, whole genome shotgun sequence	AJIX01000045.1 Candida albicans P78048 supercont1.45, whole genome shotgun sequence	AJIX01000046.1 Candida albicans P78048 supercont1.46, whole genome shotgun sequence	AJIX01000047.1 Candida albicans P78048 supercont1.47, whole genome shotgun sequence	AJIX01000048.1 Candida albicans P78048 supercont1.48, whole genome shotgun sequence	AJIX01000049.1 Candida albicans P78048 supercont1.49, whole genome shotgun sequence	AJIX01000005.1 Candida albicans P78048 supercont1.5, whole genome shotgun sequence	AJIX01000050.1 Candida albicans P78048 supercont1.50, whole genome shotgun sequence	AJIX01000051.1 Candida albicans P78048 supercont1.51, whole genome shotgun sequence	AJIX01000052.1 Candida albicans P78048 supercont1.52, whole genome shotgun sequence
GCA_000784505	AJJD01000001.1 Candida albicans P76055 supercont1.1, whole genome shotgun sequence	AJJD01000001.1 Candida albicans P76055 supercont1.1, whole genome shotgun sequence	AJJD01000010.1 Candida albicans P76055 supercont1.10, whole genome shotgun sequence	AJJD01000011.1 Candida albicans P76055 supercont1.11, whole genome shotgun sequence	AJJD01000012.1 Candida albicans P76055 supercont1.12, whole genome shotgun sequence	AJJD01000013.1 Candida albicans P76055 supercont1.13, whole genome shotgun sequence	AJJD01000014.1 Candida albicans P76055 supercont1.14, whole genome shotgun sequence	AJJD01000015.1 Candida albicans P76055 supercont1.15, whole genome shotgun sequence	AJJD01000016.1 Candida albicans P76055 supercont1.16, whole genome shotgun sequence	AJJD01000017.1 Candida albicans P76055 supercont1.17, whole genome shotgun sequence	AJJD01000018.1 Candida albicans P76055 supercont1.18, whole genome shotgun sequence	AJJD01000019.1 Candida albicans P76055 supercont1.19, whole genome shotgun sequence	AJJD01000002.1 Candida albicans P76055 supercont1.2, whole genome shotgun sequence	AJJD01000020.1 Candida albicans P76055 supercont1.20, whole genome shotgun sequence	AJJD01000021.1 Candida albicans P76055 supercont1.21, whole genome shotgun sequence	AJJD01000022.1 Candida albicans P76055 supercont1.22, whole genome shotgun sequence	AJJD01000023.1 Candida albicans P76055 supercont1.23, whole genome shotgun sequence	AJJD01000024.1 Candida albicans P76055 supercont1.24, whole genome shotgun sequence	AJJD01000025.1 Candida albicans P76055 supercont1.25, whole genome shotgun sequence	AJJD01000026.1 Candida albicans P76055 supercont1.26, whole genome shotgun sequence	AJJD01000027.1 Candida albicans P76055 supercont1.27, whole genome shotgun sequence	AJJD01000028.1 Candida albicans P76055 supercont1.28, whole genome shotgun sequence	AJJD01000029.1 Candida albicans P76055 supercont1.29, whole genome shotgun sequence	AJJD01000003.1 Candida albicans P76055 supercont1.3, whole genome shotgun sequence	AJJD01000030.1 Candida albicans P76055 supercont1.30, whole genome shotgun sequence	AJJD01000031.1 Candida albicans P76055 supercont1.31, whole genome shotgun sequence	AJJD01000032.1 Candida albicans P76055 supercont1.32, whole genome shotgun sequence	AJJD01000033.1 Candida albicans P76055 supercont1.33, whole genome shotgun sequence	AJJD01000034.1 Candida albicans P76055 supercont1.34, whole genome shotgun sequence	AJJD01000035.1 Candida albicans P76055 supercont1.35, whole genome shotgun sequence	AJJD01000036.1 Candida albicans P76055 supercont1.36, whole genome shotgun sequence	AJJD01000037.1 Candida albicans P76055 supercont1.37, whole genome shotgun sequence	AJJD01000038.1 Candida albicans P76055 supercont1.38, whole genome shotgun sequence	AJJD01000004.1 Candida albicans P76055 supercont1.4, whole genome shotgun sequence	AJJD01000005.1 Candida albicans P76055 supercont1.5, whole genome shotgun sequence	AJJD01000006.1 Candida albicans P76055 supercont1.6, whole genome shotgun sequence	AJJD01000007.1 Candida albicans P76055 supercont1.7, whole genome shotgun sequence	AJJD01000008.1 Candida albicans P76055 supercont1.8, whole genome shotgun sequence	AJJD01000009.1 Candida albicans P76055 supercont1.9, whole genome shotgun sequence
GCA_003454735	CP032019.1 Candida albicans strain TIMM 1768 chromosome 1, complete sequence	CP032019.1 Candida albicans strain TIMM 1768 chromosome 1, complete sequence	CP032013.1 Candida albicans strain TIMM 1768 chromosome 2	CP032018.1 Candida albicans strain TIMM 1768 chromosome 3, complete sequence	CP032015.1 Candida albicans strain TIMM 1768 chromosome 4	CP032017.1 Candida albicans strain TIMM 1768 chromosome 5	CP032016.1 Candida albicans strain TIMM 1768 chromosome 6, complete sequence	CP032014.1 Candida albicans strain TIMM 1768 chromosome 7, complete sequence	CP032012.1 Candida albicans strain TIMM 1768 chromosome R, complete sequence
GCA_029931725	JAQJVY010000001.1 Candida albicans strain ATCC 36802 contig_1, whole genome shotgun sequence	JAQJVY010000001.1 Candida albicans strain ATCC 36802 contig_1, whole genome shotgun sequence	JAQJVY010000010.1 Candida albicans strain ATCC 36802 contig_10, whole genome shotgun sequence	JAQJVY010000100.1 Candida albicans strain ATCC 36802 contig_100, whole genome shotgun sequence	JAQJVY010000101.1 Candida albicans strain ATCC 36802 contig_101, whole genome shotgun sequence	JAQJVY010000102.1 Candida albicans strain ATCC 36802 contig_102, whole genome shotgun sequence	JAQJVY010000103.1 Candida albicans strain ATCC 36802 contig_103, whole genome shotgun sequence	JAQJVY010000104.1 Candida albicans strain ATCC 36802 contig_104, whole genome shotgun sequence	JAQJVY010000105.1 Candida albicans strain ATCC 36802 contig_105, whole genome shotgun sequence	JAQJVY010000106.1 Candida albicans strain ATCC 36802 contig_106, whole genome shotgun sequence	JAQJVY010000107.1 Candida albicans strain ATCC 36802 contig_107, whole genome shotgun sequence	JAQJVY010000108.1 Candida albicans strain ATCC 36802 contig_108, whole genome shotgun sequence	JAQJVY010000109.1 Candida albicans strain ATCC 36802 contig_109, whole genome shotgun sequence	JAQJVY010000011.1 Candida albicans strain ATCC 36802 contig_11, whole genome shotgun sequence	JAQJVY010000110.1 Candida albicans strain ATCC 36802 contig_110, whole genome shotgun sequence	JAQJVY010000111.1 Candida albicans strain ATCC 36802 contig_111, whole genome shotgun sequence	JAQJVY010000112.1 Candida albicans strain ATCC 36802 contig_112, whole genome shotgun sequence	JAQJVY010000113.1 Candida albicans strain ATCC 36802 contig_113, whole genome shotgun sequence	JAQJVY010000114.1 Candida albicans strain ATCC 36802 contig_114, whole genome shotgun sequence	JAQJVY010000115.1 Candida albicans strain ATCC 36802 contig_115, whole genome shotgun sequence	JAQJVY010000116.1 Candida albicans strain ATCC 36802 contig_116, whole genome shotgun sequence	JAQJVY010000117.1 Candida albicans strain ATCC 36802 contig_117, whole genome shotgun sequence	JAQJVY010000118.1 Candida albicans strain ATCC 36802 contig_118, whole genome shotgun sequence	JAQJVY010000119.1 Candida albicans strain ATCC 36802 contig_119, whole genome shotgun sequence	JAQJVY010000012.1 Candida albicans strain ATCC 36802 contig_12, whole genome shotgun sequence	JAQJVY010000120.1 Candida albicans strain ATCC 36802 contig_120, whole genome shotgun sequence	JAQJVY010000121.1 Candida albicans strain ATCC 36802 contig_121, whole genome shotgun sequence	JAQJVY010000122.1 Candida albicans strain ATCC 36802 contig_122, whole genome shotgun sequence	JAQJVY010000123.1 Candida albicans strain ATCC 36802 contig_123, whole genome shotgun sequence	JAQJVY010000124.1 Candida albicans strain ATCC 36802 contig_124, whole genome shotgun sequence	JAQJVY010000125.1 Candida albicans strain ATCC 36802 contig_125, whole genome shotgun sequence	JAQJVY010000126.1 Candida albicans strain ATCC 36802 contig_126, whole genome shotgun sequence	JAQJVY010000127.1 Candida albicans strain ATCC 36802 contig_127, whole genome shotgun sequence	JAQJVY010000128.1 Candida albicans strain ATCC 36802 contig_128, whole genome shotgun sequence	JAQJVY010000129.1 Candida albicans strain ATCC 36802 contig_129, whole genome shotgun sequence	JAQJVY010000013.1 Candida albicans strain ATCC 36802 contig_13, whole genome shotgun sequence	JAQJVY010000130.1 Candida albicans strain ATCC 36802 contig_130, whole genome shotgun sequence	JAQJVY010000131.1 Candida albicans strain ATCC 36802 contig_131, whole genome shotgun sequence	JAQJVY010000132.1 Candida albicans strain ATCC 36802 contig_132, whole genome shotgun sequence	JAQJVY010000133.1 Candida albicans strain ATCC 36802 contig_133, whole genome shotgun sequence	JAQJVY010000134.1 Candida albicans strain ATCC 36802 contig_134, whole genome shotgun sequence	JAQJVY010000135.1 Candida albicans strain ATCC 36802 contig_135, whole genome shotgun sequence	JAQJVY010000136.1 Candida albicans strain ATCC 36802 contig_136, whole genome shotgun sequence	JAQJVY010000137.1 Candida albicans strain ATCC 36802 contig_137, whole genome shotgun sequence	JAQJVY010000138.1 Candida albicans strain ATCC 36802 contig_138, whole genome shotgun sequence	JAQJVY010000139.1 Candida albicans strain ATCC 36802 contig_139, whole genome shotgun sequence	JAQJVY010000014.1 Candida albicans strain ATCC 36802 contig_14, whole genome shotgun sequence	JAQJVY010000140.1 Candida albicans strain ATCC 36802 contig_140, whole genome shotgun sequence	JAQJVY010000141.1 Candida albicans strain ATCC 36802 contig_141, whole genome shotgun sequence
GCA_000773825	AJJA01000001.1 Candida albicans P37037 supercont1.1, whole genome shotgun sequence	AJJA01000001.1 Candida albicans P37037 supercont1.1, whole genome shotgun sequence	AJJA01000010.1 Candida albicans P37037 supercont1.10, whole genome shotgun sequence	AJJA01000011.1 Candida albicans P37037 supercont1.11, whole genome shotgun sequence	AJJA01000012.1 Candida albicans P37037 supercont1.12, whole genome shotgun sequence	AJJA01000013.1 Candida albicans P37037 supercont1.13, whole genome shotgun sequence	AJJA01000014.1 Candida albicans P37037 supercont1.14, whole genome shotgun sequence	AJJA01000015.1 Candida albicans P37037 supercont1.15, whole genome shotgun sequence	AJJA01000016.1 Candida albicans P37037 supercont1.16, whole genome shotgun sequence	AJJA01000017.1 Candida albicans P37037 supercont1.17, whole genome shotgun sequence	AJJA01000018.1 Candida albicans P37037 supercont1.18, whole genome shotgun sequence	AJJA01000019.1 Candida albicans P37037 supercont1.19, whole genome shotgun sequence	AJJA01000002.1 Candida albicans P37037 supercont1.2, whole genome shotgun sequence	AJJA01000020.1 Candida albicans P37037 supercont1.20, whole genome shotgun sequence	AJJA01000021.1 Candida albicans P37037 supercont1.21, whole genome shotgun sequence	AJJA01000022.1 Candida albicans P37037 supercont1.22, whole genome shotgun sequence	AJJA01000023.1 Candida albicans P37037 supercont1.23, whole genome shotgun sequence	AJJA01000024.1 Candida albicans P37037 supercont1.24, whole genome shotgun sequence	AJJA01000025.1 Candida albicans P37037 supercont1.25, whole genome shotgun sequence	AJJA01000026.1 Candida albicans P37037 supercont1.26, whole genome shotgun sequence	AJJA01000027.1 Candida albicans P37037 supercont1.27, whole genome shotgun sequence	AJJA01000028.1 Candida albicans P37037 supercont1.28, whole genome shotgun sequence	AJJA01000029.1 Candida albicans P37037 supercont1.29, whole genome shotgun sequence	AJJA01000003.1 Candida albicans P37037 supercont1.3, whole genome shotgun sequence	AJJA01000030.1 Candida albicans P37037 supercont1.30, whole genome shotgun sequence	AJJA01000031.1 Candida albicans P37037 supercont1.31, whole genome shotgun sequence	AJJA01000032.1 Candida albicans P37037 supercont1.32, whole genome shotgun sequence	AJJA01000033.1 Candida albicans P37037 supercont1.33, whole genome shotgun sequence	AJJA01000034.1 Candida albicans P37037 supercont1.34, whole genome shotgun sequence	AJJA01000035.1 Candida albicans P37037 supercont1.35, whole genome shotgun sequence	AJJA01000036.1 Candida albicans P37037 supercont1.36, whole genome shotgun sequence	AJJA01000037.1 Candida albicans P37037 supercont1.37, whole genome shotgun sequence	AJJA01000038.1 Candida albicans P37037 supercont1.38, whole genome shotgun sequence	AJJA01000039.1 Candida albicans P37037 supercont1.39, whole genome shotgun sequence	AJJA01000004.1 Candida albicans P37037 supercont1.4, whole genome shotgun sequence	AJJA01000040.1 Candida albicans P37037 supercont1.40, whole genome shotgun sequence	AJJA01000041.1 Candida albicans P37037 supercont1.41, whole genome shotgun sequence	AJJA01000042.1 Candida albicans P37037 supercont1.42, whole genome shotgun sequence	AJJA01000043.1 Candida albicans P37037 supercont1.43, whole genome shotgun sequence	AJJA01000044.1 Candida albicans P37037 supercont1.44, whole genome shotgun sequence	AJJA01000045.1 Candida albicans P37037 supercont1.45, whole genome shotgun sequence	AJJA01000046.1 Candida albicans P37037 supercont1.46, whole genome shotgun sequence	AJJA01000047.1 Candida albicans P37037 supercont1.47, whole genome shotgun sequence	AJJA01000048.1 Candida albicans P37037 supercont1.48, whole genome shotgun sequence	AJJA01000005.1 Candida albicans P37037 supercont1.5, whole genome shotgun sequence	AJJA01000006.1 Candida albicans P37037 supercont1.6, whole genome shotgun sequence	AJJA01000007.1 Candida albicans P37037 supercont1.7, whole genome shotgun sequence	AJJA01000008.1 Candida albicans P37037 supercont1.8, whole genome shotgun sequence	AJJA01000009.1 Candida albicans P37037 supercont1.9, whole genome shotgun sequence
GCA_015344855	JADLIK010000001.1 Candida albicans strain ATCC 90029 contig00001, whole genome shotgun sequence	JADLIK010000001.1 Candida albicans strain ATCC 90029 contig00001, whole genome shotgun sequence	JADLIK010000002.1 Candida albicans strain ATCC 90029 contig00002, whole genome shotgun sequence	JADLIK010000003.1 Candida albicans strain ATCC 90029 contig00003, whole genome shotgun sequence	JADLIK010000004.1 Candida albicans strain ATCC 90029 contig00004, whole genome shotgun sequence	JADLIK010000005.1 Candida albicans strain ATCC 90029 contig00005, whole genome shotgun sequence	JADLIK010000006.1 Candida albicans strain ATCC 90029 contig00006, whole genome shotgun sequence	JADLIK010000007.1 Candida albicans strain ATCC 90029 contig00007, whole genome shotgun sequence	JADLIK010000008.1 Candida albicans strain ATCC 90029 contig00008, whole genome shotgun sequence	JADLIK010000009.1 Candida albicans strain ATCC 90029 contig00009, whole genome shotgun sequence	JADLIK010000010.1 Candida albicans strain ATCC 90029 contig00010, whole genome shotgun sequence	JADLIK010000011.1 Candida albicans strain ATCC 90029 contig00011, whole genome shotgun sequence	JADLIK010000012.1 Candida albicans strain ATCC 90029 contig00012, whole genome shotgun sequence	JADLIK010000013.1 Candida albicans strain ATCC 90029 contig00013, whole genome shotgun sequence	JADLIK010000014.1 Candida albicans strain ATCC 90029 contig00014, whole genome shotgun sequence	JADLIK010000015.1 Candida albicans strain ATCC 90029 contig00015, whole genome shotgun sequence	JADLIK010000016.1 Candida albicans strain ATCC 90029 contig00016, whole genome shotgun sequence	JADLIK010000017.1 Candida albicans strain ATCC 90029 contig00017, whole genome shotgun sequence	JADLIK010000018.1 Candida albicans strain ATCC 90029 contig00018, whole genome shotgun sequence	JADLIK010000019.1 Candida albicans strain ATCC 90029 contig00019, whole genome shotgun sequence	JADLIK010000020.1 Candida albicans strain ATCC 90029 contig00020, whole genome shotgun sequence	JADLIK010000021.1 Candida albicans strain ATCC 90029 contig00021, whole genome shotgun sequence	JADLIK010000022.1 Candida albicans strain ATCC 90029 contig00022, whole genome shotgun sequence	JADLIK010000023.1 Candida albicans strain ATCC 90029 contig00023, whole genome shotgun sequence	JADLIK010000024.1 Candida albicans strain ATCC 90029 contig00024, whole genome shotgun sequence	JADLIK010000025.1 Candida albicans strain ATCC 90029 contig00025, whole genome shotgun sequence	JADLIK010000026.1 Candida albicans strain ATCC 90029 contig00026, whole genome shotgun sequence	JADLIK010000027.1 Candida albicans strain ATCC 90029 contig00027, whole genome shotgun sequence	JADLIK010000028.1 Candida albicans strain ATCC 90029 contig00028, whole genome shotgun sequence	JADLIK010000029.1 Candida albicans strain ATCC 90029 contig00029, whole genome shotgun sequence	JADLIK010000030.1 Candida albicans strain ATCC 90029 contig00030, whole genome shotgun sequence	JADLIK010000031.1 Candida albicans strain ATCC 90029 contig00031, whole genome shotgun sequence	JADLIK010000032.1 Candida albicans strain ATCC 90029 contig00032, whole genome shotgun sequence	JADLIK010000033.1 Candida albicans strain ATCC 90029 contig00033, whole genome shotgun sequence	JADLIK010000034.1 Candida albicans strain ATCC 90029 contig00034, whole genome shotgun sequence	JADLIK010000035.1 Candida albicans strain ATCC 90029 contig00035, whole genome shotgun sequence	JADLIK010000036.1 Candida albicans strain ATCC 90029 contig00036, whole genome shotgun sequence	JADLIK010000037.1 Candida albicans strain ATCC 90029 contig00037, whole genome shotgun sequence	JADLIK010000038.1 Candida albicans strain ATCC 90029 contig00038, whole genome shotgun sequence	JADLIK010000039.1 Candida albicans strain ATCC 90029 contig00039, whole genome shotgun sequence	JADLIK010000040.1 Candida albicans strain ATCC 90029 contig00040, whole genome shotgun sequence	JADLIK010000041.1 Candida albicans strain ATCC 90029 contig00041, whole genome shotgun sequence	JADLIK010000042.1 Candida albicans strain ATCC 90029 contig00042, whole genome shotgun sequence	JADLIK010000043.1 Candida albicans strain ATCC 90029 contig00043, whole genome shotgun sequence	JADLIK010000044.1 Candida albicans strain ATCC 90029 contig00044, whole genome shotgun sequence	JADLIK010000045.1 Candida albicans strain ATCC 90029 contig00045, whole genome shotgun sequence	JADLIK010000046.1 Candida albicans strain ATCC 90029 contig00046, whole genome shotgun sequence	JADLIK010000047.1 Candida albicans strain ATCC 90029 contig00047, whole genome shotgun sequence	JADLIK010000048.1 Candida albicans strain ATCC 90029 contig00048, whole genome shotgun sequence
GCA_005890685	VBUY01000001.1 Candida albicans strain NCYC 4145 000000F_001_arrow, whole genome shotgun sequence	VBUY01000001.1 Candida albicans strain NCYC 4145 000000F_001_arrow, whole genome shotgun sequence	VBUY01000002.1 Candida albicans strain NCYC 4145 000000F_002_arrow, whole genome shotgun sequence	VBUY01000003.1 Candida albicans strain NCYC 4145 000000F_003_arrow, whole genome shotgun sequence	VBUY01000004.1 Candida albicans strain NCYC 4145 000000F_004_arrow, whole genome shotgun sequence	VBUY01000005.1 Candida albicans strain NCYC 4145 000000F_005_arrow, whole genome shotgun sequence	VBUY01000006.1 Candida albicans strain NCYC 4145 000000F_006_arrow, whole genome shotgun sequence	VBUY01000007.1 Candida albicans strain NCYC 4145 000000F_007_arrow, whole genome shotgun sequence	VBUY01000008.1 Candida albicans strain NCYC 4145 000000F_008_arrow, whole genome shotgun sequence	VBUY01000009.1 Candida albicans strain NCYC 4145 000000F_009_arrow, whole genome shotgun sequence	VBUY01000010.1 Candida albicans strain NCYC 4145 000000F_010_arrow, whole genome shotgun sequence	VBUY01000011.1 Candida albicans strain NCYC 4145 000000F_011_arrow, whole genome shotgun sequence	VBUY01000012.1 Candida albicans strain NCYC 4145 000000F_012_arrow, whole genome shotgun sequence	VBUY01000013.1 Candida albicans strain NCYC 4145 000000F_013_arrow, whole genome shotgun sequence	VBUY01000014.1 Candida albicans strain NCYC 4145 000000F_014_arrow, whole genome shotgun sequence	VBUY01000015.1 Candida albicans strain NCYC 4145 000000F_015_arrow, whole genome shotgun sequence	VBUY01000016.1 Candida albicans strain NCYC 4145 000000F_016_arrow, whole genome shotgun sequence	VBUY01000017.1 Candida albicans strain NCYC 4145 000000F_017_arrow, whole genome shotgun sequence	VBUY01000018.1 Candida albicans strain NCYC 4145 000000F_018_arrow, whole genome shotgun sequence	VBUY01000019.1 Candida albicans strain NCYC 4145 000000F_019_arrow, whole genome shotgun sequence	VBUY01000020.1 Candida albicans strain NCYC 4145 000000F_020_arrow, whole genome shotgun sequence	VBUY01000021.1 Candida albicans strain NCYC 4145 000000F_021_arrow, whole genome shotgun sequence	VBUY01000022.1 Candida albicans strain NCYC 4145 000000F_022_arrow, whole genome shotgun sequence	VBUY01000023.1 Candida albicans strain NCYC 4145 000001F_001_arrow, whole genome shotgun sequence	VBUY01000024.1 Candida albicans strain NCYC 4145 000001F_002_arrow, whole genome shotgun sequence	VBUY01000025.1 Candida albicans strain NCYC 4145 000001F_003_arrow, whole genome shotgun sequence	VBUY01000026.1 Candida albicans strain NCYC 4145 000001F_004_arrow, whole genome shotgun sequence	VBUY01000027.1 Candida albicans strain NCYC 4145 000001F_005_arrow, whole genome shotgun sequence	VBUY01000028.1 Candida albicans strain NCYC 4145 000001F_006_arrow, whole genome shotgun sequence	VBUY01000029.1 Candida albicans strain NCYC 4145 000001F_007_arrow, whole genome shotgun sequence	VBUY01000030.1 Candida albicans strain NCYC 4145 000001F_008_arrow, whole genome shotgun sequence	VBUY01000031.1 Candida albicans strain NCYC 4145 000001F_009_arrow, whole genome shotgun sequence	VBUY01000032.1 Candida albicans strain NCYC 4145 000001F_010_arrow, whole genome shotgun sequence	VBUY01000033.1 Candida albicans strain NCYC 4145 000001F_011_arrow, whole genome shotgun sequence	VBUY01000034.1 Candida albicans strain NCYC 4145 000001F_012_arrow, whole genome shotgun sequence	VBUY01000035.1 Candida albicans strain NCYC 4145 000001F_013_arrow, whole genome shotgun sequence	VBUY01000036.1 Candida albicans strain NCYC 4145 000001F_014_arrow, whole genome shotgun sequence	VBUY01000037.1 Candida albicans strain NCYC 4145 000002F_001_arrow, whole genome shotgun sequence	VBUY01000038.1 Candida albicans strain NCYC 4145 000002F_002_arrow, whole genome shotgun sequence	VBUY01000039.1 Candida albicans strain NCYC 4145 000002F_003_arrow, whole genome shotgun sequence	VBUY01000040.1 Candida albicans strain NCYC 4145 000002F_004_arrow, whole genome shotgun sequence	VBUY01000041.1 Candida albicans strain NCYC 4145 000002F_005_arrow, whole genome shotgun sequence	VBUY01000042.1 Candida albicans strain NCYC 4145 000002F_006_arrow, whole genome shotgun sequence	VBUY01000043.1 Candida albicans strain NCYC 4145 000002F_007_arrow, whole genome shotgun sequence	VBUY01000044.1 Candida albicans strain NCYC 4145 000002F_008_arrow, whole genome shotgun sequence	VBUY01000045.1 Candida albicans strain NCYC 4145 000002F_009_arrow, whole genome shotgun sequence	VBUY01000046.1 Candida albicans strain NCYC 4145 000002F_010_arrow, whole genome shotgun sequence	VBUY01000047.1 Candida albicans strain NCYC 4145 000002F_011_arrow, whole genome shotgun sequence	VBUY01000048.1 Candida albicans strain NCYC 4145 000003F_001_arrow, whole genome shotgun sequence
GCA_020027055	JAHPZT010000130.1 MAG: Candida albicans isolate N1_023 N1_023_000G1_scaffold_1006, whole genome shotgun sequence	JAHPZT010000130.1 MAG: Candida albicans isolate N1_023 N1_023_000G1_scaffold_1006, whole genome shotgun sequence	JAHPZT010000131.1 MAG: Candida albicans isolate N1_023 N1_023_000G1_scaffold_1016, whole genome shotgun sequence	JAHPZT010000132.1 MAG: Candida albicans isolate N1_023 N1_023_000G1_scaffold_1017, whole genome shotgun sequence	JAHPZT010000133.1 MAG: Candida albicans isolate N1_023 N1_023_000G1_scaffold_1023, whole genome shotgun sequence	JAHPZT010000134.1 MAG: Candida albicans isolate N1_023 N1_023_000G1_scaffold_1030, whole genome shotgun sequence	JAHPZT010000135.1 MAG: Candida albicans isolate N1_023 N1_023_000G1_scaffold_1031, whole genome shotgun sequence	JAHPZT010000136.1 MAG: Candida albicans isolate N1_023 N1_023_000G1_scaffold_1034, whole genome shotgun sequence	JAHPZT010000137.1 MAG: Candida albicans isolate N1_023 N1_023_000G1_scaffold_1039, whole genome shotgun sequence	JAHPZT010000138.1 MAG: Candida albicans isolate N1_023 N1_023_000G1_scaffold_1042, whole genome shotgun sequence	JAHPZT010000139.1 MAG: Candida albicans isolate N1_023 N1_023_000G1_scaffold_1050, whole genome shotgun sequence	JAHPZT010000140.1 MAG: Candida albicans isolate N1_023 N1_023_000G1_scaffold_1053, whole genome shotgun sequence	JAHPZT010000141.1 MAG: Candida albicans isolate N1_023 N1_023_000G1_scaffold_1054, whole genome shotgun sequence	JAHPZT010000142.1 MAG: Candida albicans isolate N1_023 N1_023_000G1_scaffold_1060, whole genome shotgun sequence	JAHPZT010000143.1 MAG: Candida albicans isolate N1_023 N1_023_000G1_scaffold_1062, whole genome shotgun sequence	JAHPZT010000144.1 MAG: Candida albicans isolate N1_023 N1_023_000G1_scaffold_1064, whole genome shotgun sequence	JAHPZT010000145.1 MAG: Candida albicans isolate N1_023 N1_023_000G1_scaffold_1066, whole genome shotgun sequence	JAHPZT010000146.1 MAG: Candida albicans isolate N1_023 N1_023_000G1_scaffold_1067, whole genome shotgun sequence	JAHPZT010000147.1 MAG: Candida albicans isolate N1_023 N1_023_000G1_scaffold_1070, whole genome shotgun sequence	JAHPZT010000148.1 MAG: Candida albicans isolate N1_023 N1_023_000G1_scaffold_1071, whole genome shotgun sequence	JAHPZT010000149.1 MAG: Candida albicans isolate N1_023 N1_023_000G1_scaffold_1073, whole genome shotgun sequence	JAHPZT010000150.1 MAG: Candida albicans isolate N1_023 N1_023_000G1_scaffold_1080, whole genome shotgun sequence	JAHPZT010000151.1 MAG: Candida albicans isolate N1_023 N1_023_000G1_scaffold_1083, whole genome shotgun sequence	JAHPZT010000152.1 MAG: Candida albicans isolate N1_023 N1_023_000G1_scaffold_1085, whole genome shotgun sequence	JAHPZT010001675.1 MAG: Candida albicans isolate N1_023 N1_023_000G1_scaffold_10853, whole genome shotgun sequence	JAHPZT010000153.1 MAG: Candida albicans isolate N1_023 N1_023_000G1_scaffold_1087, whole genome shotgun sequence	JAHPZT010000154.1 MAG: Candida albicans isolate N1_023 N1_023_000G1_scaffold_1090, whole genome shotgun sequence	JAHPZT010000155.1 MAG: Candida albicans isolate N1_023 N1_023_000G1_scaffold_1092, whole genome shotgun sequence	JAHPZT010000156.1 MAG: Candida albicans isolate N1_023 N1_023_000G1_scaffold_1093, whole genome shotgun sequence	JAHPZT010000157.1 MAG: Candida albicans isolate N1_023 N1_023_000G1_scaffold_1100, whole genome shotgun sequence	JAHPZT010000158.1 MAG: Candida albicans isolate N1_023 N1_023_000G1_scaffold_1101, whole genome shotgun sequence	JAHPZT010000159.1 MAG: Candida albicans isolate N1_023 N1_023_000G1_scaffold_1105, whole genome shotgun sequence	JAHPZT010000160.1 MAG: Candida albicans isolate N1_023 N1_023_000G1_scaffold_1106, whole genome shotgun sequence	JAHPZT010000161.1 MAG: Candida albicans isolate N1_023 N1_023_000G1_scaffold_1107, whole genome shotgun sequence	JAHPZT010000162.1 MAG: Candida albicans isolate N1_023 N1_023_000G1_scaffold_1109, whole genome shotgun sequence	JAHPZT010000163.1 MAG: Candida albicans isolate N1_023 N1_023_000G1_scaffold_1110, whole genome shotgun sequence	JAHPZT010000164.1 MAG: Candida albicans isolate N1_023 N1_023_000G1_scaffold_1114, whole genome shotgun sequence	JAHPZT010000165.1 MAG: Candida albicans isolate N1_023 N1_023_000G1_scaffold_1130, whole genome shotgun sequence	JAHPZT010000166.1 MAG: Candida albicans isolate N1_023 N1_023_000G1_scaffold_1134, whole genome shotgun sequence	JAHPZT010000167.1 MAG: Candida albicans isolate N1_023 N1_023_000G1_scaffold_1137, whole genome shotgun sequence	JAHPZT010000168.1 MAG: Candida albicans isolate N1_023 N1_023_000G1_scaffold_1141, whole genome shotgun sequence	JAHPZT010000169.1 MAG: Candida albicans isolate N1_023 N1_023_000G1_scaffold_1144, whole genome shotgun sequence	JAHPZT010000170.1 MAG: Candida albicans isolate N1_023 N1_023_000G1_scaffold_1146, whole genome shotgun sequence	JAHPZT010000171.1 MAG: Candida albicans isolate N1_023 N1_023_000G1_scaffold_1150, whole genome shotgun sequence	JAHPZT010000172.1 MAG: Candida albicans isolate N1_023 N1_023_000G1_scaffold_1159, whole genome shotgun sequence	JAHPZT010000173.1 MAG: Candida albicans isolate N1_023 N1_023_000G1_scaffold_1160, whole genome shotgun sequence	JAHPZT010000174.1 MAG: Candida albicans isolate N1_023 N1_023_000G1_scaffold_1165, whole genome shotgun sequence	JAHPZT010000175.1 MAG: Candida albicans isolate N1_023 N1_023_000G1_scaffold_1166, whole genome shotgun sequence	JAHPZT010000176.1 MAG: Candida albicans isolate N1_023 N1_023_000G1_scaffold_1175, whole genome shotgun sequence
GCA_000773805	AJIY01000001.1 Candida albicans P57072 supercont1.1, whole genome shotgun sequence	AJIY01000001.1 Candida albicans P57072 supercont1.1, whole genome shotgun sequence	AJIY01000010.1 Candida albicans P57072 supercont1.10, whole genome shotgun sequence	AJIY01000011.1 Candida albicans P57072 supercont1.11, whole genome shotgun sequence	AJIY01000012.1 Candida albicans P57072 supercont1.12, whole genome shotgun sequence	AJIY01000013.1 Candida albicans P57072 supercont1.13, whole genome shotgun sequence	AJIY01000014.1 Candida albicans P57072 supercont1.14, whole genome shotgun sequence	AJIY01000015.1 Candida albicans P57072 supercont1.15, whole genome shotgun sequence	AJIY01000016.1 Candida albicans P57072 supercont1.16, whole genome shotgun sequence	AJIY01000017.1 Candida albicans P57072 supercont1.17, whole genome shotgun sequence	AJIY01000018.1 Candida albicans P57072 supercont1.18, whole genome shotgun sequence	AJIY01000019.1 Candida albicans P57072 supercont1.19, whole genome shotgun sequence	AJIY01000002.1 Candida albicans P57072 supercont1.2, whole genome shotgun sequence	AJIY01000020.1 Candida albicans P57072 supercont1.20, whole genome shotgun sequence	AJIY01000021.1 Candida albicans P57072 supercont1.21, whole genome shotgun sequence	AJIY01000022.1 Candida albicans P57072 supercont1.22, whole genome shotgun sequence	AJIY01000023.1 Candida albicans P57072 supercont1.23, whole genome shotgun sequence	AJIY01000024.1 Candida albicans P57072 supercont1.24, whole genome shotgun sequence	AJIY01000025.1 Candida albicans P57072 supercont1.25, whole genome shotgun sequence	AJIY01000026.1 Candida albicans P57072 supercont1.26, whole genome shotgun sequence	AJIY01000027.1 Candida albicans P57072 supercont1.27, whole genome shotgun sequence	AJIY01000028.1 Candida albicans P57072 supercont1.28, whole genome shotgun sequence	AJIY01000029.1 Candida albicans P57072 supercont1.29, whole genome shotgun sequence	AJIY01000003.1 Candida albicans P57072 supercont1.3, whole genome shotgun sequence	AJIY01000030.1 Candida albicans P57072 supercont1.30, whole genome shotgun sequence	AJIY01000031.1 Candida albicans P57072 supercont1.31, whole genome shotgun sequence	AJIY01000032.1 Candida albicans P57072 supercont1.32, whole genome shotgun sequence	AJIY01000033.1 Candida albicans P57072 supercont1.33, whole genome shotgun sequence	AJIY01000034.1 Candida albicans P57072 supercont1.34, whole genome shotgun sequence	AJIY01000035.1 Candida albicans P57072 supercont1.35, whole genome shotgun sequence	AJIY01000036.1 Candida albicans P57072 supercont1.36, whole genome shotgun sequence	AJIY01000037.1 Candida albicans P57072 supercont1.37, whole genome shotgun sequence	AJIY01000038.1 Candida albicans P57072 supercont1.38, whole genome shotgun sequence	AJIY01000039.1 Candida albicans P57072 supercont1.39, whole genome shotgun sequence	AJIY01000004.1 Candida albicans P57072 supercont1.4, whole genome shotgun sequence	AJIY01000040.1 Candida albicans P57072 supercont1.40, whole genome shotgun sequence	AJIY01000041.1 Candida albicans P57072 supercont1.41, whole genome shotgun sequence	AJIY01000042.1 Candida albicans P57072 supercont1.42, whole genome shotgun sequence	AJIY01000043.1 Candida albicans P57072 supercont1.43, whole genome shotgun sequence	AJIY01000044.1 Candida albicans P57072 supercont1.44, whole genome shotgun sequence	AJIY01000045.1 Candida albicans P57072 supercont1.45, whole genome shotgun sequence	AJIY01000005.1 Candida albicans P57072 supercont1.5, whole genome shotgun sequence	AJIY01000006.1 Candida albicans P57072 supercont1.6, whole genome shotgun sequence	AJIY01000007.1 Candida albicans P57072 supercont1.7, whole genome shotgun sequence	AJIY01000008.1 Candida albicans P57072 supercont1.8, whole genome shotgun sequence	AJIY01000009.1 Candida albicans P57072 supercont1.9, whole genome shotgun sequence
GCA_002259875	NETN01000001.1 Candida albicans strain UAB012-W7D4 1, whole genome shotgun sequence	NETN01000001.1 Candida albicans strain UAB012-W7D4 1, whole genome shotgun sequence	NETN01000010.1 Candida albicans strain UAB012-W7D4 10, whole genome shotgun sequence	NETN01000100.1 Candida albicans strain UAB012-W7D4 100, whole genome shotgun sequence	NETN01000101.1 Candida albicans strain UAB012-W7D4 101, whole genome shotgun sequence	NETN01000102.1 Candida albicans strain UAB012-W7D4 102, whole genome shotgun sequence	NETN01000103.1 Candida albicans strain UAB012-W7D4 103, whole genome shotgun sequence	NETN01000104.1 Candida albicans strain UAB012-W7D4 104, whole genome shotgun sequence	NETN01000105.1 Candida albicans strain UAB012-W7D4 105, whole genome shotgun sequence	NETN01000106.1 Candida albicans strain UAB012-W7D4 106, whole genome shotgun sequence	NETN01000107.1 Candida albicans strain UAB012-W7D4 107, whole genome shotgun sequence	NETN01000108.1 Candida albicans strain UAB012-W7D4 108, whole genome shotgun sequence	NETN01000109.1 Candida albicans strain UAB012-W7D4 109, whole genome shotgun sequence	NETN01000011.1 Candida albicans strain UAB012-W7D4 11, whole genome shotgun sequence	NETN01000110.1 Candida albicans strain UAB012-W7D4 110, whole genome shotgun sequence	NETN01000111.1 Candida albicans strain UAB012-W7D4 111, whole genome shotgun sequence	NETN01000112.1 Candida albicans strain UAB012-W7D4 112, whole genome shotgun sequence	NETN01000113.1 Candida albicans strain UAB012-W7D4 113, whole genome shotgun sequence	NETN01000114.1 Candida albicans strain UAB012-W7D4 114, whole genome shotgun sequence	NETN01000115.1 Candida albicans strain UAB012-W7D4 115, whole genome shotgun sequence	NETN01000116.1 Candida albicans strain UAB012-W7D4 116, whole genome shotgun sequence	NETN01000117.1 Candida albicans strain UAB012-W7D4 117, whole genome shotgun sequence	NETN01000118.1 Candida albicans strain UAB012-W7D4 118, whole genome shotgun sequence	NETN01000119.1 Candida albicans strain UAB012-W7D4 119, whole genome shotgun sequence	NETN01000012.1 Candida albicans strain UAB012-W7D4 12, whole genome shotgun sequence	NETN01000120.1 Candida albicans strain UAB012-W7D4 120, whole genome shotgun sequence	NETN01000121.1 Candida albicans strain UAB012-W7D4 121, whole genome shotgun sequence	NETN01000122.1 Candida albicans strain UAB012-W7D4 122, whole genome shotgun sequence	NETN01000123.1 Candida albicans strain UAB012-W7D4 123, whole genome shotgun sequence	NETN01000124.1 Candida albicans strain UAB012-W7D4 124, whole genome shotgun sequence	NETN01000125.1 Candida albicans strain UAB012-W7D4 125, whole genome shotgun sequence	NETN01000126.1 Candida albicans strain UAB012-W7D4 126, whole genome shotgun sequence	NETN01000127.1 Candida albicans strain UAB012-W7D4 127, whole genome shotgun sequence	NETN01000128.1 Candida albicans strain UAB012-W7D4 128, whole genome shotgun sequence	NETN01000129.1 Candida albicans strain UAB012-W7D4 129, whole genome shotgun sequence	NETN01000013.1 Candida albicans strain UAB012-W7D4 13, whole genome shotgun sequence	NETN01000130.1 Candida albicans strain UAB012-W7D4 130, whole genome shotgun sequence	NETN01000131.1 Candida albicans strain UAB012-W7D4 131, whole genome shotgun sequence	NETN01000132.1 Candida albicans strain UAB012-W7D4 132, whole genome shotgun sequence	NETN01000133.1 Candida albicans strain UAB012-W7D4 133, whole genome shotgun sequence	NETN01000134.1 Candida albicans strain UAB012-W7D4 134, whole genome shotgun sequence	NETN01000135.1 Candida albicans strain UAB012-W7D4 135, whole genome shotgun sequence	NETN01000136.1 Candida albicans strain UAB012-W7D4 136, whole genome shotgun sequence	NETN01000137.1 Candida albicans strain UAB012-W7D4 137, whole genome shotgun sequence	NETN01000138.1 Candida albicans strain UAB012-W7D4 138, whole genome shotgun sequence	NETN01000139.1 Candida albicans strain UAB012-W7D4 139, whole genome shotgun sequence	NETN01000014.1 Candida albicans strain UAB012-W7D4 14, whole genome shotgun sequence	NETN01000140.1 Candida albicans strain UAB012-W7D4 140, whole genome shotgun sequence	NETN01000141.1 Candida albicans strain UAB012-W7D4 141, whole genome shotgun sequence
GCA_029931615	JAQJVT010000001.1 Candida albicans strain BL266 contig_1, whole genome shotgun sequence	JAQJVT010000001.1 Candida albicans strain BL266 contig_1, whole genome shotgun sequence	JAQJVT010000010.1 Candida albicans strain BL266 contig_10, whole genome shotgun sequence	JAQJVT010000100.1 Candida albicans strain BL266 contig_100, whole genome shotgun sequence	JAQJVT010000101.1 Candida albicans strain BL266 contig_101, whole genome shotgun sequence	JAQJVT010000102.1 Candida albicans strain BL266 contig_102, whole genome shotgun sequence	JAQJVT010000103.1 Candida albicans strain BL266 contig_103, whole genome shotgun sequence	JAQJVT010000104.1 Candida albicans strain BL266 contig_104, whole genome shotgun sequence	JAQJVT010000105.1 Candida albicans strain BL266 contig_105, whole genome shotgun sequence	JAQJVT010000106.1 Candida albicans strain BL266 contig_106, whole genome shotgun sequence	JAQJVT010000107.1 Candida albicans strain BL266 contig_107, whole genome shotgun sequence	JAQJVT010000108.1 Candida albicans strain BL266 contig_108, whole genome shotgun sequence	JAQJVT010000109.1 Candida albicans strain BL266 contig_109, whole genome shotgun sequence	JAQJVT010000011.1 Candida albicans strain BL266 contig_11, whole genome shotgun sequence	JAQJVT010000110.1 Candida albicans strain BL266 contig_110, whole genome shotgun sequence	JAQJVT010000111.1 Candida albicans strain BL266 contig_111, whole genome shotgun sequence	JAQJVT010000112.1 Candida albicans strain BL266 contig_112, whole genome shotgun sequence	JAQJVT010000113.1 Candida albicans strain BL266 contig_113, whole genome shotgun sequence	JAQJVT010000114.1 Candida albicans strain BL266 contig_114, whole genome shotgun sequence	JAQJVT010000115.1 Candida albicans strain BL266 contig_115, whole genome shotgun sequence	JAQJVT010000116.1 Candida albicans strain BL266 contig_116, whole genome shotgun sequence	JAQJVT010000117.1 Candida albicans strain BL266 contig_117, whole genome shotgun sequence	JAQJVT010000118.1 Candida albicans strain BL266 contig_118, whole genome shotgun sequence	JAQJVT010000119.1 Candida albicans strain BL266 contig_119, whole genome shotgun sequence	JAQJVT010000012.1 Candida albicans strain BL266 contig_12, whole genome shotgun sequence	JAQJVT010000120.1 Candida albicans strain BL266 contig_120, whole genome shotgun sequence	JAQJVT010000121.1 Candida albicans strain BL266 contig_121, whole genome shotgun sequence	JAQJVT010000122.1 Candida albicans strain BL266 contig_122, whole genome shotgun sequence	JAQJVT010000123.1 Candida albicans strain BL266 contig_123, whole genome shotgun sequence	JAQJVT010000124.1 Candida albicans strain BL266 contig_124, whole genome shotgun sequence	JAQJVT010000125.1 Candida albicans strain BL266 contig_125, whole genome shotgun sequence	JAQJVT010000126.1 Candida albicans strain BL266 contig_126, whole genome shotgun sequence	JAQJVT010000127.1 Candida albicans strain BL266 contig_127, whole genome shotgun sequence	JAQJVT010000128.1 Candida albicans strain BL266 contig_128, whole genome shotgun sequence	JAQJVT010000129.1 Candida albicans strain BL266 contig_129, whole genome shotgun sequence	JAQJVT010000013.1 Candida albicans strain BL266 contig_13, whole genome shotgun sequence	JAQJVT010000130.1 Candida albicans strain BL266 contig_130, whole genome shotgun sequence	JAQJVT010000131.1 Candida albicans strain BL266 contig_131, whole genome shotgun sequence	JAQJVT010000132.1 Candida albicans strain BL266 contig_132, whole genome shotgun sequence	JAQJVT010000133.1 Candida albicans strain BL266 contig_133, whole genome shotgun sequence	JAQJVT010000134.1 Candida albicans strain BL266 contig_134, whole genome shotgun sequence	JAQJVT010000135.1 Candida albicans strain BL266 contig_135, whole genome shotgun sequence	JAQJVT010000136.1 Candida albicans strain BL266 contig_136, whole genome shotgun sequence	JAQJVT010000137.1 Candida albicans strain BL266 contig_137, whole genome shotgun sequence	JAQJVT010000138.1 Candida albicans strain BL266 contig_138, whole genome shotgun sequence	JAQJVT010000139.1 Candida albicans strain BL266 contig_139, whole genome shotgun sequence	JAQJVT010000014.1 Candida albicans strain BL266 contig_14, whole genome shotgun sequence	JAQJVT010000140.1 Candida albicans strain BL266 contig_140, whole genome shotgun sequence	JAQJVT010000141.1 Candida albicans strain BL266 contig_141, whole genome shotgun sequence
GCA_002259805	NETM01000001.1 Candida albicans strain UAB012-W3D5 1, whole genome shotgun sequence	NETM01000001.1 Candida albicans strain UAB012-W3D5 1, whole genome shotgun sequence	NETM01000010.1 Candida albicans strain UAB012-W3D5 10, whole genome shotgun sequence	NETM01000100.1 Candida albicans strain UAB012-W3D5 100, whole genome shotgun sequence	NETM01000101.1 Candida albicans strain UAB012-W3D5 101, whole genome shotgun sequence	NETM01000102.1 Candida albicans strain UAB012-W3D5 102, whole genome shotgun sequence	NETM01000103.1 Candida albicans strain UAB012-W3D5 103, whole genome shotgun sequence	NETM01000104.1 Candida albicans strain UAB012-W3D5 104, whole genome shotgun sequence	NETM01000105.1 Candida albicans strain UAB012-W3D5 105, whole genome shotgun sequence	NETM01000106.1 Candida albicans strain UAB012-W3D5 106, whole genome shotgun sequence	NETM01000107.1 Candida albicans strain UAB012-W3D5 107, whole genome shotgun sequence	NETM01000108.1 Candida albicans strain UAB012-W3D5 108, whole genome shotgun sequence	NETM01000109.1 Candida albicans strain UAB012-W3D5 109, whole genome shotgun sequence	NETM01000011.1 Candida albicans strain UAB012-W3D5 11, whole genome shotgun sequence	NETM01000110.1 Candida albicans strain UAB012-W3D5 110, whole genome shotgun sequence	NETM01000111.1 Candida albicans strain UAB012-W3D5 111, whole genome shotgun sequence	NETM01000112.1 Candida albicans strain UAB012-W3D5 112, whole genome shotgun sequence	NETM01000113.1 Candida albicans strain UAB012-W3D5 113, whole genome shotgun sequence	NETM01000114.1 Candida albicans strain UAB012-W3D5 114, whole genome shotgun sequence	NETM01000115.1 Candida albicans strain UAB012-W3D5 115, whole genome shotgun sequence	NETM01000116.1 Candida albicans strain UAB012-W3D5 116, whole genome shotgun sequence	NETM01000117.1 Candida albicans strain UAB012-W3D5 117, whole genome shotgun sequence	NETM01000118.1 Candida albicans strain UAB012-W3D5 118, whole genome shotgun sequence	NETM01000119.1 Candida albicans strain UAB012-W3D5 119, whole genome shotgun sequence	NETM01000012.1 Candida albicans strain UAB012-W3D5 12, whole genome shotgun sequence	NETM01000120.1 Candida albicans strain UAB012-W3D5 120, whole genome shotgun sequence	NETM01000121.1 Candida albicans strain UAB012-W3D5 121, whole genome shotgun sequence	NETM01000122.1 Candida albicans strain UAB012-W3D5 122, whole genome shotgun sequence	NETM01000123.1 Candida albicans strain UAB012-W3D5 123, whole genome shotgun sequence	NETM01000124.1 Candida albicans strain UAB012-W3D5 124, whole genome shotgun sequence	NETM01000125.1 Candida albicans strain UAB012-W3D5 125, whole genome shotgun sequence	NETM01000126.1 Candida albicans strain UAB012-W3D5 126, whole genome shotgun sequence	NETM01000127.1 Candida albicans strain UAB012-W3D5 127, whole genome shotgun sequence	NETM01000128.1 Candida albicans strain UAB012-W3D5 128, whole genome shotgun sequence	NETM01000129.1 Candida albicans strain UAB012-W3D5 129, whole genome shotgun sequence	NETM01000013.1 Candida albicans strain UAB012-W3D5 13, whole genome shotgun sequence	NETM01000130.1 Candida albicans strain UAB012-W3D5 130, whole genome shotgun sequence	NETM01000131.1 Candida albicans strain UAB012-W3D5 131, whole genome shotgun sequence	NETM01000132.1 Candida albicans strain UAB012-W3D5 132, whole genome shotgun sequence	NETM01000133.1 Candida albicans strain UAB012-W3D5 133, whole genome shotgun sequence	NETM01000134.1 Candida albicans strain UAB012-W3D5 134, whole genome shotgun sequence	NETM01000135.1 Candida albicans strain UAB012-W3D5 135, whole genome shotgun sequence	NETM01000136.1 Candida albicans strain UAB012-W3D5 136, whole genome shotgun sequence	NETM01000137.1 Candida albicans strain UAB012-W3D5 137, whole genome shotgun sequence	NETM01000138.1 Candida albicans strain UAB012-W3D5 138, whole genome shotgun sequence	NETM01000139.1 Candida albicans strain UAB012-W3D5 139, whole genome shotgun sequence	NETM01000014.1 Candida albicans strain UAB012-W3D5 14, whole genome shotgun sequence	NETM01000140.1 Candida albicans strain UAB012-W3D5 140, whole genome shotgun sequence	NETM01000141.1 Candida albicans strain UAB012-W3D5 141, whole genome shotgun sequence
GCA_015345835	JADLIP010000001.1 Candida albicans strain ATCC MYA-427 contig00001, whole genome shotgun sequence	JADLIP010000001.1 Candida albicans strain ATCC MYA-427 contig00001, whole genome shotgun sequence	JADLIP010000002.1 Candida albicans strain ATCC MYA-427 contig00002, whole genome shotgun sequence	JADLIP010000003.1 Candida albicans strain ATCC MYA-427 contig00003, whole genome shotgun sequence	JADLIP010000004.1 Candida albicans strain ATCC MYA-427 contig00004, whole genome shotgun sequence	JADLIP010000005.1 Candida albicans strain ATCC MYA-427 contig00005, whole genome shotgun sequence	JADLIP010000006.1 Candida albicans strain ATCC MYA-427 contig00006, whole genome shotgun sequence	JADLIP010000007.1 Candida albicans strain ATCC MYA-427 contig00007, whole genome shotgun sequence	JADLIP010000008.1 Candida albicans strain ATCC MYA-427 contig00008, whole genome shotgun sequence	JADLIP010000009.1 Candida albicans strain ATCC MYA-427 contig00009, whole genome shotgun sequence	JADLIP010000010.1 Candida albicans strain ATCC MYA-427 contig00010, whole genome shotgun sequence	JADLIP010000011.1 Candida albicans strain ATCC MYA-427 contig00011, whole genome shotgun sequence	JADLIP010000012.1 Candida albicans strain ATCC MYA-427 contig00012, whole genome shotgun sequence	JADLIP010000013.1 Candida albicans strain ATCC MYA-427 contig00013, whole genome shotgun sequence	JADLIP010000014.1 Candida albicans strain ATCC MYA-427 contig00014, whole genome shotgun sequence	JADLIP010000015.1 Candida albicans strain ATCC MYA-427 contig00015, whole genome shotgun sequence	JADLIP010000016.1 Candida albicans strain ATCC MYA-427 contig00016, whole genome shotgun sequence	JADLIP010000017.1 Candida albicans strain ATCC MYA-427 contig00017, whole genome shotgun sequence	JADLIP010000018.1 Candida albicans strain ATCC MYA-427 contig00018, whole genome shotgun sequence	JADLIP010000019.1 Candida albicans strain ATCC MYA-427 contig00019, whole genome shotgun sequence	JADLIP010000020.1 Candida albicans strain ATCC MYA-427 contig00020, whole genome shotgun sequence	JADLIP010000021.1 Candida albicans strain ATCC MYA-427 contig00021, whole genome shotgun sequence	JADLIP010000022.1 Candida albicans strain ATCC MYA-427 contig00022, whole genome shotgun sequence	JADLIP010000023.1 Candida albicans strain ATCC MYA-427 contig00023, whole genome shotgun sequence	JADLIP010000024.1 Candida albicans strain ATCC MYA-427 contig00024, whole genome shotgun sequence	JADLIP010000025.1 Candida albicans strain ATCC MYA-427 contig00025, whole genome shotgun sequence	JADLIP010000026.1 Candida albicans strain ATCC MYA-427 contig00026, whole genome shotgun sequence	JADLIP010000027.1 Candida albicans strain ATCC MYA-427 contig00027, whole genome shotgun sequence	JADLIP010000028.1 Candida albicans strain ATCC MYA-427 contig00028, whole genome shotgun sequence	JADLIP010000029.1 Candida albicans strain ATCC MYA-427 contig00029, whole genome shotgun sequence	JADLIP010000030.1 Candida albicans strain ATCC MYA-427 contig00030, whole genome shotgun sequence	JADLIP010000031.1 Candida albicans strain ATCC MYA-427 contig00031, whole genome shotgun sequence	JADLIP010000032.1 Candida albicans strain ATCC MYA-427 contig00032, whole genome shotgun sequence	JADLIP010000033.1 Candida albicans strain ATCC MYA-427 contig00033, whole genome shotgun sequence	JADLIP010000034.1 Candida albicans strain ATCC MYA-427 contig00034, whole genome shotgun sequence	JADLIP010000035.1 Candida albicans strain ATCC MYA-427 contig00035, whole genome shotgun sequence	JADLIP010000036.1 Candida albicans strain ATCC MYA-427 contig00036, whole genome shotgun sequence	JADLIP010000037.1 Candida albicans strain ATCC MYA-427 contig00037, whole genome shotgun sequence	JADLIP010000038.1 Candida albicans strain ATCC MYA-427 contig00038, whole genome shotgun sequence	JADLIP010000039.1 Candida albicans strain ATCC MYA-427 contig00039, whole genome shotgun sequence	JADLIP010000040.1 Candida albicans strain ATCC MYA-427 contig00040, whole genome shotgun sequence	JADLIP010000041.1 Candida albicans strain ATCC MYA-427 contig00041, whole genome shotgun sequence	JADLIP010000042.1 Candida albicans strain ATCC MYA-427 contig00042, whole genome shotgun sequence	JADLIP010000043.1 Candida albicans strain ATCC MYA-427 contig00043, whole genome shotgun sequence	JADLIP010000044.1 Candida albicans strain ATCC MYA-427 contig00044, whole genome shotgun sequence	JADLIP010000045.1 Candida albicans strain ATCC MYA-427 contig00045, whole genome shotgun sequence	JADLIP010000046.1 Candida albicans strain ATCC MYA-427 contig00046, whole genome shotgun sequence	JADLIP010000047.1 Candida albicans strain ATCC MYA-427 contig00047, whole genome shotgun sequence	JADLIP010000048.1 Candida albicans strain ATCC MYA-427 contig00048, whole genome shotgun sequence
GCA_000784655	JTBX01000001.1 Candida albicans SC5314 supercont3.1, whole genome shotgun sequence	JTBX01000001.1 Candida albicans SC5314 supercont3.1, whole genome shotgun sequence	JTBX01000010.1 Candida albicans SC5314 supercont3.10, whole genome shotgun sequence	JTBX01000011.1 Candida albicans SC5314 supercont3.11, whole genome shotgun sequence	JTBX01000012.1 Candida albicans SC5314 supercont3.12, whole genome shotgun sequence	JTBX01000013.1 Candida albicans SC5314 supercont3.13, whole genome shotgun sequence	JTBX01000014.1 Candida albicans SC5314 supercont3.14, whole genome shotgun sequence	JTBX01000015.1 Candida albicans SC5314 supercont3.15, whole genome shotgun sequence	JTBX01000016.1 Candida albicans SC5314 supercont3.16, whole genome shotgun sequence	JTBX01000017.1 Candida albicans SC5314 supercont3.17, whole genome shotgun sequence	JTBX01000018.1 Candida albicans SC5314 supercont3.18, whole genome shotgun sequence	JTBX01000019.1 Candida albicans SC5314 supercont3.19, whole genome shotgun sequence	JTBX01000002.1 Candida albicans SC5314 supercont3.2, whole genome shotgun sequence	JTBX01000020.1 Candida albicans SC5314 supercont3.20, whole genome shotgun sequence	JTBX01000021.1 Candida albicans SC5314 supercont3.21, whole genome shotgun sequence	JTBX01000022.1 Candida albicans SC5314 supercont3.22, whole genome shotgun sequence	JTBX01000023.1 Candida albicans SC5314 supercont3.23, whole genome shotgun sequence	JTBX01000024.1 Candida albicans SC5314 supercont3.24, whole genome shotgun sequence	JTBX01000025.1 Candida albicans SC5314 supercont3.25, whole genome shotgun sequence	JTBX01000026.1 Candida albicans SC5314 supercont3.26, whole genome shotgun sequence	JTBX01000027.1 Candida albicans SC5314 supercont3.27, whole genome shotgun sequence	JTBX01000028.1 Candida albicans SC5314 supercont3.28, whole genome shotgun sequence	JTBX01000029.1 Candida albicans SC5314 supercont3.29, whole genome shotgun sequence	JTBX01000003.1 Candida albicans SC5314 supercont3.3, whole genome shotgun sequence	JTBX01000030.1 Candida albicans SC5314 supercont3.30, whole genome shotgun sequence	JTBX01000031.1 Candida albicans SC5314 supercont3.31, whole genome shotgun sequence	JTBX01000032.1 Candida albicans SC5314 supercont3.32, whole genome shotgun sequence	JTBX01000033.1 Candida albicans SC5314 supercont3.33, whole genome shotgun sequence	JTBX01000034.1 Candida albicans SC5314 supercont3.34, whole genome shotgun sequence	JTBX01000035.1 Candida albicans SC5314 supercont3.35, whole genome shotgun sequence	JTBX01000036.1 Candida albicans SC5314 supercont3.36, whole genome shotgun sequence	JTBX01000037.1 Candida albicans SC5314 supercont3.37, whole genome shotgun sequence	JTBX01000038.1 Candida albicans SC5314 supercont3.38, whole genome shotgun sequence	JTBX01000039.1 Candida albicans SC5314 supercont3.39, whole genome shotgun sequence	JTBX01000004.1 Candida albicans SC5314 supercont3.4, whole genome shotgun sequence	JTBX01000040.1 Candida albicans SC5314 supercont3.40, whole genome shotgun sequence	JTBX01000041.1 Candida albicans SC5314 supercont3.41, whole genome shotgun sequence	JTBX01000042.1 Candida albicans SC5314 supercont3.42, whole genome shotgun sequence	JTBX01000043.1 Candida albicans SC5314 supercont3.43, whole genome shotgun sequence	JTBX01000044.1 Candida albicans SC5314 supercont3.44, whole genome shotgun sequence	JTBX01000045.1 Candida albicans SC5314 supercont3.45, whole genome shotgun sequence	JTBX01000046.1 Candida albicans SC5314 supercont3.46, whole genome shotgun sequence	JTBX01000047.1 Candida albicans SC5314 supercont3.47, whole genome shotgun sequence	JTBX01000048.1 Candida albicans SC5314 supercont3.48, whole genome shotgun sequence	JTBX01000049.1 Candida albicans SC5314 supercont3.49, whole genome shotgun sequence	JTBX01000005.1 Candida albicans SC5314 supercont3.5, whole genome shotgun sequence	JTBX01000050.1 Candida albicans SC5314 supercont3.50, whole genome shotgun sequence	JTBX01000051.1 Candida albicans SC5314 supercont3.51, whole genome shotgun sequence	JTBX01000052.1 Candida albicans SC5314 supercont3.52, whole genome shotgun sequence
GCA_000447595	KE651035.1 Candida albicans 3153A unplaced genomic scaffold supercont1.1, whole genome shotgun sequence	KE651035.1 Candida albicans 3153A unplaced genomic scaffold supercont1.1, whole genome shotgun sequence	AVAY01000021.1 Candida albicans 3153A cont1.21, whole genome shotgun sequence	AVAY01000287.1 Candida albicans 3153A cont1.287, whole genome shotgun sequence	AVAY01000022.1 Candida albicans 3153A cont1.22, whole genome shotgun sequence	KE651036.1 Candida albicans 3153A unplaced genomic scaffold supercont1.12, whole genome shotgun sequence	KE651037.1 Candida albicans 3153A unplaced genomic scaffold supercont1.13, whole genome shotgun sequence	KE651038.1 Candida albicans 3153A unplaced genomic scaffold supercont1.14, whole genome shotgun sequence	KE651039.1 Candida albicans 3153A unplaced genomic scaffold supercont1.15, whole genome shotgun sequence	AVAY01000043.1 Candida albicans 3153A cont1.43, whole genome shotgun sequence	KE651040.1 Candida albicans 3153A unplaced genomic scaffold supercont1.17, whole genome shotgun sequence	KE651041.1 Candida albicans 3153A unplaced genomic scaffold supercont1.18, whole genome shotgun sequence	KE651042.1 Candida albicans 3153A unplaced genomic scaffold supercont1.19, whole genome shotgun sequence	KE651043.1 Candida albicans 3153A unplaced genomic scaffold supercont1.2, whole genome shotgun sequence	AVAY01000053.1 Candida albicans 3153A cont1.53, whole genome shotgun sequence	KE651044.1 Candida albicans 3153A unplaced genomic scaffold supercont1.21, whole genome shotgun sequence	AVAY01000057.1 Candida albicans 3153A cont1.57, whole genome shotgun sequence	KE651045.1 Candida albicans 3153A unplaced genomic scaffold supercont1.23, whole genome shotgun sequence	KE651046.1 Candida albicans 3153A unplaced genomic scaffold supercont1.24, whole genome shotgun sequence	KE651047.1 Candida albicans 3153A unplaced genomic scaffold supercont1.25, whole genome shotgun sequence	AVAY01000076.1 Candida albicans 3153A cont1.76, whole genome shotgun sequence	KE651048.1 Candida albicans 3153A unplaced genomic scaffold supercont1.27, whole genome shotgun sequence	KE651049.1 Candida albicans 3153A unplaced genomic scaffold supercont1.28, whole genome shotgun sequence	KE651050.1 Candida albicans 3153A unplaced genomic scaffold supercont1.29, whole genome shotgun sequence	AVAY01000009.1 Candida albicans 3153A cont1.9, whole genome shotgun sequence	KE651051.1 Candida albicans 3153A unplaced genomic scaffold supercont1.30, whole genome shotgun sequence	KE651052.1 Candida albicans 3153A unplaced genomic scaffold supercont1.31, whole genome shotgun sequence	KE651053.1 Candida albicans 3153A unplaced genomic scaffold supercont1.32, whole genome shotgun sequence	AVAY01000100.1 Candida albicans 3153A cont1.100, whole genome shotgun sequence	AVAY01000101.1 Candida albicans 3153A cont1.101, whole genome shotgun sequence	KE651054.1 Candida albicans 3153A unplaced genomic scaffold supercont1.35, whole genome shotgun sequence	AVAY01000107.1 Candida albicans 3153A cont1.107, whole genome shotgun sequence	KE651055.1 Candida albicans 3153A unplaced genomic scaffold supercont1.37, whole genome shotgun sequence	KE651056.1 Candida albicans 3153A unplaced genomic scaffold supercont1.38, whole genome shotgun sequence	AVAY01000128.1 Candida albicans 3153A cont1.128, whole genome shotgun sequence	AVAY01000010.1 Candida albicans 3153A cont1.10, whole genome shotgun sequence	KE651057.1 Candida albicans 3153A unplaced genomic scaffold supercont1.40, whole genome shotgun sequence	KE651058.1 Candida albicans 3153A unplaced genomic scaffold supercont1.41, whole genome shotgun sequence	AVAY01000141.1 Candida albicans 3153A cont1.141, whole genome shotgun sequence	AVAY01000142.1 Candida albicans 3153A cont1.142, whole genome shotgun sequence	AVAY01000143.1 Candida albicans 3153A cont1.143, whole genome shotgun sequence	KE651059.1 Candida albicans 3153A unplaced genomic scaffold supercont1.45, whole genome shotgun sequence	KE651060.1 Candida albicans 3153A unplaced genomic scaffold supercont1.46, whole genome shotgun sequence	KE651061.1 Candida albicans 3153A unplaced genomic scaffold supercont1.47, whole genome shotgun sequence	KE651062.1 Candida albicans 3153A unplaced genomic scaffold supercont1.48, whole genome shotgun sequence	KE651063.1 Candida albicans 3153A unplaced genomic scaffold supercont1.49, whole genome shotgun sequence	AVAY01000011.1 Candida albicans 3153A cont1.11, whole genome shotgun sequence	KE651064.1 Candida albicans 3153A unplaced genomic scaffold supercont1.50, whole genome shotgun sequence	KE651065.1 Candida albicans 3153A unplaced genomic scaffold supercont1.51, whole genome shotgun sequence
GCA_028532825	JAODHB010000011.1 Candida albicans strain FLC-1 T2 bctg00000000, whole genome shotgun sequence	JAODHB010000011.1 Candida albicans strain FLC-1 T2 bctg00000000, whole genome shotgun sequence	JAODHB010000006.1 Candida albicans strain FLC-1 T2 bctg00000001, whole genome shotgun sequence	JAODHB010000001.1 Candida albicans strain FLC-1 T2 bctg00000002, whole genome shotgun sequence	JAODHB010000008.1 Candida albicans strain FLC-1 T2 bctg00000003, whole genome shotgun sequence	JAODHB010000005.1 Candida albicans strain FLC-1 T2 bctg00000004, whole genome shotgun sequence	JAODHB010000012.1 Candida albicans strain FLC-1 T2 bctg00000005, whole genome shotgun sequence	JAODHB010000002.1 Candida albicans strain FLC-1 T2 bctg00000006, whole genome shotgun sequence	JAODHB010000013.1 Candida albicans strain FLC-1 T2 bctg00000007, whole genome shotgun sequence	JAODHB010000009.1 Candida albicans strain FLC-1 T2 bctg00000008, whole genome shotgun sequence	JAODHB010000010.1 Candida albicans strain FLC-1 T2 bctg00000009, whole genome shotgun sequence	JAODHB010000007.1 Candida albicans strain FLC-1 T2 bctg00000010, whole genome shotgun sequence	JAODHB010000014.1 Candida albicans strain FLC-1 T2 bctg00000011, whole genome shotgun sequence	JAODHB010000004.1 Candida albicans strain FLC-1 T2 bctg00000012, whole genome shotgun sequence	JAODHB010000003.1 Candida albicans strain FLC-1 T2 bctg00000013, whole genome shotgun sequence
GCA_029931675	JAQJVW010000001.1 Candida albicans strain BL077 contig_1, whole genome shotgun sequence	JAQJVW010000001.1 Candida albicans strain BL077 contig_1, whole genome shotgun sequence	JAQJVW010000010.1 Candida albicans strain BL077 contig_10, whole genome shotgun sequence	JAQJVW010000099.1 Candida albicans strain BL077 contig_100, whole genome shotgun sequence	JAQJVW010000100.1 Candida albicans strain BL077 contig_101, whole genome shotgun sequence	JAQJVW010000101.1 Candida albicans strain BL077 contig_102, whole genome shotgun sequence	JAQJVW010000102.1 Candida albicans strain BL077 contig_103, whole genome shotgun sequence	JAQJVW010000103.1 Candida albicans strain BL077 contig_104, whole genome shotgun sequence	JAQJVW010000104.1 Candida albicans strain BL077 contig_105, whole genome shotgun sequence	JAQJVW010000105.1 Candida albicans strain BL077 contig_106, whole genome shotgun sequence	JAQJVW010000106.1 Candida albicans strain BL077 contig_107, whole genome shotgun sequence	JAQJVW010000107.1 Candida albicans strain BL077 contig_108, whole genome shotgun sequence	JAQJVW010000108.1 Candida albicans strain BL077 contig_109, whole genome shotgun sequence	JAQJVW010000011.1 Candida albicans strain BL077 contig_11, whole genome shotgun sequence	JAQJVW010000109.1 Candida albicans strain BL077 contig_110, whole genome shotgun sequence	JAQJVW010000110.1 Candida albicans strain BL077 contig_111, whole genome shotgun sequence	JAQJVW010000111.1 Candida albicans strain BL077 contig_112, whole genome shotgun sequence	JAQJVW010000112.1 Candida albicans strain BL077 contig_113, whole genome shotgun sequence	JAQJVW010000113.1 Candida albicans strain BL077 contig_114, whole genome shotgun sequence	JAQJVW010000114.1 Candida albicans strain BL077 contig_115, whole genome shotgun sequence	JAQJVW010000115.1 Candida albicans strain BL077 contig_116, whole genome shotgun sequence	JAQJVW010000116.1 Candida albicans strain BL077 contig_117, whole genome shotgun sequence	JAQJVW010000117.1 Candida albicans strain BL077 contig_118, whole genome shotgun sequence	JAQJVW010000118.1 Candida albicans strain BL077 contig_119, whole genome shotgun sequence	JAQJVW010000012.1 Candida albicans strain BL077 contig_12, whole genome shotgun sequence	JAQJVW010000119.1 Candida albicans strain BL077 contig_120, whole genome shotgun sequence	JAQJVW010000120.1 Candida albicans strain BL077 contig_121, whole genome shotgun sequence	JAQJVW010000121.1 Candida albicans strain BL077 contig_122, whole genome shotgun sequence	JAQJVW010000122.1 Candida albicans strain BL077 contig_123, whole genome shotgun sequence	JAQJVW010000123.1 Candida albicans strain BL077 contig_124, whole genome shotgun sequence	JAQJVW010000124.1 Candida albicans strain BL077 contig_125, whole genome shotgun sequence	JAQJVW010000125.1 Candida albicans strain BL077 contig_126, whole genome shotgun sequence	JAQJVW010000126.1 Candida albicans strain BL077 contig_127, whole genome shotgun sequence	JAQJVW010000127.1 Candida albicans strain BL077 contig_128, whole genome shotgun sequence	JAQJVW010000128.1 Candida albicans strain BL077 contig_129, whole genome shotgun sequence	JAQJVW010000013.1 Candida albicans strain BL077 contig_13, whole genome shotgun sequence	JAQJVW010000129.1 Candida albicans strain BL077 contig_130, whole genome shotgun sequence	JAQJVW010000130.1 Candida albicans strain BL077 contig_131, whole genome shotgun sequence	JAQJVW010000131.1 Candida albicans strain BL077 contig_132, whole genome shotgun sequence	JAQJVW010000132.1 Candida albicans strain BL077 contig_133, whole genome shotgun sequence	JAQJVW010000133.1 Candida albicans strain BL077 contig_134, whole genome shotgun sequence	JAQJVW010000134.1 Candida albicans strain BL077 contig_135, whole genome shotgun sequence	JAQJVW010000135.1 Candida albicans strain BL077 contig_136, whole genome shotgun sequence	JAQJVW010000136.1 Candida albicans strain BL077 contig_137, whole genome shotgun sequence	JAQJVW010000137.1 Candida albicans strain BL077 contig_138, whole genome shotgun sequence	JAQJVW010000138.1 Candida albicans strain BL077 contig_139, whole genome shotgun sequence	JAQJVW010000014.1 Candida albicans strain BL077 contig_14, whole genome shotgun sequence	JAQJVW010000139.1 Candida albicans strain BL077 contig_140, whole genome shotgun sequence	JAQJVW010000140.1 Candida albicans strain BL077 contig_141, whole genome shotgun sequence
GCA_002259885	NETO01000001.1 Candida albicans strain UAB040-W3D3 1, whole genome shotgun sequence	NETO01000001.1 Candida albicans strain UAB040-W3D3 1, whole genome shotgun sequence	NETO01000010.1 Candida albicans strain UAB040-W3D3 10, whole genome shotgun sequence	NETO01000100.1 Candida albicans strain UAB040-W3D3 100, whole genome shotgun sequence	NETO01000101.1 Candida albicans strain UAB040-W3D3 101, whole genome shotgun sequence	NETO01000102.1 Candida albicans strain UAB040-W3D3 102, whole genome shotgun sequence	NETO01000103.1 Candida albicans strain UAB040-W3D3 103, whole genome shotgun sequence	NETO01000104.1 Candida albicans strain UAB040-W3D3 104, whole genome shotgun sequence	NETO01000105.1 Candida albicans strain UAB040-W3D3 105, whole genome shotgun sequence	NETO01000106.1 Candida albicans strain UAB040-W3D3 106, whole genome shotgun sequence	NETO01000107.1 Candida albicans strain UAB040-W3D3 107, whole genome shotgun sequence	NETO01000108.1 Candida albicans strain UAB040-W3D3 108, whole genome shotgun sequence	NETO01000109.1 Candida albicans strain UAB040-W3D3 109, whole genome shotgun sequence	NETO01000011.1 Candida albicans strain UAB040-W3D3 11, whole genome shotgun sequence	NETO01000110.1 Candida albicans strain UAB040-W3D3 110, whole genome shotgun sequence	NETO01000111.1 Candida albicans strain UAB040-W3D3 111, whole genome shotgun sequence	NETO01000112.1 Candida albicans strain UAB040-W3D3 112, whole genome shotgun sequence	NETO01000113.1 Candida albicans strain UAB040-W3D3 113, whole genome shotgun sequence	NETO01000114.1 Candida albicans strain UAB040-W3D3 114, whole genome shotgun sequence	NETO01000115.1 Candida albicans strain UAB040-W3D3 115, whole genome shotgun sequence	NETO01000116.1 Candida albicans strain UAB040-W3D3 116, whole genome shotgun sequence	NETO01000117.1 Candida albicans strain UAB040-W3D3 117, whole genome shotgun sequence	NETO01000118.1 Candida albicans strain UAB040-W3D3 118, whole genome shotgun sequence	NETO01000119.1 Candida albicans strain UAB040-W3D3 119, whole genome shotgun sequence	NETO01000012.1 Candida albicans strain UAB040-W3D3 12, whole genome shotgun sequence	NETO01000120.1 Candida albicans strain UAB040-W3D3 120, whole genome shotgun sequence	NETO01000121.1 Candida albicans strain UAB040-W3D3 121, whole genome shotgun sequence	NETO01000122.1 Candida albicans strain UAB040-W3D3 122, whole genome shotgun sequence	NETO01000123.1 Candida albicans strain UAB040-W3D3 123, whole genome shotgun sequence	NETO01000124.1 Candida albicans strain UAB040-W3D3 124, whole genome shotgun sequence	NETO01000125.1 Candida albicans strain UAB040-W3D3 125, whole genome shotgun sequence	NETO01000126.1 Candida albicans strain UAB040-W3D3 126, whole genome shotgun sequence	NETO01000127.1 Candida albicans strain UAB040-W3D3 127, whole genome shotgun sequence	NETO01000128.1 Candida albicans strain UAB040-W3D3 128, whole genome shotgun sequence	NETO01000129.1 Candida albicans strain UAB040-W3D3 129, whole genome shotgun sequence	NETO01000013.1 Candida albicans strain UAB040-W3D3 13, whole genome shotgun sequence	NETO01000130.1 Candida albicans strain UAB040-W3D3 130, whole genome shotgun sequence	NETO01000131.1 Candida albicans strain UAB040-W3D3 131, whole genome shotgun sequence	NETO01000132.1 Candida albicans strain UAB040-W3D3 132, whole genome shotgun sequence	NETO01000133.1 Candida albicans strain UAB040-W3D3 133, whole genome shotgun sequence	NETO01000134.1 Candida albicans strain UAB040-W3D3 134, whole genome shotgun sequence	NETO01000135.1 Candida albicans strain UAB040-W3D3 135, whole genome shotgun sequence	NETO01000136.1 Candida albicans strain UAB040-W3D3 136, whole genome shotgun sequence	NETO01000137.1 Candida albicans strain UAB040-W3D3 137, whole genome shotgun sequence	NETO01000138.1 Candida albicans strain UAB040-W3D3 138, whole genome shotgun sequence	NETO01000139.1 Candida albicans strain UAB040-W3D3 139, whole genome shotgun sequence	NETO01000014.1 Candida albicans strain UAB040-W3D3 14, whole genome shotgun sequence	NETO01000140.1 Candida albicans strain UAB040-W3D3 140, whole genome shotgun sequence	NETO01000141.1 Candida albicans strain UAB040-W3D3 141, whole genome shotgun sequence
GCA_937870745	CALMZM010000001.1 MAG TPA_asm: Candida albicans genome assembly, contig: ERZ505723.1615, whole genome shotgun sequence	CALMZM010000001.1 MAG TPA_asm: Candida albicans genome assembly, contig: ERZ505723.1615, whole genome shotgun sequence	CALMZM010000002.1 MAG TPA_asm: Candida albicans genome assembly, contig: ERZ505723.1614, whole genome shotgun sequence	CALMZM010000003.1 MAG TPA_asm: Candida albicans genome assembly, contig: ERZ505723.1610, whole genome shotgun sequence	CALMZM010000004.1 MAG TPA_asm: Candida albicans genome assembly, contig: ERZ505723.5753, whole genome shotgun sequence	CALMZM010000005.1 MAG TPA_asm: Candida albicans genome assembly, contig: ERZ505723.737, whole genome shotgun sequence	CALMZM010000006.1 MAG TPA_asm: Candida albicans genome assembly, contig: ERZ505723.734, whole genome shotgun sequence	CALMZM010000007.1 MAG TPA_asm: Candida albicans genome assembly, contig: ERZ505723.735, whole genome shotgun sequence	CALMZM010000008.1 MAG TPA_asm: Candida albicans genome assembly, contig: ERZ505723.732, whole genome shotgun sequence	CALMZM010000009.1 MAG TPA_asm: Candida albicans genome assembly, contig: ERZ505723.731, whole genome shotgun sequence	CALMZM010000010.1 MAG TPA_asm: Candida albicans genome assembly, contig: ERZ505723.1872, whole genome shotgun sequence	CALMZM010000011.1 MAG TPA_asm: Candida albicans genome assembly, contig: ERZ505723.1870, whole genome shotgun sequence	CALMZM010000012.1 MAG TPA_asm: Candida albicans genome assembly, contig: ERZ505723.6067, whole genome shotgun sequence	CALMZM010000013.1 MAG TPA_asm: Candida albicans genome assembly, contig: ERZ505723.1693, whole genome shotgun sequence	CALMZM010000014.1 MAG TPA_asm: Candida albicans genome assembly, contig: ERZ505723.2197, whole genome shotgun sequence	CALMZM010000015.1 MAG TPA_asm: Candida albicans genome assembly, contig: ERZ505723.2198, whole genome shotgun sequence	CALMZM010000016.1 MAG TPA_asm: Candida albicans genome assembly, contig: ERZ505723.3118, whole genome shotgun sequence	CALMZM010000017.1 MAG TPA_asm: Candida albicans genome assembly, contig: ERZ505723.3112, whole genome shotgun sequence	CALMZM010000018.1 MAG TPA_asm: Candida albicans genome assembly, contig: ERZ505723.3115, whole genome shotgun sequence	CALMZM010000019.1 MAG TPA_asm: Candida albicans genome assembly, contig: ERZ505723.3800, whole genome shotgun sequence	CALMZM010000020.1 MAG TPA_asm: Candida albicans genome assembly, contig: ERZ505723.893, whole genome shotgun sequence	CALMZM010000021.1 MAG TPA_asm: Candida albicans genome assembly, contig: ERZ505723.890, whole genome shotgun sequence	CALMZM010000022.1 MAG TPA_asm: Candida albicans genome assembly, contig: ERZ505723.899, whole genome shotgun sequence	CALMZM010000023.1 MAG TPA_asm: Candida albicans genome assembly, contig: ERZ505723.898, whole genome shotgun sequence	CALMZM010000024.1 MAG TPA_asm: Candida albicans genome assembly, contig: ERZ505723.1266, whole genome shotgun sequence	CALMZM010000025.1 MAG TPA_asm: Candida albicans genome assembly, contig: ERZ505723.1263, whole genome shotgun sequence	CALMZM010000026.1 MAG TPA_asm: Candida albicans genome assembly, contig: ERZ505723.1261, whole genome shotgun sequence	CALMZM010000027.1 MAG TPA_asm: Candida albicans genome assembly, contig: ERZ505723.1402, whole genome shotgun sequence	CALMZM010000028.1 MAG TPA_asm: Candida albicans genome assembly, contig: ERZ505723.1405, whole genome shotgun sequence	CALMZM010000029.1 MAG TPA_asm: Candida albicans genome assembly, contig: ERZ505723.1408, whole genome shotgun sequence	CALMZM010000030.1 MAG TPA_asm: Candida albicans genome assembly, contig: ERZ505723.5566, whole genome shotgun sequence	CALMZM010000031.1 MAG TPA_asm: Candida albicans genome assembly, contig: ERZ505723.2698, whole genome shotgun sequence	CALMZM010000032.1 MAG TPA_asm: Candida albicans genome assembly, contig: ERZ505723.2699, whole genome shotgun sequence	CALMZM010000033.1 MAG TPA_asm: Candida albicans genome assembly, contig: ERZ505723.2692, whole genome shotgun sequence	CALMZM010000034.1 MAG TPA_asm: Candida albicans genome assembly, contig: ERZ505723.2691, whole genome shotgun sequence	CALMZM010000035.1 MAG TPA_asm: Candida albicans genome assembly, contig: ERZ505723.389, whole genome shotgun sequence	CALMZM010000036.1 MAG TPA_asm: Candida albicans genome assembly, contig: ERZ505723.381, whole genome shotgun sequence	CALMZM010000037.1 MAG TPA_asm: Candida albicans genome assembly, contig: ERZ505723.2034, whole genome shotgun sequence	CALMZM010000038.1 MAG TPA_asm: Candida albicans genome assembly, contig: ERZ505723.2035, whole genome shotgun sequence	CALMZM010000039.1 MAG TPA_asm: Candida albicans genome assembly, contig: ERZ505723.2033, whole genome shotgun sequence	CALMZM010000040.1 MAG TPA_asm: Candida albicans genome assembly, contig: ERZ505723.2030, whole genome shotgun sequence	CALMZM010000041.1 MAG TPA_asm: Candida albicans genome assembly, contig: ERZ505723.2031, whole genome shotgun sequence	CALMZM010000042.1 MAG TPA_asm: Candida albicans genome assembly, contig: ERZ505723.560, whole genome shotgun sequence	CALMZM010000043.1 MAG TPA_asm: Candida albicans genome assembly, contig: ERZ505723.566, whole genome shotgun sequence	CALMZM010000044.1 MAG TPA_asm: Candida albicans genome assembly, contig: ERZ505723.642, whole genome shotgun sequence	CALMZM010000045.1 MAG TPA_asm: Candida albicans genome assembly, contig: ERZ505723.4111, whole genome shotgun sequence	CALMZM010000046.1 MAG TPA_asm: Candida albicans genome assembly, contig: ERZ505723.3633, whole genome shotgun sequence	CALMZM010000047.1 MAG TPA_asm: Candida albicans genome assembly, contig: ERZ505723.3632, whole genome shotgun sequence	CALMZM010000048.1 MAG TPA_asm: Candida albicans genome assembly, contig: ERZ505723.3329, whole genome shotgun sequence
GCA_017309835	CM029687.1 Candida albicans CHN1 chromosome 1, whole genome shotgun sequence	CM029687.1 Candida albicans CHN1 chromosome 1, whole genome shotgun sequence	JAFFGX010000002.1 Candida albicans CHN1 chromosome 1 Contig_33, whole genome shotgun sequence	CM029688.1 Candida albicans CHN1 chromosome 2, whole genome shotgun sequence	JAFFGX010000005.1 Candida albicans CHN1 chromosome 2 Contig_28, whole genome shotgun sequence	JAFFGX010000004.1 Candida albicans CHN1 chromosome 2 Contig_29, whole genome shotgun sequence	CM029689.1 Candida albicans CHN1 chromosome 3, whole genome shotgun sequence	CM029690.1 Candida albicans CHN1 chromosome 4, whole genome shotgun sequence	CM029691.1 Candida albicans CHN1 chromosome 5, whole genome shotgun sequence	CM029692.1 Candida albicans CHN1 chromosome 6, whole genome shotgun sequence	JAFFGX010000010.1 Candida albicans CHN1 chromosome 7 Contig_3, whole genome shotgun sequence	JAFFGX010000011.1 Candida albicans CHN1 chromosome 7 Contig_8, whole genome shotgun sequence	JAFFGX010000012.1 Candida albicans CHN1 chromosome R Contig_36, whole genome shotgun sequence	JAFFGX010000014.1 Candida albicans CHN1 chromosome R Contig_7, whole genome shotgun sequence	JAFFGX010000013.1 Candida albicans CHN1 chromosome R Scaffold_23, whole genome shotgun sequence	JAFFGX010000015.1 Candida albicans CHN1 Contig_12, whole genome shotgun sequence	JAFFGX010000018.1 Candida albicans CHN1 Contig_24, whole genome shotgun sequence	JAFFGX010000016.1 Candida albicans CHN1 Contig_27, whole genome shotgun sequence	JAFFGX010000019.1 Candida albicans CHN1 Contig_31, whole genome shotgun sequence	JAFFGX010000017.1 Candida albicans CHN1 Contig_32, whole genome shotgun sequence	JAFFGX010000020.1 Candida albicans CHN1 Contig_42, whole genome shotgun sequence	JAFFGX010000021.1 Candida albicans CHN1 Contig_1 mitochondrion, whole genome shotgun sequence	JAFFGX010000022.1 Candida albicans CHN1 Contig_2 mitochondrion, whole genome shotgun sequence	JAFFGX010000023.1 Candida albicans CHN1 Contig_43 mitochondrion, whole genome shotgun sequence
GCA_000774085	AJIT01000001.1 Candida albicans P87 supercont2.1, whole genome shotgun sequence	AJIT01000001.1 Candida albicans P87 supercont2.1, whole genome shotgun sequence	AJIT01000010.1 Candida albicans P87 supercont2.10, whole genome shotgun sequence	AJIT01000011.1 Candida albicans P87 supercont2.11, whole genome shotgun sequence	AJIT01000012.1 Candida albicans P87 supercont2.12, whole genome shotgun sequence	AJIT01000013.1 Candida albicans P87 supercont2.13, whole genome shotgun sequence	AJIT01000014.1 Candida albicans P87 supercont2.14, whole genome shotgun sequence	AJIT01000015.1 Candida albicans P87 supercont2.15, whole genome shotgun sequence	AJIT01000016.1 Candida albicans P87 supercont2.16, whole genome shotgun sequence	AJIT01000017.1 Candida albicans P87 supercont2.17, whole genome shotgun sequence	AJIT01000018.1 Candida albicans P87 supercont2.18, whole genome shotgun sequence	AJIT01000019.1 Candida albicans P87 supercont2.19, whole genome shotgun sequence	AJIT01000002.1 Candida albicans P87 supercont2.2, whole genome shotgun sequence	AJIT01000020.1 Candida albicans P87 supercont2.20, whole genome shotgun sequence	AJIT01000021.1 Candida albicans P87 supercont2.21, whole genome shotgun sequence	AJIT01000022.1 Candida albicans P87 supercont2.22, whole genome shotgun sequence	AJIT01000023.1 Candida albicans P87 supercont2.23, whole genome shotgun sequence	AJIT01000024.1 Candida albicans P87 supercont2.24, whole genome shotgun sequence	AJIT01000025.1 Candida albicans P87 supercont2.25, whole genome shotgun sequence	AJIT01000026.1 Candida albicans P87 supercont2.26, whole genome shotgun sequence	AJIT01000027.1 Candida albicans P87 supercont2.27, whole genome shotgun sequence	AJIT01000028.1 Candida albicans P87 supercont2.28, whole genome shotgun sequence	AJIT01000029.1 Candida albicans P87 supercont2.29, whole genome shotgun sequence	AJIT01000003.1 Candida albicans P87 supercont2.3, whole genome shotgun sequence	AJIT01000030.1 Candida albicans P87 supercont2.30, whole genome shotgun sequence	AJIT01000031.1 Candida albicans P87 supercont2.31, whole genome shotgun sequence	AJIT01000032.1 Candida albicans P87 supercont2.32, whole genome shotgun sequence	AJIT01000033.1 Candida albicans P87 supercont2.33, whole genome shotgun sequence	AJIT01000034.1 Candida albicans P87 supercont2.34, whole genome shotgun sequence	AJIT01000035.1 Candida albicans P87 supercont2.35, whole genome shotgun sequence	AJIT01000036.1 Candida albicans P87 supercont2.36, whole genome shotgun sequence	AJIT01000037.1 Candida albicans P87 supercont2.37, whole genome shotgun sequence	AJIT01000038.1 Candida albicans P87 supercont2.38, whole genome shotgun sequence	AJIT01000039.1 Candida albicans P87 supercont2.39, whole genome shotgun sequence	AJIT01000004.1 Candida albicans P87 supercont2.4, whole genome shotgun sequence	AJIT01000040.1 Candida albicans P87 supercont2.40, whole genome shotgun sequence	AJIT01000041.1 Candida albicans P87 supercont2.41, whole genome shotgun sequence	AJIT01000042.1 Candida albicans P87 supercont2.42, whole genome shotgun sequence	AJIT01000043.1 Candida albicans P87 supercont2.43, whole genome shotgun sequence	AJIT01000044.1 Candida albicans P87 supercont2.44, whole genome shotgun sequence	AJIT01000005.1 Candida albicans P87 supercont2.5, whole genome shotgun sequence	AJIT01000006.1 Candida albicans P87 supercont2.6, whole genome shotgun sequence	AJIT01000007.1 Candida albicans P87 supercont2.7, whole genome shotgun sequence	AJIT01000008.1 Candida albicans P87 supercont2.8, whole genome shotgun sequence	AJIT01000009.1 Candida albicans P87 supercont2.9, whole genome shotgun sequence
GCA_011037055	JAAGWN010000001.1 Candida albicans strain H892 Contig1, whole genome shotgun sequence	JAAGWN010000001.1 Candida albicans strain H892 Contig1, whole genome shotgun sequence	JAAGWN010000010.1 Candida albicans strain H892 Contig10, whole genome shotgun sequence	JAAGWN010000011.1 Candida albicans strain H892 Contig11, whole genome shotgun sequence	JAAGWN010000012.1 Candida albicans strain H892 Contig12, whole genome shotgun sequence	JAAGWN010000013.1 Candida albicans strain H892 Contig13, whole genome shotgun sequence	JAAGWN010000002.1 Candida albicans strain H892 Contig2, whole genome shotgun sequence	JAAGWN010000003.1 Candida albicans strain H892 Contig3, whole genome shotgun sequence	JAAGWN010000004.1 Candida albicans strain H892 Contig4, whole genome shotgun sequence	JAAGWN010000005.1 Candida albicans strain H892 Contig5, whole genome shotgun sequence	JAAGWN010000006.1 Candida albicans strain H892 Contig6, whole genome shotgun sequence	JAAGWN010000007.1 Candida albicans strain H892 Contig7, whole genome shotgun sequence	JAAGWN010000008.1 Candida albicans strain H892 Contig8, whole genome shotgun sequence	JAAGWN010000009.1 Candida albicans strain H892 Contig9, whole genome shotgun sequence
GCA_000447475	KE650817.1 Candida albicans A92 unplaced genomic scaffold supercont1.1, whole genome shotgun sequence	KE650817.1 Candida albicans A92 unplaced genomic scaffold supercont1.1, whole genome shotgun sequence	KE650818.1 Candida albicans A92 unplaced genomic scaffold supercont1.10, whole genome shotgun sequence	KE650819.1 Candida albicans A92 unplaced genomic scaffold supercont1.11, whole genome shotgun sequence	KE650820.1 Candida albicans A92 unplaced genomic scaffold supercont1.12, whole genome shotgun sequence	KE650821.1 Candida albicans A92 unplaced genomic scaffold supercont1.13, whole genome shotgun sequence	AVAS01000058.1 Candida albicans A92 cont1.58, whole genome shotgun sequence	KE650822.1 Candida albicans A92 unplaced genomic scaffold supercont1.15, whole genome shotgun sequence	KE650823.1 Candida albicans A92 unplaced genomic scaffold supercont1.16, whole genome shotgun sequence	KE650824.1 Candida albicans A92 unplaced genomic scaffold supercont1.17, whole genome shotgun sequence	KE650825.1 Candida albicans A92 unplaced genomic scaffold supercont1.18, whole genome shotgun sequence	KE650826.1 Candida albicans A92 unplaced genomic scaffold supercont1.19, whole genome shotgun sequence	KE650827.1 Candida albicans A92 unplaced genomic scaffold supercont1.2, whole genome shotgun sequence	KE650828.1 Candida albicans A92 unplaced genomic scaffold supercont1.20, whole genome shotgun sequence	KE650829.1 Candida albicans A92 unplaced genomic scaffold supercont1.21, whole genome shotgun sequence	KE650830.1 Candida albicans A92 unplaced genomic scaffold supercont1.22, whole genome shotgun sequence	KE650831.1 Candida albicans A92 unplaced genomic scaffold supercont1.23, whole genome shotgun sequence	KE650832.1 Candida albicans A92 unplaced genomic scaffold supercont1.24, whole genome shotgun sequence	KE650833.1 Candida albicans A92 unplaced genomic scaffold supercont1.25, whole genome shotgun sequence	KE650834.1 Candida albicans A92 unplaced genomic scaffold supercont1.26, whole genome shotgun sequence	KE650835.1 Candida albicans A92 unplaced genomic scaffold supercont1.27, whole genome shotgun sequence	AVAS01000190.1 Candida albicans A92 cont1.190, whole genome shotgun sequence	KE650836.1 Candida albicans A92 unplaced genomic scaffold supercont1.29, whole genome shotgun sequence	KE650837.1 Candida albicans A92 unplaced genomic scaffold supercont1.3, whole genome shotgun sequence	KE650838.1 Candida albicans A92 unplaced genomic scaffold supercont1.30, whole genome shotgun sequence	KE650839.1 Candida albicans A92 unplaced genomic scaffold supercont1.31, whole genome shotgun sequence	AVAS01000211.1 Candida albicans A92 cont1.211, whole genome shotgun sequence	AVAS01000212.1 Candida albicans A92 cont1.212, whole genome shotgun sequence	KE650840.1 Candida albicans A92 unplaced genomic scaffold supercont1.34, whole genome shotgun sequence	KE650841.1 Candida albicans A92 unplaced genomic scaffold supercont1.35, whole genome shotgun sequence	AVAS01000230.1 Candida albicans A92 cont1.230, whole genome shotgun sequence	AVAS01000231.1 Candida albicans A92 cont1.231, whole genome shotgun sequence	AVAS01000232.1 Candida albicans A92 cont1.232, whole genome shotgun sequence	AVAS01000233.1 Candida albicans A92 cont1.233, whole genome shotgun sequence	AVAS01000014.1 Candida albicans A92 cont1.14, whole genome shotgun sequence	AVAS01000234.1 Candida albicans A92 cont1.234, whole genome shotgun sequence	AVAS01000235.1 Candida albicans A92 cont1.235, whole genome shotgun sequence	AVAS01000236.1 Candida albicans A92 cont1.236, whole genome shotgun sequence	AVAS01000237.1 Candida albicans A92 cont1.237, whole genome shotgun sequence	AVAS01000238.1 Candida albicans A92 cont1.238, whole genome shotgun sequence	AVAS01000239.1 Candida albicans A92 cont1.239, whole genome shotgun sequence	AVAS01000240.1 Candida albicans A92 cont1.240, whole genome shotgun sequence	AVAS01000241.1 Candida albicans A92 cont1.241, whole genome shotgun sequence	AVAS01000242.1 Candida albicans A92 cont1.242, whole genome shotgun sequence	AVAS01000243.1 Candida albicans A92 cont1.243, whole genome shotgun sequence	AVAS01000015.1 Candida albicans A92 cont1.15, whole genome shotgun sequence	AVAS01000244.1 Candida albicans A92 cont1.244, whole genome shotgun sequence	AVAS01000245.1 Candida albicans A92 cont1.245, whole genome shotgun sequence	AVAS01000246.1 Candida albicans A92 cont1.246, whole genome shotgun sequence
GCA_029931695	JAQJVX010000001.1 Candida albicans strain BL007 contig_1, whole genome shotgun sequence	JAQJVX010000001.1 Candida albicans strain BL007 contig_1, whole genome shotgun sequence	JAQJVX010000010.1 Candida albicans strain BL007 contig_10, whole genome shotgun sequence	JAQJVX010000099.1 Candida albicans strain BL007 contig_100, whole genome shotgun sequence	JAQJVX010000100.1 Candida albicans strain BL007 contig_101, whole genome shotgun sequence	JAQJVX010000101.1 Candida albicans strain BL007 contig_102, whole genome shotgun sequence	JAQJVX010000102.1 Candida albicans strain BL007 contig_103, whole genome shotgun sequence	JAQJVX010000103.1 Candida albicans strain BL007 contig_104, whole genome shotgun sequence	JAQJVX010000104.1 Candida albicans strain BL007 contig_105, whole genome shotgun sequence	JAQJVX010000105.1 Candida albicans strain BL007 contig_106, whole genome shotgun sequence	JAQJVX010000106.1 Candida albicans strain BL007 contig_107, whole genome shotgun sequence	JAQJVX010000107.1 Candida albicans strain BL007 contig_108, whole genome shotgun sequence	JAQJVX010000108.1 Candida albicans strain BL007 contig_109, whole genome shotgun sequence	JAQJVX010000011.1 Candida albicans strain BL007 contig_11, whole genome shotgun sequence	JAQJVX010000109.1 Candida albicans strain BL007 contig_110, whole genome shotgun sequence	JAQJVX010000110.1 Candida albicans strain BL007 contig_111, whole genome shotgun sequence	JAQJVX010000111.1 Candida albicans strain BL007 contig_112, whole genome shotgun sequence	JAQJVX010000112.1 Candida albicans strain BL007 contig_113, whole genome shotgun sequence	JAQJVX010000113.1 Candida albicans strain BL007 contig_114, whole genome shotgun sequence	JAQJVX010000114.1 Candida albicans strain BL007 contig_115, whole genome shotgun sequence	JAQJVX010000115.1 Candida albicans strain BL007 contig_116, whole genome shotgun sequence	JAQJVX010000116.1 Candida albicans strain BL007 contig_117, whole genome shotgun sequence	JAQJVX010000117.1 Candida albicans strain BL007 contig_118, whole genome shotgun sequence	JAQJVX010000118.1 Candida albicans strain BL007 contig_119, whole genome shotgun sequence	JAQJVX010000012.1 Candida albicans strain BL007 contig_12, whole genome shotgun sequence	JAQJVX010000119.1 Candida albicans strain BL007 contig_120, whole genome shotgun sequence	JAQJVX010000120.1 Candida albicans strain BL007 contig_121, whole genome shotgun sequence	JAQJVX010000121.1 Candida albicans strain BL007 contig_122, whole genome shotgun sequence	JAQJVX010000122.1 Candida albicans strain BL007 contig_123, whole genome shotgun sequence	JAQJVX010000123.1 Candida albicans strain BL007 contig_124, whole genome shotgun sequence	JAQJVX010000124.1 Candida albicans strain BL007 contig_125, whole genome shotgun sequence	JAQJVX010000125.1 Candida albicans strain BL007 contig_126, whole genome shotgun sequence	JAQJVX010000126.1 Candida albicans strain BL007 contig_127, whole genome shotgun sequence	JAQJVX010000127.1 Candida albicans strain BL007 contig_128, whole genome shotgun sequence	JAQJVX010000128.1 Candida albicans strain BL007 contig_129, whole genome shotgun sequence	JAQJVX010000013.1 Candida albicans strain BL007 contig_13, whole genome shotgun sequence	JAQJVX010000129.1 Candida albicans strain BL007 contig_130, whole genome shotgun sequence	JAQJVX010000130.1 Candida albicans strain BL007 contig_131, whole genome shotgun sequence	JAQJVX010000131.1 Candida albicans strain BL007 contig_132, whole genome shotgun sequence	JAQJVX010000132.1 Candida albicans strain BL007 contig_133, whole genome shotgun sequence	JAQJVX010000133.1 Candida albicans strain BL007 contig_134, whole genome shotgun sequence	JAQJVX010000134.1 Candida albicans strain BL007 contig_135, whole genome shotgun sequence	JAQJVX010000135.1 Candida albicans strain BL007 contig_136, whole genome shotgun sequence	JAQJVX010000136.1 Candida albicans strain BL007 contig_137, whole genome shotgun sequence	JAQJVX010000137.1 Candida albicans strain BL007 contig_138, whole genome shotgun sequence	JAQJVX010000138.1 Candida albicans strain BL007 contig_139, whole genome shotgun sequence	JAQJVX010000014.1 Candida albicans strain BL007 contig_14, whole genome shotgun sequence	JAQJVX010000139.1 Candida albicans strain BL007 contig_140, whole genome shotgun sequence	JAQJVX010000140.1 Candida albicans strain BL007 contig_141, whole genome shotgun sequence
GCA_000773755	AJIS01000001.1 Candida albicans P94015 supercont1.1, whole genome shotgun sequence	AJIS01000001.1 Candida albicans P94015 supercont1.1, whole genome shotgun sequence	AJIS01000010.1 Candida albicans P94015 supercont1.10, whole genome shotgun sequence	AJIS01000011.1 Candida albicans P94015 supercont1.11, whole genome shotgun sequence	AJIS01000012.1 Candida albicans P94015 supercont1.12, whole genome shotgun sequence	AJIS01000013.1 Candida albicans P94015 supercont1.13, whole genome shotgun sequence	AJIS01000014.1 Candida albicans P94015 supercont1.14, whole genome shotgun sequence	AJIS01000015.1 Candida albicans P94015 supercont1.15, whole genome shotgun sequence	AJIS01000016.1 Candida albicans P94015 supercont1.16, whole genome shotgun sequence	AJIS01000017.1 Candida albicans P94015 supercont1.17, whole genome shotgun sequence	AJIS01000018.1 Candida albicans P94015 supercont1.18, whole genome shotgun sequence	AJIS01000019.1 Candida albicans P94015 supercont1.19, whole genome shotgun sequence	AJIS01000002.1 Candida albicans P94015 supercont1.2, whole genome shotgun sequence	AJIS01000020.1 Candida albicans P94015 supercont1.20, whole genome shotgun sequence	AJIS01000021.1 Candida albicans P94015 supercont1.21, whole genome shotgun sequence	AJIS01000022.1 Candida albicans P94015 supercont1.22, whole genome shotgun sequence	AJIS01000023.1 Candida albicans P94015 supercont1.23, whole genome shotgun sequence	AJIS01000024.1 Candida albicans P94015 supercont1.24, whole genome shotgun sequence	AJIS01000025.1 Candida albicans P94015 supercont1.25, whole genome shotgun sequence	AJIS01000026.1 Candida albicans P94015 supercont1.26, whole genome shotgun sequence	AJIS01000027.1 Candida albicans P94015 supercont1.27, whole genome shotgun sequence	AJIS01000028.1 Candida albicans P94015 supercont1.28, whole genome shotgun sequence	AJIS01000029.1 Candida albicans P94015 supercont1.29, whole genome shotgun sequence	AJIS01000003.1 Candida albicans P94015 supercont1.3, whole genome shotgun sequence	AJIS01000030.1 Candida albicans P94015 supercont1.30, whole genome shotgun sequence	AJIS01000031.1 Candida albicans P94015 supercont1.31, whole genome shotgun sequence	AJIS01000032.1 Candida albicans P94015 supercont1.32, whole genome shotgun sequence	AJIS01000033.1 Candida albicans P94015 supercont1.33, whole genome shotgun sequence	AJIS01000034.1 Candida albicans P94015 supercont1.34, whole genome shotgun sequence	AJIS01000035.1 Candida albicans P94015 supercont1.35, whole genome shotgun sequence	AJIS01000036.1 Candida albicans P94015 supercont1.36, whole genome shotgun sequence	AJIS01000037.1 Candida albicans P94015 supercont1.37, whole genome shotgun sequence	AJIS01000038.1 Candida albicans P94015 supercont1.38, whole genome shotgun sequence	AJIS01000039.1 Candida albicans P94015 supercont1.39, whole genome shotgun sequence	AJIS01000004.1 Candida albicans P94015 supercont1.4, whole genome shotgun sequence	AJIS01000040.1 Candida albicans P94015 supercont1.40, whole genome shotgun sequence	AJIS01000041.1 Candida albicans P94015 supercont1.41, whole genome shotgun sequence	AJIS01000042.1 Candida albicans P94015 supercont1.42, whole genome shotgun sequence	AJIS01000043.1 Candida albicans P94015 supercont1.43, whole genome shotgun sequence	AJIS01000044.1 Candida albicans P94015 supercont1.44, whole genome shotgun sequence	AJIS01000045.1 Candida albicans P94015 supercont1.45, whole genome shotgun sequence	AJIS01000046.1 Candida albicans P94015 supercont1.46, whole genome shotgun sequence	AJIS01000047.1 Candida albicans P94015 supercont1.47, whole genome shotgun sequence	AJIS01000048.1 Candida albicans P94015 supercont1.48, whole genome shotgun sequence	AJIS01000049.1 Candida albicans P94015 supercont1.49, whole genome shotgun sequence	AJIS01000005.1 Candida albicans P94015 supercont1.5, whole genome shotgun sequence	AJIS01000050.1 Candida albicans P94015 supercont1.50, whole genome shotgun sequence	AJIS01000051.1 Candida albicans P94015 supercont1.51, whole genome shotgun sequence	AJIS01000052.1 Candida albicans P94015 supercont1.52, whole genome shotgun sequence
GCA_000773735	AJIW01000001.1 Candida albicans GC75 supercont1.1, whole genome shotgun sequence	AJIW01000001.1 Candida albicans GC75 supercont1.1, whole genome shotgun sequence	AJIW01000010.1 Candida albicans GC75 supercont1.10, whole genome shotgun sequence	AJIW01000011.1 Candida albicans GC75 supercont1.11, whole genome shotgun sequence	AJIW01000012.1 Candida albicans GC75 supercont1.12, whole genome shotgun sequence	AJIW01000013.1 Candida albicans GC75 supercont1.13, whole genome shotgun sequence	AJIW01000014.1 Candida albicans GC75 supercont1.14, whole genome shotgun sequence	AJIW01000015.1 Candida albicans GC75 supercont1.15, whole genome shotgun sequence	AJIW01000016.1 Candida albicans GC75 supercont1.16, whole genome shotgun sequence	AJIW01000017.1 Candida albicans GC75 supercont1.17, whole genome shotgun sequence	AJIW01000018.1 Candida albicans GC75 supercont1.18, whole genome shotgun sequence	AJIW01000019.1 Candida albicans GC75 supercont1.19, whole genome shotgun sequence	AJIW01000002.1 Candida albicans GC75 supercont1.2, whole genome shotgun sequence	AJIW01000020.1 Candida albicans GC75 supercont1.20, whole genome shotgun sequence	AJIW01000021.1 Candida albicans GC75 supercont1.21, whole genome shotgun sequence	AJIW01000022.1 Candida albicans GC75 supercont1.22, whole genome shotgun sequence	AJIW01000023.1 Candida albicans GC75 supercont1.23, whole genome shotgun sequence	AJIW01000024.1 Candida albicans GC75 supercont1.24, whole genome shotgun sequence	AJIW01000025.1 Candida albicans GC75 supercont1.25, whole genome shotgun sequence	AJIW01000026.1 Candida albicans GC75 supercont1.26, whole genome shotgun sequence	AJIW01000027.1 Candida albicans GC75 supercont1.27, whole genome shotgun sequence	AJIW01000028.1 Candida albicans GC75 supercont1.28, whole genome shotgun sequence	AJIW01000029.1 Candida albicans GC75 supercont1.29, whole genome shotgun sequence	AJIW01000003.1 Candida albicans GC75 supercont1.3, whole genome shotgun sequence	AJIW01000030.1 Candida albicans GC75 supercont1.30, whole genome shotgun sequence	AJIW01000031.1 Candida albicans GC75 supercont1.31, whole genome shotgun sequence	AJIW01000032.1 Candida albicans GC75 supercont1.32, whole genome shotgun sequence	AJIW01000033.1 Candida albicans GC75 supercont1.33, whole genome shotgun sequence	AJIW01000034.1 Candida albicans GC75 supercont1.34, whole genome shotgun sequence	AJIW01000035.1 Candida albicans GC75 supercont1.35, whole genome shotgun sequence	AJIW01000036.1 Candida albicans GC75 supercont1.36, whole genome shotgun sequence	AJIW01000037.1 Candida albicans GC75 supercont1.37, whole genome shotgun sequence	AJIW01000038.1 Candida albicans GC75 supercont1.38, whole genome shotgun sequence	AJIW01000039.1 Candida albicans GC75 supercont1.39, whole genome shotgun sequence	AJIW01000004.1 Candida albicans GC75 supercont1.4, whole genome shotgun sequence	AJIW01000040.1 Candida albicans GC75 supercont1.40, whole genome shotgun sequence	AJIW01000041.1 Candida albicans GC75 supercont1.41, whole genome shotgun sequence	AJIW01000042.1 Candida albicans GC75 supercont1.42, whole genome shotgun sequence	AJIW01000043.1 Candida albicans GC75 supercont1.43, whole genome shotgun sequence	AJIW01000044.1 Candida albicans GC75 supercont1.44, whole genome shotgun sequence	AJIW01000045.1 Candida albicans GC75 supercont1.45, whole genome shotgun sequence	AJIW01000046.1 Candida albicans GC75 supercont1.46, whole genome shotgun sequence	AJIW01000047.1 Candida albicans GC75 supercont1.47, whole genome shotgun sequence	AJIW01000048.1 Candida albicans GC75 supercont1.48, whole genome shotgun sequence	AJIW01000049.1 Candida albicans GC75 supercont1.49, whole genome shotgun sequence	AJIW01000005.1 Candida albicans GC75 supercont1.5, whole genome shotgun sequence	AJIW01000050.1 Candida albicans GC75 supercont1.50, whole genome shotgun sequence	AJIW01000051.1 Candida albicans GC75 supercont1.51, whole genome shotgun sequence	AJIW01000052.1 Candida albicans GC75 supercont1.52, whole genome shotgun sequence
GCA_025766415	JAMFPW010000001.1 Candida albicans strain M6 ctg_1, whole genome shotgun sequence	JAMFPW010000001.1 Candida albicans strain M6 ctg_1, whole genome shotgun sequence	JAMFPW010000010.1 Candida albicans strain M6 ctg_10, whole genome shotgun sequence	JAMFPW010000100.1 Candida albicans strain M6 ctg_100, whole genome shotgun sequence	JAMFPW010000101.1 Candida albicans strain M6 ctg_101, whole genome shotgun sequence	JAMFPW010000102.1 Candida albicans strain M6 ctg_102, whole genome shotgun sequence	JAMFPW010000103.1 Candida albicans strain M6 ctg_103, whole genome shotgun sequence	JAMFPW010000104.1 Candida albicans strain M6 ctg_104, whole genome shotgun sequence	JAMFPW010000105.1 Candida albicans strain M6 ctg_105, whole genome shotgun sequence	JAMFPW010000106.1 Candida albicans strain M6 ctg_106, whole genome shotgun sequence	JAMFPW010000107.1 Candida albicans strain M6 ctg_107, whole genome shotgun sequence	JAMFPW010000108.1 Candida albicans strain M6 ctg_108, whole genome shotgun sequence	JAMFPW010000109.1 Candida albicans strain M6 ctg_109, whole genome shotgun sequence	JAMFPW010000011.1 Candida albicans strain M6 ctg_11, whole genome shotgun sequence	JAMFPW010000110.1 Candida albicans strain M6 ctg_110, whole genome shotgun sequence	JAMFPW010000111.1 Candida albicans strain M6 ctg_111, whole genome shotgun sequence	JAMFPW010000112.1 Candida albicans strain M6 ctg_112, whole genome shotgun sequence	JAMFPW010000113.1 Candida albicans strain M6 ctg_113, whole genome shotgun sequence	JAMFPW010000114.1 Candida albicans strain M6 ctg_114, whole genome shotgun sequence	JAMFPW010000115.1 Candida albicans strain M6 ctg_115, whole genome shotgun sequence	JAMFPW010000116.1 Candida albicans strain M6 ctg_116, whole genome shotgun sequence	JAMFPW010000117.1 Candida albicans strain M6 ctg_117, whole genome shotgun sequence	JAMFPW010000118.1 Candida albicans strain M6 ctg_118, whole genome shotgun sequence	JAMFPW010000119.1 Candida albicans strain M6 ctg_119, whole genome shotgun sequence	JAMFPW010000012.1 Candida albicans strain M6 ctg_12, whole genome shotgun sequence	JAMFPW010000120.1 Candida albicans strain M6 ctg_120, whole genome shotgun sequence	JAMFPW010000121.1 Candida albicans strain M6 ctg_121, whole genome shotgun sequence	JAMFPW010000122.1 Candida albicans strain M6 ctg_122, whole genome shotgun sequence	JAMFPW010000123.1 Candida albicans strain M6 ctg_123, whole genome shotgun sequence	JAMFPW010000124.1 Candida albicans strain M6 ctg_124, whole genome shotgun sequence	JAMFPW010000125.1 Candida albicans strain M6 ctg_125, whole genome shotgun sequence	JAMFPW010000126.1 Candida albicans strain M6 ctg_126, whole genome shotgun sequence	JAMFPW010000127.1 Candida albicans strain M6 ctg_127, whole genome shotgun sequence	JAMFPW010000128.1 Candida albicans strain M6 ctg_128, whole genome shotgun sequence	JAMFPW010000129.1 Candida albicans strain M6 ctg_129, whole genome shotgun sequence	JAMFPW010000013.1 Candida albicans strain M6 ctg_13, whole genome shotgun sequence	JAMFPW010000130.1 Candida albicans strain M6 ctg_130, whole genome shotgun sequence	JAMFPW010000131.1 Candida albicans strain M6 ctg_131, whole genome shotgun sequence	JAMFPW010000132.1 Candida albicans strain M6 ctg_132, whole genome shotgun sequence	JAMFPW010000133.1 Candida albicans strain M6 ctg_133, whole genome shotgun sequence	JAMFPW010000134.1 Candida albicans strain M6 ctg_134, whole genome shotgun sequence	JAMFPW010000135.1 Candida albicans strain M6 ctg_135, whole genome shotgun sequence	JAMFPW010000136.1 Candida albicans strain M6 ctg_136, whole genome shotgun sequence	JAMFPW010000137.1 Candida albicans strain M6 ctg_137, whole genome shotgun sequence	JAMFPW010000138.1 Candida albicans strain M6 ctg_138, whole genome shotgun sequence	JAMFPW010000139.1 Candida albicans strain M6 ctg_139, whole genome shotgun sequence	JAMFPW010000014.1 Candida albicans strain M6 ctg_14, whole genome shotgun sequence	JAMFPW010000140.1 Candida albicans strain M6 ctg_140, whole genome shotgun sequence	JAMFPW010000141.1 Candida albicans strain M6 ctg_141, whole genome shotgun sequence
GCA_000784595	JPEV01000001.1 Candida albicans P75016 supercont1.1, whole genome shotgun sequence	JPEV01000001.1 Candida albicans P75016 supercont1.1, whole genome shotgun sequence	JPEV01000010.1 Candida albicans P75016 supercont1.10, whole genome shotgun sequence	JPEV01000011.1 Candida albicans P75016 supercont1.11, whole genome shotgun sequence	JPEV01000012.1 Candida albicans P75016 supercont1.12, whole genome shotgun sequence	JPEV01000013.1 Candida albicans P75016 supercont1.13, whole genome shotgun sequence	JPEV01000014.1 Candida albicans P75016 supercont1.14, whole genome shotgun sequence	JPEV01000015.1 Candida albicans P75016 supercont1.15, whole genome shotgun sequence	JPEV01000016.1 Candida albicans P75016 supercont1.16, whole genome shotgun sequence	JPEV01000017.1 Candida albicans P75016 supercont1.17, whole genome shotgun sequence	JPEV01000018.1 Candida albicans P75016 supercont1.18, whole genome shotgun sequence	JPEV01000019.1 Candida albicans P75016 supercont1.19, whole genome shotgun sequence	JPEV01000002.1 Candida albicans P75016 supercont1.2, whole genome shotgun sequence	JPEV01000020.1 Candida albicans P75016 supercont1.20, whole genome shotgun sequence	JPEV01000021.1 Candida albicans P75016 supercont1.21, whole genome shotgun sequence	JPEV01000022.1 Candida albicans P75016 supercont1.22, whole genome shotgun sequence	JPEV01000023.1 Candida albicans P75016 supercont1.23, whole genome shotgun sequence	JPEV01000024.1 Candida albicans P75016 supercont1.24, whole genome shotgun sequence	JPEV01000025.1 Candida albicans P75016 supercont1.25, whole genome shotgun sequence	JPEV01000026.1 Candida albicans P75016 supercont1.26, whole genome shotgun sequence	JPEV01000027.1 Candida albicans P75016 supercont1.27, whole genome shotgun sequence	JPEV01000028.1 Candida albicans P75016 supercont1.28, whole genome shotgun sequence	JPEV01000029.1 Candida albicans P75016 supercont1.29, whole genome shotgun sequence	JPEV01000003.1 Candida albicans P75016 supercont1.3, whole genome shotgun sequence	JPEV01000030.1 Candida albicans P75016 supercont1.30, whole genome shotgun sequence	JPEV01000031.1 Candida albicans P75016 supercont1.31, whole genome shotgun sequence	JPEV01000032.1 Candida albicans P75016 supercont1.32, whole genome shotgun sequence	JPEV01000033.1 Candida albicans P75016 supercont1.33, whole genome shotgun sequence	JPEV01000034.1 Candida albicans P75016 supercont1.34, whole genome shotgun sequence	JPEV01000035.1 Candida albicans P75016 supercont1.35, whole genome shotgun sequence	JPEV01000036.1 Candida albicans P75016 supercont1.36, whole genome shotgun sequence	JPEV01000037.1 Candida albicans P75016 supercont1.37, whole genome shotgun sequence	JPEV01000038.1 Candida albicans P75016 supercont1.38, whole genome shotgun sequence	JPEV01000039.1 Candida albicans P75016 supercont1.39, whole genome shotgun sequence	JPEV01000004.1 Candida albicans P75016 supercont1.4, whole genome shotgun sequence	JPEV01000040.1 Candida albicans P75016 supercont1.40, whole genome shotgun sequence	JPEV01000041.1 Candida albicans P75016 supercont1.41, whole genome shotgun sequence	JPEV01000042.1 Candida albicans P75016 supercont1.42, whole genome shotgun sequence	JPEV01000043.1 Candida albicans P75016 supercont1.43, whole genome shotgun sequence	JPEV01000044.1 Candida albicans P75016 supercont1.44, whole genome shotgun sequence	JPEV01000045.1 Candida albicans P75016 supercont1.45, whole genome shotgun sequence	JPEV01000046.1 Candida albicans P75016 supercont1.46, whole genome shotgun sequence	JPEV01000047.1 Candida albicans P75016 supercont1.47, whole genome shotgun sequence	JPEV01000048.1 Candida albicans P75016 supercont1.48, whole genome shotgun sequence	JPEV01000049.1 Candida albicans P75016 supercont1.49, whole genome shotgun sequence	JPEV01000005.1 Candida albicans P75016 supercont1.5, whole genome shotgun sequence	JPEV01000050.1 Candida albicans P75016 supercont1.50, whole genome shotgun sequence	JPEV01000006.1 Candida albicans P75016 supercont1.6, whole genome shotgun sequence	JPEV01000007.1 Candida albicans P75016 supercont1.7, whole genome shotgun sequence
GCA_025766445	JAMFPU010000001.1 Candida albicans strain Y1318A ctg_1, whole genome shotgun sequence	JAMFPU010000001.1 Candida albicans strain Y1318A ctg_1, whole genome shotgun sequence	JAMFPU010000010.1 Candida albicans strain Y1318A ctg_10, whole genome shotgun sequence	JAMFPU010000100.1 Candida albicans strain Y1318A ctg_100, whole genome shotgun sequence	JAMFPU010001000.1 Candida albicans strain Y1318A ctg_1000, whole genome shotgun sequence	JAMFPU010001001.1 Candida albicans strain Y1318A ctg_1001, whole genome shotgun sequence	JAMFPU010001002.1 Candida albicans strain Y1318A ctg_1002, whole genome shotgun sequence	JAMFPU010001003.1 Candida albicans strain Y1318A ctg_1003, whole genome shotgun sequence	JAMFPU010001004.1 Candida albicans strain Y1318A ctg_1004, whole genome shotgun sequence	JAMFPU010001005.1 Candida albicans strain Y1318A ctg_1005, whole genome shotgun sequence	JAMFPU010001006.1 Candida albicans strain Y1318A ctg_1006, whole genome shotgun sequence	JAMFPU010001007.1 Candida albicans strain Y1318A ctg_1007, whole genome shotgun sequence	JAMFPU010001008.1 Candida albicans strain Y1318A ctg_1008, whole genome shotgun sequence	JAMFPU010001009.1 Candida albicans strain Y1318A ctg_1009, whole genome shotgun sequence	JAMFPU010000101.1 Candida albicans strain Y1318A ctg_101, whole genome shotgun sequence	JAMFPU010001010.1 Candida albicans strain Y1318A ctg_1010, whole genome shotgun sequence	JAMFPU010001011.1 Candida albicans strain Y1318A ctg_1011, whole genome shotgun sequence	JAMFPU010001012.1 Candida albicans strain Y1318A ctg_1012, whole genome shotgun sequence	JAMFPU010001013.1 Candida albicans strain Y1318A ctg_1013, whole genome shotgun sequence	JAMFPU010001014.1 Candida albicans strain Y1318A ctg_1014, whole genome shotgun sequence	JAMFPU010001015.1 Candida albicans strain Y1318A ctg_1015, whole genome shotgun sequence	JAMFPU010001016.1 Candida albicans strain Y1318A ctg_1016, whole genome shotgun sequence	JAMFPU010001017.1 Candida albicans strain Y1318A ctg_1017, whole genome shotgun sequence	JAMFPU010001018.1 Candida albicans strain Y1318A ctg_1018, whole genome shotgun sequence	JAMFPU010001019.1 Candida albicans strain Y1318A ctg_1019, whole genome shotgun sequence	JAMFPU010000102.1 Candida albicans strain Y1318A ctg_102, whole genome shotgun sequence	JAMFPU010001020.1 Candida albicans strain Y1318A ctg_1020, whole genome shotgun sequence	JAMFPU010001021.1 Candida albicans strain Y1318A ctg_1021, whole genome shotgun sequence	JAMFPU010001022.1 Candida albicans strain Y1318A ctg_1022, whole genome shotgun sequence	JAMFPU010001023.1 Candida albicans strain Y1318A ctg_1023, whole genome shotgun sequence	JAMFPU010001024.1 Candida albicans strain Y1318A ctg_1024, whole genome shotgun sequence	JAMFPU010001025.1 Candida albicans strain Y1318A ctg_1025, whole genome shotgun sequence	JAMFPU010001026.1 Candida albicans strain Y1318A ctg_1026, whole genome shotgun sequence	JAMFPU010001027.1 Candida albicans strain Y1318A ctg_1027, whole genome shotgun sequence	JAMFPU010001028.1 Candida albicans strain Y1318A ctg_1028, whole genome shotgun sequence	JAMFPU010001029.1 Candida albicans strain Y1318A ctg_1029, whole genome shotgun sequence	JAMFPU010000103.1 Candida albicans strain Y1318A ctg_103, whole genome shotgun sequence	JAMFPU010001030.1 Candida albicans strain Y1318A ctg_1030, whole genome shotgun sequence	JAMFPU010001031.1 Candida albicans strain Y1318A ctg_1031, whole genome shotgun sequence	JAMFPU010001032.1 Candida albicans strain Y1318A ctg_1032, whole genome shotgun sequence	JAMFPU010001033.1 Candida albicans strain Y1318A ctg_1033, whole genome shotgun sequence	JAMFPU010001034.1 Candida albicans strain Y1318A ctg_1034, whole genome shotgun sequence	JAMFPU010001035.1 Candida albicans strain Y1318A ctg_1035, whole genome shotgun sequence	JAMFPU010001036.1 Candida albicans strain Y1318A ctg_1036, whole genome shotgun sequence	JAMFPU010001037.1 Candida albicans strain Y1318A ctg_1037, whole genome shotgun sequence	JAMFPU010001038.1 Candida albicans strain Y1318A ctg_1038, whole genome shotgun sequence	JAMFPU010001039.1 Candida albicans strain Y1318A ctg_1039, whole genome shotgun sequence	JAMFPU010000104.1 Candida albicans strain Y1318A ctg_104, whole genome shotgun sequence	JAMFPU010001040.1 Candida albicans strain Y1318A ctg_1040, whole genome shotgun sequence
GCA_000775525	AJJC01000001.1 Candida albicans P75063 supercont1.1, whole genome shotgun sequence	AJJC01000001.1 Candida albicans P75063 supercont1.1, whole genome shotgun sequence	AJJC01000010.1 Candida albicans P75063 supercont1.10, whole genome shotgun sequence	AJJC01000011.1 Candida albicans P75063 supercont1.11, whole genome shotgun sequence	AJJC01000012.1 Candida albicans P75063 supercont1.12, whole genome shotgun sequence	AJJC01000013.1 Candida albicans P75063 supercont1.13, whole genome shotgun sequence	AJJC01000014.1 Candida albicans P75063 supercont1.14, whole genome shotgun sequence	AJJC01000015.1 Candida albicans P75063 supercont1.15, whole genome shotgun sequence	AJJC01000016.1 Candida albicans P75063 supercont1.16, whole genome shotgun sequence	AJJC01000017.1 Candida albicans P75063 supercont1.17, whole genome shotgun sequence	AJJC01000018.1 Candida albicans P75063 supercont1.18, whole genome shotgun sequence	AJJC01000019.1 Candida albicans P75063 supercont1.19, whole genome shotgun sequence	AJJC01000002.1 Candida albicans P75063 supercont1.2, whole genome shotgun sequence	AJJC01000020.1 Candida albicans P75063 supercont1.20, whole genome shotgun sequence	AJJC01000021.1 Candida albicans P75063 supercont1.21, whole genome shotgun sequence	AJJC01000022.1 Candida albicans P75063 supercont1.22, whole genome shotgun sequence	AJJC01000023.1 Candida albicans P75063 supercont1.23, whole genome shotgun sequence	AJJC01000024.1 Candida albicans P75063 supercont1.24, whole genome shotgun sequence	AJJC01000025.1 Candida albicans P75063 supercont1.25, whole genome shotgun sequence	AJJC01000026.1 Candida albicans P75063 supercont1.26, whole genome shotgun sequence	AJJC01000027.1 Candida albicans P75063 supercont1.27, whole genome shotgun sequence	AJJC01000028.1 Candida albicans P75063 supercont1.28, whole genome shotgun sequence	AJJC01000029.1 Candida albicans P75063 supercont1.29, whole genome shotgun sequence	AJJC01000003.1 Candida albicans P75063 supercont1.3, whole genome shotgun sequence	AJJC01000030.1 Candida albicans P75063 supercont1.30, whole genome shotgun sequence	AJJC01000031.1 Candida albicans P75063 supercont1.31, whole genome shotgun sequence	AJJC01000032.1 Candida albicans P75063 supercont1.32, whole genome shotgun sequence	AJJC01000033.1 Candida albicans P75063 supercont1.33, whole genome shotgun sequence	AJJC01000034.1 Candida albicans P75063 supercont1.34, whole genome shotgun sequence	AJJC01000035.1 Candida albicans P75063 supercont1.35, whole genome shotgun sequence	AJJC01000036.1 Candida albicans P75063 supercont1.36, whole genome shotgun sequence	AJJC01000037.1 Candida albicans P75063 supercont1.37, whole genome shotgun sequence	AJJC01000038.1 Candida albicans P75063 supercont1.38, whole genome shotgun sequence	AJJC01000039.1 Candida albicans P75063 supercont1.39, whole genome shotgun sequence	AJJC01000004.1 Candida albicans P75063 supercont1.4, whole genome shotgun sequence	AJJC01000040.1 Candida albicans P75063 supercont1.40, whole genome shotgun sequence	AJJC01000041.1 Candida albicans P75063 supercont1.41, whole genome shotgun sequence	AJJC01000042.1 Candida albicans P75063 supercont1.42, whole genome shotgun sequence	AJJC01000043.1 Candida albicans P75063 supercont1.43, whole genome shotgun sequence	AJJC01000044.1 Candida albicans P75063 supercont1.44, whole genome shotgun sequence	AJJC01000045.1 Candida albicans P75063 supercont1.45, whole genome shotgun sequence	AJJC01000046.1 Candida albicans P75063 supercont1.46, whole genome shotgun sequence	AJJC01000047.1 Candida albicans P75063 supercont1.47, whole genome shotgun sequence	AJJC01000048.1 Candida albicans P75063 supercont1.48, whole genome shotgun sequence	AJJC01000049.1 Candida albicans P75063 supercont1.49, whole genome shotgun sequence	AJJC01000005.1 Candida albicans P75063 supercont1.5, whole genome shotgun sequence	AJJC01000050.1 Candida albicans P75063 supercont1.50, whole genome shotgun sequence	AJJC01000051.1 Candida albicans P75063 supercont1.51, whole genome shotgun sequence	AJJC01000006.1 Candida albicans P75063 supercont1.6, whole genome shotgun sequence
GCA_005890765	CM016746.1 Candida albicans strain NCYC 4144 chromosome 1, whole genome shotgun sequence	CM016746.1 Candida albicans strain NCYC 4144 chromosome 1, whole genome shotgun sequence	CM016747.1 Candida albicans strain NCYC 4144 chromosome 2, whole genome shotgun sequence	CM016748.1 Candida albicans strain NCYC 4144 chromosome 3, whole genome shotgun sequence	CM016749.1 Candida albicans strain NCYC 4144 chromosome 4, whole genome shotgun sequence	CM016750.1 Candida albicans strain NCYC 4144 chromosome 5, whole genome shotgun sequence	CM016751.1 Candida albicans strain NCYC 4144 chromosome 6, whole genome shotgun sequence	CM016752.1 Candida albicans strain NCYC 4144 chromosome 7, whole genome shotgun sequence	CM016753.1 Candida albicans strain NCYC 4144 chromosome R, whole genome shotgun sequence
GCA_000784515	JSXQ01000001.1 Candida albicans P37039 supercont1.1, whole genome shotgun sequence	JSXQ01000001.1 Candida albicans P37039 supercont1.1, whole genome shotgun sequence	JSXQ01000010.1 Candida albicans P37039 supercont1.10, whole genome shotgun sequence	JSXQ01000011.1 Candida albicans P37039 supercont1.11, whole genome shotgun sequence	JSXQ01000012.1 Candida albicans P37039 supercont1.12, whole genome shotgun sequence	JSXQ01000013.1 Candida albicans P37039 supercont1.13, whole genome shotgun sequence	JSXQ01000014.1 Candida albicans P37039 supercont1.14, whole genome shotgun sequence	JSXQ01000015.1 Candida albicans P37039 supercont1.15, whole genome shotgun sequence	JSXQ01000016.1 Candida albicans P37039 supercont1.16, whole genome shotgun sequence	JSXQ01000017.1 Candida albicans P37039 supercont1.17, whole genome shotgun sequence	JSXQ01000018.1 Candida albicans P37039 supercont1.18, whole genome shotgun sequence	JSXQ01000019.1 Candida albicans P37039 supercont1.19, whole genome shotgun sequence	JSXQ01000002.1 Candida albicans P37039 supercont1.2, whole genome shotgun sequence	JSXQ01000020.1 Candida albicans P37039 supercont1.20, whole genome shotgun sequence	JSXQ01000021.1 Candida albicans P37039 supercont1.21, whole genome shotgun sequence	JSXQ01000022.1 Candida albicans P37039 supercont1.22, whole genome shotgun sequence	JSXQ01000023.1 Candida albicans P37039 supercont1.23, whole genome shotgun sequence	JSXQ01000024.1 Candida albicans P37039 supercont1.24, whole genome shotgun sequence	JSXQ01000025.1 Candida albicans P37039 supercont1.25, whole genome shotgun sequence	JSXQ01000026.1 Candida albicans P37039 supercont1.26, whole genome shotgun sequence	JSXQ01000027.1 Candida albicans P37039 supercont1.27, whole genome shotgun sequence	JSXQ01000028.1 Candida albicans P37039 supercont1.28, whole genome shotgun sequence	JSXQ01000029.1 Candida albicans P37039 supercont1.29, whole genome shotgun sequence	JSXQ01000003.1 Candida albicans P37039 supercont1.3, whole genome shotgun sequence	JSXQ01000030.1 Candida albicans P37039 supercont1.30, whole genome shotgun sequence	JSXQ01000031.1 Candida albicans P37039 supercont1.31, whole genome shotgun sequence	JSXQ01000032.1 Candida albicans P37039 supercont1.32, whole genome shotgun sequence	JSXQ01000033.1 Candida albicans P37039 supercont1.33, whole genome shotgun sequence	JSXQ01000034.1 Candida albicans P37039 supercont1.34, whole genome shotgun sequence	JSXQ01000035.1 Candida albicans P37039 supercont1.35, whole genome shotgun sequence	JSXQ01000036.1 Candida albicans P37039 supercont1.36, whole genome shotgun sequence	JSXQ01000037.1 Candida albicans P37039 supercont1.37, whole genome shotgun sequence	JSXQ01000038.1 Candida albicans P37039 supercont1.38, whole genome shotgun sequence	JSXQ01000039.1 Candida albicans P37039 supercont1.39, whole genome shotgun sequence	JSXQ01000004.1 Candida albicans P37039 supercont1.4, whole genome shotgun sequence	JSXQ01000040.1 Candida albicans P37039 supercont1.40, whole genome shotgun sequence	JSXQ01000041.1 Candida albicans P37039 supercont1.41, whole genome shotgun sequence	JSXQ01000042.1 Candida albicans P37039 supercont1.42, whole genome shotgun sequence	JSXQ01000043.1 Candida albicans P37039 supercont1.43, whole genome shotgun sequence	JSXQ01000044.1 Candida albicans P37039 supercont1.44, whole genome shotgun sequence	JSXQ01000045.1 Candida albicans P37039 supercont1.45, whole genome shotgun sequence	JSXQ01000046.1 Candida albicans P37039 supercont1.46, whole genome shotgun sequence	JSXQ01000047.1 Candida albicans P37039 supercont1.47, whole genome shotgun sequence	JSXQ01000048.1 Candida albicans P37039 supercont1.48, whole genome shotgun sequence	JSXQ01000049.1 Candida albicans P37039 supercont1.49, whole genome shotgun sequence	JSXQ01000005.1 Candida albicans P37039 supercont1.5, whole genome shotgun sequence	JSXQ01000050.1 Candida albicans P37039 supercont1.50, whole genome shotgun sequence	JSXQ01000006.1 Candida albicans P37039 supercont1.6, whole genome shotgun sequence	JSXQ01000007.1 Candida albicans P37039 supercont1.7, whole genome shotgun sequence
GCA_025766595	JAMFPO010000001.1 Candida albicans strain R2109-2 ctg_1, whole genome shotgun sequence	JAMFPO010000001.1 Candida albicans strain R2109-2 ctg_1, whole genome shotgun sequence	JAMFPO010000010.1 Candida albicans strain R2109-2 ctg_10, whole genome shotgun sequence	JAMFPO010000100.1 Candida albicans strain R2109-2 ctg_100, whole genome shotgun sequence	JAMFPO010001000.1 Candida albicans strain R2109-2 ctg_1000, whole genome shotgun sequence	JAMFPO010001001.1 Candida albicans strain R2109-2 ctg_1001, whole genome shotgun sequence	JAMFPO010001002.1 Candida albicans strain R2109-2 ctg_1002, whole genome shotgun sequence	JAMFPO010001003.1 Candida albicans strain R2109-2 ctg_1003, whole genome shotgun sequence	JAMFPO010001004.1 Candida albicans strain R2109-2 ctg_1004, whole genome shotgun sequence	JAMFPO010001005.1 Candida albicans strain R2109-2 ctg_1005, whole genome shotgun sequence	JAMFPO010001006.1 Candida albicans strain R2109-2 ctg_1006, whole genome shotgun sequence	JAMFPO010001007.1 Candida albicans strain R2109-2 ctg_1007, whole genome shotgun sequence	JAMFPO010001008.1 Candida albicans strain R2109-2 ctg_1008, whole genome shotgun sequence	JAMFPO010001009.1 Candida albicans strain R2109-2 ctg_1009, whole genome shotgun sequence	JAMFPO010000101.1 Candida albicans strain R2109-2 ctg_101, whole genome shotgun sequence	JAMFPO010001010.1 Candida albicans strain R2109-2 ctg_1010, whole genome shotgun sequence	JAMFPO010001011.1 Candida albicans strain R2109-2 ctg_1011, whole genome shotgun sequence	JAMFPO010001012.1 Candida albicans strain R2109-2 ctg_1012, whole genome shotgun sequence	JAMFPO010001013.1 Candida albicans strain R2109-2 ctg_1013, whole genome shotgun sequence	JAMFPO010001014.1 Candida albicans strain R2109-2 ctg_1014, whole genome shotgun sequence	JAMFPO010001015.1 Candida albicans strain R2109-2 ctg_1015, whole genome shotgun sequence	JAMFPO010001016.1 Candida albicans strain R2109-2 ctg_1016, whole genome shotgun sequence	JAMFPO010001017.1 Candida albicans strain R2109-2 ctg_1017, whole genome shotgun sequence	JAMFPO010001018.1 Candida albicans strain R2109-2 ctg_1018, whole genome shotgun sequence	JAMFPO010001019.1 Candida albicans strain R2109-2 ctg_1019, whole genome shotgun sequence	JAMFPO010000102.1 Candida albicans strain R2109-2 ctg_102, whole genome shotgun sequence	JAMFPO010001020.1 Candida albicans strain R2109-2 ctg_1020, whole genome shotgun sequence	JAMFPO010001021.1 Candida albicans strain R2109-2 ctg_1021, whole genome shotgun sequence	JAMFPO010001022.1 Candida albicans strain R2109-2 ctg_1022, whole genome shotgun sequence	JAMFPO010001023.1 Candida albicans strain R2109-2 ctg_1023, whole genome shotgun sequence	JAMFPO010001024.1 Candida albicans strain R2109-2 ctg_1024, whole genome shotgun sequence	JAMFPO010001025.1 Candida albicans strain R2109-2 ctg_1025, whole genome shotgun sequence	JAMFPO010001026.1 Candida albicans strain R2109-2 ctg_1026, whole genome shotgun sequence	JAMFPO010001027.1 Candida albicans strain R2109-2 ctg_1027, whole genome shotgun sequence	JAMFPO010001028.1 Candida albicans strain R2109-2 ctg_1028, whole genome shotgun sequence	JAMFPO010001029.1 Candida albicans strain R2109-2 ctg_1029, whole genome shotgun sequence	JAMFPO010000103.1 Candida albicans strain R2109-2 ctg_103, whole genome shotgun sequence	JAMFPO010001030.1 Candida albicans strain R2109-2 ctg_1030, whole genome shotgun sequence	JAMFPO010001031.1 Candida albicans strain R2109-2 ctg_1031, whole genome shotgun sequence	JAMFPO010001032.1 Candida albicans strain R2109-2 ctg_1032, whole genome shotgun sequence	JAMFPO010001033.1 Candida albicans strain R2109-2 ctg_1033, whole genome shotgun sequence	JAMFPO010001034.1 Candida albicans strain R2109-2 ctg_1034, whole genome shotgun sequence	JAMFPO010001035.1 Candida albicans strain R2109-2 ctg_1035, whole genome shotgun sequence	JAMFPO010001036.1 Candida albicans strain R2109-2 ctg_1036, whole genome shotgun sequence	JAMFPO010001037.1 Candida albicans strain R2109-2 ctg_1037, whole genome shotgun sequence	JAMFPO010001038.1 Candida albicans strain R2109-2 ctg_1038, whole genome shotgun sequence	JAMFPO010001039.1 Candida albicans strain R2109-2 ctg_1039, whole genome shotgun sequence	JAMFPO010000104.1 Candida albicans strain R2109-2 ctg_104, whole genome shotgun sequence	JAMFPO010001040.1 Candida albicans strain R2109-2 ctg_1040, whole genome shotgun sequence
GCA_000691765	KK667223.1 Candida albicans Ca529L unplaced genomic scaffold supercont1.1, whole genome shotgun sequence	KK667223.1 Candida albicans Ca529L unplaced genomic scaffold supercont1.1, whole genome shotgun sequence	KK667224.1 Candida albicans Ca529L unplaced genomic scaffold supercont1.2, whole genome shotgun sequence	KK667225.1 Candida albicans Ca529L unplaced genomic scaffold supercont1.3, whole genome shotgun sequence	ML014675.1 Candida albicans Ca529L unplaced genomic scaffold supercont1.4, whole genome shotgun sequence	ML014676.1 Candida albicans Ca529L unplaced genomic scaffold supercont1.5, whole genome shotgun sequence	KK667226.1 Candida albicans Ca529L unplaced genomic scaffold supercont1.6, whole genome shotgun sequence	KK667227.1 Candida albicans Ca529L unplaced genomic scaffold supercont1.7, whole genome shotgun sequence	KK667228.1 Candida albicans Ca529L unplaced genomic scaffold supercont1.8, whole genome shotgun sequence	KK667229.1 Candida albicans Ca529L unplaced genomic scaffold supercont1.9, whole genome shotgun sequence	KK667230.1 Candida albicans Ca529L unplaced genomic scaffold supercont1.10, whole genome shotgun sequence	KK667231.1 Candida albicans Ca529L unplaced genomic scaffold supercont1.11, whole genome shotgun sequence	KK667232.1 Candida albicans Ca529L unplaced genomic scaffold supercont1.12, whole genome shotgun sequence	KK667233.1 Candida albicans Ca529L unplaced genomic scaffold supercont1.13, whole genome shotgun sequence	KK667234.1 Candida albicans Ca529L unplaced genomic scaffold supercont1.14, whole genome shotgun sequence	KK667235.1 Candida albicans Ca529L unplaced genomic scaffold supercont1.15, whole genome shotgun sequence	KK667236.1 Candida albicans Ca529L unplaced genomic scaffold supercont1.16, whole genome shotgun sequence	KK667237.1 Candida albicans Ca529L unplaced genomic scaffold supercont1.17, whole genome shotgun sequence	KK667238.1 Candida albicans Ca529L unplaced genomic scaffold supercont1.18, whole genome shotgun sequence	KK667239.1 Candida albicans Ca529L unplaced genomic scaffold supercont1.19, whole genome shotgun sequence	KK667240.1 Candida albicans Ca529L unplaced genomic scaffold supercont1.20, whole genome shotgun sequence	KK667241.1 Candida albicans Ca529L unplaced genomic scaffold supercont1.21, whole genome shotgun sequence	KK667242.1 Candida albicans Ca529L unplaced genomic scaffold supercont1.22, whole genome shotgun sequence	ML014677.1 Candida albicans Ca529L unplaced genomic scaffold supercont1.23, whole genome shotgun sequence	KK667243.1 Candida albicans Ca529L unplaced genomic scaffold supercont1.24, whole genome shotgun sequence	ML014678.1 Candida albicans Ca529L unplaced genomic scaffold supercont1.25, whole genome shotgun sequence	ML014679.1 Candida albicans Ca529L unplaced genomic scaffold supercont1.26, whole genome shotgun sequence	ML014680.1 Candida albicans Ca529L unplaced genomic scaffold supercont1.27, whole genome shotgun sequence	ML014681.1 Candida albicans Ca529L unplaced genomic scaffold supercont1.28, whole genome shotgun sequence	ML014682.1 Candida albicans Ca529L unplaced genomic scaffold supercont1.29, whole genome shotgun sequence	ML014683.1 Candida albicans Ca529L unplaced genomic scaffold supercont1.30, whole genome shotgun sequence	ML014684.1 Candida albicans Ca529L unplaced genomic scaffold supercont1.31, whole genome shotgun sequence	ML014685.1 Candida albicans Ca529L unplaced genomic scaffold supercont1.32, whole genome shotgun sequence	ML014686.1 Candida albicans Ca529L unplaced genomic scaffold supercont1.33, whole genome shotgun sequence	KK667244.1 Candida albicans Ca529L unplaced genomic scaffold supercont1.34, whole genome shotgun sequence	ML014687.1 Candida albicans Ca529L unplaced genomic scaffold supercont1.35, whole genome shotgun sequence	ML014688.1 Candida albicans Ca529L unplaced genomic scaffold supercont1.36, whole genome shotgun sequence	ML014689.1 Candida albicans Ca529L unplaced genomic scaffold supercont1.37, whole genome shotgun sequence	ML014690.1 Candida albicans Ca529L unplaced genomic scaffold supercont1.38, whole genome shotgun sequence	ML014691.1 Candida albicans Ca529L unplaced genomic scaffold supercont1.39, whole genome shotgun sequence	ML014692.1 Candida albicans Ca529L unplaced genomic scaffold supercont1.40, whole genome shotgun sequence	ML014693.1 Candida albicans Ca529L unplaced genomic scaffold supercont1.41, whole genome shotgun sequence	ML014694.1 Candida albicans Ca529L unplaced genomic scaffold supercont1.42, whole genome shotgun sequence	ML014695.1 Candida albicans Ca529L unplaced genomic scaffold supercont1.43, whole genome shotgun sequence	ML014696.1 Candida albicans Ca529L unplaced genomic scaffold supercont1.44, whole genome shotgun sequence	ML014697.1 Candida albicans Ca529L unplaced genomic scaffold supercont1.45, whole genome shotgun sequence	ML014698.1 Candida albicans Ca529L unplaced genomic scaffold supercont1.46, whole genome shotgun sequence	ML014699.1 Candida albicans Ca529L unplaced genomic scaffold supercont1.47, whole genome shotgun sequence	ML014700.1 Candida albicans Ca529L unplaced genomic scaffold supercont1.48, whole genome shotgun sequence
GCA_015345665	JADLIL010000001.1 Candida albicans strain ATCC 96901 contig00001, whole genome shotgun sequence	JADLIL010000001.1 Candida albicans strain ATCC 96901 contig00001, whole genome shotgun sequence	JADLIL010000002.1 Candida albicans strain ATCC 96901 contig00002, whole genome shotgun sequence	JADLIL010000003.1 Candida albicans strain ATCC 96901 contig00003, whole genome shotgun sequence	JADLIL010000004.1 Candida albicans strain ATCC 96901 contig00004, whole genome shotgun sequence	JADLIL010000005.1 Candida albicans strain ATCC 96901 contig00005, whole genome shotgun sequence	JADLIL010000006.1 Candida albicans strain ATCC 96901 contig00006, whole genome shotgun sequence	JADLIL010000007.1 Candida albicans strain ATCC 96901 contig00007, whole genome shotgun sequence	JADLIL010000008.1 Candida albicans strain ATCC 96901 contig00008, whole genome shotgun sequence	JADLIL010000009.1 Candida albicans strain ATCC 96901 contig00009, whole genome shotgun sequence	JADLIL010000010.1 Candida albicans strain ATCC 96901 contig00010, whole genome shotgun sequence	JADLIL010000011.1 Candida albicans strain ATCC 96901 contig00011, whole genome shotgun sequence	JADLIL010000012.1 Candida albicans strain ATCC 96901 contig00012, whole genome shotgun sequence	JADLIL010000013.1 Candida albicans strain ATCC 96901 contig00013, whole genome shotgun sequence	JADLIL010000014.1 Candida albicans strain ATCC 96901 contig00014, whole genome shotgun sequence	JADLIL010000015.1 Candida albicans strain ATCC 96901 contig00015, whole genome shotgun sequence	JADLIL010000016.1 Candida albicans strain ATCC 96901 contig00016, whole genome shotgun sequence	JADLIL010000017.1 Candida albicans strain ATCC 96901 contig00017, whole genome shotgun sequence	JADLIL010000018.1 Candida albicans strain ATCC 96901 contig00018, whole genome shotgun sequence	JADLIL010000019.1 Candida albicans strain ATCC 96901 contig00019, whole genome shotgun sequence	JADLIL010000020.1 Candida albicans strain ATCC 96901 contig00020, whole genome shotgun sequence	JADLIL010000021.1 Candida albicans strain ATCC 96901 contig00021, whole genome shotgun sequence	JADLIL010000022.1 Candida albicans strain ATCC 96901 contig00022, whole genome shotgun sequence	JADLIL010000023.1 Candida albicans strain ATCC 96901 contig00023, whole genome shotgun sequence	JADLIL010000024.1 Candida albicans strain ATCC 96901 contig00024, whole genome shotgun sequence	JADLIL010000025.1 Candida albicans strain ATCC 96901 contig00025, whole genome shotgun sequence	JADLIL010000026.1 Candida albicans strain ATCC 96901 contig00026, whole genome shotgun sequence	JADLIL010000027.1 Candida albicans strain ATCC 96901 contig00027, whole genome shotgun sequence	JADLIL010000028.1 Candida albicans strain ATCC 96901 contig00028, whole genome shotgun sequence	JADLIL010000029.1 Candida albicans strain ATCC 96901 contig00029, whole genome shotgun sequence	JADLIL010000030.1 Candida albicans strain ATCC 96901 contig00030, whole genome shotgun sequence	JADLIL010000031.1 Candida albicans strain ATCC 96901 contig00031, whole genome shotgun sequence	JADLIL010000032.1 Candida albicans strain ATCC 96901 contig00032, whole genome shotgun sequence	JADLIL010000033.1 Candida albicans strain ATCC 96901 contig00033, whole genome shotgun sequence	JADLIL010000034.1 Candida albicans strain ATCC 96901 contig00034, whole genome shotgun sequence	JADLIL010000035.1 Candida albicans strain ATCC 96901 contig00035, whole genome shotgun sequence	JADLIL010000036.1 Candida albicans strain ATCC 96901 contig00036, whole genome shotgun sequence	JADLIL010000037.1 Candida albicans strain ATCC 96901 contig00037, whole genome shotgun sequence	JADLIL010000038.1 Candida albicans strain ATCC 96901 contig00038, whole genome shotgun sequence	JADLIL010000039.1 Candida albicans strain ATCC 96901 contig00039, whole genome shotgun sequence	JADLIL010000040.1 Candida albicans strain ATCC 96901 contig00040, whole genome shotgun sequence	JADLIL010000041.1 Candida albicans strain ATCC 96901 contig00041, whole genome shotgun sequence	JADLIL010000042.1 Candida albicans strain ATCC 96901 contig00042, whole genome shotgun sequence	JADLIL010000043.1 Candida albicans strain ATCC 96901 contig00043, whole genome shotgun sequence	JADLIL010000044.1 Candida albicans strain ATCC 96901 contig00044, whole genome shotgun sequence	JADLIL010000045.1 Candida albicans strain ATCC 96901 contig00045, whole genome shotgun sequence	JADLIL010000046.1 Candida albicans strain ATCC 96901 contig00046, whole genome shotgun sequence	JADLIL010000047.1 Candida albicans strain ATCC 96901 contig00047, whole genome shotgun sequence	JADLIL010000048.1 Candida albicans strain ATCC 96901 contig00048, whole genome shotgun sequence
GCA_020027085	JAHPZV010000001.1 MAG: Candida albicans isolate N5_264 N5_264_000G1_scaffold_0, whole genome shotgun sequence	JAHPZV010000001.1 MAG: Candida albicans isolate N5_264 N5_264_000G1_scaffold_0, whole genome shotgun sequence	JAHPZV010000178.1 MAG: Candida albicans isolate N5_264 N5_264_000G1_scaffold_1002, whole genome shotgun sequence	JAHPZV010000179.1 MAG: Candida albicans isolate N5_264 N5_264_000G1_scaffold_1008, whole genome shotgun sequence	JAHPZV010000744.1 MAG: Candida albicans isolate N5_264 N5_264_000G1_scaffold_10102, whole genome shotgun sequence	JAHPZV010000180.1 MAG: Candida albicans isolate N5_264 N5_264_000G1_scaffold_1014, whole genome shotgun sequence	JAHPZV010000181.1 MAG: Candida albicans isolate N5_264 N5_264_000G1_scaffold_1015, whole genome shotgun sequence	JAHPZV010000182.1 MAG: Candida albicans isolate N5_264 N5_264_000G1_scaffold_1019, whole genome shotgun sequence	JAHPZV010000183.1 MAG: Candida albicans isolate N5_264 N5_264_000G1_scaffold_1026, whole genome shotgun sequence	JAHPZV010000184.1 MAG: Candida albicans isolate N5_264 N5_264_000G1_scaffold_1028, whole genome shotgun sequence	JAHPZV010000185.1 MAG: Candida albicans isolate N5_264 N5_264_000G1_scaffold_1034, whole genome shotgun sequence	JAHPZV010000186.1 MAG: Candida albicans isolate N5_264 N5_264_000G1_scaffold_1038, whole genome shotgun sequence	JAHPZV010000187.1 MAG: Candida albicans isolate N5_264 N5_264_000G1_scaffold_1042, whole genome shotgun sequence	JAHPZV010000188.1 MAG: Candida albicans isolate N5_264 N5_264_000G1_scaffold_1048, whole genome shotgun sequence	JAHPZV010000189.1 MAG: Candida albicans isolate N5_264 N5_264_000G1_scaffold_1051, whole genome shotgun sequence	JAHPZV010000190.1 MAG: Candida albicans isolate N5_264 N5_264_000G1_scaffold_1054, whole genome shotgun sequence	JAHPZV010000191.1 MAG: Candida albicans isolate N5_264 N5_264_000G1_scaffold_1056, whole genome shotgun sequence	JAHPZV010000192.1 MAG: Candida albicans isolate N5_264 N5_264_000G1_scaffold_1057, whole genome shotgun sequence	JAHPZV010000193.1 MAG: Candida albicans isolate N5_264 N5_264_000G1_scaffold_1058, whole genome shotgun sequence	JAHPZV010000194.1 MAG: Candida albicans isolate N5_264 N5_264_000G1_scaffold_1060, whole genome shotgun sequence	JAHPZV010000195.1 MAG: Candida albicans isolate N5_264 N5_264_000G1_scaffold_1066, whole genome shotgun sequence	JAHPZV010000196.1 MAG: Candida albicans isolate N5_264 N5_264_000G1_scaffold_1071, whole genome shotgun sequence	JAHPZV010000197.1 MAG: Candida albicans isolate N5_264 N5_264_000G1_scaffold_1073, whole genome shotgun sequence	JAHPZV010000198.1 MAG: Candida albicans isolate N5_264 N5_264_000G1_scaffold_1075, whole genome shotgun sequence	JAHPZV010000199.1 MAG: Candida albicans isolate N5_264 N5_264_000G1_scaffold_1080, whole genome shotgun sequence	JAHPZV010000200.1 MAG: Candida albicans isolate N5_264 N5_264_000G1_scaffold_1086, whole genome shotgun sequence	JAHPZV010000201.1 MAG: Candida albicans isolate N5_264 N5_264_000G1_scaffold_1087, whole genome shotgun sequence	JAHPZV010000202.1 MAG: Candida albicans isolate N5_264 N5_264_000G1_scaffold_1088, whole genome shotgun sequence	JAHPZV010000203.1 MAG: Candida albicans isolate N5_264 N5_264_000G1_scaffold_1095, whole genome shotgun sequence	JAHPZV010000204.1 MAG: Candida albicans isolate N5_264 N5_264_000G1_scaffold_1105, whole genome shotgun sequence	JAHPZV010000205.1 MAG: Candida albicans isolate N5_264 N5_264_000G1_scaffold_1109, whole genome shotgun sequence	JAHPZV010000206.1 MAG: Candida albicans isolate N5_264 N5_264_000G1_scaffold_1110, whole genome shotgun sequence	JAHPZV010000207.1 MAG: Candida albicans isolate N5_264 N5_264_000G1_scaffold_1127, whole genome shotgun sequence	JAHPZV010000208.1 MAG: Candida albicans isolate N5_264 N5_264_000G1_scaffold_1130, whole genome shotgun sequence	JAHPZV010000209.1 MAG: Candida albicans isolate N5_264 N5_264_000G1_scaffold_1136, whole genome shotgun sequence	JAHPZV010000745.1 MAG: Candida albicans isolate N5_264 N5_264_000G1_scaffold_11413, whole genome shotgun sequence	JAHPZV010000210.1 MAG: Candida albicans isolate N5_264 N5_264_000G1_scaffold_1143, whole genome shotgun sequence	JAHPZV010000211.1 MAG: Candida albicans isolate N5_264 N5_264_000G1_scaffold_1144, whole genome shotgun sequence	JAHPZV010000212.1 MAG: Candida albicans isolate N5_264 N5_264_000G1_scaffold_1151, whole genome shotgun sequence	JAHPZV010000213.1 MAG: Candida albicans isolate N5_264 N5_264_000G1_scaffold_1153, whole genome shotgun sequence	JAHPZV010000214.1 MAG: Candida albicans isolate N5_264 N5_264_000G1_scaffold_1156, whole genome shotgun sequence	JAHPZV010000215.1 MAG: Candida albicans isolate N5_264 N5_264_000G1_scaffold_1160, whole genome shotgun sequence	JAHPZV010000216.1 MAG: Candida albicans isolate N5_264 N5_264_000G1_scaffold_1166, whole genome shotgun sequence	JAHPZV010000217.1 MAG: Candida albicans isolate N5_264 N5_264_000G1_scaffold_1168, whole genome shotgun sequence	JAHPZV010000218.1 MAG: Candida albicans isolate N5_264 N5_264_000G1_scaffold_1178, whole genome shotgun sequence	JAHPZV010000219.1 MAG: Candida albicans isolate N5_264 N5_264_000G1_scaffold_1182, whole genome shotgun sequence	JAHPZV010000220.1 MAG: Candida albicans isolate N5_264 N5_264_000G1_scaffold_1185, whole genome shotgun sequence	JAHPZV010000221.1 MAG: Candida albicans isolate N5_264 N5_264_000G1_scaffold_1187, whole genome shotgun sequence	JAHPZV010000222.1 MAG: Candida albicans isolate N5_264 N5_264_000G1_scaffold_1193, whole genome shotgun sequence
GCA_015345685	JADLIS010000001.1 Candida albicans strain ATCC 28121 contig00001, whole genome shotgun sequence	JADLIS010000001.1 Candida albicans strain ATCC 28121 contig00001, whole genome shotgun sequence	JADLIS010000002.1 Candida albicans strain ATCC 28121 contig00002, whole genome shotgun sequence	JADLIS010000003.1 Candida albicans strain ATCC 28121 contig00003, whole genome shotgun sequence	JADLIS010000004.1 Candida albicans strain ATCC 28121 contig00004, whole genome shotgun sequence	JADLIS010000005.1 Candida albicans strain ATCC 28121 contig00005, whole genome shotgun sequence	JADLIS010000006.1 Candida albicans strain ATCC 28121 contig00006, whole genome shotgun sequence	JADLIS010000007.1 Candida albicans strain ATCC 28121 contig00007, whole genome shotgun sequence	JADLIS010000008.1 Candida albicans strain ATCC 28121 contig00008, whole genome shotgun sequence	JADLIS010000009.1 Candida albicans strain ATCC 28121 contig00009, whole genome shotgun sequence	JADLIS010000010.1 Candida albicans strain ATCC 28121 contig00010, whole genome shotgun sequence	JADLIS010000011.1 Candida albicans strain ATCC 28121 contig00011, whole genome shotgun sequence	JADLIS010000012.1 Candida albicans strain ATCC 28121 contig00012, whole genome shotgun sequence	JADLIS010000013.1 Candida albicans strain ATCC 28121 contig00013, whole genome shotgun sequence	JADLIS010000014.1 Candida albicans strain ATCC 28121 contig00014, whole genome shotgun sequence	JADLIS010000015.1 Candida albicans strain ATCC 28121 contig00015, whole genome shotgun sequence	JADLIS010000016.1 Candida albicans strain ATCC 28121 contig00016, whole genome shotgun sequence	JADLIS010000017.1 Candida albicans strain ATCC 28121 contig00017, whole genome shotgun sequence	JADLIS010000018.1 Candida albicans strain ATCC 28121 contig00018, whole genome shotgun sequence	JADLIS010000019.1 Candida albicans strain ATCC 28121 contig00019, whole genome shotgun sequence	JADLIS010000020.1 Candida albicans strain ATCC 28121 contig00020, whole genome shotgun sequence	JADLIS010000021.1 Candida albicans strain ATCC 28121 contig00021, whole genome shotgun sequence	JADLIS010000022.1 Candida albicans strain ATCC 28121 contig00022, whole genome shotgun sequence	JADLIS010000023.1 Candida albicans strain ATCC 28121 contig00023, whole genome shotgun sequence	JADLIS010000024.1 Candida albicans strain ATCC 28121 contig00024, whole genome shotgun sequence	JADLIS010000025.1 Candida albicans strain ATCC 28121 contig00025, whole genome shotgun sequence	JADLIS010000026.1 Candida albicans strain ATCC 28121 contig00026, whole genome shotgun sequence	JADLIS010000027.1 Candida albicans strain ATCC 28121 contig00027, whole genome shotgun sequence	JADLIS010000028.1 Candida albicans strain ATCC 28121 contig00028, whole genome shotgun sequence	JADLIS010000029.1 Candida albicans strain ATCC 28121 contig00029, whole genome shotgun sequence	JADLIS010000030.1 Candida albicans strain ATCC 28121 contig00030, whole genome shotgun sequence	JADLIS010000031.1 Candida albicans strain ATCC 28121 contig00031, whole genome shotgun sequence	JADLIS010000032.1 Candida albicans strain ATCC 28121 contig00032, whole genome shotgun sequence	JADLIS010000033.1 Candida albicans strain ATCC 28121 contig00033, whole genome shotgun sequence	JADLIS010000034.1 Candida albicans strain ATCC 28121 contig00034, whole genome shotgun sequence	JADLIS010000035.1 Candida albicans strain ATCC 28121 contig00035, whole genome shotgun sequence	JADLIS010000036.1 Candida albicans strain ATCC 28121 contig00036, whole genome shotgun sequence	JADLIS010000037.1 Candida albicans strain ATCC 28121 contig00037, whole genome shotgun sequence	JADLIS010000038.1 Candida albicans strain ATCC 28121 contig00038, whole genome shotgun sequence	JADLIS010000039.1 Candida albicans strain ATCC 28121 contig00039, whole genome shotgun sequence	JADLIS010000040.1 Candida albicans strain ATCC 28121 contig00040, whole genome shotgun sequence	JADLIS010000041.1 Candida albicans strain ATCC 28121 contig00041, whole genome shotgun sequence	JADLIS010000042.1 Candida albicans strain ATCC 28121 contig00042, whole genome shotgun sequence	JADLIS010000043.1 Candida albicans strain ATCC 28121 contig00043, whole genome shotgun sequence	JADLIS010000044.1 Candida albicans strain ATCC 28121 contig00044, whole genome shotgun sequence	JADLIS010000045.1 Candida albicans strain ATCC 28121 contig00045, whole genome shotgun sequence	JADLIS010000046.1 Candida albicans strain ATCC 28121 contig00046, whole genome shotgun sequence	JADLIS010000047.1 Candida albicans strain ATCC 28121 contig00047, whole genome shotgun sequence	JADLIS010000048.1 Candida albicans strain ATCC 28121 contig00048, whole genome shotgun sequence
GCA_005890745	CM016738.1 Candida albicans strain NCYC 4146 chromosome 1, whole genome shotgun sequence	CM016738.1 Candida albicans strain NCYC 4146 chromosome 1, whole genome shotgun sequence	CM016739.1 Candida albicans strain NCYC 4146 chromosome 2, whole genome shotgun sequence	CM016740.1 Candida albicans strain NCYC 4146 chromosome 3, whole genome shotgun sequence	CM016741.1 Candida albicans strain NCYC 4146 chromosome 4, whole genome shotgun sequence	CM016742.1 Candida albicans strain NCYC 4146 chromosome 5, whole genome shotgun sequence	CM016743.1 Candida albicans strain NCYC 4146 chromosome 6, whole genome shotgun sequence	CM016744.1 Candida albicans strain NCYC 4146 chromosome 7, whole genome shotgun sequence	CM016745.1 Candida albicans strain NCYC 4146 chromosome R, whole genome shotgun sequence
GCA_025766575	JAMFPP010000001.1 Candida albicans strain F4410 ctg_1, whole genome shotgun sequence	JAMFPP010000001.1 Candida albicans strain F4410 ctg_1, whole genome shotgun sequence	JAMFPP010000010.1 Candida albicans strain F4410 ctg_10, whole genome shotgun sequence	JAMFPP010000100.1 Candida albicans strain F4410 ctg_100, whole genome shotgun sequence	JAMFPP010001000.1 Candida albicans strain F4410 ctg_1000, whole genome shotgun sequence	JAMFPP010001001.1 Candida albicans strain F4410 ctg_1001, whole genome shotgun sequence	JAMFPP010001002.1 Candida albicans strain F4410 ctg_1002, whole genome shotgun sequence	JAMFPP010001003.1 Candida albicans strain F4410 ctg_1003, whole genome shotgun sequence	JAMFPP010001004.1 Candida albicans strain F4410 ctg_1004, whole genome shotgun sequence	JAMFPP010001005.1 Candida albicans strain F4410 ctg_1005, whole genome shotgun sequence	JAMFPP010001006.1 Candida albicans strain F4410 ctg_1006, whole genome shotgun sequence	JAMFPP010001007.1 Candida albicans strain F4410 ctg_1007, whole genome shotgun sequence	JAMFPP010001008.1 Candida albicans strain F4410 ctg_1008, whole genome shotgun sequence	JAMFPP010001009.1 Candida albicans strain F4410 ctg_1009, whole genome shotgun sequence	JAMFPP010000101.1 Candida albicans strain F4410 ctg_101, whole genome shotgun sequence	JAMFPP010001010.1 Candida albicans strain F4410 ctg_1010, whole genome shotgun sequence	JAMFPP010001011.1 Candida albicans strain F4410 ctg_1011, whole genome shotgun sequence	JAMFPP010001012.1 Candida albicans strain F4410 ctg_1012, whole genome shotgun sequence	JAMFPP010001013.1 Candida albicans strain F4410 ctg_1013, whole genome shotgun sequence	JAMFPP010001014.1 Candida albicans strain F4410 ctg_1014, whole genome shotgun sequence	JAMFPP010001015.1 Candida albicans strain F4410 ctg_1015, whole genome shotgun sequence	JAMFPP010001016.1 Candida albicans strain F4410 ctg_1016, whole genome shotgun sequence	JAMFPP010001017.1 Candida albicans strain F4410 ctg_1017, whole genome shotgun sequence	JAMFPP010001018.1 Candida albicans strain F4410 ctg_1018, whole genome shotgun sequence	JAMFPP010001019.1 Candida albicans strain F4410 ctg_1019, whole genome shotgun sequence	JAMFPP010000102.1 Candida albicans strain F4410 ctg_102, whole genome shotgun sequence	JAMFPP010001020.1 Candida albicans strain F4410 ctg_1020, whole genome shotgun sequence	JAMFPP010001021.1 Candida albicans strain F4410 ctg_1021, whole genome shotgun sequence	JAMFPP010001022.1 Candida albicans strain F4410 ctg_1022, whole genome shotgun sequence	JAMFPP010001023.1 Candida albicans strain F4410 ctg_1023, whole genome shotgun sequence	JAMFPP010001024.1 Candida albicans strain F4410 ctg_1024, whole genome shotgun sequence	JAMFPP010001025.1 Candida albicans strain F4410 ctg_1025, whole genome shotgun sequence	JAMFPP010001026.1 Candida albicans strain F4410 ctg_1026, whole genome shotgun sequence	JAMFPP010001027.1 Candida albicans strain F4410 ctg_1027, whole genome shotgun sequence	JAMFPP010001028.1 Candida albicans strain F4410 ctg_1028, whole genome shotgun sequence	JAMFPP010001029.1 Candida albicans strain F4410 ctg_1029, whole genome shotgun sequence	JAMFPP010000103.1 Candida albicans strain F4410 ctg_103, whole genome shotgun sequence	JAMFPP010001030.1 Candida albicans strain F4410 ctg_1030, whole genome shotgun sequence	JAMFPP010001031.1 Candida albicans strain F4410 ctg_1031, whole genome shotgun sequence	JAMFPP010001032.1 Candida albicans strain F4410 ctg_1032, whole genome shotgun sequence	JAMFPP010001033.1 Candida albicans strain F4410 ctg_1033, whole genome shotgun sequence	JAMFPP010001034.1 Candida albicans strain F4410 ctg_1034, whole genome shotgun sequence	JAMFPP010001035.1 Candida albicans strain F4410 ctg_1035, whole genome shotgun sequence	JAMFPP010001036.1 Candida albicans strain F4410 ctg_1036, whole genome shotgun sequence	JAMFPP010001037.1 Candida albicans strain F4410 ctg_1037, whole genome shotgun sequence	JAMFPP010001038.1 Candida albicans strain F4410 ctg_1038, whole genome shotgun sequence	JAMFPP010001039.1 Candida albicans strain F4410 ctg_1039, whole genome shotgun sequence	JAMFPP010000104.1 Candida albicans strain F4410 ctg_104, whole genome shotgun sequence	JAMFPP010001040.1 Candida albicans strain F4410 ctg_1040, whole genome shotgun sequence
GCA_020027065	JAHPZU010000170.1 MAG: Candida albicans isolate N2_070 N2_070_000G1_scaffold_1000, whole genome shotgun sequence	JAHPZU010000170.1 MAG: Candida albicans isolate N2_070 N2_070_000G1_scaffold_1000, whole genome shotgun sequence	JAHPZU010000171.1 MAG: Candida albicans isolate N2_070 N2_070_000G1_scaffold_1001, whole genome shotgun sequence	JAHPZU010001586.1 MAG: Candida albicans isolate N2_070 N2_070_000G1_scaffold_10027, whole genome shotgun sequence	JAHPZU010000172.1 MAG: Candida albicans isolate N2_070 N2_070_000G1_scaffold_1003, whole genome shotgun sequence	JAHPZU010001587.1 MAG: Candida albicans isolate N2_070 N2_070_000G1_scaffold_10056, whole genome shotgun sequence	JAHPZU010001588.1 MAG: Candida albicans isolate N2_070 N2_070_000G1_scaffold_10057, whole genome shotgun sequence	JAHPZU010001589.1 MAG: Candida albicans isolate N2_070 N2_070_000G1_scaffold_10064, whole genome shotgun sequence	JAHPZU010000173.1 MAG: Candida albicans isolate N2_070 N2_070_000G1_scaffold_1007, whole genome shotgun sequence	JAHPZU010001590.1 MAG: Candida albicans isolate N2_070 N2_070_000G1_scaffold_10076, whole genome shotgun sequence	JAHPZU010001591.1 MAG: Candida albicans isolate N2_070 N2_070_000G1_scaffold_10078, whole genome shotgun sequence	JAHPZU010000174.1 MAG: Candida albicans isolate N2_070 N2_070_000G1_scaffold_1009, whole genome shotgun sequence	JAHPZU010001592.1 MAG: Candida albicans isolate N2_070 N2_070_000G1_scaffold_10095, whole genome shotgun sequence	JAHPZU010000001.1 MAG: Candida albicans isolate N2_070 N2_070_000G1_scaffold_101, whole genome shotgun sequence	JAHPZU010000175.1 MAG: Candida albicans isolate N2_070 N2_070_000G1_scaffold_1012, whole genome shotgun sequence	JAHPZU010001593.1 MAG: Candida albicans isolate N2_070 N2_070_000G1_scaffold_10122, whole genome shotgun sequence	JAHPZU010001594.1 MAG: Candida albicans isolate N2_070 N2_070_000G1_scaffold_10128, whole genome shotgun sequence	JAHPZU010001595.1 MAG: Candida albicans isolate N2_070 N2_070_000G1_scaffold_10139, whole genome shotgun sequence	JAHPZU010000176.1 MAG: Candida albicans isolate N2_070 N2_070_000G1_scaffold_1015, whole genome shotgun sequence	JAHPZU010000177.1 MAG: Candida albicans isolate N2_070 N2_070_000G1_scaffold_1018, whole genome shotgun sequence	JAHPZU010001596.1 MAG: Candida albicans isolate N2_070 N2_070_000G1_scaffold_10183, whole genome shotgun sequence	JAHPZU010000178.1 MAG: Candida albicans isolate N2_070 N2_070_000G1_scaffold_1019, whole genome shotgun sequence	JAHPZU010001597.1 MAG: Candida albicans isolate N2_070 N2_070_000G1_scaffold_10206, whole genome shotgun sequence	JAHPZU010000179.1 MAG: Candida albicans isolate N2_070 N2_070_000G1_scaffold_1025, whole genome shotgun sequence	JAHPZU010001598.1 MAG: Candida albicans isolate N2_070 N2_070_000G1_scaffold_10251, whole genome shotgun sequence	JAHPZU010001599.1 MAG: Candida albicans isolate N2_070 N2_070_000G1_scaffold_10253, whole genome shotgun sequence	JAHPZU010001600.1 MAG: Candida albicans isolate N2_070 N2_070_000G1_scaffold_10273, whole genome shotgun sequence	JAHPZU010001601.1 MAG: Candida albicans isolate N2_070 N2_070_000G1_scaffold_10326, whole genome shotgun sequence	JAHPZU010000180.1 MAG: Candida albicans isolate N2_070 N2_070_000G1_scaffold_1034, whole genome shotgun sequence	JAHPZU010001602.1 MAG: Candida albicans isolate N2_070 N2_070_000G1_scaffold_10366, whole genome shotgun sequence	JAHPZU010001603.1 MAG: Candida albicans isolate N2_070 N2_070_000G1_scaffold_10373, whole genome shotgun sequence	JAHPZU010000181.1 MAG: Candida albicans isolate N2_070 N2_070_000G1_scaffold_1039, whole genome shotgun sequence	JAHPZU010000182.1 MAG: Candida albicans isolate N2_070 N2_070_000G1_scaffold_1041, whole genome shotgun sequence	JAHPZU010000183.1 MAG: Candida albicans isolate N2_070 N2_070_000G1_scaffold_1042, whole genome shotgun sequence	JAHPZU010000184.1 MAG: Candida albicans isolate N2_070 N2_070_000G1_scaffold_1043, whole genome shotgun sequence	JAHPZU010000185.1 MAG: Candida albicans isolate N2_070 N2_070_000G1_scaffold_1045, whole genome shotgun sequence	JAHPZU010000186.1 MAG: Candida albicans isolate N2_070 N2_070_000G1_scaffold_1046, whole genome shotgun sequence	JAHPZU010000187.1 MAG: Candida albicans isolate N2_070 N2_070_000G1_scaffold_1047, whole genome shotgun sequence	JAHPZU010000188.1 MAG: Candida albicans isolate N2_070 N2_070_000G1_scaffold_1049, whole genome shotgun sequence	JAHPZU010001604.1 MAG: Candida albicans isolate N2_070 N2_070_000G1_scaffold_10493, whole genome shotgun sequence	JAHPZU010001605.1 MAG: Candida albicans isolate N2_070 N2_070_000G1_scaffold_10530, whole genome shotgun sequence	JAHPZU010000189.1 MAG: Candida albicans isolate N2_070 N2_070_000G1_scaffold_1054, whole genome shotgun sequence	JAHPZU010000190.1 MAG: Candida albicans isolate N2_070 N2_070_000G1_scaffold_1057, whole genome shotgun sequence	JAHPZU010001606.1 MAG: Candida albicans isolate N2_070 N2_070_000G1_scaffold_10607, whole genome shotgun sequence	JAHPZU010001607.1 MAG: Candida albicans isolate N2_070 N2_070_000G1_scaffold_10613, whole genome shotgun sequence	JAHPZU010000191.1 MAG: Candida albicans isolate N2_070 N2_070_000G1_scaffold_1065, whole genome shotgun sequence	JAHPZU010001608.1 MAG: Candida albicans isolate N2_070 N2_070_000G1_scaffold_10657, whole genome shotgun sequence	JAHPZU010000192.1 MAG: Candida albicans isolate N2_070 N2_070_000G1_scaffold_1068, whole genome shotgun sequence	JAHPZU010001609.1 MAG: Candida albicans isolate N2_070 N2_070_000G1_scaffold_10693, whole genome shotgun sequence
GCA_000784695	AJJG01000082.1 Candida albicans Ca6 supercont2.82, whole genome shotgun sequence	AJJG01000082.1 Candida albicans Ca6 supercont2.82, whole genome shotgun sequence	AJJG01000081.1 Candida albicans Ca6 supercont2.81, whole genome shotgun sequence	AJJG01000080.1 Candida albicans Ca6 supercont2.80, whole genome shotgun sequence	AJJG01000079.1 Candida albicans Ca6 supercont2.79, whole genome shotgun sequence	AJJG01000078.1 Candida albicans Ca6 supercont2.78, whole genome shotgun sequence	AJJG01000077.1 Candida albicans Ca6 supercont2.77, whole genome shotgun sequence	AJJG01000076.1 Candida albicans Ca6 supercont2.76, whole genome shotgun sequence	AJJG01000075.1 Candida albicans Ca6 supercont2.75, whole genome shotgun sequence	AJJG01000074.1 Candida albicans Ca6 supercont2.74, whole genome shotgun sequence	AJJG01000073.1 Candida albicans Ca6 supercont2.73, whole genome shotgun sequence	AJJG01000072.1 Candida albicans Ca6 supercont2.72, whole genome shotgun sequence	AJJG01000071.1 Candida albicans Ca6 supercont2.71, whole genome shotgun sequence	AJJG01000070.1 Candida albicans Ca6 supercont2.70, whole genome shotgun sequence	AJJG01000069.1 Candida albicans Ca6 supercont2.69, whole genome shotgun sequence	AJJG01000068.1 Candida albicans Ca6 supercont2.68, whole genome shotgun sequence	AJJG01000067.1 Candida albicans Ca6 supercont2.67, whole genome shotgun sequence	AJJG01000066.1 Candida albicans Ca6 supercont2.66, whole genome shotgun sequence	AJJG01000065.1 Candida albicans Ca6 supercont2.65, whole genome shotgun sequence	AJJG01000064.1 Candida albicans Ca6 supercont2.64, whole genome shotgun sequence	AJJG01000063.1 Candida albicans Ca6 supercont2.63, whole genome shotgun sequence	AJJG01000062.1 Candida albicans Ca6 supercont2.62, whole genome shotgun sequence	AJJG01000061.1 Candida albicans Ca6 supercont2.61, whole genome shotgun sequence	AJJG01000060.1 Candida albicans Ca6 supercont2.60, whole genome shotgun sequence	AJJG01000059.1 Candida albicans Ca6 supercont2.59, whole genome shotgun sequence	AJJG01000058.1 Candida albicans Ca6 supercont2.58, whole genome shotgun sequence	AJJG01000057.1 Candida albicans Ca6 supercont2.57, whole genome shotgun sequence	AJJG01000056.1 Candida albicans Ca6 supercont2.56, whole genome shotgun sequence	AJJG01000055.1 Candida albicans Ca6 supercont2.55, whole genome shotgun sequence	AJJG01000054.1 Candida albicans Ca6 supercont2.54, whole genome shotgun sequence	AJJG01000053.1 Candida albicans Ca6 supercont2.53, whole genome shotgun sequence	AJJG01000052.1 Candida albicans Ca6 supercont2.52, whole genome shotgun sequence	AJJG01000051.1 Candida albicans Ca6 supercont2.51, whole genome shotgun sequence	AJJG01000050.1 Candida albicans Ca6 supercont2.50, whole genome shotgun sequence	AJJG01000049.1 Candida albicans Ca6 supercont2.49, whole genome shotgun sequence	AJJG01000048.1 Candida albicans Ca6 supercont2.48, whole genome shotgun sequence	AJJG01000047.1 Candida albicans Ca6 supercont2.47, whole genome shotgun sequence	AJJG01000046.1 Candida albicans Ca6 supercont2.46, whole genome shotgun sequence	AJJG01000045.1 Candida albicans Ca6 supercont2.45, whole genome shotgun sequence	AJJG01000044.1 Candida albicans Ca6 supercont2.44, whole genome shotgun sequence	AJJG01000043.1 Candida albicans Ca6 supercont2.43, whole genome shotgun sequence	AJJG01000042.1 Candida albicans Ca6 supercont2.42, whole genome shotgun sequence	AJJG01000041.1 Candida albicans Ca6 supercont2.41, whole genome shotgun sequence	AJJG01000040.1 Candida albicans Ca6 supercont2.40, whole genome shotgun sequence	AJJG01000039.1 Candida albicans Ca6 supercont2.39, whole genome shotgun sequence	AJJG01000038.1 Candida albicans Ca6 supercont2.38, whole genome shotgun sequence	AJJG01000037.1 Candida albicans Ca6 supercont2.37, whole genome shotgun sequence	AJJG01000036.1 Candida albicans Ca6 supercont2.36, whole genome shotgun sequence	AJJG01000035.1 Candida albicans Ca6 supercont2.35, whole genome shotgun sequence
GCA_023623345	JAMACY010000001.1 Candida albicans strain R1910 ctg_1, whole genome shotgun sequence	JAMACY010000001.1 Candida albicans strain R1910 ctg_1, whole genome shotgun sequence	JAMACY010000010.1 Candida albicans strain R1910 ctg_10, whole genome shotgun sequence	JAMACY010000100.1 Candida albicans strain R1910 ctg_100, whole genome shotgun sequence	JAMACY010000101.1 Candida albicans strain R1910 ctg_101, whole genome shotgun sequence	JAMACY010000102.1 Candida albicans strain R1910 ctg_102, whole genome shotgun sequence	JAMACY010000103.1 Candida albicans strain R1910 ctg_103, whole genome shotgun sequence	JAMACY010000104.1 Candida albicans strain R1910 ctg_104, whole genome shotgun sequence	JAMACY010000105.1 Candida albicans strain R1910 ctg_105, whole genome shotgun sequence	JAMACY010000106.1 Candida albicans strain R1910 ctg_106, whole genome shotgun sequence	JAMACY010000107.1 Candida albicans strain R1910 ctg_107, whole genome shotgun sequence	JAMACY010000108.1 Candida albicans strain R1910 ctg_108, whole genome shotgun sequence	JAMACY010000109.1 Candida albicans strain R1910 ctg_109, whole genome shotgun sequence	JAMACY010000011.1 Candida albicans strain R1910 ctg_11, whole genome shotgun sequence	JAMACY010000110.1 Candida albicans strain R1910 ctg_110, whole genome shotgun sequence	JAMACY010000111.1 Candida albicans strain R1910 ctg_111, whole genome shotgun sequence	JAMACY010000112.1 Candida albicans strain R1910 ctg_112, whole genome shotgun sequence	JAMACY010000113.1 Candida albicans strain R1910 ctg_113, whole genome shotgun sequence	JAMACY010000114.1 Candida albicans strain R1910 ctg_114, whole genome shotgun sequence	JAMACY010000115.1 Candida albicans strain R1910 ctg_115, whole genome shotgun sequence	JAMACY010000116.1 Candida albicans strain R1910 ctg_116, whole genome shotgun sequence	JAMACY010000117.1 Candida albicans strain R1910 ctg_117, whole genome shotgun sequence	JAMACY010000118.1 Candida albicans strain R1910 ctg_118, whole genome shotgun sequence	JAMACY010000119.1 Candida albicans strain R1910 ctg_119, whole genome shotgun sequence	JAMACY010000012.1 Candida albicans strain R1910 ctg_12, whole genome shotgun sequence	JAMACY010000120.1 Candida albicans strain R1910 ctg_120, whole genome shotgun sequence	JAMACY010000121.1 Candida albicans strain R1910 ctg_121, whole genome shotgun sequence	JAMACY010000122.1 Candida albicans strain R1910 ctg_122, whole genome shotgun sequence	JAMACY010000123.1 Candida albicans strain R1910 ctg_123, whole genome shotgun sequence	JAMACY010000124.1 Candida albicans strain R1910 ctg_124, whole genome shotgun sequence	JAMACY010000125.1 Candida albicans strain R1910 ctg_125, whole genome shotgun sequence	JAMACY010000126.1 Candida albicans strain R1910 ctg_126, whole genome shotgun sequence	JAMACY010000127.1 Candida albicans strain R1910 ctg_127, whole genome shotgun sequence	JAMACY010000128.1 Candida albicans strain R1910 ctg_128, whole genome shotgun sequence	JAMACY010000129.1 Candida albicans strain R1910 ctg_129, whole genome shotgun sequence	JAMACY010000013.1 Candida albicans strain R1910 ctg_13, whole genome shotgun sequence	JAMACY010000130.1 Candida albicans strain R1910 ctg_130, whole genome shotgun sequence	JAMACY010000131.1 Candida albicans strain R1910 ctg_131, whole genome shotgun sequence	JAMACY010000132.1 Candida albicans strain R1910 ctg_132, whole genome shotgun sequence	JAMACY010000133.1 Candida albicans strain R1910 ctg_133, whole genome shotgun sequence	JAMACY010000134.1 Candida albicans strain R1910 ctg_134, whole genome shotgun sequence	JAMACY010000135.1 Candida albicans strain R1910 ctg_135, whole genome shotgun sequence	JAMACY010000136.1 Candida albicans strain R1910 ctg_136, whole genome shotgun sequence	JAMACY010000137.1 Candida albicans strain R1910 ctg_137, whole genome shotgun sequence	JAMACY010000138.1 Candida albicans strain R1910 ctg_138, whole genome shotgun sequence	JAMACY010000139.1 Candida albicans strain R1910 ctg_139, whole genome shotgun sequence	JAMACY010000014.1 Candida albicans strain R1910 ctg_14, whole genome shotgun sequence	JAMACY010000140.1 Candida albicans strain R1910 ctg_140, whole genome shotgun sequence	JAMACY010000141.1 Candida albicans strain R1910 ctg_141, whole genome shotgun sequence
GCA_000784495	AJJE01000001.1 Candida albicans P76067 supercont1.1, whole genome shotgun sequence	AJJE01000001.1 Candida albicans P76067 supercont1.1, whole genome shotgun sequence	AJJE01000010.1 Candida albicans P76067 supercont1.10, whole genome shotgun sequence	AJJE01000011.1 Candida albicans P76067 supercont1.11, whole genome shotgun sequence	AJJE01000012.1 Candida albicans P76067 supercont1.12, whole genome shotgun sequence	AJJE01000013.1 Candida albicans P76067 supercont1.13, whole genome shotgun sequence	AJJE01000014.1 Candida albicans P76067 supercont1.14, whole genome shotgun sequence	AJJE01000015.1 Candida albicans P76067 supercont1.15, whole genome shotgun sequence	AJJE01000016.1 Candida albicans P76067 supercont1.16, whole genome shotgun sequence	AJJE01000017.1 Candida albicans P76067 supercont1.17, whole genome shotgun sequence	AJJE01000018.1 Candida albicans P76067 supercont1.18, whole genome shotgun sequence	AJJE01000019.1 Candida albicans P76067 supercont1.19, whole genome shotgun sequence	AJJE01000002.1 Candida albicans P76067 supercont1.2, whole genome shotgun sequence	AJJE01000020.1 Candida albicans P76067 supercont1.20, whole genome shotgun sequence	AJJE01000021.1 Candida albicans P76067 supercont1.21, whole genome shotgun sequence	AJJE01000022.1 Candida albicans P76067 supercont1.22, whole genome shotgun sequence	AJJE01000023.1 Candida albicans P76067 supercont1.23, whole genome shotgun sequence	AJJE01000024.1 Candida albicans P76067 supercont1.24, whole genome shotgun sequence	AJJE01000025.1 Candida albicans P76067 supercont1.25, whole genome shotgun sequence	AJJE01000026.1 Candida albicans P76067 supercont1.26, whole genome shotgun sequence	AJJE01000027.1 Candida albicans P76067 supercont1.27, whole genome shotgun sequence	AJJE01000028.1 Candida albicans P76067 supercont1.28, whole genome shotgun sequence	AJJE01000029.1 Candida albicans P76067 supercont1.29, whole genome shotgun sequence	AJJE01000003.1 Candida albicans P76067 supercont1.3, whole genome shotgun sequence	AJJE01000030.1 Candida albicans P76067 supercont1.30, whole genome shotgun sequence	AJJE01000031.1 Candida albicans P76067 supercont1.31, whole genome shotgun sequence	AJJE01000032.1 Candida albicans P76067 supercont1.32, whole genome shotgun sequence	AJJE01000033.1 Candida albicans P76067 supercont1.33, whole genome shotgun sequence	AJJE01000034.1 Candida albicans P76067 supercont1.34, whole genome shotgun sequence	AJJE01000035.1 Candida albicans P76067 supercont1.35, whole genome shotgun sequence	AJJE01000036.1 Candida albicans P76067 supercont1.36, whole genome shotgun sequence	AJJE01000037.1 Candida albicans P76067 supercont1.37, whole genome shotgun sequence	AJJE01000038.1 Candida albicans P76067 supercont1.38, whole genome shotgun sequence	AJJE01000039.1 Candida albicans P76067 supercont1.39, whole genome shotgun sequence	AJJE01000004.1 Candida albicans P76067 supercont1.4, whole genome shotgun sequence	AJJE01000040.1 Candida albicans P76067 supercont1.40, whole genome shotgun sequence	AJJE01000041.1 Candida albicans P76067 supercont1.41, whole genome shotgun sequence	AJJE01000042.1 Candida albicans P76067 supercont1.42, whole genome shotgun sequence	AJJE01000043.1 Candida albicans P76067 supercont1.43, whole genome shotgun sequence	AJJE01000044.1 Candida albicans P76067 supercont1.44, whole genome shotgun sequence	AJJE01000045.1 Candida albicans P76067 supercont1.45, whole genome shotgun sequence	AJJE01000005.1 Candida albicans P76067 supercont1.5, whole genome shotgun sequence	AJJE01000006.1 Candida albicans P76067 supercont1.6, whole genome shotgun sequence	AJJE01000007.1 Candida albicans P76067 supercont1.7, whole genome shotgun sequence	AJJE01000008.1 Candida albicans P76067 supercont1.8, whole genome shotgun sequence	AJJE01000009.1 Candida albicans P76067 supercont1.9, whole genome shotgun sequence
GCA_029931505	JAQJVO010000001.1 Candida albicans strain HM1 contig_1, whole genome shotgun sequence	JAQJVO010000001.1 Candida albicans strain HM1 contig_1, whole genome shotgun sequence	JAQJVO010000010.1 Candida albicans strain HM1 contig_10, whole genome shotgun sequence	JAQJVO010000099.1 Candida albicans strain HM1 contig_100, whole genome shotgun sequence	JAQJVO010000100.1 Candida albicans strain HM1 contig_101, whole genome shotgun sequence	JAQJVO010000101.1 Candida albicans strain HM1 contig_102, whole genome shotgun sequence	JAQJVO010000102.1 Candida albicans strain HM1 contig_103, whole genome shotgun sequence	JAQJVO010000103.1 Candida albicans strain HM1 contig_104, whole genome shotgun sequence	JAQJVO010000104.1 Candida albicans strain HM1 contig_105, whole genome shotgun sequence	JAQJVO010000105.1 Candida albicans strain HM1 contig_106, whole genome shotgun sequence	JAQJVO010000106.1 Candida albicans strain HM1 contig_107, whole genome shotgun sequence	JAQJVO010000107.1 Candida albicans strain HM1 contig_108, whole genome shotgun sequence	JAQJVO010000108.1 Candida albicans strain HM1 contig_109, whole genome shotgun sequence	JAQJVO010000011.1 Candida albicans strain HM1 contig_11, whole genome shotgun sequence	JAQJVO010000109.1 Candida albicans strain HM1 contig_110, whole genome shotgun sequence	JAQJVO010000110.1 Candida albicans strain HM1 contig_111, whole genome shotgun sequence	JAQJVO010000111.1 Candida albicans strain HM1 contig_112, whole genome shotgun sequence	JAQJVO010000112.1 Candida albicans strain HM1 contig_113, whole genome shotgun sequence	JAQJVO010000113.1 Candida albicans strain HM1 contig_114, whole genome shotgun sequence	JAQJVO010000114.1 Candida albicans strain HM1 contig_115, whole genome shotgun sequence	JAQJVO010000115.1 Candida albicans strain HM1 contig_116, whole genome shotgun sequence	JAQJVO010000116.1 Candida albicans strain HM1 contig_117, whole genome shotgun sequence	JAQJVO010000117.1 Candida albicans strain HM1 contig_118, whole genome shotgun sequence	JAQJVO010000118.1 Candida albicans strain HM1 contig_119, whole genome shotgun sequence	JAQJVO010000012.1 Candida albicans strain HM1 contig_12, whole genome shotgun sequence	JAQJVO010000119.1 Candida albicans strain HM1 contig_120, whole genome shotgun sequence	JAQJVO010000120.1 Candida albicans strain HM1 contig_121, whole genome shotgun sequence	JAQJVO010000121.1 Candida albicans strain HM1 contig_122, whole genome shotgun sequence	JAQJVO010000122.1 Candida albicans strain HM1 contig_123, whole genome shotgun sequence	JAQJVO010000123.1 Candida albicans strain HM1 contig_124, whole genome shotgun sequence	JAQJVO010000124.1 Candida albicans strain HM1 contig_125, whole genome shotgun sequence	JAQJVO010000125.1 Candida albicans strain HM1 contig_126, whole genome shotgun sequence	JAQJVO010000126.1 Candida albicans strain HM1 contig_127, whole genome shotgun sequence	JAQJVO010000127.1 Candida albicans strain HM1 contig_128, whole genome shotgun sequence	JAQJVO010000128.1 Candida albicans strain HM1 contig_129, whole genome shotgun sequence	JAQJVO010000013.1 Candida albicans strain HM1 contig_13, whole genome shotgun sequence	JAQJVO010000129.1 Candida albicans strain HM1 contig_130, whole genome shotgun sequence	JAQJVO010000130.1 Candida albicans strain HM1 contig_131, whole genome shotgun sequence	JAQJVO010000131.1 Candida albicans strain HM1 contig_132, whole genome shotgun sequence	JAQJVO010000132.1 Candida albicans strain HM1 contig_133, whole genome shotgun sequence	JAQJVO010000133.1 Candida albicans strain HM1 contig_134, whole genome shotgun sequence	JAQJVO010000134.1 Candida albicans strain HM1 contig_135, whole genome shotgun sequence	JAQJVO010000135.1 Candida albicans strain HM1 contig_136, whole genome shotgun sequence	JAQJVO010000136.1 Candida albicans strain HM1 contig_137, whole genome shotgun sequence	JAQJVO010000137.1 Candida albicans strain HM1 contig_138, whole genome shotgun sequence	JAQJVO010000138.1 Candida albicans strain HM1 contig_139, whole genome shotgun sequence	JAQJVO010000014.1 Candida albicans strain HM1 contig_14, whole genome shotgun sequence	JAQJVO010000139.1 Candida albicans strain HM1 contig_140, whole genome shotgun sequence	JAQJVO010000140.1 Candida albicans strain HM1 contig_141, whole genome shotgun sequence
GCA_000784575	JSXR01000001.1 Candida albicans P75010 supercont1.1, whole genome shotgun sequence	JSXR01000001.1 Candida albicans P75010 supercont1.1, whole genome shotgun sequence	JSXR01000010.1 Candida albicans P75010 supercont1.10, whole genome shotgun sequence	JSXR01000011.1 Candida albicans P75010 supercont1.11, whole genome shotgun sequence	JSXR01000012.1 Candida albicans P75010 supercont1.12, whole genome shotgun sequence	JSXR01000013.1 Candida albicans P75010 supercont1.13, whole genome shotgun sequence	JSXR01000014.1 Candida albicans P75010 supercont1.14, whole genome shotgun sequence	JSXR01000015.1 Candida albicans P75010 supercont1.15, whole genome shotgun sequence	JSXR01000016.1 Candida albicans P75010 supercont1.16, whole genome shotgun sequence	JSXR01000017.1 Candida albicans P75010 supercont1.17, whole genome shotgun sequence	JSXR01000018.1 Candida albicans P75010 supercont1.18, whole genome shotgun sequence	JSXR01000019.1 Candida albicans P75010 supercont1.19, whole genome shotgun sequence	JSXR01000002.1 Candida albicans P75010 supercont1.2, whole genome shotgun sequence	JSXR01000020.1 Candida albicans P75010 supercont1.20, whole genome shotgun sequence	JSXR01000021.1 Candida albicans P75010 supercont1.21, whole genome shotgun sequence	JSXR01000022.1 Candida albicans P75010 supercont1.22, whole genome shotgun sequence	JSXR01000023.1 Candida albicans P75010 supercont1.23, whole genome shotgun sequence	JSXR01000024.1 Candida albicans P75010 supercont1.24, whole genome shotgun sequence	JSXR01000025.1 Candida albicans P75010 supercont1.25, whole genome shotgun sequence	JSXR01000026.1 Candida albicans P75010 supercont1.26, whole genome shotgun sequence	JSXR01000027.1 Candida albicans P75010 supercont1.27, whole genome shotgun sequence	JSXR01000028.1 Candida albicans P75010 supercont1.28, whole genome shotgun sequence	JSXR01000029.1 Candida albicans P75010 supercont1.29, whole genome shotgun sequence	JSXR01000003.1 Candida albicans P75010 supercont1.3, whole genome shotgun sequence	JSXR01000030.1 Candida albicans P75010 supercont1.30, whole genome shotgun sequence	JSXR01000031.1 Candida albicans P75010 supercont1.31, whole genome shotgun sequence	JSXR01000032.1 Candida albicans P75010 supercont1.32, whole genome shotgun sequence	JSXR01000033.1 Candida albicans P75010 supercont1.33, whole genome shotgun sequence	JSXR01000034.1 Candida albicans P75010 supercont1.34, whole genome shotgun sequence	JSXR01000035.1 Candida albicans P75010 supercont1.35, whole genome shotgun sequence	JSXR01000036.1 Candida albicans P75010 supercont1.36, whole genome shotgun sequence	JSXR01000037.1 Candida albicans P75010 supercont1.37, whole genome shotgun sequence	JSXR01000038.1 Candida albicans P75010 supercont1.38, whole genome shotgun sequence	JSXR01000039.1 Candida albicans P75010 supercont1.39, whole genome shotgun sequence	JSXR01000004.1 Candida albicans P75010 supercont1.4, whole genome shotgun sequence	JSXR01000040.1 Candida albicans P75010 supercont1.40, whole genome shotgun sequence	JSXR01000041.1 Candida albicans P75010 supercont1.41, whole genome shotgun sequence	JSXR01000042.1 Candida albicans P75010 supercont1.42, whole genome shotgun sequence	JSXR01000043.1 Candida albicans P75010 supercont1.43, whole genome shotgun sequence	JSXR01000044.1 Candida albicans P75010 supercont1.44, whole genome shotgun sequence	JSXR01000045.1 Candida albicans P75010 supercont1.45, whole genome shotgun sequence	JSXR01000046.1 Candida albicans P75010 supercont1.46, whole genome shotgun sequence	JSXR01000047.1 Candida albicans P75010 supercont1.47, whole genome shotgun sequence	JSXR01000048.1 Candida albicans P75010 supercont1.48, whole genome shotgun sequence	JSXR01000049.1 Candida albicans P75010 supercont1.49, whole genome shotgun sequence	JSXR01000005.1 Candida albicans P75010 supercont1.5, whole genome shotgun sequence	JSXR01000050.1 Candida albicans P75010 supercont1.50, whole genome shotgun sequence	JSXR01000051.1 Candida albicans P75010 supercont1.51, whole genome shotgun sequence	JSXR01000052.1 Candida albicans P75010 supercont1.52, whole genome shotgun sequence
GCA_025766515	JAMFPR010000001.1 Candida albicans strain PG4419B ctg_1, whole genome shotgun sequence	JAMFPR010000001.1 Candida albicans strain PG4419B ctg_1, whole genome shotgun sequence	JAMFPR010000010.1 Candida albicans strain PG4419B ctg_10, whole genome shotgun sequence	JAMFPR010000100.1 Candida albicans strain PG4419B ctg_100, whole genome shotgun sequence	JAMFPR010001000.1 Candida albicans strain PG4419B ctg_1000, whole genome shotgun sequence	JAMFPR010001001.1 Candida albicans strain PG4419B ctg_1001, whole genome shotgun sequence	JAMFPR010001002.1 Candida albicans strain PG4419B ctg_1002, whole genome shotgun sequence	JAMFPR010001003.1 Candida albicans strain PG4419B ctg_1003, whole genome shotgun sequence	JAMFPR010001004.1 Candida albicans strain PG4419B ctg_1004, whole genome shotgun sequence	JAMFPR010001005.1 Candida albicans strain PG4419B ctg_1005, whole genome shotgun sequence	JAMFPR010001006.1 Candida albicans strain PG4419B ctg_1006, whole genome shotgun sequence	JAMFPR010001007.1 Candida albicans strain PG4419B ctg_1007, whole genome shotgun sequence	JAMFPR010001008.1 Candida albicans strain PG4419B ctg_1008, whole genome shotgun sequence	JAMFPR010001009.1 Candida albicans strain PG4419B ctg_1009, whole genome shotgun sequence	JAMFPR010000101.1 Candida albicans strain PG4419B ctg_101, whole genome shotgun sequence	JAMFPR010001010.1 Candida albicans strain PG4419B ctg_1010, whole genome shotgun sequence	JAMFPR010001011.1 Candida albicans strain PG4419B ctg_1011, whole genome shotgun sequence	JAMFPR010001012.1 Candida albicans strain PG4419B ctg_1012, whole genome shotgun sequence	JAMFPR010001013.1 Candida albicans strain PG4419B ctg_1013, whole genome shotgun sequence	JAMFPR010001014.1 Candida albicans strain PG4419B ctg_1014, whole genome shotgun sequence	JAMFPR010001015.1 Candida albicans strain PG4419B ctg_1015, whole genome shotgun sequence	JAMFPR010001016.1 Candida albicans strain PG4419B ctg_1016, whole genome shotgun sequence	JAMFPR010001017.1 Candida albicans strain PG4419B ctg_1017, whole genome shotgun sequence	JAMFPR010001018.1 Candida albicans strain PG4419B ctg_1018, whole genome shotgun sequence	JAMFPR010001019.1 Candida albicans strain PG4419B ctg_1019, whole genome shotgun sequence	JAMFPR010000102.1 Candida albicans strain PG4419B ctg_102, whole genome shotgun sequence	JAMFPR010001020.1 Candida albicans strain PG4419B ctg_1020, whole genome shotgun sequence	JAMFPR010001021.1 Candida albicans strain PG4419B ctg_1021, whole genome shotgun sequence	JAMFPR010001022.1 Candida albicans strain PG4419B ctg_1022, whole genome shotgun sequence	JAMFPR010001023.1 Candida albicans strain PG4419B ctg_1023, whole genome shotgun sequence	JAMFPR010001024.1 Candida albicans strain PG4419B ctg_1024, whole genome shotgun sequence	JAMFPR010001025.1 Candida albicans strain PG4419B ctg_1025, whole genome shotgun sequence	JAMFPR010001026.1 Candida albicans strain PG4419B ctg_1026, whole genome shotgun sequence	JAMFPR010001027.1 Candida albicans strain PG4419B ctg_1027, whole genome shotgun sequence	JAMFPR010001028.1 Candida albicans strain PG4419B ctg_1028, whole genome shotgun sequence	JAMFPR010001029.1 Candida albicans strain PG4419B ctg_1029, whole genome shotgun sequence	JAMFPR010000103.1 Candida albicans strain PG4419B ctg_103, whole genome shotgun sequence	JAMFPR010001030.1 Candida albicans strain PG4419B ctg_1030, whole genome shotgun sequence	JAMFPR010001031.1 Candida albicans strain PG4419B ctg_1031, whole genome shotgun sequence	JAMFPR010001032.1 Candida albicans strain PG4419B ctg_1032, whole genome shotgun sequence	JAMFPR010001033.1 Candida albicans strain PG4419B ctg_1033, whole genome shotgun sequence	JAMFPR010001034.1 Candida albicans strain PG4419B ctg_1034, whole genome shotgun sequence	JAMFPR010001035.1 Candida albicans strain PG4419B ctg_1035, whole genome shotgun sequence	JAMFPR010001036.1 Candida albicans strain PG4419B ctg_1036, whole genome shotgun sequence	JAMFPR010001037.1 Candida albicans strain PG4419B ctg_1037, whole genome shotgun sequence	JAMFPR010001038.1 Candida albicans strain PG4419B ctg_1038, whole genome shotgun sequence	JAMFPR010001039.1 Candida albicans strain PG4419B ctg_1039, whole genome shotgun sequence	JAMFPR010000104.1 Candida albicans strain PG4419B ctg_104, whole genome shotgun sequence	JAMFPR010001040.1 Candida albicans strain PG4419B ctg_1040, whole genome shotgun sequence
GCA_000784635	AJJF01000001.1 Candida albicans SC5314 supercont4.1, whole genome shotgun sequence	AJJF01000001.1 Candida albicans SC5314 supercont4.1, whole genome shotgun sequence	AJJF01000010.1 Candida albicans SC5314 supercont4.10, whole genome shotgun sequence	AJJF01000011.1 Candida albicans SC5314 supercont4.11, whole genome shotgun sequence	AJJF01000012.1 Candida albicans SC5314 supercont4.12, whole genome shotgun sequence	AJJF01000013.1 Candida albicans SC5314 supercont4.13, whole genome shotgun sequence	AJJF01000014.1 Candida albicans SC5314 supercont4.14, whole genome shotgun sequence	AJJF01000015.1 Candida albicans SC5314 supercont4.15, whole genome shotgun sequence	AJJF01000016.1 Candida albicans SC5314 supercont4.16, whole genome shotgun sequence	AJJF01000017.1 Candida albicans SC5314 supercont4.17, whole genome shotgun sequence	AJJF01000018.1 Candida albicans SC5314 supercont4.18, whole genome shotgun sequence	AJJF01000019.1 Candida albicans SC5314 supercont4.19, whole genome shotgun sequence	AJJF01000002.1 Candida albicans SC5314 supercont4.2, whole genome shotgun sequence	AJJF01000020.1 Candida albicans SC5314 supercont4.20, whole genome shotgun sequence	AJJF01000021.1 Candida albicans SC5314 supercont4.21, whole genome shotgun sequence	AJJF01000022.1 Candida albicans SC5314 supercont4.22, whole genome shotgun sequence	AJJF01000023.1 Candida albicans SC5314 supercont4.23, whole genome shotgun sequence	AJJF01000024.1 Candida albicans SC5314 supercont4.24, whole genome shotgun sequence	AJJF01000025.1 Candida albicans SC5314 supercont4.25, whole genome shotgun sequence	AJJF01000026.1 Candida albicans SC5314 supercont4.26, whole genome shotgun sequence	AJJF01000027.1 Candida albicans SC5314 supercont4.27, whole genome shotgun sequence	AJJF01000028.1 Candida albicans SC5314 supercont4.28, whole genome shotgun sequence	AJJF01000029.1 Candida albicans SC5314 supercont4.29, whole genome shotgun sequence	AJJF01000003.1 Candida albicans SC5314 supercont4.3, whole genome shotgun sequence	AJJF01000030.1 Candida albicans SC5314 supercont4.30, whole genome shotgun sequence	AJJF01000031.1 Candida albicans SC5314 supercont4.31, whole genome shotgun sequence	AJJF01000032.1 Candida albicans SC5314 supercont4.32, whole genome shotgun sequence	AJJF01000033.1 Candida albicans SC5314 supercont4.33, whole genome shotgun sequence	AJJF01000034.1 Candida albicans SC5314 supercont4.34, whole genome shotgun sequence	AJJF01000035.1 Candida albicans SC5314 supercont4.35, whole genome shotgun sequence	AJJF01000036.1 Candida albicans SC5314 supercont4.36, whole genome shotgun sequence	AJJF01000037.1 Candida albicans SC5314 supercont4.37, whole genome shotgun sequence	AJJF01000038.1 Candida albicans SC5314 supercont4.38, whole genome shotgun sequence	AJJF01000004.1 Candida albicans SC5314 supercont4.4, whole genome shotgun sequence	AJJF01000005.1 Candida albicans SC5314 supercont4.5, whole genome shotgun sequence	AJJF01000006.1 Candida albicans SC5314 supercont4.6, whole genome shotgun sequence	AJJF01000007.1 Candida albicans SC5314 supercont4.7, whole genome shotgun sequence	AJJF01000008.1 Candida albicans SC5314 supercont4.8, whole genome shotgun sequence	AJJF01000009.1 Candida albicans SC5314 supercont4.9, whole genome shotgun sequence
GCA_000784525	JSXP01000001.1 Candida albicans P60002 supercont1.1, whole genome shotgun sequence	JSXP01000001.1 Candida albicans P60002 supercont1.1, whole genome shotgun sequence	JSXP01000010.1 Candida albicans P60002 supercont1.10, whole genome shotgun sequence	JSXP01000011.1 Candida albicans P60002 supercont1.11, whole genome shotgun sequence	JSXP01000012.1 Candida albicans P60002 supercont1.12, whole genome shotgun sequence	JSXP01000013.1 Candida albicans P60002 supercont1.13, whole genome shotgun sequence	JSXP01000014.1 Candida albicans P60002 supercont1.14, whole genome shotgun sequence	JSXP01000015.1 Candida albicans P60002 supercont1.15, whole genome shotgun sequence	JSXP01000016.1 Candida albicans P60002 supercont1.16, whole genome shotgun sequence	JSXP01000017.1 Candida albicans P60002 supercont1.17, whole genome shotgun sequence	JSXP01000018.1 Candida albicans P60002 supercont1.18, whole genome shotgun sequence	JSXP01000019.1 Candida albicans P60002 supercont1.19, whole genome shotgun sequence	JSXP01000002.1 Candida albicans P60002 supercont1.2, whole genome shotgun sequence	JSXP01000020.1 Candida albicans P60002 supercont1.20, whole genome shotgun sequence	JSXP01000021.1 Candida albicans P60002 supercont1.21, whole genome shotgun sequence	JSXP01000022.1 Candida albicans P60002 supercont1.22, whole genome shotgun sequence	JSXP01000023.1 Candida albicans P60002 supercont1.23, whole genome shotgun sequence	JSXP01000024.1 Candida albicans P60002 supercont1.24, whole genome shotgun sequence	JSXP01000025.1 Candida albicans P60002 supercont1.25, whole genome shotgun sequence	JSXP01000026.1 Candida albicans P60002 supercont1.26, whole genome shotgun sequence	JSXP01000027.1 Candida albicans P60002 supercont1.27, whole genome shotgun sequence	JSXP01000028.1 Candida albicans P60002 supercont1.28, whole genome shotgun sequence	JSXP01000029.1 Candida albicans P60002 supercont1.29, whole genome shotgun sequence	JSXP01000003.1 Candida albicans P60002 supercont1.3, whole genome shotgun sequence	JSXP01000030.1 Candida albicans P60002 supercont1.30, whole genome shotgun sequence	JSXP01000031.1 Candida albicans P60002 supercont1.31, whole genome shotgun sequence	JSXP01000032.1 Candida albicans P60002 supercont1.32, whole genome shotgun sequence	JSXP01000033.1 Candida albicans P60002 supercont1.33, whole genome shotgun sequence	JSXP01000034.1 Candida albicans P60002 supercont1.34, whole genome shotgun sequence	JSXP01000035.1 Candida albicans P60002 supercont1.35, whole genome shotgun sequence	JSXP01000036.1 Candida albicans P60002 supercont1.36, whole genome shotgun sequence	JSXP01000037.1 Candida albicans P60002 supercont1.37, whole genome shotgun sequence	JSXP01000038.1 Candida albicans P60002 supercont1.38, whole genome shotgun sequence	JSXP01000039.1 Candida albicans P60002 supercont1.39, whole genome shotgun sequence	JSXP01000004.1 Candida albicans P60002 supercont1.4, whole genome shotgun sequence	JSXP01000040.1 Candida albicans P60002 supercont1.40, whole genome shotgun sequence	JSXP01000041.1 Candida albicans P60002 supercont1.41, whole genome shotgun sequence	JSXP01000042.1 Candida albicans P60002 supercont1.42, whole genome shotgun sequence	JSXP01000043.1 Candida albicans P60002 supercont1.43, whole genome shotgun sequence	JSXP01000044.1 Candida albicans P60002 supercont1.44, whole genome shotgun sequence	JSXP01000045.1 Candida albicans P60002 supercont1.45, whole genome shotgun sequence	JSXP01000046.1 Candida albicans P60002 supercont1.46, whole genome shotgun sequence	JSXP01000047.1 Candida albicans P60002 supercont1.47, whole genome shotgun sequence	JSXP01000005.1 Candida albicans P60002 supercont1.5, whole genome shotgun sequence	JSXP01000006.1 Candida albicans P60002 supercont1.6, whole genome shotgun sequence	JSXP01000007.1 Candida albicans P60002 supercont1.7, whole genome shotgun sequence	JSXP01000008.1 Candida albicans P60002 supercont1.8, whole genome shotgun sequence	JSXP01000009.1 Candida albicans P60002 supercont1.9, whole genome shotgun sequence
GCA_029931585	JAQJVR010000001.1 Candida albicans strain BL288 contig_1, whole genome shotgun sequence	JAQJVR010000001.1 Candida albicans strain BL288 contig_1, whole genome shotgun sequence	JAQJVR010000010.1 Candida albicans strain BL288 contig_10, whole genome shotgun sequence	JAQJVR010000098.1 Candida albicans strain BL288 contig_100, whole genome shotgun sequence	JAQJVR010000099.1 Candida albicans strain BL288 contig_101, whole genome shotgun sequence	JAQJVR010000100.1 Candida albicans strain BL288 contig_102, whole genome shotgun sequence	JAQJVR010000101.1 Candida albicans strain BL288 contig_103, whole genome shotgun sequence	JAQJVR010000102.1 Candida albicans strain BL288 contig_104, whole genome shotgun sequence	JAQJVR010000103.1 Candida albicans strain BL288 contig_105, whole genome shotgun sequence	JAQJVR010000104.1 Candida albicans strain BL288 contig_106, whole genome shotgun sequence	JAQJVR010000105.1 Candida albicans strain BL288 contig_107, whole genome shotgun sequence	JAQJVR010000106.1 Candida albicans strain BL288 contig_108, whole genome shotgun sequence	JAQJVR010000107.1 Candida albicans strain BL288 contig_109, whole genome shotgun sequence	JAQJVR010000011.1 Candida albicans strain BL288 contig_11, whole genome shotgun sequence	JAQJVR010000108.1 Candida albicans strain BL288 contig_110, whole genome shotgun sequence	JAQJVR010000109.1 Candida albicans strain BL288 contig_111, whole genome shotgun sequence	JAQJVR010000110.1 Candida albicans strain BL288 contig_112, whole genome shotgun sequence	JAQJVR010000111.1 Candida albicans strain BL288 contig_113, whole genome shotgun sequence	JAQJVR010000112.1 Candida albicans strain BL288 contig_114, whole genome shotgun sequence	JAQJVR010000113.1 Candida albicans strain BL288 contig_115, whole genome shotgun sequence	JAQJVR010000114.1 Candida albicans strain BL288 contig_116, whole genome shotgun sequence	JAQJVR010000115.1 Candida albicans strain BL288 contig_117, whole genome shotgun sequence	JAQJVR010000116.1 Candida albicans strain BL288 contig_118, whole genome shotgun sequence	JAQJVR010000117.1 Candida albicans strain BL288 contig_119, whole genome shotgun sequence	JAQJVR010000012.1 Candida albicans strain BL288 contig_12, whole genome shotgun sequence	JAQJVR010000118.1 Candida albicans strain BL288 contig_120, whole genome shotgun sequence	JAQJVR010000119.1 Candida albicans strain BL288 contig_121, whole genome shotgun sequence	JAQJVR010000120.1 Candida albicans strain BL288 contig_122, whole genome shotgun sequence	JAQJVR010000121.1 Candida albicans strain BL288 contig_123, whole genome shotgun sequence	JAQJVR010000122.1 Candida albicans strain BL288 contig_124, whole genome shotgun sequence	JAQJVR010000123.1 Candida albicans strain BL288 contig_125, whole genome shotgun sequence	JAQJVR010000124.1 Candida albicans strain BL288 contig_126, whole genome shotgun sequence	JAQJVR010000125.1 Candida albicans strain BL288 contig_127, whole genome shotgun sequence	JAQJVR010000126.1 Candida albicans strain BL288 contig_128, whole genome shotgun sequence	JAQJVR010000127.1 Candida albicans strain BL288 contig_129, whole genome shotgun sequence	JAQJVR010000013.1 Candida albicans strain BL288 contig_13, whole genome shotgun sequence	JAQJVR010000128.1 Candida albicans strain BL288 contig_130, whole genome shotgun sequence	JAQJVR010000129.1 Candida albicans strain BL288 contig_131, whole genome shotgun sequence	JAQJVR010000130.1 Candida albicans strain BL288 contig_132, whole genome shotgun sequence	JAQJVR010000131.1 Candida albicans strain BL288 contig_133, whole genome shotgun sequence	JAQJVR010000132.1 Candida albicans strain BL288 contig_134, whole genome shotgun sequence	JAQJVR010000133.1 Candida albicans strain BL288 contig_135, whole genome shotgun sequence	JAQJVR010000134.1 Candida albicans strain BL288 contig_136, whole genome shotgun sequence	JAQJVR010000135.1 Candida albicans strain BL288 contig_137, whole genome shotgun sequence	JAQJVR010000136.1 Candida albicans strain BL288 contig_138, whole genome shotgun sequence	JAQJVR010000137.1 Candida albicans strain BL288 contig_139, whole genome shotgun sequence	JAQJVR010000014.1 Candida albicans strain BL288 contig_14, whole genome shotgun sequence	JAQJVR010000138.1 Candida albicans strain BL288 contig_140, whole genome shotgun sequence	JAQJVR010000139.1 Candida albicans strain BL288 contig_141, whole genome shotgun sequence
GCA_000149445	CH672346.1 Candida albicans WO-1 chromosome 1 supercont1.1 genomic scaffold, whole genome shotgun sequence	CH672346.1 Candida albicans WO-1 chromosome 1 supercont1.1 genomic scaffold, whole genome shotgun sequence	GG670278.1 Candida albicans WO-1 chromosome 1 supercont1.10 genomic scaffold, whole genome shotgun sequence	CH672350.1 Candida albicans WO-1 chromosome 2 supercont1.5 genomic scaffold, whole genome shotgun sequence	CH672354.1 Candida albicans WO-1 chromosome 2 supercont1.9 genomic scaffold, whole genome shotgun sequence	CM000310.1 Candida albicans WO-1 chromosome 3, whole genome shotgun sequence	GG670282.1 Candida albicans WO-1 chromosome 4 supercont1.14 genomic scaffold, whole genome shotgun sequence	CH672349.1 Candida albicans WO-1 chromosome 4 supercont1.4 genomic scaffold, whole genome shotgun sequence	CM000311.1 Candida albicans WO-1 chromosome 5, whole genome shotgun sequence	CM000312.1 Candida albicans WO-1 chromosome 6, whole genome shotgun sequence	CM000313.1 Candida albicans WO-1 chromosome 7, whole genome shotgun sequence	CM000309.1 Candida albicans WO-1 chromosome R, whole genome shotgun sequence	GG670279.1 Candida albicans WO-1 supercont1.11 genomic scaffold, whole genome shotgun sequence	GG670280.1 Candida albicans WO-1 supercont1.12 genomic scaffold, whole genome shotgun sequence	GG670281.1 Candida albicans WO-1 supercont1.13 genomic scaffold, whole genome shotgun sequence	GG670283.1 Candida albicans WO-1 supercont1.15 genomic scaffold, whole genome shotgun sequence	GG670284.1 Candida albicans WO-1 supercont1.16 genomic scaffold, whole genome shotgun sequence	GG670285.1 Candida albicans WO-1 supercont1.17 mitochondrial scaffold, whole genome shotgun sequence
GCA_015345605	JADLIT010000001.1 Candida albicans strain ATCC 76485 contig00001, whole genome shotgun sequence	JADLIT010000001.1 Candida albicans strain ATCC 76485 contig00001, whole genome shotgun sequence	JADLIT010000002.1 Candida albicans strain ATCC 76485 contig00002, whole genome shotgun sequence	JADLIT010000003.1 Candida albicans strain ATCC 76485 contig00003, whole genome shotgun sequence	JADLIT010000004.1 Candida albicans strain ATCC 76485 contig00004, whole genome shotgun sequence	JADLIT010000005.1 Candida albicans strain ATCC 76485 contig00005, whole genome shotgun sequence	JADLIT010000006.1 Candida albicans strain ATCC 76485 contig00006, whole genome shotgun sequence	JADLIT010000007.1 Candida albicans strain ATCC 76485 contig00007, whole genome shotgun sequence	JADLIT010000008.1 Candida albicans strain ATCC 76485 contig00008, whole genome shotgun sequence	JADLIT010000009.1 Candida albicans strain ATCC 76485 contig00009, whole genome shotgun sequence	JADLIT010000010.1 Candida albicans strain ATCC 76485 contig00010, whole genome shotgun sequence	JADLIT010000011.1 Candida albicans strain ATCC 76485 contig00011, whole genome shotgun sequence	JADLIT010000012.1 Candida albicans strain ATCC 76485 contig00012, whole genome shotgun sequence	JADLIT010000013.1 Candida albicans strain ATCC 76485 contig00013, whole genome shotgun sequence	JADLIT010000014.1 Candida albicans strain ATCC 76485 contig00014, whole genome shotgun sequence	JADLIT010000015.1 Candida albicans strain ATCC 76485 contig00015, whole genome shotgun sequence	JADLIT010000016.1 Candida albicans strain ATCC 76485 contig00016, whole genome shotgun sequence	JADLIT010000017.1 Candida albicans strain ATCC 76485 contig00017, whole genome shotgun sequence	JADLIT010000018.1 Candida albicans strain ATCC 76485 contig00018, whole genome shotgun sequence	JADLIT010000019.1 Candida albicans strain ATCC 76485 contig00019, whole genome shotgun sequence	JADLIT010000020.1 Candida albicans strain ATCC 76485 contig00020, whole genome shotgun sequence	JADLIT010000021.1 Candida albicans strain ATCC 76485 contig00021, whole genome shotgun sequence	JADLIT010000022.1 Candida albicans strain ATCC 76485 contig00022, whole genome shotgun sequence	JADLIT010000023.1 Candida albicans strain ATCC 76485 contig00023, whole genome shotgun sequence	JADLIT010000024.1 Candida albicans strain ATCC 76485 contig00024, whole genome shotgun sequence	JADLIT010000025.1 Candida albicans strain ATCC 76485 contig00025, whole genome shotgun sequence	JADLIT010000026.1 Candida albicans strain ATCC 76485 contig00026, whole genome shotgun sequence	JADLIT010000027.1 Candida albicans strain ATCC 76485 contig00027, whole genome shotgun sequence	JADLIT010000028.1 Candida albicans strain ATCC 76485 contig00028, whole genome shotgun sequence	JADLIT010000029.1 Candida albicans strain ATCC 76485 contig00029, whole genome shotgun sequence	JADLIT010000030.1 Candida albicans strain ATCC 76485 contig00030, whole genome shotgun sequence	JADLIT010000031.1 Candida albicans strain ATCC 76485 contig00031, whole genome shotgun sequence	JADLIT010000032.1 Candida albicans strain ATCC 76485 contig00032, whole genome shotgun sequence	JADLIT010000033.1 Candida albicans strain ATCC 76485 contig00033, whole genome shotgun sequence	JADLIT010000034.1 Candida albicans strain ATCC 76485 contig00034, whole genome shotgun sequence	JADLIT010000035.1 Candida albicans strain ATCC 76485 contig00035, whole genome shotgun sequence	JADLIT010000036.1 Candida albicans strain ATCC 76485 contig00036, whole genome shotgun sequence	JADLIT010000037.1 Candida albicans strain ATCC 76485 contig00037, whole genome shotgun sequence	JADLIT010000038.1 Candida albicans strain ATCC 76485 contig00038, whole genome shotgun sequence	JADLIT010000039.1 Candida albicans strain ATCC 76485 contig00039, whole genome shotgun sequence	JADLIT010000040.1 Candida albicans strain ATCC 76485 contig00040, whole genome shotgun sequence	JADLIT010000041.1 Candida albicans strain ATCC 76485 contig00041, whole genome shotgun sequence	JADLIT010000042.1 Candida albicans strain ATCC 76485 contig00042, whole genome shotgun sequence	JADLIT010000043.1 Candida albicans strain ATCC 76485 contig00043, whole genome shotgun sequence	JADLIT010000044.1 Candida albicans strain ATCC 76485 contig00044, whole genome shotgun sequence	JADLIT010000045.1 Candida albicans strain ATCC 76485 contig00045, whole genome shotgun sequence	JADLIT010000046.1 Candida albicans strain ATCC 76485 contig00046, whole genome shotgun sequence	JADLIT010000047.1 Candida albicans strain ATCC 76485 contig00047, whole genome shotgun sequence	JADLIT010000048.1 Candida albicans strain ATCC 76485 contig00048, whole genome shotgun sequence
GCA_000447535	KE650912.1 Candida albicans A48 unplaced genomic scaffold supercont1.1, whole genome shotgun sequence	KE650912.1 Candida albicans A48 unplaced genomic scaffold supercont1.1, whole genome shotgun sequence	AVAV01000034.1 Candida albicans A48 cont1.34, whole genome shotgun sequence	KE650913.1 Candida albicans A48 unplaced genomic scaffold supercont1.11, whole genome shotgun sequence	KE650914.1 Candida albicans A48 unplaced genomic scaffold supercont1.12, whole genome shotgun sequence	KE650915.1 Candida albicans A48 unplaced genomic scaffold supercont1.13, whole genome shotgun sequence	KE650916.1 Candida albicans A48 unplaced genomic scaffold supercont1.14, whole genome shotgun sequence	KE650917.1 Candida albicans A48 unplaced genomic scaffold supercont1.15, whole genome shotgun sequence	KE650918.1 Candida albicans A48 unplaced genomic scaffold supercont1.16, whole genome shotgun sequence	KE650919.1 Candida albicans A48 unplaced genomic scaffold supercont1.17, whole genome shotgun sequence	KE650920.1 Candida albicans A48 unplaced genomic scaffold supercont1.18, whole genome shotgun sequence	KE650921.1 Candida albicans A48 unplaced genomic scaffold supercont1.19, whole genome shotgun sequence	KE650922.1 Candida albicans A48 unplaced genomic scaffold supercont1.2, whole genome shotgun sequence	KE650923.1 Candida albicans A48 unplaced genomic scaffold supercont1.20, whole genome shotgun sequence	KE650924.1 Candida albicans A48 unplaced genomic scaffold supercont1.21, whole genome shotgun sequence	AVAV01000102.1 Candida albicans A48 cont1.102, whole genome shotgun sequence	KE650925.1 Candida albicans A48 unplaced genomic scaffold supercont1.23, whole genome shotgun sequence	AVAV01000105.1 Candida albicans A48 cont1.105, whole genome shotgun sequence	KE650926.1 Candida albicans A48 unplaced genomic scaffold supercont1.25, whole genome shotgun sequence	KE650927.1 Candida albicans A48 unplaced genomic scaffold supercont1.26, whole genome shotgun sequence	KE650928.1 Candida albicans A48 unplaced genomic scaffold supercont1.27, whole genome shotgun sequence	KE650929.1 Candida albicans A48 unplaced genomic scaffold supercont1.28, whole genome shotgun sequence	KE650930.1 Candida albicans A48 unplaced genomic scaffold supercont1.29, whole genome shotgun sequence	AVAV01000011.1 Candida albicans A48 cont1.11, whole genome shotgun sequence	KE650931.1 Candida albicans A48 unplaced genomic scaffold supercont1.30, whole genome shotgun sequence	KE650932.1 Candida albicans A48 unplaced genomic scaffold supercont1.31, whole genome shotgun sequence	KE650933.1 Candida albicans A48 unplaced genomic scaffold supercont1.32, whole genome shotgun sequence	AVAV01000149.1 Candida albicans A48 cont1.149, whole genome shotgun sequence	KE650934.1 Candida albicans A48 unplaced genomic scaffold supercont1.34, whole genome shotgun sequence	KE650935.1 Candida albicans A48 unplaced genomic scaffold supercont1.35, whole genome shotgun sequence	KE650936.1 Candida albicans A48 unplaced genomic scaffold supercont1.36, whole genome shotgun sequence	KE650937.1 Candida albicans A48 unplaced genomic scaffold supercont1.37, whole genome shotgun sequence	KE650938.1 Candida albicans A48 unplaced genomic scaffold supercont1.38, whole genome shotgun sequence	AVAV01000173.1 Candida albicans A48 cont1.173, whole genome shotgun sequence	KE650939.1 Candida albicans A48 unplaced genomic scaffold supercont1.4, whole genome shotgun sequence	KE650940.1 Candida albicans A48 unplaced genomic scaffold supercont1.40, whole genome shotgun sequence	KE650941.1 Candida albicans A48 unplaced genomic scaffold supercont1.41, whole genome shotgun sequence	KE650942.1 Candida albicans A48 unplaced genomic scaffold supercont1.42, whole genome shotgun sequence	AVAV01000192.1 Candida albicans A48 cont1.192, whole genome shotgun sequence	KE650943.1 Candida albicans A48 unplaced genomic scaffold supercont1.44, whole genome shotgun sequence	KE650944.1 Candida albicans A48 unplaced genomic scaffold supercont1.45, whole genome shotgun sequence	KE650945.1 Candida albicans A48 unplaced genomic scaffold supercont1.46, whole genome shotgun sequence	KE650946.1 Candida albicans A48 unplaced genomic scaffold supercont1.47, whole genome shotgun sequence	AVAV01000219.1 Candida albicans A48 cont1.219, whole genome shotgun sequence	AVAV01000220.1 Candida albicans A48 cont1.220, whole genome shotgun sequence	KE650947.1 Candida albicans A48 unplaced genomic scaffold supercont1.5, whole genome shotgun sequence	AVAV01000221.1 Candida albicans A48 cont1.221, whole genome shotgun sequence	KE650948.1 Candida albicans A48 unplaced genomic scaffold supercont1.51, whole genome shotgun sequence	KE650949.1 Candida albicans A48 unplaced genomic scaffold supercont1.52, whole genome shotgun sequence
GCA_000775465	AJIZ01000001.1 Candida albicans P34048 supercont1.1, whole genome shotgun sequence	AJIZ01000001.1 Candida albicans P34048 supercont1.1, whole genome shotgun sequence	AJIZ01000010.1 Candida albicans P34048 supercont1.10, whole genome shotgun sequence	AJIZ01000011.1 Candida albicans P34048 supercont1.11, whole genome shotgun sequence	AJIZ01000012.1 Candida albicans P34048 supercont1.12, whole genome shotgun sequence	AJIZ01000013.1 Candida albicans P34048 supercont1.13, whole genome shotgun sequence	AJIZ01000014.1 Candida albicans P34048 supercont1.14, whole genome shotgun sequence	AJIZ01000015.1 Candida albicans P34048 supercont1.15, whole genome shotgun sequence	AJIZ01000016.1 Candida albicans P34048 supercont1.16, whole genome shotgun sequence	AJIZ01000017.1 Candida albicans P34048 supercont1.17, whole genome shotgun sequence	AJIZ01000018.1 Candida albicans P34048 supercont1.18, whole genome shotgun sequence	AJIZ01000019.1 Candida albicans P34048 supercont1.19, whole genome shotgun sequence	AJIZ01000002.1 Candida albicans P34048 supercont1.2, whole genome shotgun sequence	AJIZ01000020.1 Candida albicans P34048 supercont1.20, whole genome shotgun sequence	AJIZ01000021.1 Candida albicans P34048 supercont1.21, whole genome shotgun sequence	AJIZ01000022.1 Candida albicans P34048 supercont1.22, whole genome shotgun sequence	AJIZ01000023.1 Candida albicans P34048 supercont1.23, whole genome shotgun sequence	AJIZ01000024.1 Candida albicans P34048 supercont1.24, whole genome shotgun sequence	AJIZ01000025.1 Candida albicans P34048 supercont1.25, whole genome shotgun sequence	AJIZ01000026.1 Candida albicans P34048 supercont1.26, whole genome shotgun sequence	AJIZ01000027.1 Candida albicans P34048 supercont1.27, whole genome shotgun sequence	AJIZ01000028.1 Candida albicans P34048 supercont1.28, whole genome shotgun sequence	AJIZ01000029.1 Candida albicans P34048 supercont1.29, whole genome shotgun sequence	AJIZ01000003.1 Candida albicans P34048 supercont1.3, whole genome shotgun sequence	AJIZ01000030.1 Candida albicans P34048 supercont1.30, whole genome shotgun sequence	AJIZ01000031.1 Candida albicans P34048 supercont1.31, whole genome shotgun sequence	AJIZ01000032.1 Candida albicans P34048 supercont1.32, whole genome shotgun sequence	AJIZ01000033.1 Candida albicans P34048 supercont1.33, whole genome shotgun sequence	AJIZ01000034.1 Candida albicans P34048 supercont1.34, whole genome shotgun sequence	AJIZ01000035.1 Candida albicans P34048 supercont1.35, whole genome shotgun sequence	AJIZ01000036.1 Candida albicans P34048 supercont1.36, whole genome shotgun sequence	AJIZ01000037.1 Candida albicans P34048 supercont1.37, whole genome shotgun sequence	AJIZ01000038.1 Candida albicans P34048 supercont1.38, whole genome shotgun sequence	AJIZ01000039.1 Candida albicans P34048 supercont1.39, whole genome shotgun sequence	AJIZ01000004.1 Candida albicans P34048 supercont1.4, whole genome shotgun sequence	AJIZ01000040.1 Candida albicans P34048 supercont1.40, whole genome shotgun sequence	AJIZ01000041.1 Candida albicans P34048 supercont1.41, whole genome shotgun sequence	AJIZ01000042.1 Candida albicans P34048 supercont1.42, whole genome shotgun sequence	AJIZ01000043.1 Candida albicans P34048 supercont1.43, whole genome shotgun sequence	AJIZ01000044.1 Candida albicans P34048 supercont1.44, whole genome shotgun sequence	AJIZ01000045.1 Candida albicans P34048 supercont1.45, whole genome shotgun sequence	AJIZ01000046.1 Candida albicans P34048 supercont1.46, whole genome shotgun sequence	AJIZ01000047.1 Candida albicans P34048 supercont1.47, whole genome shotgun sequence	AJIZ01000048.1 Candida albicans P34048 supercont1.48, whole genome shotgun sequence	AJIZ01000049.1 Candida albicans P34048 supercont1.49, whole genome shotgun sequence	AJIZ01000005.1 Candida albicans P34048 supercont1.5, whole genome shotgun sequence	AJIZ01000050.1 Candida albicans P34048 supercont1.50, whole genome shotgun sequence	AJIZ01000051.1 Candida albicans P34048 supercont1.51, whole genome shotgun sequence	AJIZ01000052.1 Candida albicans P34048 supercont1.52, whole genome shotgun sequence
GCA_015345625	JADLIU010000001.1 Candida albicans strain ATCC 64124 contig00001, whole genome shotgun sequence	JADLIU010000001.1 Candida albicans strain ATCC 64124 contig00001, whole genome shotgun sequence	JADLIU010000002.1 Candida albicans strain ATCC 64124 contig00002, whole genome shotgun sequence	JADLIU010000003.1 Candida albicans strain ATCC 64124 contig00003, whole genome shotgun sequence	JADLIU010000004.1 Candida albicans strain ATCC 64124 contig00004, whole genome shotgun sequence	JADLIU010000005.1 Candida albicans strain ATCC 64124 contig00005, whole genome shotgun sequence	JADLIU010000006.1 Candida albicans strain ATCC 64124 contig00006, whole genome shotgun sequence	JADLIU010000007.1 Candida albicans strain ATCC 64124 contig00007, whole genome shotgun sequence	JADLIU010000008.1 Candida albicans strain ATCC 64124 contig00008, whole genome shotgun sequence	JADLIU010000009.1 Candida albicans strain ATCC 64124 contig00009, whole genome shotgun sequence	JADLIU010000010.1 Candida albicans strain ATCC 64124 contig00010, whole genome shotgun sequence	JADLIU010000011.1 Candida albicans strain ATCC 64124 contig00011, whole genome shotgun sequence	JADLIU010000012.1 Candida albicans strain ATCC 64124 contig00012, whole genome shotgun sequence	JADLIU010000013.1 Candida albicans strain ATCC 64124 contig00013, whole genome shotgun sequence	JADLIU010000014.1 Candida albicans strain ATCC 64124 contig00014, whole genome shotgun sequence	JADLIU010000015.1 Candida albicans strain ATCC 64124 contig00015, whole genome shotgun sequence	JADLIU010000016.1 Candida albicans strain ATCC 64124 contig00016, whole genome shotgun sequence	JADLIU010000017.1 Candida albicans strain ATCC 64124 contig00017, whole genome shotgun sequence	JADLIU010000018.1 Candida albicans strain ATCC 64124 contig00018, whole genome shotgun sequence	JADLIU010000019.1 Candida albicans strain ATCC 64124 contig00019, whole genome shotgun sequence	JADLIU010000020.1 Candida albicans strain ATCC 64124 contig00020, whole genome shotgun sequence	JADLIU010000021.1 Candida albicans strain ATCC 64124 contig00021, whole genome shotgun sequence	JADLIU010000022.1 Candida albicans strain ATCC 64124 contig00022, whole genome shotgun sequence	JADLIU010000023.1 Candida albicans strain ATCC 64124 contig00023, whole genome shotgun sequence	JADLIU010000024.1 Candida albicans strain ATCC 64124 contig00024, whole genome shotgun sequence	JADLIU010000025.1 Candida albicans strain ATCC 64124 contig00025, whole genome shotgun sequence	JADLIU010000026.1 Candida albicans strain ATCC 64124 contig00026, whole genome shotgun sequence	JADLIU010000027.1 Candida albicans strain ATCC 64124 contig00027, whole genome shotgun sequence	JADLIU010000028.1 Candida albicans strain ATCC 64124 contig00028, whole genome shotgun sequence	JADLIU010000029.1 Candida albicans strain ATCC 64124 contig00029, whole genome shotgun sequence	JADLIU010000030.1 Candida albicans strain ATCC 64124 contig00030, whole genome shotgun sequence	JADLIU010000031.1 Candida albicans strain ATCC 64124 contig00031, whole genome shotgun sequence	JADLIU010000032.1 Candida albicans strain ATCC 64124 contig00032, whole genome shotgun sequence	JADLIU010000033.1 Candida albicans strain ATCC 64124 contig00033, whole genome shotgun sequence	JADLIU010000034.1 Candida albicans strain ATCC 64124 contig00034, whole genome shotgun sequence	JADLIU010000035.1 Candida albicans strain ATCC 64124 contig00035, whole genome shotgun sequence	JADLIU010000036.1 Candida albicans strain ATCC 64124 contig00036, whole genome shotgun sequence	JADLIU010000037.1 Candida albicans strain ATCC 64124 contig00037, whole genome shotgun sequence	JADLIU010000038.1 Candida albicans strain ATCC 64124 contig00038, whole genome shotgun sequence	JADLIU010000039.1 Candida albicans strain ATCC 64124 contig00039, whole genome shotgun sequence	JADLIU010000040.1 Candida albicans strain ATCC 64124 contig00040, whole genome shotgun sequence	JADLIU010000041.1 Candida albicans strain ATCC 64124 contig00041, whole genome shotgun sequence	JADLIU010000042.1 Candida albicans strain ATCC 64124 contig00042, whole genome shotgun sequence	JADLIU010000043.1 Candida albicans strain ATCC 64124 contig00043, whole genome shotgun sequence	JADLIU010000044.1 Candida albicans strain ATCC 64124 contig00044, whole genome shotgun sequence	JADLIU010000045.1 Candida albicans strain ATCC 64124 contig00045, whole genome shotgun sequence	JADLIU010000046.1 Candida albicans strain ATCC 64124 contig00046, whole genome shotgun sequence	JADLIU010000047.1 Candida albicans strain ATCC 64124 contig00047, whole genome shotgun sequence	JADLIU010000048.1 Candida albicans strain ATCC 64124 contig00048, whole genome shotgun sequence
GCA_000773845	AJIQ01000001.1 Candida albicans 12C supercont2.1, whole genome shotgun sequence	AJIQ01000001.1 Candida albicans 12C supercont2.1, whole genome shotgun sequence	AJIQ01000010.1 Candida albicans 12C supercont2.10, whole genome shotgun sequence	AJIQ01000011.1 Candida albicans 12C supercont2.11, whole genome shotgun sequence	AJIQ01000012.1 Candida albicans 12C supercont2.12, whole genome shotgun sequence	AJIQ01000013.1 Candida albicans 12C supercont2.13, whole genome shotgun sequence	AJIQ01000014.1 Candida albicans 12C supercont2.14, whole genome shotgun sequence	AJIQ01000015.1 Candida albicans 12C supercont2.15, whole genome shotgun sequence	AJIQ01000016.1 Candida albicans 12C supercont2.16, whole genome shotgun sequence	AJIQ01000017.1 Candida albicans 12C supercont2.17, whole genome shotgun sequence	AJIQ01000018.1 Candida albicans 12C supercont2.18, whole genome shotgun sequence	AJIQ01000019.1 Candida albicans 12C supercont2.19, whole genome shotgun sequence	AJIQ01000002.1 Candida albicans 12C supercont2.2, whole genome shotgun sequence	AJIQ01000020.1 Candida albicans 12C supercont2.20, whole genome shotgun sequence	AJIQ01000021.1 Candida albicans 12C supercont2.21, whole genome shotgun sequence	AJIQ01000022.1 Candida albicans 12C supercont2.22, whole genome shotgun sequence	AJIQ01000023.1 Candida albicans 12C supercont2.23, whole genome shotgun sequence	AJIQ01000024.1 Candida albicans 12C supercont2.24, whole genome shotgun sequence	AJIQ01000025.1 Candida albicans 12C supercont2.25, whole genome shotgun sequence	AJIQ01000026.1 Candida albicans 12C supercont2.26, whole genome shotgun sequence	AJIQ01000027.1 Candida albicans 12C supercont2.27, whole genome shotgun sequence	AJIQ01000028.1 Candida albicans 12C supercont2.28, whole genome shotgun sequence	AJIQ01000029.1 Candida albicans 12C supercont2.29, whole genome shotgun sequence	AJIQ01000003.1 Candida albicans 12C supercont2.3, whole genome shotgun sequence	AJIQ01000030.1 Candida albicans 12C supercont2.30, whole genome shotgun sequence	AJIQ01000031.1 Candida albicans 12C supercont2.31, whole genome shotgun sequence	AJIQ01000032.1 Candida albicans 12C supercont2.32, whole genome shotgun sequence	AJIQ01000033.1 Candida albicans 12C supercont2.33, whole genome shotgun sequence	AJIQ01000034.1 Candida albicans 12C supercont2.34, whole genome shotgun sequence	AJIQ01000035.1 Candida albicans 12C supercont2.35, whole genome shotgun sequence	AJIQ01000036.1 Candida albicans 12C supercont2.36, whole genome shotgun sequence	AJIQ01000037.1 Candida albicans 12C supercont2.37, whole genome shotgun sequence	AJIQ01000038.1 Candida albicans 12C supercont2.38, whole genome shotgun sequence	AJIQ01000039.1 Candida albicans 12C supercont2.39, whole genome shotgun sequence	AJIQ01000004.1 Candida albicans 12C supercont2.4, whole genome shotgun sequence	AJIQ01000040.1 Candida albicans 12C supercont2.40, whole genome shotgun sequence	AJIQ01000041.1 Candida albicans 12C supercont2.41, whole genome shotgun sequence	AJIQ01000042.1 Candida albicans 12C supercont2.42, whole genome shotgun sequence	AJIQ01000043.1 Candida albicans 12C supercont2.43, whole genome shotgun sequence	AJIQ01000044.1 Candida albicans 12C supercont2.44, whole genome shotgun sequence	AJIQ01000045.1 Candida albicans 12C supercont2.45, whole genome shotgun sequence	AJIQ01000046.1 Candida albicans 12C supercont2.46, whole genome shotgun sequence	AJIQ01000047.1 Candida albicans 12C supercont2.47, whole genome shotgun sequence	AJIQ01000048.1 Candida albicans 12C supercont2.48, whole genome shotgun sequence	AJIQ01000049.1 Candida albicans 12C supercont2.49, whole genome shotgun sequence	AJIQ01000005.1 Candida albicans 12C supercont2.5, whole genome shotgun sequence	AJIQ01000050.1 Candida albicans 12C supercont2.50, whole genome shotgun sequence	AJIQ01000006.1 Candida albicans 12C supercont2.6, whole genome shotgun sequence	AJIQ01000007.1 Candida albicans 12C supercont2.7, whole genome shotgun sequence
GCA_000773745	AJIU01000001.1 Candida albicans P37005 supercont2.1, whole genome shotgun sequence	AJIU01000001.1 Candida albicans P37005 supercont2.1, whole genome shotgun sequence	AJIU01000010.1 Candida albicans P37005 supercont2.10, whole genome shotgun sequence	AJIU01000011.1 Candida albicans P37005 supercont2.11, whole genome shotgun sequence	AJIU01000012.1 Candida albicans P37005 supercont2.12, whole genome shotgun sequence	AJIU01000013.1 Candida albicans P37005 supercont2.13, whole genome shotgun sequence	AJIU01000014.1 Candida albicans P37005 supercont2.14, whole genome shotgun sequence	AJIU01000015.1 Candida albicans P37005 supercont2.15, whole genome shotgun sequence	AJIU01000016.1 Candida albicans P37005 supercont2.16, whole genome shotgun sequence	AJIU01000017.1 Candida albicans P37005 supercont2.17, whole genome shotgun sequence	AJIU01000018.1 Candida albicans P37005 supercont2.18, whole genome shotgun sequence	AJIU01000019.1 Candida albicans P37005 supercont2.19, whole genome shotgun sequence	AJIU01000002.1 Candida albicans P37005 supercont2.2, whole genome shotgun sequence	AJIU01000020.1 Candida albicans P37005 supercont2.20, whole genome shotgun sequence	AJIU01000021.1 Candida albicans P37005 supercont2.21, whole genome shotgun sequence	AJIU01000022.1 Candida albicans P37005 supercont2.22, whole genome shotgun sequence	AJIU01000023.1 Candida albicans P37005 supercont2.23, whole genome shotgun sequence	AJIU01000024.1 Candida albicans P37005 supercont2.24, whole genome shotgun sequence	AJIU01000025.1 Candida albicans P37005 supercont2.25, whole genome shotgun sequence	AJIU01000026.1 Candida albicans P37005 supercont2.26, whole genome shotgun sequence	AJIU01000027.1 Candida albicans P37005 supercont2.27, whole genome shotgun sequence	AJIU01000028.1 Candida albicans P37005 supercont2.28, whole genome shotgun sequence	AJIU01000029.1 Candida albicans P37005 supercont2.29, whole genome shotgun sequence	AJIU01000003.1 Candida albicans P37005 supercont2.3, whole genome shotgun sequence	AJIU01000030.1 Candida albicans P37005 supercont2.30, whole genome shotgun sequence	AJIU01000031.1 Candida albicans P37005 supercont2.31, whole genome shotgun sequence	AJIU01000032.1 Candida albicans P37005 supercont2.32, whole genome shotgun sequence	AJIU01000033.1 Candida albicans P37005 supercont2.33, whole genome shotgun sequence	AJIU01000034.1 Candida albicans P37005 supercont2.34, whole genome shotgun sequence	AJIU01000035.1 Candida albicans P37005 supercont2.35, whole genome shotgun sequence	AJIU01000036.1 Candida albicans P37005 supercont2.36, whole genome shotgun sequence	AJIU01000037.1 Candida albicans P37005 supercont2.37, whole genome shotgun sequence	AJIU01000038.1 Candida albicans P37005 supercont2.38, whole genome shotgun sequence	AJIU01000039.1 Candida albicans P37005 supercont2.39, whole genome shotgun sequence	AJIU01000004.1 Candida albicans P37005 supercont2.4, whole genome shotgun sequence	AJIU01000040.1 Candida albicans P37005 supercont2.40, whole genome shotgun sequence	AJIU01000041.1 Candida albicans P37005 supercont2.41, whole genome shotgun sequence	AJIU01000042.1 Candida albicans P37005 supercont2.42, whole genome shotgun sequence	AJIU01000043.1 Candida albicans P37005 supercont2.43, whole genome shotgun sequence	AJIU01000044.1 Candida albicans P37005 supercont2.44, whole genome shotgun sequence	AJIU01000045.1 Candida albicans P37005 supercont2.45, whole genome shotgun sequence	AJIU01000005.1 Candida albicans P37005 supercont2.5, whole genome shotgun sequence	AJIU01000006.1 Candida albicans P37005 supercont2.6, whole genome shotgun sequence	AJIU01000007.1 Candida albicans P37005 supercont2.7, whole genome shotgun sequence	AJIU01000008.1 Candida albicans P37005 supercont2.8, whole genome shotgun sequence	AJIU01000009.1 Candida albicans P37005 supercont2.9, whole genome shotgun sequence
GCA_002259865	NETQ01000001.1 Candida albicans strain UAB090-W2D7 1, whole genome shotgun sequence	NETQ01000001.1 Candida albicans strain UAB090-W2D7 1, whole genome shotgun sequence	NETQ01000010.1 Candida albicans strain UAB090-W2D7 10, whole genome shotgun sequence	NETQ01000100.1 Candida albicans strain UAB090-W2D7 100, whole genome shotgun sequence	NETQ01000101.1 Candida albicans strain UAB090-W2D7 101, whole genome shotgun sequence	NETQ01000102.1 Candida albicans strain UAB090-W2D7 102, whole genome shotgun sequence	NETQ01000103.1 Candida albicans strain UAB090-W2D7 103, whole genome shotgun sequence	NETQ01000104.1 Candida albicans strain UAB090-W2D7 104, whole genome shotgun sequence	NETQ01000105.1 Candida albicans strain UAB090-W2D7 105, whole genome shotgun sequence	NETQ01000106.1 Candida albicans strain UAB090-W2D7 106, whole genome shotgun sequence	NETQ01000107.1 Candida albicans strain UAB090-W2D7 107, whole genome shotgun sequence	NETQ01000108.1 Candida albicans strain UAB090-W2D7 108, whole genome shotgun sequence	NETQ01000109.1 Candida albicans strain UAB090-W2D7 109, whole genome shotgun sequence	NETQ01000011.1 Candida albicans strain UAB090-W2D7 11, whole genome shotgun sequence	NETQ01000110.1 Candida albicans strain UAB090-W2D7 110, whole genome shotgun sequence	NETQ01000111.1 Candida albicans strain UAB090-W2D7 111, whole genome shotgun sequence	NETQ01000112.1 Candida albicans strain UAB090-W2D7 112, whole genome shotgun sequence	NETQ01000113.1 Candida albicans strain UAB090-W2D7 113, whole genome shotgun sequence	NETQ01000114.1 Candida albicans strain UAB090-W2D7 114, whole genome shotgun sequence	NETQ01000115.1 Candida albicans strain UAB090-W2D7 115, whole genome shotgun sequence	NETQ01000116.1 Candida albicans strain UAB090-W2D7 116, whole genome shotgun sequence	NETQ01000117.1 Candida albicans strain UAB090-W2D7 117, whole genome shotgun sequence	NETQ01000118.1 Candida albicans strain UAB090-W2D7 118, whole genome shotgun sequence	NETQ01000119.1 Candida albicans strain UAB090-W2D7 119, whole genome shotgun sequence	NETQ01000012.1 Candida albicans strain UAB090-W2D7 12, whole genome shotgun sequence	NETQ01000120.1 Candida albicans strain UAB090-W2D7 120, whole genome shotgun sequence	NETQ01000121.1 Candida albicans strain UAB090-W2D7 121, whole genome shotgun sequence	NETQ01000122.1 Candida albicans strain UAB090-W2D7 122, whole genome shotgun sequence	NETQ01000123.1 Candida albicans strain UAB090-W2D7 123, whole genome shotgun sequence	NETQ01000124.1 Candida albicans strain UAB090-W2D7 124, whole genome shotgun sequence	NETQ01000125.1 Candida albicans strain UAB090-W2D7 125, whole genome shotgun sequence	NETQ01000126.1 Candida albicans strain UAB090-W2D7 126, whole genome shotgun sequence	NETQ01000127.1 Candida albicans strain UAB090-W2D7 127, whole genome shotgun sequence	NETQ01000128.1 Candida albicans strain UAB090-W2D7 128, whole genome shotgun sequence	NETQ01000129.1 Candida albicans strain UAB090-W2D7 129, whole genome shotgun sequence	NETQ01000013.1 Candida albicans strain UAB090-W2D7 13, whole genome shotgun sequence	NETQ01000130.1 Candida albicans strain UAB090-W2D7 130, whole genome shotgun sequence	NETQ01000131.1 Candida albicans strain UAB090-W2D7 131, whole genome shotgun sequence	NETQ01000132.1 Candida albicans strain UAB090-W2D7 132, whole genome shotgun sequence	NETQ01000133.1 Candida albicans strain UAB090-W2D7 133, whole genome shotgun sequence	NETQ01000134.1 Candida albicans strain UAB090-W2D7 134, whole genome shotgun sequence	NETQ01000135.1 Candida albicans strain UAB090-W2D7 135, whole genome shotgun sequence	NETQ01000136.1 Candida albicans strain UAB090-W2D7 136, whole genome shotgun sequence	NETQ01000137.1 Candida albicans strain UAB090-W2D7 137, whole genome shotgun sequence	NETQ01000138.1 Candida albicans strain UAB090-W2D7 138, whole genome shotgun sequence	NETQ01000139.1 Candida albicans strain UAB090-W2D7 139, whole genome shotgun sequence	NETQ01000014.1 Candida albicans strain UAB090-W2D7 14, whole genome shotgun sequence	NETQ01000140.1 Candida albicans strain UAB090-W2D7 140, whole genome shotgun sequence	NETQ01000141.1 Candida albicans strain UAB090-W2D7 141, whole genome shotgun sequence
GCA_000447515	KE650877.1 Candida albicans A67 unplaced genomic scaffold supercont1.1, whole genome shotgun sequence	KE650877.1 Candida albicans A67 unplaced genomic scaffold supercont1.1, whole genome shotgun sequence	KE650878.1 Candida albicans A67 unplaced genomic scaffold supercont1.10, whole genome shotgun sequence	KE650879.1 Candida albicans A67 unplaced genomic scaffold supercont1.11, whole genome shotgun sequence	AVAU01000096.1 Candida albicans A67 cont1.96, whole genome shotgun sequence	AVAU01000097.1 Candida albicans A67 cont1.97, whole genome shotgun sequence	KE650880.1 Candida albicans A67 unplaced genomic scaffold supercont1.14, whole genome shotgun sequence	KE650881.1 Candida albicans A67 unplaced genomic scaffold supercont1.15, whole genome shotgun sequence	KE650882.1 Candida albicans A67 unplaced genomic scaffold supercont1.16, whole genome shotgun sequence	KE650883.1 Candida albicans A67 unplaced genomic scaffold supercont1.17, whole genome shotgun sequence	KE650884.1 Candida albicans A67 unplaced genomic scaffold supercont1.18, whole genome shotgun sequence	KE650885.1 Candida albicans A67 unplaced genomic scaffold supercont1.19, whole genome shotgun sequence	KE650886.1 Candida albicans A67 unplaced genomic scaffold supercont1.2, whole genome shotgun sequence	KE650887.1 Candida albicans A67 unplaced genomic scaffold supercont1.20, whole genome shotgun sequence	KE650888.1 Candida albicans A67 unplaced genomic scaffold supercont1.21, whole genome shotgun sequence	KE650889.1 Candida albicans A67 unplaced genomic scaffold supercont1.22, whole genome shotgun sequence	KE650890.1 Candida albicans A67 unplaced genomic scaffold supercont1.23, whole genome shotgun sequence	AVAU01000139.1 Candida albicans A67 cont1.139, whole genome shotgun sequence	KE650891.1 Candida albicans A67 unplaced genomic scaffold supercont1.25, whole genome shotgun sequence	KE650892.1 Candida albicans A67 unplaced genomic scaffold supercont1.26, whole genome shotgun sequence	KE650893.1 Candida albicans A67 unplaced genomic scaffold supercont1.27, whole genome shotgun sequence	KE650894.1 Candida albicans A67 unplaced genomic scaffold supercont1.28, whole genome shotgun sequence	KE650895.1 Candida albicans A67 unplaced genomic scaffold supercont1.29, whole genome shotgun sequence	KE650896.1 Candida albicans A67 unplaced genomic scaffold supercont1.3, whole genome shotgun sequence	KE650897.1 Candida albicans A67 unplaced genomic scaffold supercont1.30, whole genome shotgun sequence	KE650898.1 Candida albicans A67 unplaced genomic scaffold supercont1.31, whole genome shotgun sequence	AVAU01000179.1 Candida albicans A67 cont1.179, whole genome shotgun sequence	KE650899.1 Candida albicans A67 unplaced genomic scaffold supercont1.33, whole genome shotgun sequence	KE650900.1 Candida albicans A67 unplaced genomic scaffold supercont1.34, whole genome shotgun sequence	KE650901.1 Candida albicans A67 unplaced genomic scaffold supercont1.35, whole genome shotgun sequence	KE650902.1 Candida albicans A67 unplaced genomic scaffold supercont1.36, whole genome shotgun sequence	AVAU01000205.1 Candida albicans A67 cont1.205, whole genome shotgun sequence	KE650903.1 Candida albicans A67 unplaced genomic scaffold supercont1.38, whole genome shotgun sequence	KE650904.1 Candida albicans A67 unplaced genomic scaffold supercont1.39, whole genome shotgun sequence	KE650905.1 Candida albicans A67 unplaced genomic scaffold supercont1.4, whole genome shotgun sequence	KE650906.1 Candida albicans A67 unplaced genomic scaffold supercont1.40, whole genome shotgun sequence	AVAU01000236.1 Candida albicans A67 cont1.236, whole genome shotgun sequence	AVAU01000237.1 Candida albicans A67 cont1.237, whole genome shotgun sequence	AVAU01000238.1 Candida albicans A67 cont1.238, whole genome shotgun sequence	AVAU01000239.1 Candida albicans A67 cont1.239, whole genome shotgun sequence	AVAU01000240.1 Candida albicans A67 cont1.240, whole genome shotgun sequence	AVAU01000241.1 Candida albicans A67 cont1.241, whole genome shotgun sequence	AVAU01000242.1 Candida albicans A67 cont1.242, whole genome shotgun sequence	AVAU01000243.1 Candida albicans A67 cont1.243, whole genome shotgun sequence	AVAU01000244.1 Candida albicans A67 cont1.244, whole genome shotgun sequence	KE650907.1 Candida albicans A67 unplaced genomic scaffold supercont1.5, whole genome shotgun sequence	AVAU01000245.1 Candida albicans A67 cont1.245, whole genome shotgun sequence	AVAU01000246.1 Candida albicans A67 cont1.246, whole genome shotgun sequence	AVAU01000247.1 Candida albicans A67 cont1.247, whole genome shotgun sequence
GCA_025767555	JAMFPN010000001.1 Candida albicans strain PYS4401 ctg_1, whole genome shotgun sequence	JAMFPN010000001.1 Candida albicans strain PYS4401 ctg_1, whole genome shotgun sequence	JAMFPN010000010.1 Candida albicans strain PYS4401 ctg_10, whole genome shotgun sequence	JAMFPN010000100.1 Candida albicans strain PYS4401 ctg_100, whole genome shotgun sequence	JAMFPN010001000.1 Candida albicans strain PYS4401 ctg_1000, whole genome shotgun sequence	JAMFPN010001001.1 Candida albicans strain PYS4401 ctg_1001, whole genome shotgun sequence	JAMFPN010001002.1 Candida albicans strain PYS4401 ctg_1002, whole genome shotgun sequence	JAMFPN010001003.1 Candida albicans strain PYS4401 ctg_1003, whole genome shotgun sequence	JAMFPN010001004.1 Candida albicans strain PYS4401 ctg_1004, whole genome shotgun sequence	JAMFPN010001005.1 Candida albicans strain PYS4401 ctg_1005, whole genome shotgun sequence	JAMFPN010001006.1 Candida albicans strain PYS4401 ctg_1006, whole genome shotgun sequence	JAMFPN010001007.1 Candida albicans strain PYS4401 ctg_1007, whole genome shotgun sequence	JAMFPN010001008.1 Candida albicans strain PYS4401 ctg_1008, whole genome shotgun sequence	JAMFPN010001009.1 Candida albicans strain PYS4401 ctg_1009, whole genome shotgun sequence	JAMFPN010000101.1 Candida albicans strain PYS4401 ctg_101, whole genome shotgun sequence	JAMFPN010001010.1 Candida albicans strain PYS4401 ctg_1010, whole genome shotgun sequence	JAMFPN010001011.1 Candida albicans strain PYS4401 ctg_1011, whole genome shotgun sequence	JAMFPN010001012.1 Candida albicans strain PYS4401 ctg_1012, whole genome shotgun sequence	JAMFPN010001013.1 Candida albicans strain PYS4401 ctg_1013, whole genome shotgun sequence	JAMFPN010001014.1 Candida albicans strain PYS4401 ctg_1014, whole genome shotgun sequence	JAMFPN010001015.1 Candida albicans strain PYS4401 ctg_1015, whole genome shotgun sequence	JAMFPN010001016.1 Candida albicans strain PYS4401 ctg_1016, whole genome shotgun sequence	JAMFPN010001017.1 Candida albicans strain PYS4401 ctg_1017, whole genome shotgun sequence	JAMFPN010001018.1 Candida albicans strain PYS4401 ctg_1018, whole genome shotgun sequence	JAMFPN010001019.1 Candida albicans strain PYS4401 ctg_1019, whole genome shotgun sequence	JAMFPN010000102.1 Candida albicans strain PYS4401 ctg_102, whole genome shotgun sequence	JAMFPN010001020.1 Candida albicans strain PYS4401 ctg_1020, whole genome shotgun sequence	JAMFPN010001021.1 Candida albicans strain PYS4401 ctg_1021, whole genome shotgun sequence	JAMFPN010001022.1 Candida albicans strain PYS4401 ctg_1022, whole genome shotgun sequence	JAMFPN010001023.1 Candida albicans strain PYS4401 ctg_1023, whole genome shotgun sequence	JAMFPN010001024.1 Candida albicans strain PYS4401 ctg_1024, whole genome shotgun sequence	JAMFPN010001025.1 Candida albicans strain PYS4401 ctg_1025, whole genome shotgun sequence	JAMFPN010001026.1 Candida albicans strain PYS4401 ctg_1026, whole genome shotgun sequence	JAMFPN010001027.1 Candida albicans strain PYS4401 ctg_1027, whole genome shotgun sequence	JAMFPN010001028.1 Candida albicans strain PYS4401 ctg_1028, whole genome shotgun sequence	JAMFPN010001029.1 Candida albicans strain PYS4401 ctg_1029, whole genome shotgun sequence	JAMFPN010000103.1 Candida albicans strain PYS4401 ctg_103, whole genome shotgun sequence	JAMFPN010001030.1 Candida albicans strain PYS4401 ctg_1030, whole genome shotgun sequence	JAMFPN010001031.1 Candida albicans strain PYS4401 ctg_1031, whole genome shotgun sequence	JAMFPN010001032.1 Candida albicans strain PYS4401 ctg_1032, whole genome shotgun sequence	JAMFPN010001033.1 Candida albicans strain PYS4401 ctg_1033, whole genome shotgun sequence	JAMFPN010001034.1 Candida albicans strain PYS4401 ctg_1034, whole genome shotgun sequence	JAMFPN010001035.1 Candida albicans strain PYS4401 ctg_1035, whole genome shotgun sequence	JAMFPN010001036.1 Candida albicans strain PYS4401 ctg_1036, whole genome shotgun sequence	JAMFPN010001037.1 Candida albicans strain PYS4401 ctg_1037, whole genome shotgun sequence	JAMFPN010001038.1 Candida albicans strain PYS4401 ctg_1038, whole genome shotgun sequence	JAMFPN010001039.1 Candida albicans strain PYS4401 ctg_1039, whole genome shotgun sequence	JAMFPN010000104.1 Candida albicans strain PYS4401 ctg_104, whole genome shotgun sequence	JAMFPN010001040.1 Candida albicans strain PYS4401 ctg_1040, whole genome shotgun sequence
GCA_014825715	JABAHU010000001.1 Candida albicans strain UCSD contig_1, whole genome shotgun sequence	JABAHU010000001.1 Candida albicans strain UCSD contig_1, whole genome shotgun sequence	JABAHU010000002.1 Candida albicans strain UCSD contig_10, whole genome shotgun sequence	JABAHU010000003.1 Candida albicans strain UCSD contig_11, whole genome shotgun sequence	JABAHU010000004.1 Candida albicans strain UCSD contig_12, whole genome shotgun sequence	JABAHU010000005.1 Candida albicans strain UCSD contig_13, whole genome shotgun sequence	JABAHU010000006.1 Candida albicans strain UCSD contig_14, whole genome shotgun sequence	JABAHU010000007.1 Candida albicans strain UCSD contig_16, whole genome shotgun sequence	JABAHU010000008.1 Candida albicans strain UCSD contig_17, whole genome shotgun sequence	JABAHU010000009.1 Candida albicans strain UCSD contig_18, whole genome shotgun sequence	JABAHU010000010.1 Candida albicans strain UCSD contig_2, whole genome shotgun sequence	JABAHU010000012.1 Candida albicans strain UCSD contig_21, whole genome shotgun sequence	JABAHU010000013.1 Candida albicans strain UCSD contig_22, whole genome shotgun sequence	JABAHU010000014.1 Candida albicans strain UCSD contig_23, whole genome shotgun sequence	JABAHU010000015.1 Candida albicans strain UCSD contig_25, whole genome shotgun sequence	JABAHU010000016.1 Candida albicans strain UCSD contig_26, whole genome shotgun sequence	JABAHU010000017.1 Candida albicans strain UCSD contig_27, whole genome shotgun sequence	JABAHU010000018.1 Candida albicans strain UCSD contig_28, whole genome shotgun sequence	JABAHU010000019.1 Candida albicans strain UCSD contig_29, whole genome shotgun sequence	JABAHU010000020.1 Candida albicans strain UCSD contig_30, whole genome shotgun sequence	JABAHU010000021.1 Candida albicans strain UCSD contig_31, whole genome shotgun sequence	JABAHU010000022.1 Candida albicans strain UCSD contig_32, whole genome shotgun sequence	JABAHU010000023.1 Candida albicans strain UCSD contig_33, whole genome shotgun sequence	JABAHU010000024.1 Candida albicans strain UCSD contig_34, whole genome shotgun sequence	JABAHU010000025.1 Candida albicans strain UCSD contig_35, whole genome shotgun sequence	JABAHU010000026.1 Candida albicans strain UCSD contig_36, whole genome shotgun sequence	JABAHU010000028.1 Candida albicans strain UCSD contig_38, whole genome shotgun sequence	JABAHU010000029.1 Candida albicans strain UCSD contig_4, whole genome shotgun sequence	JABAHU010000030.1 Candida albicans strain UCSD contig_40, whole genome shotgun sequence	JABAHU010000031.1 Candida albicans strain UCSD contig_41, whole genome shotgun sequence	JABAHU010000032.1 Candida albicans strain UCSD contig_43, whole genome shotgun sequence	JABAHU010000033.1 Candida albicans strain UCSD contig_44, whole genome shotgun sequence	JABAHU010000034.1 Candida albicans strain UCSD contig_45, whole genome shotgun sequence	JABAHU010000035.1 Candida albicans strain UCSD contig_46, whole genome shotgun sequence	JABAHU010000036.1 Candida albicans strain UCSD contig_47, whole genome shotgun sequence	JABAHU010000037.1 Candida albicans strain UCSD contig_48, whole genome shotgun sequence	JABAHU010000038.1 Candida albicans strain UCSD contig_49, whole genome shotgun sequence	JABAHU010000039.1 Candida albicans strain UCSD contig_50, whole genome shotgun sequence	JABAHU010000040.1 Candida albicans strain UCSD contig_51, whole genome shotgun sequence	JABAHU010000041.1 Candida albicans strain UCSD contig_53, whole genome shotgun sequence	JABAHU010000042.1 Candida albicans strain UCSD contig_55, whole genome shotgun sequence	JABAHU010000043.1 Candida albicans strain UCSD contig_58, whole genome shotgun sequence	JABAHU010000044.1 Candida albicans strain UCSD contig_59, whole genome shotgun sequence	JABAHU010000045.1 Candida albicans strain UCSD contig_6, whole genome shotgun sequence	JABAHU010000047.1 Candida albicans strain UCSD contig_62, whole genome shotgun sequence	JABAHU010000048.1 Candida albicans strain UCSD contig_63, whole genome shotgun sequence	JABAHU010000049.1 Candida albicans strain UCSD contig_66, whole genome shotgun sequence	JABAHU010000050.1 Candida albicans strain UCSD contig_67, whole genome shotgun sequence	JABAHU010000051.1 Candida albicans strain UCSD contig_69, whole genome shotgun sequence
GCA_029931665	JAQJVV010000001.1 Candida albicans strain BL152 contig_1, whole genome shotgun sequence	JAQJVV010000001.1 Candida albicans strain BL152 contig_1, whole genome shotgun sequence	JAQJVV010000010.1 Candida albicans strain BL152 contig_10, whole genome shotgun sequence	JAQJVV010000100.1 Candida albicans strain BL152 contig_100, whole genome shotgun sequence	JAQJVV010000101.1 Candida albicans strain BL152 contig_101, whole genome shotgun sequence	JAQJVV010000102.1 Candida albicans strain BL152 contig_102, whole genome shotgun sequence	JAQJVV010000103.1 Candida albicans strain BL152 contig_103, whole genome shotgun sequence	JAQJVV010000104.1 Candida albicans strain BL152 contig_104, whole genome shotgun sequence	JAQJVV010000105.1 Candida albicans strain BL152 contig_105, whole genome shotgun sequence	JAQJVV010000106.1 Candida albicans strain BL152 contig_106, whole genome shotgun sequence	JAQJVV010000107.1 Candida albicans strain BL152 contig_107, whole genome shotgun sequence	JAQJVV010000108.1 Candida albicans strain BL152 contig_108, whole genome shotgun sequence	JAQJVV010000109.1 Candida albicans strain BL152 contig_109, whole genome shotgun sequence	JAQJVV010000011.1 Candida albicans strain BL152 contig_11, whole genome shotgun sequence	JAQJVV010000110.1 Candida albicans strain BL152 contig_110, whole genome shotgun sequence	JAQJVV010000111.1 Candida albicans strain BL152 contig_111, whole genome shotgun sequence	JAQJVV010000112.1 Candida albicans strain BL152 contig_112, whole genome shotgun sequence	JAQJVV010000113.1 Candida albicans strain BL152 contig_113, whole genome shotgun sequence	JAQJVV010000114.1 Candida albicans strain BL152 contig_114, whole genome shotgun sequence	JAQJVV010000115.1 Candida albicans strain BL152 contig_115, whole genome shotgun sequence	JAQJVV010000116.1 Candida albicans strain BL152 contig_116, whole genome shotgun sequence	JAQJVV010000117.1 Candida albicans strain BL152 contig_117, whole genome shotgun sequence	JAQJVV010000118.1 Candida albicans strain BL152 contig_118, whole genome shotgun sequence	JAQJVV010000119.1 Candida albicans strain BL152 contig_119, whole genome shotgun sequence	JAQJVV010000012.1 Candida albicans strain BL152 contig_12, whole genome shotgun sequence	JAQJVV010000120.1 Candida albicans strain BL152 contig_120, whole genome shotgun sequence	JAQJVV010000121.1 Candida albicans strain BL152 contig_121, whole genome shotgun sequence	JAQJVV010000122.1 Candida albicans strain BL152 contig_122, whole genome shotgun sequence	JAQJVV010000123.1 Candida albicans strain BL152 contig_123, whole genome shotgun sequence	JAQJVV010000124.1 Candida albicans strain BL152 contig_124, whole genome shotgun sequence	JAQJVV010000125.1 Candida albicans strain BL152 contig_125, whole genome shotgun sequence	JAQJVV010000126.1 Candida albicans strain BL152 contig_126, whole genome shotgun sequence	JAQJVV010000127.1 Candida albicans strain BL152 contig_127, whole genome shotgun sequence	JAQJVV010000128.1 Candida albicans strain BL152 contig_128, whole genome shotgun sequence	JAQJVV010000129.1 Candida albicans strain BL152 contig_129, whole genome shotgun sequence	JAQJVV010000013.1 Candida albicans strain BL152 contig_13, whole genome shotgun sequence	JAQJVV010000130.1 Candida albicans strain BL152 contig_130, whole genome shotgun sequence	JAQJVV010000131.1 Candida albicans strain BL152 contig_131, whole genome shotgun sequence	JAQJVV010000132.1 Candida albicans strain BL152 contig_132, whole genome shotgun sequence	JAQJVV010000133.1 Candida albicans strain BL152 contig_133, whole genome shotgun sequence	JAQJVV010000134.1 Candida albicans strain BL152 contig_134, whole genome shotgun sequence	JAQJVV010000135.1 Candida albicans strain BL152 contig_135, whole genome shotgun sequence	JAQJVV010000136.1 Candida albicans strain BL152 contig_136, whole genome shotgun sequence	JAQJVV010000137.1 Candida albicans strain BL152 contig_137, whole genome shotgun sequence	JAQJVV010000138.1 Candida albicans strain BL152 contig_138, whole genome shotgun sequence	JAQJVV010000139.1 Candida albicans strain BL152 contig_139, whole genome shotgun sequence	JAQJVV010000014.1 Candida albicans strain BL152 contig_14, whole genome shotgun sequence	JAQJVV010000140.1 Candida albicans strain BL152 contig_140, whole genome shotgun sequence	JAQJVV010000141.1 Candida albicans strain BL152 contig_141, whole genome shotgun sequence
GCA_015344825	JADLII010000001.1 Candida albicans strain ATCC 18804 contig00001, whole genome shotgun sequence	JADLII010000001.1 Candida albicans strain ATCC 18804 contig00001, whole genome shotgun sequence	JADLII010000002.1 Candida albicans strain ATCC 18804 contig00002, whole genome shotgun sequence	JADLII010000003.1 Candida albicans strain ATCC 18804 contig00003, whole genome shotgun sequence	JADLII010000004.1 Candida albicans strain ATCC 18804 contig00004, whole genome shotgun sequence	JADLII010000005.1 Candida albicans strain ATCC 18804 contig00005, whole genome shotgun sequence	JADLII010000006.1 Candida albicans strain ATCC 18804 contig00006, whole genome shotgun sequence	JADLII010000007.1 Candida albicans strain ATCC 18804 contig00007, whole genome shotgun sequence	JADLII010000008.1 Candida albicans strain ATCC 18804 contig00008, whole genome shotgun sequence	JADLII010000009.1 Candida albicans strain ATCC 18804 contig00009, whole genome shotgun sequence	JADLII010000010.1 Candida albicans strain ATCC 18804 contig00010, whole genome shotgun sequence	JADLII010000011.1 Candida albicans strain ATCC 18804 contig00011, whole genome shotgun sequence	JADLII010000012.1 Candida albicans strain ATCC 18804 contig00012, whole genome shotgun sequence	JADLII010000013.1 Candida albicans strain ATCC 18804 contig00013, whole genome shotgun sequence	JADLII010000014.1 Candida albicans strain ATCC 18804 contig00014, whole genome shotgun sequence	JADLII010000015.1 Candida albicans strain ATCC 18804 contig00015, whole genome shotgun sequence	JADLII010000016.1 Candida albicans strain ATCC 18804 contig00016, whole genome shotgun sequence	JADLII010000017.1 Candida albicans strain ATCC 18804 contig00017, whole genome shotgun sequence	JADLII010000018.1 Candida albicans strain ATCC 18804 contig00018, whole genome shotgun sequence	JADLII010000019.1 Candida albicans strain ATCC 18804 contig00019, whole genome shotgun sequence	JADLII010000020.1 Candida albicans strain ATCC 18804 contig00020, whole genome shotgun sequence	JADLII010000021.1 Candida albicans strain ATCC 18804 contig00021, whole genome shotgun sequence	JADLII010000022.1 Candida albicans strain ATCC 18804 contig00022, whole genome shotgun sequence	JADLII010000023.1 Candida albicans strain ATCC 18804 contig00023, whole genome shotgun sequence	JADLII010000024.1 Candida albicans strain ATCC 18804 contig00024, whole genome shotgun sequence	JADLII010000025.1 Candida albicans strain ATCC 18804 contig00025, whole genome shotgun sequence	JADLII010000026.1 Candida albicans strain ATCC 18804 contig00026, whole genome shotgun sequence	JADLII010000027.1 Candida albicans strain ATCC 18804 contig00027, whole genome shotgun sequence	JADLII010000028.1 Candida albicans strain ATCC 18804 contig00028, whole genome shotgun sequence	JADLII010000029.1 Candida albicans strain ATCC 18804 contig00029, whole genome shotgun sequence	JADLII010000030.1 Candida albicans strain ATCC 18804 contig00030, whole genome shotgun sequence	JADLII010000031.1 Candida albicans strain ATCC 18804 contig00031, whole genome shotgun sequence	JADLII010000032.1 Candida albicans strain ATCC 18804 contig00032, whole genome shotgun sequence	JADLII010000033.1 Candida albicans strain ATCC 18804 contig00033, whole genome shotgun sequence	JADLII010000034.1 Candida albicans strain ATCC 18804 contig00034, whole genome shotgun sequence	JADLII010000035.1 Candida albicans strain ATCC 18804 contig00035, whole genome shotgun sequence	JADLII010000036.1 Candida albicans strain ATCC 18804 contig00036, whole genome shotgun sequence	JADLII010000037.1 Candida albicans strain ATCC 18804 contig00037, whole genome shotgun sequence	JADLII010000038.1 Candida albicans strain ATCC 18804 contig00038, whole genome shotgun sequence	JADLII010000039.1 Candida albicans strain ATCC 18804 contig00039, whole genome shotgun sequence	JADLII010000040.1 Candida albicans strain ATCC 18804 contig00040, whole genome shotgun sequence	JADLII010000041.1 Candida albicans strain ATCC 18804 contig00041, whole genome shotgun sequence	JADLII010000042.1 Candida albicans strain ATCC 18804 contig00042, whole genome shotgun sequence	JADLII010000043.1 Candida albicans strain ATCC 18804 contig00043, whole genome shotgun sequence	JADLII010000044.1 Candida albicans strain ATCC 18804 contig00044, whole genome shotgun sequence	JADLII010000045.1 Candida albicans strain ATCC 18804 contig00045, whole genome shotgun sequence	JADLII010000046.1 Candida albicans strain ATCC 18804 contig00046, whole genome shotgun sequence	JADLII010000047.1 Candida albicans strain ATCC 18804 contig00047, whole genome shotgun sequence	JADLII010000048.1 Candida albicans strain ATCC 18804 contig00048, whole genome shotgun sequence
GCA_015227795	JACYCK010000001.1 Candida albicans strain ATCC 10231 contig00001, whole genome shotgun sequence	JACYCK010000001.1 Candida albicans strain ATCC 10231 contig00001, whole genome shotgun sequence	JACYCK010000002.1 Candida albicans strain ATCC 10231 contig00002, whole genome shotgun sequence	JACYCK010000003.1 Candida albicans strain ATCC 10231 contig00003, whole genome shotgun sequence	JACYCK010000004.1 Candida albicans strain ATCC 10231 contig00004, whole genome shotgun sequence	JACYCK010000005.1 Candida albicans strain ATCC 10231 contig00005, whole genome shotgun sequence	JACYCK010000006.1 Candida albicans strain ATCC 10231 contig00006, whole genome shotgun sequence	JACYCK010000007.1 Candida albicans strain ATCC 10231 contig00007, whole genome shotgun sequence	JACYCK010000008.1 Candida albicans strain ATCC 10231 contig00008, whole genome shotgun sequence	JACYCK010000009.1 Candida albicans strain ATCC 10231 contig00009, whole genome shotgun sequence	JACYCK010000010.1 Candida albicans strain ATCC 10231 contig00010, whole genome shotgun sequence	JACYCK010000011.1 Candida albicans strain ATCC 10231 contig00011, whole genome shotgun sequence	JACYCK010000012.1 Candida albicans strain ATCC 10231 contig00012, whole genome shotgun sequence	JACYCK010000013.1 Candida albicans strain ATCC 10231 contig00013, whole genome shotgun sequence	JACYCK010000014.1 Candida albicans strain ATCC 10231 contig00014, whole genome shotgun sequence	JACYCK010000015.1 Candida albicans strain ATCC 10231 contig00015, whole genome shotgun sequence	JACYCK010000016.1 Candida albicans strain ATCC 10231 contig00016, whole genome shotgun sequence	JACYCK010000017.1 Candida albicans strain ATCC 10231 contig00017, whole genome shotgun sequence	JACYCK010000018.1 Candida albicans strain ATCC 10231 contig00018, whole genome shotgun sequence	JACYCK010000019.1 Candida albicans strain ATCC 10231 contig00019, whole genome shotgun sequence	JACYCK010000020.1 Candida albicans strain ATCC 10231 contig00020, whole genome shotgun sequence	JACYCK010000021.1 Candida albicans strain ATCC 10231 contig00021, whole genome shotgun sequence	JACYCK010000022.1 Candida albicans strain ATCC 10231 contig00022, whole genome shotgun sequence	JACYCK010000023.1 Candida albicans strain ATCC 10231 contig00023, whole genome shotgun sequence	JACYCK010000024.1 Candida albicans strain ATCC 10231 contig00024, whole genome shotgun sequence	JACYCK010000025.1 Candida albicans strain ATCC 10231 contig00025, whole genome shotgun sequence	JACYCK010000026.1 Candida albicans strain ATCC 10231 contig00026, whole genome shotgun sequence	JACYCK010000027.1 Candida albicans strain ATCC 10231 contig00027, whole genome shotgun sequence	JACYCK010000028.1 Candida albicans strain ATCC 10231 contig00028, whole genome shotgun sequence	JACYCK010000029.1 Candida albicans strain ATCC 10231 contig00029, whole genome shotgun sequence	JACYCK010000030.1 Candida albicans strain ATCC 10231 contig00030, whole genome shotgun sequence	JACYCK010000031.1 Candida albicans strain ATCC 10231 contig00031, whole genome shotgun sequence	JACYCK010000032.1 Candida albicans strain ATCC 10231 contig00032, whole genome shotgun sequence	JACYCK010000033.1 Candida albicans strain ATCC 10231 contig00033, whole genome shotgun sequence	JACYCK010000034.1 Candida albicans strain ATCC 10231 contig00034, whole genome shotgun sequence	JACYCK010000035.1 Candida albicans strain ATCC 10231 contig00035, whole genome shotgun sequence	JACYCK010000036.1 Candida albicans strain ATCC 10231 contig00036, whole genome shotgun sequence	JACYCK010000037.1 Candida albicans strain ATCC 10231 contig00037, whole genome shotgun sequence	JACYCK010000038.1 Candida albicans strain ATCC 10231 contig00038, whole genome shotgun sequence	JACYCK010000039.1 Candida albicans strain ATCC 10231 contig00039, whole genome shotgun sequence	JACYCK010000040.1 Candida albicans strain ATCC 10231 contig00040, whole genome shotgun sequence	JACYCK010000041.1 Candida albicans strain ATCC 10231 contig00041, whole genome shotgun sequence	JACYCK010000042.1 Candida albicans strain ATCC 10231 contig00042, whole genome shotgun sequence	JACYCK010000043.1 Candida albicans strain ATCC 10231 contig00043, whole genome shotgun sequence	JACYCK010000044.1 Candida albicans strain ATCC 10231 contig00044, whole genome shotgun sequence	JACYCK010000045.1 Candida albicans strain ATCC 10231 contig00045, whole genome shotgun sequence	JACYCK010000046.1 Candida albicans strain ATCC 10231 contig00046, whole genome shotgun sequence	JACYCK010000047.1 Candida albicans strain ATCC 10231 contig00047, whole genome shotgun sequence	JACYCK010000048.1 Candida albicans strain ATCC 10231 contig00048, whole genome shotgun sequence
GCA_005890695	VBUW01000001.1 Candida albicans strain NCYC 4144 000000F_001_arrow, whole genome shotgun sequence	VBUW01000001.1 Candida albicans strain NCYC 4144 000000F_001_arrow, whole genome shotgun sequence	VBUW01000002.1 Candida albicans strain NCYC 4144 000000F_002_arrow, whole genome shotgun sequence	VBUW01000003.1 Candida albicans strain NCYC 4144 000000F_003_arrow, whole genome shotgun sequence	VBUW01000004.1 Candida albicans strain NCYC 4144 000000F_004_arrow, whole genome shotgun sequence	VBUW01000005.1 Candida albicans strain NCYC 4144 000000F_005_arrow, whole genome shotgun sequence	VBUW01000006.1 Candida albicans strain NCYC 4144 000000F_006_arrow, whole genome shotgun sequence	VBUW01000007.1 Candida albicans strain NCYC 4144 000000F_008_arrow, whole genome shotgun sequence	VBUW01000008.1 Candida albicans strain NCYC 4144 000000F_009_arrow, whole genome shotgun sequence	VBUW01000009.1 Candida albicans strain NCYC 4144 000000F_010_arrow, whole genome shotgun sequence	VBUW01000010.1 Candida albicans strain NCYC 4144 000000F_011_arrow, whole genome shotgun sequence	VBUW01000011.1 Candida albicans strain NCYC 4144 000000F_012_arrow, whole genome shotgun sequence	VBUW01000012.1 Candida albicans strain NCYC 4144 000001F_001_arrow, whole genome shotgun sequence	VBUW01000013.1 Candida albicans strain NCYC 4144 000001F_002_arrow, whole genome shotgun sequence	VBUW01000014.1 Candida albicans strain NCYC 4144 000001F_004_arrow, whole genome shotgun sequence	VBUW01000015.1 Candida albicans strain NCYC 4144 000001F_005_arrow, whole genome shotgun sequence	VBUW01000016.1 Candida albicans strain NCYC 4144 000001F_006_arrow, whole genome shotgun sequence	VBUW01000017.1 Candida albicans strain NCYC 4144 000001F_007_arrow, whole genome shotgun sequence	VBUW01000018.1 Candida albicans strain NCYC 4144 000001F_008_arrow, whole genome shotgun sequence	VBUW01000019.1 Candida albicans strain NCYC 4144 000001F_009_arrow, whole genome shotgun sequence	VBUW01000020.1 Candida albicans strain NCYC 4144 000001F_010_arrow, whole genome shotgun sequence	VBUW01000021.1 Candida albicans strain NCYC 4144 000001F_011_arrow, whole genome shotgun sequence	VBUW01000022.1 Candida albicans strain NCYC 4144 000001F_012_arrow, whole genome shotgun sequence	VBUW01000023.1 Candida albicans strain NCYC 4144 000002F_001_arrow, whole genome shotgun sequence	VBUW01000024.1 Candida albicans strain NCYC 4144 000002F_002_arrow, whole genome shotgun sequence	VBUW01000025.1 Candida albicans strain NCYC 4144 000002F_003_arrow, whole genome shotgun sequence	VBUW01000026.1 Candida albicans strain NCYC 4144 000002F_004_arrow, whole genome shotgun sequence	VBUW01000027.1 Candida albicans strain NCYC 4144 000002F_005_arrow, whole genome shotgun sequence	VBUW01000028.1 Candida albicans strain NCYC 4144 000002F_006_arrow, whole genome shotgun sequence	VBUW01000029.1 Candida albicans strain NCYC 4144 000002F_007_arrow, whole genome shotgun sequence	VBUW01000030.1 Candida albicans strain NCYC 4144 000002F_008_arrow, whole genome shotgun sequence	VBUW01000031.1 Candida albicans strain NCYC 4144 000002F_009_arrow, whole genome shotgun sequence	VBUW01000032.1 Candida albicans strain NCYC 4144 000002F_010_arrow, whole genome shotgun sequence	VBUW01000033.1 Candida albicans strain NCYC 4144 000002F_011_arrow, whole genome shotgun sequence	VBUW01000034.1 Candida albicans strain NCYC 4144 000002F_012_arrow, whole genome shotgun sequence	VBUW01000035.1 Candida albicans strain NCYC 4144 000003F_001_arrow, whole genome shotgun sequence	VBUW01000036.1 Candida albicans strain NCYC 4144 000003F_002_arrow, whole genome shotgun sequence	VBUW01000037.1 Candida albicans strain NCYC 4144 000003F_003_arrow, whole genome shotgun sequence	VBUW01000038.1 Candida albicans strain NCYC 4144 000003F_004_arrow, whole genome shotgun sequence	VBUW01000039.1 Candida albicans strain NCYC 4144 000003F_005_arrow, whole genome shotgun sequence	VBUW01000040.1 Candida albicans strain NCYC 4144 000003F_006_arrow, whole genome shotgun sequence	VBUW01000041.1 Candida albicans strain NCYC 4144 000003F_007_arrow, whole genome shotgun sequence	VBUW01000042.1 Candida albicans strain NCYC 4144 000003F_008_arrow, whole genome shotgun sequence	VBUW01000043.1 Candida albicans strain NCYC 4144 000004F_001_arrow, whole genome shotgun sequence	VBUW01000044.1 Candida albicans strain NCYC 4144 000004F_002_arrow, whole genome shotgun sequence	VBUW01000045.1 Candida albicans strain NCYC 4144 000004F_003_arrow, whole genome shotgun sequence	VBUW01000046.1 Candida albicans strain NCYC 4144 000004F_005_arrow, whole genome shotgun sequence	VBUW01000047.1 Candida albicans strain NCYC 4144 000004F_006_arrow, whole genome shotgun sequence	VBUW01000048.1 Candida albicans strain NCYC 4144 000004F_007_arrow, whole genome shotgun sequence
GCA_029931495	JAQJVP010000001.1 Candida albicans strain BL300 contig_1, whole genome shotgun sequence	JAQJVP010000001.1 Candida albicans strain BL300 contig_1, whole genome shotgun sequence	JAQJVP010000010.1 Candida albicans strain BL300 contig_10, whole genome shotgun sequence	JAQJVP010000100.1 Candida albicans strain BL300 contig_100, whole genome shotgun sequence	JAQJVP010000101.1 Candida albicans strain BL300 contig_101, whole genome shotgun sequence	JAQJVP010000102.1 Candida albicans strain BL300 contig_102, whole genome shotgun sequence	JAQJVP010000103.1 Candida albicans strain BL300 contig_103, whole genome shotgun sequence	JAQJVP010000104.1 Candida albicans strain BL300 contig_104, whole genome shotgun sequence	JAQJVP010000105.1 Candida albicans strain BL300 contig_105, whole genome shotgun sequence	JAQJVP010000106.1 Candida albicans strain BL300 contig_106, whole genome shotgun sequence	JAQJVP010000107.1 Candida albicans strain BL300 contig_107, whole genome shotgun sequence	JAQJVP010000108.1 Candida albicans strain BL300 contig_108, whole genome shotgun sequence	JAQJVP010000109.1 Candida albicans strain BL300 contig_109, whole genome shotgun sequence	JAQJVP010000011.1 Candida albicans strain BL300 contig_11, whole genome shotgun sequence	JAQJVP010000110.1 Candida albicans strain BL300 contig_110, whole genome shotgun sequence	JAQJVP010000111.1 Candida albicans strain BL300 contig_111, whole genome shotgun sequence	JAQJVP010000112.1 Candida albicans strain BL300 contig_112, whole genome shotgun sequence	JAQJVP010000113.1 Candida albicans strain BL300 contig_113, whole genome shotgun sequence	JAQJVP010000114.1 Candida albicans strain BL300 contig_114, whole genome shotgun sequence	JAQJVP010000115.1 Candida albicans strain BL300 contig_115, whole genome shotgun sequence	JAQJVP010000116.1 Candida albicans strain BL300 contig_116, whole genome shotgun sequence	JAQJVP010000117.1 Candida albicans strain BL300 contig_117, whole genome shotgun sequence	JAQJVP010000118.1 Candida albicans strain BL300 contig_118, whole genome shotgun sequence	JAQJVP010000119.1 Candida albicans strain BL300 contig_119, whole genome shotgun sequence	JAQJVP010000012.1 Candida albicans strain BL300 contig_12, whole genome shotgun sequence	JAQJVP010000120.1 Candida albicans strain BL300 contig_120, whole genome shotgun sequence	JAQJVP010000121.1 Candida albicans strain BL300 contig_121, whole genome shotgun sequence	JAQJVP010000122.1 Candida albicans strain BL300 contig_122, whole genome shotgun sequence	JAQJVP010000123.1 Candida albicans strain BL300 contig_123, whole genome shotgun sequence	JAQJVP010000124.1 Candida albicans strain BL300 contig_124, whole genome shotgun sequence	JAQJVP010000125.1 Candida albicans strain BL300 contig_125, whole genome shotgun sequence	JAQJVP010000126.1 Candida albicans strain BL300 contig_126, whole genome shotgun sequence	JAQJVP010000127.1 Candida albicans strain BL300 contig_127, whole genome shotgun sequence	JAQJVP010000128.1 Candida albicans strain BL300 contig_128, whole genome shotgun sequence	JAQJVP010000129.1 Candida albicans strain BL300 contig_129, whole genome shotgun sequence	JAQJVP010000013.1 Candida albicans strain BL300 contig_13, whole genome shotgun sequence	JAQJVP010000130.1 Candida albicans strain BL300 contig_130, whole genome shotgun sequence	JAQJVP010000131.1 Candida albicans strain BL300 contig_131, whole genome shotgun sequence	JAQJVP010000132.1 Candida albicans strain BL300 contig_132, whole genome shotgun sequence	JAQJVP010000133.1 Candida albicans strain BL300 contig_133, whole genome shotgun sequence	JAQJVP010000134.1 Candida albicans strain BL300 contig_134, whole genome shotgun sequence	JAQJVP010000135.1 Candida albicans strain BL300 contig_135, whole genome shotgun sequence	JAQJVP010000136.1 Candida albicans strain BL300 contig_136, whole genome shotgun sequence	JAQJVP010000137.1 Candida albicans strain BL300 contig_137, whole genome shotgun sequence	JAQJVP010000138.1 Candida albicans strain BL300 contig_138, whole genome shotgun sequence	JAQJVP010000139.1 Candida albicans strain BL300 contig_139, whole genome shotgun sequence	JAQJVP010000014.1 Candida albicans strain BL300 contig_14, whole genome shotgun sequence	JAQJVP010000140.1 Candida albicans strain BL300 contig_140, whole genome shotgun sequence	JAQJVP010000141.1 Candida albicans strain BL300 contig_141, whole genome shotgun sequence
GCA_025766535	JAMFPQ010000001.1 Candida albicans strain R1306 ctg_1, whole genome shotgun sequence	JAMFPQ010000001.1 Candida albicans strain R1306 ctg_1, whole genome shotgun sequence	JAMFPQ010000010.1 Candida albicans strain R1306 ctg_10, whole genome shotgun sequence	JAMFPQ010000100.1 Candida albicans strain R1306 ctg_100, whole genome shotgun sequence	JAMFPQ010001000.1 Candida albicans strain R1306 ctg_1000, whole genome shotgun sequence	JAMFPQ010001001.1 Candida albicans strain R1306 ctg_1001, whole genome shotgun sequence	JAMFPQ010001002.1 Candida albicans strain R1306 ctg_1002, whole genome shotgun sequence	JAMFPQ010001003.1 Candida albicans strain R1306 ctg_1003, whole genome shotgun sequence	JAMFPQ010001004.1 Candida albicans strain R1306 ctg_1004, whole genome shotgun sequence	JAMFPQ010001005.1 Candida albicans strain R1306 ctg_1005, whole genome shotgun sequence	JAMFPQ010001006.1 Candida albicans strain R1306 ctg_1006, whole genome shotgun sequence	JAMFPQ010001007.1 Candida albicans strain R1306 ctg_1007, whole genome shotgun sequence	JAMFPQ010001008.1 Candida albicans strain R1306 ctg_1008, whole genome shotgun sequence	JAMFPQ010001009.1 Candida albicans strain R1306 ctg_1009, whole genome shotgun sequence	JAMFPQ010000101.1 Candida albicans strain R1306 ctg_101, whole genome shotgun sequence	JAMFPQ010001010.1 Candida albicans strain R1306 ctg_1010, whole genome shotgun sequence	JAMFPQ010001011.1 Candida albicans strain R1306 ctg_1011, whole genome shotgun sequence	JAMFPQ010001012.1 Candida albicans strain R1306 ctg_1012, whole genome shotgun sequence	JAMFPQ010001013.1 Candida albicans strain R1306 ctg_1013, whole genome shotgun sequence	JAMFPQ010001014.1 Candida albicans strain R1306 ctg_1014, whole genome shotgun sequence	JAMFPQ010001015.1 Candida albicans strain R1306 ctg_1015, whole genome shotgun sequence	JAMFPQ010001016.1 Candida albicans strain R1306 ctg_1016, whole genome shotgun sequence	JAMFPQ010001017.1 Candida albicans strain R1306 ctg_1017, whole genome shotgun sequence	JAMFPQ010001018.1 Candida albicans strain R1306 ctg_1018, whole genome shotgun sequence	JAMFPQ010001019.1 Candida albicans strain R1306 ctg_1019, whole genome shotgun sequence	JAMFPQ010000102.1 Candida albicans strain R1306 ctg_102, whole genome shotgun sequence	JAMFPQ010001020.1 Candida albicans strain R1306 ctg_1020, whole genome shotgun sequence	JAMFPQ010001021.1 Candida albicans strain R1306 ctg_1021, whole genome shotgun sequence	JAMFPQ010001022.1 Candida albicans strain R1306 ctg_1022, whole genome shotgun sequence	JAMFPQ010001023.1 Candida albicans strain R1306 ctg_1023, whole genome shotgun sequence	JAMFPQ010001024.1 Candida albicans strain R1306 ctg_1024, whole genome shotgun sequence	JAMFPQ010001025.1 Candida albicans strain R1306 ctg_1025, whole genome shotgun sequence	JAMFPQ010001026.1 Candida albicans strain R1306 ctg_1026, whole genome shotgun sequence	JAMFPQ010001027.1 Candida albicans strain R1306 ctg_1027, whole genome shotgun sequence	JAMFPQ010001028.1 Candida albicans strain R1306 ctg_1028, whole genome shotgun sequence	JAMFPQ010001029.1 Candida albicans strain R1306 ctg_1029, whole genome shotgun sequence	JAMFPQ010000103.1 Candida albicans strain R1306 ctg_103, whole genome shotgun sequence	JAMFPQ010001030.1 Candida albicans strain R1306 ctg_1030, whole genome shotgun sequence	JAMFPQ010001031.1 Candida albicans strain R1306 ctg_1031, whole genome shotgun sequence	JAMFPQ010001032.1 Candida albicans strain R1306 ctg_1032, whole genome shotgun sequence	JAMFPQ010001033.1 Candida albicans strain R1306 ctg_1033, whole genome shotgun sequence	JAMFPQ010001034.1 Candida albicans strain R1306 ctg_1034, whole genome shotgun sequence	JAMFPQ010001035.1 Candida albicans strain R1306 ctg_1035, whole genome shotgun sequence	JAMFPQ010001036.1 Candida albicans strain R1306 ctg_1036, whole genome shotgun sequence	JAMFPQ010001037.1 Candida albicans strain R1306 ctg_1037, whole genome shotgun sequence	JAMFPQ010001038.1 Candida albicans strain R1306 ctg_1038, whole genome shotgun sequence	JAMFPQ010001039.1 Candida albicans strain R1306 ctg_1039, whole genome shotgun sequence	JAMFPQ010000104.1 Candida albicans strain R1306 ctg_104, whole genome shotgun sequence	JAMFPQ010001040.1 Candida albicans strain R1306 ctg_1040, whole genome shotgun sequence
GCA_029931525	JAQJVQ010000001.1 Candida albicans strain BL296 contig_1, whole genome shotgun sequence	JAQJVQ010000001.1 Candida albicans strain BL296 contig_1, whole genome shotgun sequence	JAQJVQ010000010.1 Candida albicans strain BL296 contig_10, whole genome shotgun sequence	JAQJVQ010000098.1 Candida albicans strain BL296 contig_100, whole genome shotgun sequence	JAQJVQ010000099.1 Candida albicans strain BL296 contig_101, whole genome shotgun sequence	JAQJVQ010000100.1 Candida albicans strain BL296 contig_102, whole genome shotgun sequence	JAQJVQ010000101.1 Candida albicans strain BL296 contig_103, whole genome shotgun sequence	JAQJVQ010000102.1 Candida albicans strain BL296 contig_104, whole genome shotgun sequence	JAQJVQ010000103.1 Candida albicans strain BL296 contig_105, whole genome shotgun sequence	JAQJVQ010000104.1 Candida albicans strain BL296 contig_106, whole genome shotgun sequence	JAQJVQ010000105.1 Candida albicans strain BL296 contig_107, whole genome shotgun sequence	JAQJVQ010000106.1 Candida albicans strain BL296 contig_108, whole genome shotgun sequence	JAQJVQ010000107.1 Candida albicans strain BL296 contig_109, whole genome shotgun sequence	JAQJVQ010000011.1 Candida albicans strain BL296 contig_11, whole genome shotgun sequence	JAQJVQ010000108.1 Candida albicans strain BL296 contig_110, whole genome shotgun sequence	JAQJVQ010000109.1 Candida albicans strain BL296 contig_111, whole genome shotgun sequence	JAQJVQ010000110.1 Candida albicans strain BL296 contig_112, whole genome shotgun sequence	JAQJVQ010000111.1 Candida albicans strain BL296 contig_113, whole genome shotgun sequence	JAQJVQ010000112.1 Candida albicans strain BL296 contig_114, whole genome shotgun sequence	JAQJVQ010000113.1 Candida albicans strain BL296 contig_115, whole genome shotgun sequence	JAQJVQ010000114.1 Candida albicans strain BL296 contig_116, whole genome shotgun sequence	JAQJVQ010000115.1 Candida albicans strain BL296 contig_117, whole genome shotgun sequence	JAQJVQ010000116.1 Candida albicans strain BL296 contig_118, whole genome shotgun sequence	JAQJVQ010000117.1 Candida albicans strain BL296 contig_119, whole genome shotgun sequence	JAQJVQ010000012.1 Candida albicans strain BL296 contig_12, whole genome shotgun sequence	JAQJVQ010000118.1 Candida albicans strain BL296 contig_120, whole genome shotgun sequence	JAQJVQ010000119.1 Candida albicans strain BL296 contig_121, whole genome shotgun sequence	JAQJVQ010000120.1 Candida albicans strain BL296 contig_122, whole genome shotgun sequence	JAQJVQ010000121.1 Candida albicans strain BL296 contig_123, whole genome shotgun sequence	JAQJVQ010000122.1 Candida albicans strain BL296 contig_124, whole genome shotgun sequence	JAQJVQ010000123.1 Candida albicans strain BL296 contig_125, whole genome shotgun sequence	JAQJVQ010000124.1 Candida albicans strain BL296 contig_126, whole genome shotgun sequence	JAQJVQ010000125.1 Candida albicans strain BL296 contig_127, whole genome shotgun sequence	JAQJVQ010000126.1 Candida albicans strain BL296 contig_128, whole genome shotgun sequence	JAQJVQ010000127.1 Candida albicans strain BL296 contig_129, whole genome shotgun sequence	JAQJVQ010000013.1 Candida albicans strain BL296 contig_13, whole genome shotgun sequence	JAQJVQ010000128.1 Candida albicans strain BL296 contig_130, whole genome shotgun sequence	JAQJVQ010000129.1 Candida albicans strain BL296 contig_131, whole genome shotgun sequence	JAQJVQ010000130.1 Candida albicans strain BL296 contig_132, whole genome shotgun sequence	JAQJVQ010000131.1 Candida albicans strain BL296 contig_133, whole genome shotgun sequence	JAQJVQ010000132.1 Candida albicans strain BL296 contig_134, whole genome shotgun sequence	JAQJVQ010000133.1 Candida albicans strain BL296 contig_135, whole genome shotgun sequence	JAQJVQ010000134.1 Candida albicans strain BL296 contig_136, whole genome shotgun sequence	JAQJVQ010000135.1 Candida albicans strain BL296 contig_137, whole genome shotgun sequence	JAQJVQ010000136.1 Candida albicans strain BL296 contig_138, whole genome shotgun sequence	JAQJVQ010000137.1 Candida albicans strain BL296 contig_139, whole genome shotgun sequence	JAQJVQ010000014.1 Candida albicans strain BL296 contig_14, whole genome shotgun sequence	JAQJVQ010000138.1 Candida albicans strain BL296 contig_140, whole genome shotgun sequence	JAQJVQ010000139.1 Candida albicans strain BL296 contig_141, whole genome shotgun sequence
[truncated: 5 more rows]
[truncated: 5,000 more columns]
