# Supplementary material for: Gain- and loss-of-function alleles within signaling pathways lead to phenotypic diversity among individuals
Source: iScience. 2024 Aug 31;27(10):110860. doi: 10.1016/j.isci.2024.110860 (PMC11460476; doi:10.1016/j.isci.2024.110860)
Supplement: File S6. All SNPs of the 1600 strain population annotated using SnpEff, related to Figure 2 [file mmc7.zip]

Archive with 1 entries (1 files):
- File S6.csv
