# Supplementary material for: Gain- and loss-of-function alleles within signaling pathways lead to phenotypic diversity among individuals
Source: iScience. 2024 Aug 31;27(10):110860. doi: 10.1016/j.isci.2024.110860 (PMC11460476; doi:10.1016/j.isci.2024.110860)
Supplement: File S7. Predicted impact of variants extracted, related to Figure 2 [file mmc8.zip]

Archive with 19 entries (18 files):
- Predicted_impact_on_1700strains/
- Predicted_impact_on_1700strains/Interface_variant_prediction.csv
- __MACOSX/Predicted_impact_on_1700strains/._Interface_variant_prediction.csv
- Predicted_impact_on_1700strains/Impact_on_stability_exp_models.csv
- __MACOSX/Predicted_impact_on_1700strains/._Impact_on_stability_exp_models.csv
- Predicted_impact_on_1700strains/.DS_Store
- __MACOSX/Predicted_impact_on_1700strains/._.DS_Store
- Predicted_impact_on_1700strains/Sift_scores_for_annotated_variants_1700strains.csv
- __MACOSX/Predicted_impact_on_1700strains/._Sift_scores_for_annotated_variants_1700strains.csv
- Predicted_impact_on_1700strains/motifs_variant_prediction.csv
- __MACOSX/Predicted_impact_on_1700strains/._motifs_variant_prediction.csv
- Predicted_impact_on_1700strains/Impact_on_stability_mod_models.csv
- __MACOSX/Predicted_impact_on_1700strains/._Impact_on_stability_mod_models.csv
- Predicted_impact_on_1700strains/psites_variant_prediction.csv
- __MACOSX/Predicted_impact_on_1700strains/._psites_variant_prediction.csv
- Predicted_impact_on_1700strains/Tfbs_variants_imapct.csv
- __MACOSX/Predicted_impact_on_1700strains/._Tfbs_variants_imapct.csv
- Predicted_impact_on_1700strains/ptms_variant_prediction.csv
- __MACOSX/Predicted_impact_on_1700strains/._ptms_variant_prediction.csv
