# Supplementary material for: Gain- and loss-of-function alleles within signaling pathways lead to phenotypic diversity among individuals
Source: iScience. 2024 Aug 31;27(10):110860. doi: 10.1016/j.isci.2024.110860 (PMC11460476; doi:10.1016/j.isci.2024.110860)
Supplement: File S7. Predicted impact of variants extracted, related to Figure 2 [file mmc8.zip › Predicted_impact_on_1700strains/Interface_variant_prediction.csv]

	V1	IDs_1	aa_pos	ref_aa_1lettercode	alt_aa_1lettercode	V1	X	CHROM	POS	REF	ALT	ANN....GENE	ANN....EFFECT	ANN....HGVS_C	ANN....HGVS_P	ref_aa_name	ref_aa_3lettercode	alt_aa_name	alt_aa_3lettercode	IDs_2	pdb	prot_b	evidence	chain	pdb_pos	mut	dG_wt	dG_mt	ddG	dG_wt_sd	dG_mt_sd	ddG_sd
1	1	O13297	263	V	M	22.84167	2091476	chr16	119168	G	A	CET1	missense_variant	c.787G>A	p.Val263Met	valine	Val	methionine	Met	O13297	O13297-O13297-EXP-1d8h-pdb2-C-0-C-1.pdb	O13297	EXP	A	263	VA263M	146.08	144.8718	-1.20820000000001	0.596507334405874	0.509849683730422	0.467791299619824
2	2	O13297	264	K	E	14.73993	2091477	chr16	119171	A	G	CET1	missense_variant	c.790A>G	p.Lys264Glu	lysine	Lys	glutamic acid	Glu	O13297	O13297-O13297-EXP-1d8h-pdb2-C-0-C-1.pdb	O13297	EXP	A	264	KA264E	146.3526	145.9616	-0.390999999999997	0.000894427191004187	0.0306071886980855	0.0309030742807298
3	3	O13297	275	I	V	12.72829	2091478	chr16	119204	A	G	CET1	missense_variant	c.823A>G	p.Ile275Val	isoleucine	Ile	valine	Val	O13297	O13297-O13297-EXP-1d8h-pdb2-C-0-C-1.pdb	O13297	EXP	A	275	IA275V	146.353	146.8002	0.447199999999998	0	0.000447213595489383	0.000447213595489234
4	4	O13297	284	S	S	18.129476	2091479	chr16	119233	A	G	CET1	synonymous_variant	c.852A>G	p.Ser284Ser	serine	Ser	serine	Ser	O13297	O13297-O13297-EXP-1d8h-pdb2-C-0-C-1.pdb	O13297	EXP	A	284	SA284S	145.4588	145.4576	-0.00120000000000573	0.00083666002653807	0.000547722557507781	0.00130384048104675
5	5	O13297	287	D	D	4.73662	2091480	chr16	119242	C	T	CET1	synonymous_variant	c.861C>T	p.Asp287Asp	aspartic acid	Asp	aspartic acid	Asp	O13297	O13297-O13297-EXP-1d8h-pdb2-C-0-C-1.pdb	O13297	EXP	A	287	DA287D	146.353	146.349	-0.0040000000000191	0	0	0
6	6	O13297	297	A	S	1.92401	2091484	chr16	119270	G	T	CET1	missense_variant	c.889G>T	p.Ala297Ser	alanine	Ala	serine	Ser	O13297	O13297-Q01159-EXP-3kyh-pdb1-B-0-D-0.pdb	Q01159	EXP	A	297	AA297S	515.879	516.8916	1.01259999999997	0	0.000894427191035963	0.000894427191037353
7	7	O13297	299	E	K	7.71093	2091485	chr16	119276	G	A	CET1	missense_variant	c.895G>A	p.Glu299Lys	glutamic acid	Glu	lysine	Lys	O13297	O13297-Q01159-EXP-3kyh-pdb1-B-0-D-0.pdb	Q01159	EXP	A	299	EA299K	515.4084	514.9582	-0.450200000000018	0.401975496765655	0.487782431007936	0.104593020799689
8	8	O13297	300	L	L	13.125292	2091486	chr16	119279	C	T	CET1	synonymous_variant	c.898C>T	p.Leu300Leu	leucine	Leu	leucine	Leu	O13297	O13297-Q01159-EXP-3kyh-pdb1-B-0-D-0.pdb	Q01159	EXP	A	300	LA300L	515.879	515.8766	-0.0024000000000342	0	0.00151657508881943	0.00151657508881943
9	9	O13297	330	C	C	6.14974	2091499	chr16	119371	T	C	CET1	synonymous_variant	c.990T>C	p.Cys330Cys	cysteine	Cys	cysteine	Cys	O13297	O13297-O13297-EXP-1d8h-pdb2-C-0-C-1.pdb	O13297	EXP	A	330	CA330C	146.3472	146.338	-0.00919999999999846	0.00531036721895054	0.00504975246917419	0.00925742944882819
10	10	O13297	354	Y	Y	21.33536	2091515	chr16	119443	T	C	CET1	synonymous_variant	c.1062T>C	p.Tyr354Tyr	tyrosine	Tyr	tyrosine	Tyr	O13297	O13297-O13297-EXP-1d8h-pdb2-C-0-C-1.pdb	O13297	EXP	A	354	YA354Y	146.353	146.333	-0.0199999999999989	0	0.00331662479035624	0.00331662479035623
11	11	O13297	364	N	N	3.72392	2091518	chr16	119473	T	C	CET1	synonymous_variant	c.1092T>C	p.Asn364Asn	asparagine	Asn	asparagine	Asn	O13297	O13297-O13297-EXP-1d8h-pdb2-C-0-C-1.pdb	O13297	EXP	A	364	NA364N	146.353	146.3598	0.00679999999999837	0	0.0079812279756954	0.00798122797569541
12	12	O13297	367	K	K	14.73995	2091519	chr16	119482	A	G	CET1	synonymous_variant	c.1101A>G	p.Lys367Lys	lysine	Lys	lysine	Lys	O13297	O13297-O13297-EXP-1d8h-pdb2-C-0-C-1.pdb	O13297	EXP	A	367	KA367K	146.712	146.712	0	0	0	0
13	13	O13297	367	K	K	14.73995	2091519	chr16	119482	A	G	CET1	synonymous_variant	c.1101A>G	p.Lys367Lys	lysine	Lys	lysine	Lys	O13297	O13297-Q01159-EXP-3kyh-pdb1-B-0-D-0.pdb	Q01159	EXP	A	367	KA367K	515.8552	515.8254	-0.0298000000000457	0.0225432916851227	0.0327612576071251	0.0205109726732004
14	14	O13297	421	K	K	14.73996	2091535	chr16	119644	A	G	CET1	synonymous_variant	c.1263A>G	p.Lys421Lys	lysine	Lys	lysine	Lys	O13297	O13297-O13297-EXP-1d8h-pdb2-C-0-C-1.pdb	O13297	EXP	A	421	KA421K	145.0998	145.077	-0.0227999999999951	0.102480241998156	0.184709230955036	0.145207437826023
15	15	O13297	466	S	S	18.129484	2091547	chr16	119779	C	T	CET1	synonymous_variant	c.1398C>T	p.Ser466Ser	serine	Ser	serine	Ser	O13297	O13297-O13297-EXP-1d8h-pdb2-C-0-C-1.pdb	O13297	EXP	A	466	SA466S	146.3414	146.3404	-0.00099999999999909	0.00151657508880537	0.000547722557507781	0.00173205080756484
16	16	O13297	468	T	I	19.92995	2091548	chr16	119784	C	T	CET1	missense_variant	c.1403C>T	p.Thr468Ile	threonine	Thr	isoleucine	Ile	O13297	O13297-O13297-EXP-1d8h-pdb2-C-0-C-1.pdb	O13297	EXP	A	468	TA468I	146.0976	145.8414	-0.256200000000001	0.0351041308110541	0.0850311707551976	0.110633177663838
17	17	O13297	515	E	K	7.71098	2091568	chr16	119924	G	A	CET1	missense_variant	c.1543G>A	p.Glu515Lys	glutamic acid	Glu	lysine	Lys	O13297	O13297-O13297-EXP-1d8h-pdb2-C-0-C-1.pdb	O13297	EXP	A	515	EA515K	145.5508	145.369	-0.18180000000001	0.351745220294464	0.411229862728863	0.0799824980855154
18	18	O13516	6	R	K	2.60876	2140455	chr16	405467	G	A	RPS9A	missense_variant	c.17G>A	p.Arg6Lys	arginine	Arg	lysine	Lys	O13516	O13516-P0CX35-EXP-3u5g-pdb1-J-0-E-0.pdb	P0CX35	EXP	A	6	RA6K	263.233	263.0728	-0.16020000000002	0.00447213595499551	0.014481022063371	0.0124779806058452
19	19	O13516	10	K	K	14.75945	2140458	chr16	405480	G	A	RPS9A	synonymous_variant	c.30G>A	p.Lys10Lys	lysine	Lys	lysine	Lys	O13516	O13516-P0CX35-EXP-3u5g-pdb1-J-0-E-0.pdb	P0CX35	EXP	B	10	KB10K	263.1724	263.1616	-0.0108000000000061	0.026140007651108	0.0249258901546195	0.0435625986369099
20	20	O13516	17	R	R	2.60877	2140463	chr16	405501	A	G	RPS9A	synonymous_variant	c.51A>G	p.Arg17Arg	arginine	Arg	arginine	Arg	O13516	O13516-P25443-EXP-3u5g-pdb1-J-0-C-0.pdb	P25443	EXP	A	17	RA17R	200.84	200.84	0	0	0	0
21	21	O13516	36	L	L	13.128397	2140465	chr16	405556	T	C	RPS9A	synonymous_variant	c.106T>C	p.Leu36Leu	leucine	Leu	leucine	Leu	O13516	O13516-P0CX33-EXP-3u5g-pdb1-J-0-e-0.pdb	P0CX33	EXP	A	36	LA36L	172.0998	172.0554	-0.0444000000000074	0.0151062900806271	0.0376669616507629	0.0420630479161935
22	22	O13516	39	K	K	14.75946	2140466	chr16	405567	G	A	RPS9A	synonymous_variant	c.117G>A	p.Lys39Lys	lysine	Lys	lysine	Lys	O13516	O13516-P0CX33-EXP-3u5g-pdb1-J-0-e-0.pdb	P0CX33	EXP	A	39	KA39K	172.168	172.111	-0.0570000000000164	0	0	0
23	23	O13516	67	P	R	17.6714	2140474	chr16	405650	C	G	RPS9A	missense_variant	c.200C>G	p.Pro67Arg	proline	Pro	arginine	Arg	O13516	O13516-P0CX35-EXP-3u5g-pdb1-J-0-E-0.pdb	P0CX35	EXP	A	67	PA67R	263.0836	264.5246	1.44100000000001	0.130344927020584	0.308621612982628	0.1847403583411
24	24	O13516	68	K	K	14.75948	2140475	chr16	405654	G	A	RPS9A	synonymous_variant	c.204G>A	p.Lys68Lys	lysine	Lys	lysine	Lys	O13516	O13516-P0CX35-EXP-3u5g-pdb1-J-0-E-0.pdb	P0CX35	EXP	A	68	KA68K	263.2182	263.223	0.00480000000000016	0.0348381974275402	0	0.0348381974275402
25	25	O13516	68	K	K	14.75948	2140475	chr16	405654	G	A	RPS9A	synonymous_variant	c.204G>A	p.Lys68Lys	lysine	Lys	lysine	Lys	O13516	O13516-P0CX31-EXP-3u5c-pdb1-J-0-Y-0.pdb	P0CX31	EXP	B	68	KB68K	198.548	198.546	-0.00200000000000955	0	0	0
26	26	O13516	97	L	L	13.1284	2140482	chr16	405741	A	G	RPS9A	synonymous_variant	c.291A>G	p.Leu97Leu	leucine	Leu	leucine	Leu	O13516	O13516-P25443-EXP-3u5g-pdb1-J-0-C-0.pdb	P25443	EXP	A	97	LA97L	200.8374	200.8032	-0.0342000000000041	0.00397492138287539	0.00729383301152492	0.00831865373723256
27	27	O13516	98	A	S	1.94718	2140483	chr16	405742	G	T	RPS9A	missense_variant	c.292G>T	p.Ala98Ser	alanine	Ala	serine	Ser	O13516	O13516-P25443-EXP-3u5g-pdb1-J-0-C-0.pdb	P25443	EXP	A	98	AA98S	200.8358	200.5146	-0.321199999999993	0.00939148550550583	0.0104307238483234	0.00130384048103704
28	28	O13516	132	R	R	2.6088	2140495	chr16	405846	G	A	RPS9A	synonymous_variant	c.396G>A	p.Arg132Arg	arginine	Arg	arginine	Arg	O13516	O13516-P0CX31-EXP-3u5c-pdb1-J-0-Y-0.pdb	P0CX31	EXP	A	132	RA132R	198.4656	198.402	-0.063600000000008	0.0181190507477665	0.0805139739424165	0.0903952432376834
29	29	O13516	140	I	I	12.74603	2140498	chr16	405870	T	C	RPS9A	synonymous_variant	c.420T>C	p.Ile140Ile	isoleucine	Ile	isoleucine	Ile	O13516	O13516-P0CX31-EXP-3u5c-pdb1-J-0-Y-0.pdb	P0CX31	EXP	A	140	IA140I	198.548	198.5474	-0.000600000000002864	0	0.00114017542510458	0.00114017542510458
30	30	O13516	160	P	L	17.67141	2140501	chr16	405929	C	T	RPS9A	missense_variant	c.479C>T	p.Pro160Leu	proline	Pro	leucine	Leu	O13516	O13516-P0CX31-EXP-3u5c-pdb1-J-0-Y-0.pdb	P0CX31	EXP	A	160	PA160L	198.535	199.568	1.03300000000001	0.00339116499156206	0.00291547594742195	0.00578791845139552
31	31	O13563	56	P	P	17.47402	1534115	chr12	965393	C	T	RPN13	synonymous_variant	c.168G>A	p.Pro56Pro	proline	Pro	proline	Pro	O13563	O13563-P32565-EXP-4cr4-pdb1-X-0-N-0.pdb	P32565	EXP	A	56	PA56P	815.3322	815.3272	-0.00499999999999546	0.00941806774236542	0.00501996015919332	0.00761577310586297
32	32	O13563	58	G	E	10.51975	1534114	chr12	965388	C	T	RPN13	missense_variant	c.173G>A	p.Gly58Glu	glycine	Gly	glutamic acid	Glu	O13563	O13563-P32565-EXP-4cr4-pdb1-X-0-N-0.pdb	P32565	EXP	A	58	GA58E	814.5858	833.096	18.5102	0.696333756183033	1.28944038249155	0.791770926468003
33	33	O74700	59	C	Y	6.4174	573977	chr5	117386	G	A	TIM9	missense_variant	c.176G>A	p.Cys59Tyr	cysteine	Cys	tyrosine	Tyr	O74700	O74700-P87108-EXP-3dxr-pdb2-A-1-B-5.pdb	P87108	EXP	A	59	CA59Y	28.90174	30.49486	1.59312	0.0502640328664552	0.113978695377689	0.100919557073939
34	34	O94742	29	L	L	13.29596	489757	chr4	1202212	C	T	SEM1	synonymous_variant	c.85C>T	p.Leu29Leu	leucine	Leu	leucine	Leu	O94742	O94742-Q08231-EXP-3t5v-pdb1-C-0-B-0.pdb	Q08231	EXP	A	29	LA29L	-40.7093	-40.6984	0.0108999999999995	0	0.0149264865256355	0.0149264865256355
35	35	O94742	29	L	L	13.29596	489757	chr4	1202212	C	T	SEM1	synonymous_variant	c.85C>T	p.Leu29Leu	leucine	Leu	leucine	Leu	O94742	O94742-P46674-EXP-3t5v-pdb1-C-0-A-0.pdb	P46674	EXP	A	29	LA29L	-11.8402	-11.84014	5.99999999998602e-05	0	0.000134164078649675	0.000134164078649675
36	36	O94742	32	D	D	4.17338	489758	chr4	1202223	C	T	SEM1	synonymous_variant	c.96C>T	p.Asp32Asp	aspartic acid	Asp	aspartic acid	Asp	O94742	O94742-Q08231-EXP-3t5v-pdb1-C-0-B-0.pdb	Q08231	EXP	A	32	DA32D	-40.80884	-40.83224	-0.0234000000000009	0.0141652038460446	0.0164378526578159	0.0268417585116933
37	37	O94742	34	E	K	7.16645	489759	chr4	1202227	G	A	SEM1	missense_variant	c.100G>A	p.Glu34Lys	glutamic acid	Glu	lysine	Lys	O94742	O94742-Q08231-EXP-3t5v-pdb1-C-0-B-0.pdb	Q08231	EXP	A	34	EA34K	-41.76248	-41.46672	0.295760000000001	0.648653109913149	0.5870753929437	0.175676885218288
38	38	O94742	41	D	D	4.1734	489761	chr4	1202250	C	T	SEM1	synonymous_variant	c.123C>T	p.Asp41Asp	aspartic acid	Asp	aspartic acid	Asp	O94742	O94742-Q08231-EXP-3t5v-pdb1-C-0-B-0.pdb	Q08231	EXP	A	41	DA41D	-40.7094	-40.70964	-0.000240000000000862	0.000223606797751047	0.00028809720581795	0.000304959013639759
39	39	O94742	41	D	N	4.17339	489760	chr4	1202248	G	A	SEM1	missense_variant	c.121G>A	p.Asp41Asn	aspartic acid	Asp	asparagine	Asn	O94742	O94742-Q08231-EXP-3t5v-pdb1-C-0-B-0.pdb	Q08231	EXP	A	41	DA41N	-40.70936	-40.95232	-0.242960000000001	0.000134164078651264	0.00551425425601556	0.00564783144224385
40	40	O94742	58	N	N	3.17153	489769	chr4	1202301	C	T	SEM1	synonymous_variant	c.174C>T	p.Asn58Asn	asparagine	Asn	asparagine	Asn	O94742	O94742-Q08231-EXP-3t5v-pdb1-C-0-B-0.pdb	Q08231	EXP	A	58	NA58N	-40.75302	-40.75664	-0.0036200000000008	0.00415475631054252	0.000497995983919173	0.00423874981568823
41	41	O94742	58	N	S	3.17152	489768	chr4	1202300	A	G	SEM1	missense_variant	c.173A>G	p.Asn58Ser	asparagine	Asn	serine	Ser	O94742	O94742-Q08231-EXP-3t5v-pdb1-C-0-B-0.pdb	Q08231	EXP	A	58	NA58S	-40.75154	-40.69648	0.0550600000000017	0.00369499661705015	8.36660026536372e-05	0.00370850374140347
42	42	O94742	69	V	I	22.19535	489770	chr4	1202332	G	A	SEM1	missense_variant	c.205G>A	p.Val69Ile	valine	Val	isoleucine	Ile	O94742	O94742-Q08231-EXP-3t5v-pdb1-C-0-B-0.pdb	Q08231	EXP	A	69	VA69I	-40.82836	-40.68878	0.139580000000001	0.0772702271253294	0.0811311407537195	0.0158150877329216
43	43	O94742	71	D	D	4.17341	489772	chr4	1202340	C	T	SEM1	synonymous_variant	c.213C>T	p.Asp71Asp	aspartic acid	Asp	aspartic acid	Asp	O94742	O94742-Q08231-EXP-3t5v-pdb1-C-0-B-0.pdb	Q08231	EXP	A	71	DA71D	-40.77472	-40.77076	0.0039600000000021	0.0550121532027249	0.0551383985984359	0.0845146318692812
44	44	O94742	71	D	D	4.17341	489772	chr4	1202340	C	T	SEM1	synonymous_variant	c.213C>T	p.Asp71Asp	aspartic acid	Asp	aspartic acid	Asp	O94742	O94742-Q06103-EXP-4cr2-pdb1-Y-0-R-0.pdb	Q06103	EXP	A	71	DA71D	242.677	242.674	-0.0029999999999859	0	0	0
45	45	O94742	77	L	L	13.29597	489773	chr4	1202356	T	C	SEM1	synonymous_variant	c.229T>C	p.Leu77Leu	leucine	Leu	leucine	Leu	O94742	O94742-Q08231-EXP-3t5v-pdb1-C-0-B-0.pdb	Q08231	EXP	A	77	LA77L	-41.10678	-41.14482	-0.038039999999998	0.0139746914098298	0.0278057907637959	0.0217734471317701
46	46	O94742	77	L	L	13.29598	489774	chr4	1202358	G	A	SEM1	synonymous_variant	c.231G>A	p.Leu77Leu	leucine	Leu	leucine	Leu	O94742	O94742-Q08231-EXP-3t5v-pdb1-C-0-B-0.pdb	Q08231	EXP	A	77	LA77L	-41.10678	-41.14482	-0.038039999999998	0.0139746914098298	0.0278057907637959	0.0217734471317701
47	47	O94742	78	K	E	14.1744	489775	chr4	1202359	A	G	SEM1	missense_variant	c.232A>G	p.Lys78Glu	lysine	Lys	glutamic acid	Glu	O94742	O94742-Q08231-EXP-3t5v-pdb1-C-0-B-0.pdb	Q08231	EXP	A	78	KA78E	-41.0362	-38.93696	2.09924	0.0635014566762076	0.0241401739844583	0.0561838321939706
48	48	O94742	78	K	E	14.1744	489775	chr4	1202359	A	G	SEM1	missense_variant	c.232A>G	p.Lys78Glu	lysine	Lys	glutamic acid	Glu	O94742	O94742-Q06103-EXP-4cr2-pdb1-Y-0-R-0.pdb	Q06103	EXP	A	78	KA78E	242.1524	243.88	1.7276	0.159371578394636	0.107893465974542	0.165924079024105
49	49	O94742	79	A	A	1.21629	489777	chr4	1202364	C	A	SEM1	synonymous_variant	c.237C>A	p.Ala79Ala	alanine	Ala	alanine	Ala	O94742	O94742-Q06103-EXP-4cr2-pdb1-Y-0-R-0.pdb	Q06103	EXP	A	79	AA79A	242.677	242.677	0	0	0	0
50	50	O94742	79	A	V	1.21628	489776	chr4	1202363	C	T	SEM1	missense_variant	c.236C>T	p.Ala79Val	alanine	Ala	valine	Val	O94742	O94742-Q06103-EXP-4cr2-pdb1-Y-0-R-0.pdb	Q06103	EXP	A	79	AA79V	242.6588	244.553	1.89420000000001	0.0104976187776047	0.1068363234111	0.117135391748183
51	51	O94742	82	D	N	4.17342	489778	chr4	1202371	G	A	SEM1	missense_variant	c.244G>A	p.Asp82Asn	aspartic acid	Asp	asparagine	Asn	O94742	O94742-Q08231-EXP-3t5v-pdb1-C-0-B-0.pdb	Q08231	EXP	A	82	DA82N	-40.7093	-40.77966	-0.0703600000000024	0	0.150259568746885	0.150259568746885
52	52	O94742	82	D	N	4.17342	489778	chr4	1202371	G	A	SEM1	missense_variant	c.244G>A	p.Asp82Asn	aspartic acid	Asp	asparagine	Asn	O94742	O94742-Q06103-EXP-4cr2-pdb1-Y-0-R-0.pdb	Q06103	EXP	A	82	DA82N	242.6362	244.0728	1.43659999999999	0.00697853852894362	0.00465832587953807	0.00545893762557689
53	53	O94742	83	R	G	2.138	489779	chr4	1202374	A	G	SEM1	missense_variant	c.247A>G	p.Arg83Gly	arginine	Arg	glycine	Gly	O94742	O94742-Q08231-EXP-3t5v-pdb1-C-0-B-0.pdb	Q08231	EXP	A	83	RA83G	-40.73234	-38.82624	1.9061	0.0362175786048727	0.0146762733689443	0.0364466733735755
54	54	O94742	84	Y	C	21.7793	489781	chr4	1202378	A	G	SEM1	missense_variant	c.251A>G	p.Tyr84Cys	tyrosine	Tyr	cysteine	Cys	O94742	O94742-Q08231-EXP-3t5v-pdb1-C-0-B-0.pdb	Q08231	EXP	A	84	YA84C	-40.7493	-38.203	2.5463	0.0525445049458059	0.0235820906621952	0.0452081297998491
55	55	O94742	85	K	K	14.17441	489782	chr4	1202382	A	G	SEM1	synonymous_variant	c.255A>G	p.Lys85Lys	lysine	Lys	lysine	Lys	O94742	O94742-Q08231-EXP-3t5v-pdb1-C-0-B-0.pdb	Q08231	EXP	A	85	KA85K	-40.71234	-40.71258	-0.000240000000002283	0.00679764665159941	0.00666348257294814	0.000134164078651264
56	56	O94742	85	K	K	14.17441	489782	chr4	1202382	A	G	SEM1	synonymous_variant	c.255A>G	p.Lys85Lys	lysine	Lys	lysine	Lys	O94742	O94742-Q06103-EXP-4cr2-pdb1-Y-0-R-0.pdb	Q06103	EXP	A	85	KA85K	242.5598	242.5544	-0.0054000000000028	0.0810413474715191	0.168385866390257	0.164867522574947
57	57	O94742	86	R	Q	2.13801	489783	chr4	1202384	G	A	SEM1	missense_variant	c.257G>A	p.Arg86Gln	arginine	Arg	glutamine	Gln	O94742	O94742-Q06103-EXP-4cr2-pdb1-Y-0-R-0.pdb	Q06103	EXP	A	86	RA86Q	242.6574	244.3674	1.71	0.0191520233918037	0.00876356092008283	0.0230651251893496
58	58	O94742	86	R	R	2.13802	489784	chr4	1202385	G	A	SEM1	synonymous_variant	c.258G>A	p.Arg86Arg	arginine	Arg	arginine	Arg	O94742	O94742-Q06103-EXP-4cr2-pdb1-Y-0-R-0.pdb	Q06103	EXP	A	86	RA86R	242.6586	242.4996	-0.158999999999986	0.0253535007444682	0.17977986539099	0.167988094816273
59	59	O94742	89	Q	Q	8.9687	489785	chr4	1202394	G	A	SEM1	synonymous_variant	c.267G>A	p.Gln89Gln	glutamine	Gln	glutamine	Gln	O94742	O94742-Q08231-EXP-3t5v-pdb1-C-0-B-0.pdb	Q08231	EXP	A	89	QA89Q	-40.72198	-40.73222	-0.0102400000000003	0.00887507746445132	0.0118918879913996	0.00934307229983912
60	60	O94742	89	Q	Q	8.9687	489785	chr4	1202394	G	A	SEM1	synonymous_variant	c.267G>A	p.Gln89Gln	glutamine	Gln	glutamine	Gln	O94742	O94742-Q06103-EXP-4cr2-pdb1-Y-0-R-0.pdb	Q06103	EXP	A	89	QA89Q	242.677	242.652	-0.0250000000000057	0	0	0
61	61	P00127	77	Q	Q	8.13623	705317	chr6	224539	C	T	QCR6	synonymous_variant	c.231G>A	p.Gln77Gln	glutamine	Gln	glutamine	Gln	P00127	P00127-P07143-EXP-3cx5-pdb1-F-0-D-0.pdb	P07143	EXP	A	77	QA77Q	-13.84104	-13.92006	-0.0790200000000005	0.0869582543523042	0.0455847891297083	0.0491484689486866
62	62	P00127	90	E	K	7.23702	705310	chr6	224502	C	T	QCR6	missense_variant	c.268G>A	p.Glu90Lys	glutamic acid	Glu	lysine	Lys	P00127	P00127-P08525-EXP-3cx5-pdb1-F-0-H-0.pdb	P08525	EXP	B	90	EB90K	47.67402	47.1953	-0.47872	0.0228724069568546	0.0334338152175315	0.0490508103908595
63	63	P00127	102	A	T	1.31116	705303	chr6	224466	C	T	QCR6	missense_variant	c.304G>A	p.Ala102Thr	alanine	Ala	threonine	Thr	P00127	P00127-P07143-EXP-3cx5-pdb1-F-0-D-0.pdb	P07143	EXP	A	102	AA102T	-13.6125	-12.73132	0.88118	0	0.639210819683146	0.639210819683146
64	64	P00127	104	R	K	2.1991	705302	chr6	224459	C	T	QCR6	missense_variant	c.311G>A	p.Arg104Lys	arginine	Arg	lysine	Lys	P00127	P00127-P08525-EXP-3cx5-pdb1-F-0-H-0.pdb	P08525	EXP	A	104	RA104K	47.55086	47.83148	0.280620000000001	0.200515991880946	0.14260545922229	0.0828876770093104
65	65	P00127	104	R	S	2.19909	705301	chr6	224458	T	A	QCR6	missense_variant	c.312A>T	p.Arg104Ser	arginine	Arg	serine	Ser	P00127	P00127-P08525-EXP-3cx5-pdb1-F-0-H-0.pdb	P08525	EXP	A	104	RA104S	46.78466	47.7674	0.982739999999999	1.03708709036416	1.22558335089867	0.469759234076353
66	66	P00127	105	V	V	22.27754	705300	chr6	224455	G	T	QCR6	synonymous_variant	c.315C>A	p.Val105Val	valine	Val	valine	Val	P00127	P00127-P07143-EXP-3cx5-pdb1-F-0-D-0.pdb	P07143	EXP	A	105	VA105V	-13.6598	-13.66372	-0.00391999999999975	0.00375033331851973	0.00119874934827875	0.00476203737910531
67	67	P00127	109	Q	Q	8.13621	705298	chr6	224443	T	C	QCR6	synonymous_variant	c.327A>G	p.Gln109Gln	glutamine	Gln	glutamine	Gln	P00127	P00127-P07143-EXP-3cx5-pdb1-F-0-D-0.pdb	P07143	EXP	A	109	QA109Q	-13.6125	-13.6125	0	0	0	0
68	68	P00127	119	H	H	11.8924	705289	chr6	224413	G	A	QCR6	synonymous_variant	c.357C>T	p.His119His	histidine	His	histidine	His	P00127	P00127-P08525-EXP-3cx5-pdb1-F-0-H-0.pdb	P08525	EXP	A	119	HA119H	47.73028	47.7238	-0.00647999999999911	0.00561756174865879	0.00869338829225888	0.00571594261692671
69	69	P00127	122	D	D	4.24432	705288	chr6	224404	G	A	QCR6	synonymous_variant	c.366C>T	p.Asp122Asp	aspartic acid	Asp	aspartic acid	Asp	P00127	P00127-P08525-EXP-3cx5-pdb1-F-0-H-0.pdb	P08525	EXP	A	122	DA122D	47.73738	47.71548	-0.0219000000000008	0.0116722748425487	0.00199047732968628	0.0123901170293103
70	70	P00127	122	D	D	4.24432	705288	chr6	224404	G	A	QCR6	synonymous_variant	c.366C>T	p.Asp122Asp	aspartic acid	Asp	aspartic acid	Asp	P00127	P00127-P07143-EXP-3cx5-pdb1-F-0-D-0.pdb	P07143	EXP	A	122	DA122D	-13.68496	-13.70498	-0.0200199999999999	0.0130381363698957	0.0154464235342685	0.0129414836861926
71	71	P00127	126	E	E	7.23699	705286	chr6	224392	C	T	QCR6	synonymous_variant	c.378G>A	p.Glu126Glu	glutamic acid	Glu	glutamic acid	Glu	P00127	P00127-P08525-EXP-3cx5-pdb1-F-0-H-0.pdb	P08525	EXP	A	126	EA126E	47.7426	47.74704	0.00443999999999818	0	0.00612070257404907	0.00612070257404907
72	72	P00127	126	E	G	7.237	705287	chr6	224393	T	C	QCR6	missense_variant	c.377A>G	p.Glu126Gly	glutamic acid	Glu	glycine	Gly	P00127	P00127-P08525-EXP-3cx5-pdb1-F-0-H-0.pdb	P08525	EXP	A	126	EA126G	47.67152	51.15224	3.48072	0.0450391718396341	0.0202603800556646	0.0404072641984087
73	73	P00127	128	F	F	16.14402	705285	chr6	224386	G	A	QCR6	synonymous_variant	c.384C>T	p.Phe128Phe	phenylalanine	Phe	phenylalanine	Phe	P00127	P00127-P07143-EXP-3cx5-pdb1-F-0-D-0.pdb	P07143	EXP	A	128	FA128F	-13.67862	-13.68614	-0.00751999999999988	0.0154472327618896	0.0100798313477952	0.0115646876308871
74	74	P00127	135	D	G	4.24431	705279	chr6	224366	T	C	QCR6	missense_variant	c.404A>G	p.Asp135Gly	aspartic acid	Asp	glycine	Gly	P00127	P00127-P07143-EXP-3cx5-pdb1-F-0-D-0.pdb	P07143	EXP	A	135	DA135G	-14.10966	-12.18876	1.9209	0.437333537474546	0.318466596364516	0.321895643027364
75	75	P00127	138	T	T	19.30745	705276	chr6	224356	C	A	QCR6	synonymous_variant	c.414G>T	p.Thr138Thr	threonine	Thr	threonine	Thr	P00127	P00127-P07143-EXP-3cx5-pdb1-F-0-D-0.pdb	P07143	EXP	A	138	TA138T	-13.61278	-13.61298	-0.000199999999999889	0.00052153619241578	0.000798122797569117	0.000751664818918371
76	76	P00127	139	A	A	1.31113	705275	chr6	224353	T	C	QCR6	synonymous_variant	c.417A>G	p.Ala139Ala	alanine	Ala	alanine	Ala	P00127	P00127-P07143-EXP-3cx5-pdb1-F-0-D-0.pdb	P07143	EXP	A	139	AA139A	-13.6125	-13.6125	0	0	0	0
77	77	P00127	142	L	L	13.41611	705273	chr6	224344	T	C	QCR6	synonymous_variant	c.426A>G	p.Leu142Leu	leucine	Leu	leucine	Leu	P00127	P00127-P07143-EXP-3cx5-pdb1-F-0-D-0.pdb	P07143	EXP	A	142	LA142L	-13.8559	-13.8575	-0.00159999999999947	0.00159216833280898	0.000339116499156652	0.00139463256809801
78	78	P00128	2	P	A	17.1686	540513	chr4	1496545	G	C	QCR7	missense_variant	c.4C>G	p.Pro2Ala	proline	Pro	alanine	Ala	P00128	P00128-P00163-EXP-3cx5-pdb1-R-0-N-0.pdb	P00163	EXP	A	2	PA2A	-83.14094	-83.50384	-0.362900000000005	0.0453369385821284	0.0425747342915921	0.00309677251344056
79	79	P00128	3	Q	Q	8.10759	540512	chr4	1496540	C	T	QCR7	synonymous_variant	c.9G>A	p.Gln3Gln	glutamine	Gln	glutamine	Gln	P00128	P00128-P00163-EXP-3cx5-pdb1-R-0-N-0.pdb	P00163	EXP	A	3	QA3Q	-83.09412	-83.11962	-0.0255000000000024	0.00944970899022979	0.0161188399086291	0.0153484526907403
80	80	P00128	4	S	P	18.3351	540511	chr4	1496539	A	G	QCR7	missense_variant	c.10T>C	p.Ser4Pro	serine	Ser	proline	Pro	P00128	P00128-P00163-EXP-3cx5-pdb1-R-0-N-0.pdb	P00163	EXP	A	4	SA4P	-83.09078	-83.9316	-0.840819999999999	0.0150250457570009	0.0764766957968272	0.0664417188218369
81	81	P00128	4	S	Y	18.33509	540510	chr4	1496538	G	T	QCR7	missense_variant	c.11C>A	p.Ser4Tyr	serine	Ser	tyrosine	Tyr	P00128	P00128-P00163-EXP-3cx5-pdb1-R-0-N-0.pdb	P00163	EXP	A	4	SA4Y	-83.09576	-83.1247	-0.02894	0.0369497361289638	0.200594416672048	0.197124346542989
82	82	P00128	9	A	T	1.24076	540507	chr4	1496524	C	T	QCR7	missense_variant	c.25G>A	p.Ala9Thr	alanine	Ala	threonine	Thr	P00128	P00128-P00163-EXP-3cx5-pdb1-R-0-N-0.pdb	P00163	EXP	A	9	AA9T	-83.42476	-82.89736	0.527400000000003	0.0108654498296184	0.0371363433848856	0.044207635087166
83	83	P00128	9	A	V	1.24075	540506	chr4	1496523	G	A	QCR7	missense_variant	c.26C>T	p.Ala9Val	alanine	Ala	valine	Val	P00128	P00128-P00163-EXP-3cx5-pdb1-R-0-N-0.pdb	P00163	EXP	A	9	AA9V	-83.40014	-83.95788	-0.557740000000004	0.0330632424302286	0.0210707617327898	0.0135883405903771
84	84	P00128	16	L	L	13.32921	540503	chr4	1496501	C	T	QCR7	synonymous_variant	c.48G>A	p.Leu16Leu	leucine	Leu	leucine	Leu	P00128	P00128-P00163-EXP-3cx5-pdb1-R-0-N-0.pdb	P00163	EXP	A	16	LA16L	-83.55018	-83.56078	-0.0105999999999966	0.0147740312711207	0.00296934336175569	0.0136709546118767
85	85	P00128	17	K	K	14.19472	540502	chr4	1496498	C	T	QCR7	synonymous_variant	c.51G>A	p.Lys17Lys	lysine	Lys	lysine	Lys	P00128	P00128-P00163-EXP-3cx5-pdb1-R-0-N-0.pdb	P00163	EXP	A	17	KA17K	-83.0782	-83.0855	-0.00730000000000075	0	0	0
86	86	P00128	19	P	P	17.16859	540501	chr4	1496492	G	A	QCR7	synonymous_variant	c.57C>T	p.Pro19Pro	proline	Pro	proline	Pro	P00128	P00128-P08525-EXP-3cx5-pdb1-G-0-H-0.pdb	P08525	EXP	B	19	PB19P	41.901	41.89322	-0.00778000000000246	0	0.0101536692875036	0.0101536692875036
87	87	P00128	26	V	V	22.21691	540494	chr4	1496471	A	G	QCR7	synonymous_variant	c.78T>C	p.Val26Val	valine	Val	valine	Val	P00128	P00128-P00163-EXP-3cx5-pdb1-R-0-N-0.pdb	P00163	EXP	A	26	VA26V	-83.0832	-83.08226	0.000940000000002783	0.00458857276285683	0.00656833312188208	0.00519259087546845
88	88	P00128	28	V	F	22.2169	540493	chr4	1496467	C	A	QCR7	missense_variant	c.82G>T	p.Val28Phe	valine	Val	phenylalanine	Phe	P00128	P00128-P00163-EXP-3cx5-pdb1-R-0-N-0.pdb	P00163	EXP	A	28	VA28F	-83.07838	-84.36108	-1.28270000000001	0.000402492235950613	0.00772929492256441	0.00811942116163258
89	89	P00128	37	G	G	10.18404	540491	chr4	1496438	A	G	QCR7	synonymous_variant	c.111T>C	p.Gly37Gly	glycine	Gly	glycine	Gly	P00128	P00128-P00163-EXP-3cx5-pdb1-R-0-N-0.pdb	P00163	EXP	A	37	GA37G	-83.0782	-83.0782	0	0	0	0
90	90	P00128	41	L	L	13.32919	540487	chr4	1496428	A	G	QCR7	synonymous_variant	c.121T>C	p.Leu41Leu	leucine	Leu	leucine	Leu	P00128	P00128-P00163-EXP-3cx5-pdb1-R-0-N-0.pdb	P00163	EXP	A	41	LA41L	-84.00012	-84.1831	-0.182979999999998	0.145042173177321	0.0862428257885795	0.104764889156628
91	91	P00128	47	D	D	4.19284	540485	chr4	1496408	G	A	QCR7	synonymous_variant	c.141C>T	p.Asp47Asp	aspartic acid	Asp	aspartic acid	Asp	P00128	P00128-P00163-EXP-3cx5-pdb1-R-0-N-0.pdb	P00163	EXP	A	47	DA47D	-83.11866	-83.13106	-0.0123999999999995	0.00788752179077768	0.00214429475586149	0.00788701464433597
92	92	P00128	51	E	E	7.18559	540484	chr4	1496396	C	T	QCR7	synonymous_variant	c.153G>A	p.Glu51Glu	glutamic acid	Glu	glutamic acid	Glu	P00128	P00128-P00163-EXP-3cx5-pdb1-R-0-N-0.pdb	P00163	EXP	A	51	EA51E	-83.16984	-83.2887	-0.118860000000001	0.126792302605483	0.195690112167173	0.151439024032779
93	93	P00128	51	E	E	7.18559	540484	chr4	1496396	C	T	QCR7	synonymous_variant	c.153G>A	p.Glu51Glu	glutamic acid	Glu	glutamic acid	Glu	P00128	P00128-P08525-EXP-3cx5-pdb1-G-0-H-0.pdb	P08525	EXP	A	51	EA51E	41.24638	41.18742	-0.0589599999999976	0.0186351012876241	0.0150461623013978	0.02128903473622
94	94	P00128	53	N	N	3.19044	540483	chr4	1496390	A	G	QCR7	synonymous_variant	c.159T>C	p.Asn53Asn	asparagine	Asn	asparagine	Asn	P00128	P00128-P08525-EXP-3cx5-pdb1-G-0-H-0.pdb	P08525	EXP	A	53	NA53N	41.901	41.901	0	0	0	0
95	95	P00128	54	P	P	17.16858	540482	chr4	1496387	G	A	QCR7	synonymous_variant	c.162C>T	p.Pro54Pro	proline	Pro	proline	Pro	P00128	P00128-P08525-EXP-3cx5-pdb1-G-0-H-0.pdb	P08525	EXP	A	54	PA54P	41.90096	41.89998	-0.000980000000004111	8.94427191029608e-05	0.00116490342947397	0.00120291313069704
96	96	P00128	65	E	E	7.18558	540477	chr4	1496354	T	C	QCR7	synonymous_variant	c.195A>G	p.Glu65Glu	glutamic acid	Glu	glutamic acid	Glu	P00128	P00128-P07143-EXP-3cx5-pdb1-R-0-O-0.pdb	P07143	EXP	A	65	EA65E	-5.44793	-5.45039	-0.00245999999999924	0	0	0
97	97	P00128	68	S	S	18.33506	540476	chr4	1496345	A	T	QCR7	synonymous_variant	c.204T>A	p.Ser68Ser	serine	Ser	serine	Ser	P00128	P00128-P08525-EXP-3cx5-pdb1-G-0-H-0.pdb	P08525	EXP	A	68	SA68S	41.9006	41.90236	0.00175999999999732	0.000552268050860006	0.00152577848982044	0.00136308473691045
98	98	P00128	70	A	A	1.24072	540473	chr4	1496339	G	T	QCR7	synonymous_variant	c.210C>A	p.Ala70Ala	alanine	Ala	alanine	Ala	P00128	P00128-P07143-EXP-3cx5-pdb1-R-0-O-0.pdb	P07143	EXP	A	70	AA70A	-5.44793	-5.44793	0	0	0	0
99	99	P00128	70	A	G	1.24073	540474	chr4	1496340	G	C	QCR7	missense_variant	c.209C>G	p.Ala70Gly	alanine	Ala	glycine	Gly	P00128	P00128-P07143-EXP-3cx5-pdb1-R-0-O-0.pdb	P07143	EXP	A	70	AA70G	-5.458174	-4.219784	1.23839	0.0142147961645604	0.0136203241517961	0.00306564022677156
100	100	P00128	70	A	S	1.24074	540475	chr4	1496341	C	A	QCR7	missense_variant	c.208G>T	p.Ala70Ser	alanine	Ala	serine	Ser	P00128	P00128-P07143-EXP-3cx5-pdb1-R-0-O-0.pdb	P07143	EXP	A	70	AA70S	-5.49937	-6.224816	-0.725446	0.0768884022463726	0.204736536138521	0.144558015447086
101	101	P00128	71	R	R	2.15496	540472	chr4	1496336	T	C	QCR7	synonymous_variant	c.213A>G	p.Arg71Arg	arginine	Arg	arginine	Arg	P00128	P00128-P00163-EXP-3cx5-pdb1-R-0-N-0.pdb	P00163	EXP	A	71	RA71R	-83.0782	-83.07236	0.00583999999999776	0	0.0130586369885938	0.0130586369885938
102	102	P00128	71	R	R	2.15496	540472	chr4	1496336	T	C	QCR7	synonymous_variant	c.213A>G	p.Arg71Arg	arginine	Arg	arginine	Arg	P00128	P00128-P08525-EXP-3cx5-pdb1-G-0-H-0.pdb	P08525	EXP	A	71	RA71R	41.901	41.8862	-0.014800000000001	0	0	0
103	103	P00128	72	A	A	1.24069	540469	chr4	1496333	T	C	QCR7	synonymous_variant	c.216A>G	p.Ala72Ala	alanine	Ala	alanine	Ala	P00128	P00128-P00163-EXP-3cx5-pdb1-R-0-N-0.pdb	P00163	EXP	A	72	AA72A	-83.0782	-83.0782	0	0	0	0
104	104	P00128	72	A	A	1.24069	540469	chr4	1496333	T	C	QCR7	synonymous_variant	c.216A>G	p.Ala72Ala	alanine	Ala	alanine	Ala	P00128	P00128-P08525-EXP-3cx5-pdb1-G-0-H-0.pdb	P08525	EXP	A	72	AA72A	41.901	41.901	0	0	0	0
105	105	P00128	72	A	T	1.24071	540471	chr4	1496335	C	T	QCR7	missense_variant	c.214G>A	p.Ala72Thr	alanine	Ala	threonine	Thr	P00128	P00128-P00163-EXP-3cx5-pdb1-R-0-N-0.pdb	P00163	EXP	A	72	AA72T	-83.0782	-82.0815	0.996699999999993	0	0.519781593556369	0.519781593556369
106	106	P00128	72	A	T	1.24071	540471	chr4	1496335	C	T	QCR7	missense_variant	c.214G>A	p.Ala72Thr	alanine	Ala	threonine	Thr	P00128	P00128-P08525-EXP-3cx5-pdb1-G-0-H-0.pdb	P08525	EXP	A	72	AA72T	41.68268	42.11944	0.436760000000001	0.107936425732928	0.0665241159279849	0.11911787439339
107	107	P00128	72	A	V	1.2407	540470	chr4	1496334	G	A	QCR7	missense_variant	c.215C>T	p.Ala72Val	alanine	Ala	valine	Val	P00128	P00128-P00163-EXP-3cx5-pdb1-R-0-N-0.pdb	P00163	EXP	A	72	AA72V	-83.08248	-83.10622	-0.0237400000000006	0.00940356315446516	0.259277712115792	0.257957172802002
108	108	P00128	72	A	V	1.2407	540470	chr4	1496334	G	A	QCR7	missense_variant	c.215C>T	p.Ala72Val	alanine	Ala	valine	Val	P00128	P00128-P08525-EXP-3cx5-pdb1-G-0-H-0.pdb	P08525	EXP	A	72	AA72V	41.8712	41.96992	0.0987199999999976	0.0225207681929375	0.58268314459919	0.563477565658119
109	109	P00128	77	R	R	2.15495	540468	chr4	1496318	C	T	QCR7	synonymous_variant	c.231G>A	p.Arg77Arg	arginine	Arg	arginine	Arg	P00128	P00128-P07143-EXP-3cx5-pdb1-R-0-O-0.pdb	P07143	EXP	A	77	RA77R	-5.917536	-5.926438	-0.00890200000000016	0.290915817943954	0.297564435408535	0.220862491202105
110	110	P00128	78	A	A	1.24068	540467	chr4	1496315	A	G	QCR7	synonymous_variant	c.234T>C	p.Ala78Ala	alanine	Ala	alanine	Ala	P00128	P00128-P00163-EXP-3cx5-pdb1-R-0-N-0.pdb	P00163	EXP	A	78	AA78A	-83.0782	-83.0782	0	0	0	0
111	111	P00128	79	H	H	11.7	540466	chr4	1496312	A	G	QCR7	synonymous_variant	c.237T>C	p.His79His	histidine	His	histidine	His	P00128	P00128-P07143-EXP-3cx5-pdb1-R-0-O-0.pdb	P07143	EXP	A	79	HA79H	-5.45808	-5.473422	-0.0153420000000001	0.00948054323338057	0.00533514479653562	0.0139500724012458
112	112	P00128	79	H	H	11.7	540466	chr4	1496312	A	G	QCR7	synonymous_variant	c.237T>C	p.His79His	histidine	His	histidine	His	P00128	P00128-P00163-EXP-3cx5-pdb1-R-0-N-0.pdb	P00163	EXP	A	79	HA79H	-83.0782	-83.05418	0.0240199999999959	0	0.0214631544745848	0.0214631544745848
113	113	P00128	82	E	E	7.18557	540465	chr4	1496303	C	T	QCR7	synonymous_variant	c.246G>A	p.Glu82Glu	glutamic acid	Glu	glutamic acid	Glu	P00128	P00128-P00163-EXP-3cx5-pdb1-R-0-N-0.pdb	P00163	EXP	A	82	EA82E	-83.13202	-83.16094	-0.0289199999999994	0.0183525747512462	0.0183720711951587	0.0198120417928121
114	114	P00128	82	E	E	7.18557	540465	chr4	1496303	C	T	QCR7	synonymous_variant	c.246G>A	p.Glu82Glu	glutamic acid	Glu	glutamic acid	Glu	P00128	P00128-P08525-EXP-3cx5-pdb1-G-0-H-0.pdb	P08525	EXP	A	82	EA82E	41.89538	41.8697	-0.0256799999999998	0.00326603735434932	0.0197439864262511	0.0229200130890022
115	115	P00128	84	T	T	19.24152	540464	chr4	1496297	A	G	QCR7	synonymous_variant	c.252T>C	p.Thr84Thr	threonine	Thr	threonine	Thr	P00128	P00128-P07143-EXP-3cx5-pdb1-R-0-O-0.pdb	P07143	EXP	A	84	TA84T	-5.515362	-5.51495	0.000412000000000035	0.150827257218316	0.150487510279093	0.000395310004932569
116	116	P00128	84	T	T	19.24152	540464	chr4	1496297	A	G	QCR7	synonymous_variant	c.252T>C	p.Thr84Thr	threonine	Thr	threonine	Thr	P00128	P00128-P08525-EXP-3cx5-pdb1-G-0-H-0.pdb	P08525	EXP	A	84	TA84T	41.90094	41.90118	0.00023999999999802	0.000134164078651264	0.000521536192416768	0.000554977477021219
117	117	P00128	87	L	L	13.32917	540463	chr4	1496288	T	C	QCR7	synonymous_variant	c.261A>G	p.Leu87Leu	leucine	Leu	leucine	Leu	P00128	P00128-P08525-EXP-3cx5-pdb1-G-0-H-0.pdb	P08525	EXP	A	87	LA87L	41.8967	41.85154	-0.0451600000000013	0.00505123747214645	0.0415320719444634	0.0460908667742346
118	118	P00128	96	A	A	1.24067	540460	chr4	1496261	G	A	QCR7	synonymous_variant	c.288C>T	p.Ala96Ala	alanine	Ala	alanine	Ala	P00128	P00128-P00163-EXP-3cx5-pdb1-R-0-N-0.pdb	P00163	EXP	A	96	AA96A	-83.0782	-83.0782	0	0	0	0
119	119	P00128	101	P	P	17.16857	540458	chr4	1496246	A	G	QCR7	synonymous_variant	c.303T>C	p.Pro101Pro	proline	Pro	proline	Pro	P00128	P00128-P00163-EXP-3cx5-pdb1-R-0-N-0.pdb	P00163	EXP	A	101	PA101P	-83.20544	-83.23792	-0.032480000000001	0.00739682364262145	0.0144890303333208	0.0169628122668339
120	120	P00128	109	E	E	7.18555	540453	chr4	1496222	T	C	QCR7	synonymous_variant	c.327A>G	p.Glu109Glu	glutamic acid	Glu	glutamic acid	Glu	P00128	P00128-P07257-EXP-3cx5-pdb1-G-0-M-0.pdb	P07257	EXP	A	109	EA109E	-10.17524	-10.19156	-0.0163199999999999	0.0388078342606229	0.0737600704988811	0.0897143076660564
121	121	P00128	113	A	V	1.24065	540451	chr4	1496211	G	A	QCR7	missense_variant	c.338C>T	p.Ala113Val	alanine	Ala	valine	Val	P00128	P00128-P07257-EXP-3cx5-pdb1-G-0-M-0.pdb	P07257	EXP	A	113	AA113V	-10.21576	-9.999966	0.215794	0.146822402922714	0.155574279783003	0.0134645991399673
122	122	P00128	124	E	E	7.18554	540449	chr4	1496177	C	T	QCR7	synonymous_variant	c.372G>A	p.Glu124Glu	glutamic acid	Glu	glutamic acid	Glu	P00128	P00128-P07256-EXP-3cx5-pdb1-R-0-A-0.pdb	P07256	EXP	A	124	EA124E	33.01038	32.99958	-0.0108000000000004	0.00480645399437096	0.00592849053301085	0.00745687602149801
123	123	P00359	174	T	T	19.37946	880760	chr7	883289	G	T	TDH3	synonymous_variant	c.522C>A	p.Thr174Thr	threonine	Thr	threonine	Thr	P00359	P00359-P00359-EXP-3pym-pdb1-A-0-A-1.pdb	P00359	EXP	A	174	TA174T	-87.3927	-87.39522	-0.00252000000000124	0.00610204883625061	0.00482617861252341	0.00901093779802753
124	124	P00359	176	V	I	22.34404	880759	chr7	883285	C	T	TDH3	missense_variant	c.526G>A	p.Val176Ile	valine	Val	isoleucine	Ile	P00359	P00359-P00359-EXP-3pym-pdb1-A-0-A-1.pdb	P00359	EXP	A	176	VA176I	-87.35164	-88.69912	-1.34748	0.00182565056897376	0.0124638276624801	0.0124224393739692
125	125	P00359	176	V	V	22.34403	880758	chr7	883283	G	A	TDH3	synonymous_variant	c.528C>T	p.Val176Val	valine	Val	valine	Val	P00359	P00359-P00359-EXP-3pym-pdb1-A-0-A-1.pdb	P00359	EXP	A	176	VA176V	-87.35084	-87.35254	-0.00169999999999675	0.00024083189157617	0.00215476216785204	0.00191833260932654
126	126	P00359	195	R	R	2.24636	880748	chr7	883226	T	C	TDH3	synonymous_variant	c.585A>G	p.Arg195Arg	arginine	Arg	arginine	Arg	P00359	P00359-P00359-EXP-3pym-pdb1-A-0-A-1.pdb	P00359	EXP	A	195	RA195R	-87.2	-87.3043	-0.104299999999995	0	0	0
127	127	P00359	201	S	S	18.53182	880747	chr7	883208	G	A	TDH3	synonymous_variant	c.603C>T	p.Ser201Ser	serine	Ser	serine	Ser	P00359	P00359-P00359-EXP-3pym-pdb1-A-0-A-1.pdb	P00359	EXP	A	201	SA201S	-87.2	-87.19994	6.0000000001992e-05	0	5.47722557523349e-05	5.4772255752335e-05
128	128	P00359	204	I	I	12.29922	880746	chr7	883199	G	A	TDH3	synonymous_variant	c.612C>T	p.Ile204Ile	isoleucine	Ile	isoleucine	Ile	P00359	P00359-P00359-EXP-3pym-pdb1-A-0-A-1.pdb	P00359	EXP	A	204	IA204I	-87.29332	-87.2951	-0.00178000000000225	0.00162388423232907	0.000674536878165034	0.00204987804515755
129	129	P00359	233	V	V	22.34402	880738	chr7	883112	G	A	TDH3	synonymous_variant	c.699C>T	p.Val233Val	valine	Val	valine	Val	P00359	P00359-P00359-EXP-3pym-pdb1-A-0-A-1.pdb	P00359	EXP	A	233	VA233V	-87.21216	-87.21226	-0.000100000000000477	0.00268756395272371	0.00188891503249539	0.00362077339803888
130	130	P00359	238	V	G	22.344	880735	chr7	883098	A	C	TDH3	missense_variant	c.713T>G	p.Val238Gly	valine	Val	glycine	Gly	P00359	P00359-P00359-EXP-3pym-pdb1-A-0-A-1.pdb	P00359	EXP	A	238	VA238G	-88.64284	-87.35324	1.2896	0.038746780511417	0.0326707514452904	0.0169714466089362
131	131	P00359	238	V	V	22.34399	880734	chr7	883097	G	A	TDH3	synonymous_variant	c.714C>T	p.Val238Val	valine	Val	valine	Val	P00359	P00359-P00359-EXP-3pym-pdb1-A-0-A-1.pdb	P00359	EXP	A	238	VA238V	-87.20072	-87.2026	-0.00187999999999704	0.00155467038307239	0.00180554700852788	0.00200922870773724
132	132	P00359	239	S	S	18.53179	880733	chr7	883094	G	A	TDH3	synonymous_variant	c.717C>T	p.Ser239Ser	serine	Ser	serine	Ser	P00359	P00359-P00359-EXP-3pym-pdb1-A-0-A-1.pdb	P00359	EXP	A	239	SA239S	-87.20062	-87.20204	-0.00141999999999882	0.000657267069006613	0.00206712360540055	0.00147037410205833
133	133	P00359	246	K	K	14.30667	880731	chr7	883073	C	T	TDH3	synonymous_variant	c.738G>A	p.Lys246Lys	lysine	Lys	lysine	Lys	P00359	P00359-P00359-EXP-3pym-pdb1-A-0-A-1.pdb	P00359	EXP	A	246	KA246K	-87.2	-87.2211	-0.0211000000000041	0	0	0
134	134	P00359	282	S	S	18.53178	880713	chr7	882965	A	G	TDH3	synonymous_variant	c.846T>C	p.Ser282Ser	serine	Ser	serine	Ser	P00359	P00359-P00359-EXP-3pym-pdb1-A-0-A-1.pdb	P00359	EXP	A	282	SA282S	-87.2293	-87.22968	-0.000379999999998403	0.000604152298676262	0.000506951674226454	0.000501996015920123
135	135	P00359	296	S	A	18.53176	880709	chr7	882925	A	C	TDH3	missense_variant	c.886T>G	p.Ser296Ala	serine	Ser	alanine	Ala	P00359	P00359-P00359-EXP-3pym-pdb1-A-0-A-1.pdb	P00359	EXP	A	296	SA296A	-87.47198	-87.9853	-0.513319999999999	0.0414959877578542	0	0.0414959877578543
136	136	P00359	309	V	I	22.34393	880708	chr7	882886	C	T	TDH3	missense_variant	c.925G>A	p.Val309Ile	valine	Val	isoleucine	Ile	P00359	P00359-P00359-EXP-3pym-pdb1-A-0-A-1.pdb	P00359	EXP	A	309	VA309I	-87.20626	-87.504	-0.297740000000005	0.00516071700444982	0.00487391013458581	0.00974489610001424
137	137	P00359	309	V	V	22.34392	880707	chr7	882884	G	A	TDH3	synonymous_variant	c.927C>T	p.Val309Val	valine	Val	valine	Val	P00359	P00359-P00359-EXP-3pym-pdb1-A-0-A-1.pdb	P00359	EXP	A	309	VA309V	-87.21022	-87.2125	-0.00227999999999894	0.00516884900147002	0.00189076704011929	0.00509823498869715
138	138	P00360	203	N	N	3.40274	1176731	chr10	338879	C	T	TDH1	synonymous_variant	c.609C>T	p.Asn203Asn	asparagine	Asn	asparagine	Asn	P00360	P00358-P00360-MDL-3pym-pdb1-A-1-A-0.pdb	P00358	MDL	B	535	NB535N	13.21604	13.18602	-0.03002	0.00967072903146374	0.00700763868931639	0.0140800213068024
139	139	P00360	204	I	I	12.40298	1176732	chr10	338882	T	C	TDH1	synonymous_variant	c.612T>C	p.Ile204Ile	isoleucine	Ile	isoleucine	Ile	P00360	P00358-P00360-MDL-3pym-pdb1-A-1-A-0.pdb	P00358	MDL	B	536	IB536I	13.16738	13.16538	-0.0019999999999996	0.00403881170643035	0.00287523912049073	0.00267114207783909
140	140	P00360	208	S	S	18.71837	1176734	chr10	338894	T	C	TDH1	synonymous_variant	c.624T>C	p.Ser208Ser	serine	Ser	serine	Ser	P00360	P00358-P00360-MDL-3pym-pdb1-A-1-A-0.pdb	P00358	MDL	B	540	SB540S	13.32178	13.3217	-7.99999999998135e-05	4.47213595498916e-05	0	4.47213595498915e-05
141	141	P00360	227	T	T	19.51628	1176738	chr10	338951	C	T	TDH1	synonymous_variant	c.681C>T	p.Thr227Thr	threonine	Thr	threonine	Thr	P00360	P00358-P00360-MDL-3pym-pdb1-A-1-A-0.pdb	P00358	MDL	B	559	TB559T	13.32172	13.32634	0.00461999999999989	0.000178885438199566	0.00358510808763097	0.00344920280644664
142	142	P00360	233	V	V	22.46686	1176739	chr10	338969	C	T	TDH1	synonymous_variant	c.699C>T	p.Val233Val	valine	Val	valine	Val	P00360	P00358-P00360-MDL-3pym-pdb1-A-1-A-0.pdb	P00358	MDL	B	565	VB565V	13.32178	13.32158	-0.000199999999999534	4.47213595498916e-05	0.000268328157299349	0.00028284271247396
143	143	P00360	278	A	A	1.51728	1176755	chr10	339104	C	T	TDH1	synonymous_variant	c.834C>T	p.Ala278Ala	alanine	Ala	alanine	Ala	P00360	P00358-P00360-MDL-3pym-pdb1-A-1-A-0.pdb	P00358	MDL	B	610	AB610A	13.3218	13.3218	0	0	0	0
144	144	P00360	282	S	S	18.71838	1176756	chr10	339116	T	C	TDH1	synonymous_variant	c.846T>C	p.Ser282Ser	serine	Ser	serine	Ser	P00360	P00358-P00360-MDL-3pym-pdb1-A-1-A-0.pdb	P00358	MDL	B	614	SB614S	13.30072	13.29916	-0.00155999999999956	0.0216155499583054	0.0210792077649991	0.00123004064973423
145	145	P00360	297	A	A	1.5173	1176759	chr10	339161	T	C	TDH1	synonymous_variant	c.891T>C	p.Ala297Ala	alanine	Ala	alanine	Ala	P00360	P00358-P00360-MDL-3pym-pdb1-A-1-A-0.pdb	P00358	MDL	B	629	AB629A	13.3218	13.3218	0	0	0	0
146	146	P00360	304	K	K	14.40848	1176760	chr10	339182	G	A	TDH1	synonymous_variant	c.912G>A	p.Lys304Lys	lysine	Lys	lysine	Lys	P00360	P00358-P00360-MDL-3pym-pdb1-A-1-A-0.pdb	P00358	MDL	B	636	KB636K	13.31656	13.30494	-0.0116199999999992	0.0117169962020986	0.0175725069355516	0.0115094309155583
147	147	P00360	307	K	K	14.40849	1176761	chr10	339191	G	A	TDH1	synonymous_variant	c.921G>A	p.Lys307Lys	lysine	Lys	lysine	Lys	P00360	P00358-P00360-MDL-3pym-pdb1-A-1-A-0.pdb	P00358	MDL	B	639	KB639K	13.3218	13.3097	-0.0121000000000002	0	0	0
148	148	P00360	309	I	V	12.40299	1176762	chr10	339195	A	G	TDH1	missense_variant	c.925A>G	p.Ile309Val	isoleucine	Ile	valine	Val	P00360	P00358-P00360-MDL-3pym-pdb1-A-1-A-0.pdb	P00358	MDL	B	641	IB641V	13.09122	11.95154	-1.13968	0.161019057878253	0.0363121604975522	0.151843840836565
149	149	P00431	5	V	L	22.54274	1359164	chr11	567186	C	G	CCP1	missense_variant	c.13G>C	p.Val5Leu	valine	Val	leucine	Leu	P00431	P00431-P00431-EXP-1u75-pdb1-C-0-A-0.pdb	P00431	EXP	B	5	VB5L	45.7797	45.93688	0.15718	0.0183170685427534	0.080922815077084	0.0708201383788557
150	150	P00431	5	V	V	22.54273	1359163	chr11	567184	A	G	CCP1	synonymous_variant	c.15T>C	p.Val5Val	valine	Val	valine	Val	P00431	P00431-P00431-EXP-1u75-pdb1-C-0-A-0.pdb	P00431	EXP	B	5	VB5V	45.79498	45.79598	0.000999999999999091	0.00138636214605141	0.00198922095303776	0.000696419413859113
151	151	P00546	19	Y	Y	21.2457	153290	chr2	560134	C	T	CDC28	synonymous_variant	c.57C>T	p.Tyr19Tyr	tyrosine	Tyr	tyrosine	Tyr	P00546	P00546-P43568-MDD-Pkinase-Pkinase-2bmc-F-133-383-E-133-383.pdb	P43568	MDD	A	12	YA12Y	728.0836	728.057	-0.0266000000000076	0.0109224539367319	0.0158113883008383	0.0181052478579926
152	152	P00546	19	Y	Y	21.2457	153290	chr2	560134	C	T	CDC28	synonymous_variant	c.57C>T	p.Tyr19Tyr	tyrosine	Tyr	tyrosine	Tyr	P00546	P00546-P20437-MDD-Pkinase-Cyclin_N-2uue-C-4-286-D-181-307.pdb	P20437	MDD	A	12	YA12Y	271.6106	271.6094	-0.00119999999999436	0.0424593923649456	0.0427761615856342	0.00268328157298714
153	153	P00546	48	D	N	4.5267	153297	chr2	560219	G	A	CDC28	missense_variant	c.142G>A	p.Asp48Asn	aspartic acid	Asp	asparagine	Asn	P00546	P00546-P30283-MDD-Pkinase-Cyclin_N-2uue-C-4-286-D-181-307.pdb	P30283	MDD	A	41	DA41N	60.81916	61.41818	0.599019999999999	0.159522233560092	0.621699788483156	0.470147675736039
154	154	P00546	48	D	N	4.5267	153297	chr2	560219	G	A	CDC28	missense_variant	c.142G>A	p.Asp48Asn	aspartic acid	Asp	asparagine	Asn	P00546	P00546-P24871-MDL-4bcn-pdb1-C-0-D-0.pdb	P24871	MDL	A	46	DA46N	87.92902	88.13462	0.205599999999998	0.000653452370107583	0.00133678719323379	0.00113357840487491
155	155	P00546	48	D	N	4.5267	153297	chr2	560219	G	A	CDC28	missense_variant	c.142G>A	p.Asp48Asn	aspartic acid	Asp	asparagine	Asn	P00546	P00546-P32943-MDL-4bco-pdb1-A-0-B-0.pdb	P32943	MDL	A	44	DA44N	150.1444	150.3998	0.255399999999997	0.0109681356665587	0.00248997991959708	0.0104067285926097
156	156	P00546	48	D	N	4.5267	153297	chr2	560219	G	A	CDC28	missense_variant	c.142G>A	p.Asp48Asn	aspartic acid	Asp	asparagine	Asn	P00546	P00546-P43568-MDD-Pkinase-Pkinase-2bmc-F-133-383-E-133-383.pdb	P43568	MDD	A	41	DA41N	719.6256	717.6526	-1.973	1.24632832752853	1.67656458271071	1.54199367702985
157	157	P00546	48	D	N	4.5267	153297	chr2	560219	G	A	CDC28	missense_variant	c.142G>A	p.Asp48Asn	aspartic acid	Asp	asparagine	Asn	P00546	P00546-P13365-MDD-Pkinase-Cyclin_N-1f5q-A-4-286-B-19-144.pdb	P13365	MDD	A	33	DA33N	133.9904	134.33	0.33959999999999	0.00134164078650628	0.0584850408224121	0.0592899654241731
158	158	P00546	48	D	N	4.5267	153297	chr2	560219	G	A	CDC28	missense_variant	c.142G>A	p.Asp48Asn	aspartic acid	Asp	asparagine	Asn	P00546	P00546-P24870-MDL-3qhw-pdb1-A-0-B-0.pdb	P24870	MDL	A	46	DA46N	51.07042	51.44824	0.377820000000002	0.0919287604615672	0.106427383694236	0.0568608125161799
159	159	P00546	48	D	N	4.5267	153297	chr2	560219	G	A	CDC28	missense_variant	c.142G>A	p.Asp48Asn	aspartic acid	Asp	asparagine	Asn	P00546	P00546-P20437-MDD-Pkinase-Cyclin_N-2uue-C-4-286-D-181-307.pdb	P20437	MDD	A	41	DA41N	271.5816	271.892	0.310400000000004	0.224751640705923	0.387340935094643	0.180056380059117
160	160	P00546	48	D	N	4.5267	153297	chr2	560219	G	A	CDC28	missense_variant	c.142G>A	p.Asp48Asn	aspartic acid	Asp	asparagine	Asn	P00546	P00546-P40038-MDD-Pkinase-Cyclin-4krd-A-7-297-B-263-408.pdb	P40038	MDD	A	41	DA41N	248.761	248.985	0.224000000000012	0.00821583836257261	0.000707106781179875	0.00827647267861493
161	161	P00546	48	D	N	4.5267	153297	chr2	560219	G	A	CDC28	missense_variant	c.142G>A	p.Asp48Asn	aspartic acid	Asp	asparagine	Asn	P00546	P00546-P40186-MDD-Pkinase-Cyclin-4krd-A-7-297-B-263-408.pdb	P40186	MDD	A	41	DA41N	138.9878	138.9314	-0.0563999999999964	0.0458443017178723	0.122034011652491	0.130773850597122
162	162	P00546	53	S	S	18.9299	153298	chr2	560236	T	C	CDC28	synonymous_variant	c.159T>C	p.Ser53Ser	serine	Ser	serine	Ser	P00546	P00546-P30283-MDD-Pkinase-Cyclin_N-2uue-C-4-286-D-181-307.pdb	P30283	MDD	A	46	SA46S	60.90132	60.9013	-2.0000000000664e-05	4.47213595514804e-05	0	4.47213595514805e-05
163	163	P00546	53	S	S	18.9299	153298	chr2	560236	T	C	CDC28	synonymous_variant	c.159T>C	p.Ser53Ser	serine	Ser	serine	Ser	P00546	P00546-P24871-MDL-4bcn-pdb1-C-0-D-0.pdb	P24871	MDL	A	51	SA51S	88.0007	88.00272	0.00202000000000169	0.000447213595502093	0.000892748564829281	0.000535723809441424
164	164	P00546	53	S	S	18.9299	153298	chr2	560236	T	C	CDC28	synonymous_variant	c.159T>C	p.Ser53Ser	serine	Ser	serine	Ser	P00546	P00546-P32943-MDL-4bco-pdb1-A-0-B-0.pdb	P32943	MDL	A	49	SA49S	150.185	150.1852	0.000200000000000954	0	0.000447213595502093	0.000447213595502091
165	165	P00546	53	S	S	18.9299	153298	chr2	560236	T	C	CDC28	synonymous_variant	c.159T>C	p.Ser53Ser	serine	Ser	serine	Ser	P00546	P00546-P43568-MDD-Pkinase-Pkinase-2bmc-F-133-383-E-133-383.pdb	P43568	MDD	A	46	SA46S	722.9602	721.4204	-1.53979999999999	0.879766844112692	0.415383316949536	0.688627402881996
166	166	P00546	53	S	S	18.9299	153298	chr2	560236	T	C	CDC28	synonymous_variant	c.159T>C	p.Ser53Ser	serine	Ser	serine	Ser	P00546	P00546-P13365-MDD-Pkinase-Cyclin_N-1f5q-A-4-286-B-19-144.pdb	P13365	MDD	A	38	SA38S	133.997	133.997	0	0	0	0
167	167	P00546	53	S	S	18.9299	153298	chr2	560236	T	C	CDC28	synonymous_variant	c.159T>C	p.Ser53Ser	serine	Ser	serine	Ser	P00546	P00546-P24870-MDL-3qhw-pdb1-A-0-B-0.pdb	P24870	MDL	A	51	SA51S	52.8055	52.8047	-0.000799999999999556	0.00110227038425067	0.000578791845140925	0.00137295302177321
168	168	P00546	53	S	S	18.9299	153298	chr2	560236	T	C	CDC28	synonymous_variant	c.159T>C	p.Ser53Ser	serine	Ser	serine	Ser	P00546	P00546-P20437-MDD-Pkinase-Cyclin_N-2uue-C-4-286-D-181-307.pdb	P20437	MDD	A	46	SA46S	271.8964	271.8952	-0.00119999999999436	0.00134164078649357	0.00130384048103804	0.00216794833886643
169	169	P00546	53	S	S	18.9299	153298	chr2	560236	T	C	CDC28	synonymous_variant	c.159T>C	p.Ser53Ser	serine	Ser	serine	Ser	P00546	P00546-P40038-MDD-Pkinase-Cyclin-4krd-A-7-297-B-263-408.pdb	P40038	MDD	A	46	SA46S	248.8202	248.8178	-0.00240000000000009	0.00248997991959423	0.00148323969741568	0.00378153408023106
170	170	P00546	53	S	S	18.9299	153298	chr2	560236	T	C	CDC28	synonymous_variant	c.159T>C	p.Ser53Ser	serine	Ser	serine	Ser	P00546	P00546-P40186-MDD-Pkinase-Cyclin-4krd-A-7-297-B-263-408.pdb	P40186	MDD	A	46	SA46S	138.3256	138.325	-0.000600000000002862	0.000547722557507781	0	0.000547722557507779
171	171	P00546	57	R	R	2.409	153299	chr2	560248	A	G	CDC28	synonymous_variant	c.171A>G	p.Arg57Arg	arginine	Arg	arginine	Arg	P00546	P00546-P30283-MDD-Pkinase-Cyclin_N-2uue-C-4-286-D-181-307.pdb	P30283	MDD	A	50	RA50R	60.84998	60.81824	-0.0317400000000048	0.115425828998539	0.150621538964384	0.211430314761151
172	172	P00546	57	R	R	2.409	153299	chr2	560248	A	G	CDC28	synonymous_variant	c.171A>G	p.Arg57Arg	arginine	Arg	arginine	Arg	P00546	P00546-P24871-MDL-4bcn-pdb1-C-0-D-0.pdb	P24871	MDL	A	55	RA55R	87.71264	87.53784	-0.174799999999999	0.0855568991957991	0.101103229424188	0.14895618483299
173	173	P00546	57	R	R	2.409	153299	chr2	560248	A	G	CDC28	synonymous_variant	c.171A>G	p.Arg57Arg	arginine	Arg	arginine	Arg	P00546	P00546-P32943-MDL-4bco-pdb1-A-0-B-0.pdb	P32943	MDL	A	53	RA53R	150.1658	150.149	-0.0167999999999949	0.0429325051679976	0.0581377674150052	0.0152052622470076
174	174	P00546	57	R	R	2.409	153299	chr2	560248	A	G	CDC28	synonymous_variant	c.171A>G	p.Arg57Arg	arginine	Arg	arginine	Arg	P00546	P00546-P43568-MDD-Pkinase-Pkinase-2bmc-F-133-383-E-133-383.pdb	P43568	MDD	A	50	RA50R	728.966	728.957	-0.00900000000001455	0	0	0
175	175	P00546	57	R	R	2.409	153299	chr2	560248	A	G	CDC28	synonymous_variant	c.171A>G	p.Arg57Arg	arginine	Arg	arginine	Arg	P00546	P00546-P13365-MDD-Pkinase-Cyclin_N-1f5q-A-4-286-B-19-144.pdb	P13365	MDD	A	42	RA42R	133.997	133.8934	-0.1036	0	0.231656642468979	0.231656642468979
176	176	P00546	57	R	R	2.409	153299	chr2	560248	A	G	CDC28	synonymous_variant	c.171A>G	p.Arg57Arg	arginine	Arg	arginine	Arg	P00546	P00546-P24870-MDL-3qhw-pdb1-A-0-B-0.pdb	P24870	MDL	A	55	RA55R	49.15844	49.10132	-0.0571199999999976	0.190384907490064	0.16904230831363	0.0366400327510771
177	177	P00546	57	R	R	2.409	153299	chr2	560248	A	G	CDC28	synonymous_variant	c.171A>G	p.Arg57Arg	arginine	Arg	arginine	Arg	P00546	P00546-P20437-MDD-Pkinase-Cyclin_N-2uue-C-4-286-D-181-307.pdb	P20437	MDD	A	50	RA50R	271.897	271.819	-0.0779999999999745	0	0	0
178	178	P00546	57	R	R	2.409	153299	chr2	560248	A	G	CDC28	synonymous_variant	c.171A>G	p.Arg57Arg	arginine	Arg	arginine	Arg	P00546	P00546-P40038-MDD-Pkinase-Cyclin-4krd-A-7-297-B-263-408.pdb	P40038	MDD	A	50	RA50R	248.825	248.825	0	0	0	0
179	179	P00546	57	R	R	2.409	153299	chr2	560248	A	G	CDC28	synonymous_variant	c.171A>G	p.Arg57Arg	arginine	Arg	arginine	Arg	P00546	P00546-P40186-MDD-Pkinase-Cyclin-4krd-A-7-297-B-263-408.pdb	P40186	MDD	A	50	RA50R	138.1504	138.0116	-0.138799999999998	0.480849040760192	0.501769668274198	0.068885412098641
180	180	P00546	60	S	P	18.93	153300	chr2	560255	T	C	CDC28	missense_variant	c.178T>C	p.Ser60Pro	serine	Ser	proline	Pro	P00546	P00546-P30283-MDD-Pkinase-Cyclin_N-2uue-C-4-286-D-181-307.pdb	P30283	MDD	A	53	SA53P	60.90086	65.1835	4.28264	0.00114367827644017	0.280956482395407	0.281603733995132
181	181	P00546	60	S	P	18.93	153300	chr2	560255	T	C	CDC28	missense_variant	c.178T>C	p.Ser60Pro	serine	Ser	proline	Pro	P00546	P00546-P24871-MDL-4bcn-pdb1-C-0-D-0.pdb	P24871	MDL	A	58	SA58P	86.67944	89.53196	2.85252	0.157625721251325	0.436634976839922	0.395583059546281
182	182	P00546	60	S	P	18.93	153300	chr2	560255	T	C	CDC28	missense_variant	c.178T>C	p.Ser60Pro	serine	Ser	proline	Pro	P00546	P00546-P32943-MDL-4bco-pdb1-A-0-B-0.pdb	P32943	MDL	A	56	SA56P	149.4118	151.6332	2.22139999999999	0.000447213595502093	0.120414700099277	0.120603897117792
183	183	P00546	60	S	P	18.93	153300	chr2	560255	T	C	CDC28	missense_variant	c.178T>C	p.Ser60Pro	serine	Ser	proline	Pro	P00546	P00546-P43568-MDD-Pkinase-Pkinase-2bmc-F-133-383-E-133-383.pdb	P43568	MDD	A	53	SA53P	728.9656	731.8004	2.8348	0.000547722557492214	0.0550527020226988	0.054915389464162
184	184	P00546	60	S	P	18.93	153300	chr2	560255	T	C	CDC28	missense_variant	c.178T>C	p.Ser60Pro	serine	Ser	proline	Pro	P00546	P00546-P13365-MDD-Pkinase-Cyclin_N-1f5q-A-4-286-B-19-144.pdb	P13365	MDD	A	45	SA45P	133.986	136.1604	2.1744	0.0124699639133374	0.0651022273044452	0.0596221435374448
185	185	P00546	60	S	P	18.93	153300	chr2	560255	T	C	CDC28	missense_variant	c.178T>C	p.Ser60Pro	serine	Ser	proline	Pro	P00546	P00546-P24870-MDL-3qhw-pdb1-A-0-B-0.pdb	P24870	MDL	A	58	SA58P	52.8082	56.03872	3.23052	0.00223606797749776	0.150662095432129	0.150768090125197
186	186	P00546	60	S	P	18.93	153300	chr2	560255	T	C	CDC28	missense_variant	c.178T>C	p.Ser60Pro	serine	Ser	proline	Pro	P00546	P00546-P20437-MDD-Pkinase-Cyclin_N-2uue-C-4-286-D-181-307.pdb	P20437	MDD	A	53	SA53P	270.3106	274.801	4.4904	0.0220635445928376	0.120326638779616	0.10132275164049
187	187	P00546	60	S	P	18.93	153300	chr2	560255	T	C	CDC28	missense_variant	c.178T>C	p.Ser60Pro	serine	Ser	proline	Pro	P00546	P00546-P40038-MDD-Pkinase-Cyclin-4krd-A-7-297-B-263-408.pdb	P40038	MDD	A	53	SA53P	246.2778	250.1894	3.91160000000001	0.00967987603226858	0.135535235271127	0.144212690148965
188	188	P00546	60	S	P	18.93	153300	chr2	560255	T	C	CDC28	missense_variant	c.178T>C	p.Ser60Pro	serine	Ser	proline	Pro	P00546	P00546-P40186-MDD-Pkinase-Cyclin-4krd-A-7-297-B-263-408.pdb	P40186	MDD	A	53	SA53P	138.2668	143.4958	5.22899999999999	0.338731014228101	0.339912782931148	0.55143947990691
189	189	P00546	61	L	L	13.9048	153301	chr2	560258	T	C	CDC28	synonymous_variant	c.181T>C	p.Leu61Leu	leucine	Leu	leucine	Leu	P00546	P00546-P30283-MDD-Pkinase-Cyclin_N-2uue-C-4-286-D-181-307.pdb	P30283	MDD	A	54	LA54L	60.75578	60.66092	-0.0948599999999999	0.0553879680075022	0.0043390091034697	0.0561673659699305
190	190	P00546	61	L	L	13.9048	153301	chr2	560258	T	C	CDC28	synonymous_variant	c.181T>C	p.Leu61Leu	leucine	Leu	leucine	Leu	P00546	P00546-P24871-MDL-4bcn-pdb1-C-0-D-0.pdb	P24871	MDL	A	59	LA59L	87.8201	87.81494	-0.00516000000000359	0.00519663352565586	0.000167332005307274	0.00513643845480292
191	191	P00546	61	L	L	13.9048	153301	chr2	560258	T	C	CDC28	synonymous_variant	c.181T>C	p.Leu61Leu	leucine	Leu	leucine	Leu	P00546	P00546-P32943-MDL-4bco-pdb1-A-0-B-0.pdb	P32943	MDL	A	57	LA57L	150.1136	150.0872	-0.026400000000001	0.0347606098910801	0.0159279628327067	0.0269313943196451
192	192	P00546	61	L	L	13.9048	153301	chr2	560258	T	C	CDC28	synonymous_variant	c.181T>C	p.Leu61Leu	leucine	Leu	leucine	Leu	P00546	P00546-P24870-MDL-3qhw-pdb1-A-0-B-0.pdb	P24870	MDL	A	59	LA59L	52.8092	52.81464	0.00544000000000154	0	0.0053612498542802	0.00536124985428021
193	193	P00546	61	L	L	13.9048	153301	chr2	560258	T	C	CDC28	synonymous_variant	c.181T>C	p.Leu61Leu	leucine	Leu	leucine	Leu	P00546	P00546-P20437-MDD-Pkinase-Cyclin_N-2uue-C-4-286-D-181-307.pdb	P20437	MDD	A	54	LA54L	271.5906	271.5796	-0.0110000000000014	0.0176295206968267	0.0179805450417972	0.010931605554547
194	194	P00546	63	K	K	14.516	153303	chr2	560266	G	A	CDC28	synonymous_variant	c.189G>A	p.Lys63Lys	lysine	Lys	lysine	Lys	P00546	P00546-P30283-MDD-Pkinase-Cyclin_N-2uue-C-4-286-D-181-307.pdb	P30283	MDD	A	56	KA56K	60.9016	60.8291	-0.0725000000000051	0	0	0
195	195	P00546	63	K	K	14.516	153303	chr2	560266	G	A	CDC28	synonymous_variant	c.189G>A	p.Lys63Lys	lysine	Lys	lysine	Lys	P00546	P00546-P24871-MDL-4bcn-pdb1-C-0-D-0.pdb	P24871	MDL	A	61	KA61K	88.0055	87.9987	-0.00679999999999836	0	0	0
196	196	P00546	63	K	K	14.516	153303	chr2	560266	G	A	CDC28	synonymous_variant	c.189G>A	p.Lys63Lys	lysine	Lys	lysine	Lys	P00546	P00546-P32943-MDL-4bco-pdb1-A-0-B-0.pdb	P32943	MDL	A	59	KA59K	149.8104	149.7366	-0.0738	0.0799393520113813	0.0924056275342587	0.132409214180883
197	197	P00546	63	K	K	14.516	153303	chr2	560266	G	A	CDC28	synonymous_variant	c.189G>A	p.Lys63Lys	lysine	Lys	lysine	Lys	P00546	P00546-P13365-MDD-Pkinase-Cyclin_N-1f5q-A-4-286-B-19-144.pdb	P13365	MDD	A	48	KA48K	133.9386	133.9086	-0.0300000000000068	0.0237760383579761	0.0458726498035646	0.0289395922569851
198	198	P00546	63	K	K	14.516	153303	chr2	560266	G	A	CDC28	synonymous_variant	c.189G>A	p.Lys63Lys	lysine	Lys	lysine	Lys	P00546	P00546-P24870-MDL-3qhw-pdb1-A-0-B-0.pdb	P24870	MDL	A	61	KA61K	51.49426	51.32456	-0.1697	0.147309887651848	0.0975005794854588	0.180591237328951
199	199	P00546	63	K	K	14.516	153303	chr2	560266	G	A	CDC28	synonymous_variant	c.189G>A	p.Lys63Lys	lysine	Lys	lysine	Lys	P00546	P00546-P20437-MDD-Pkinase-Cyclin_N-2uue-C-4-286-D-181-307.pdb	P20437	MDD	A	56	KA56K	271.897	271.897	0	0	0	0
200	200	P00546	63	K	K	14.516	153303	chr2	560266	G	A	CDC28	synonymous_variant	c.189G>A	p.Lys63Lys	lysine	Lys	lysine	Lys	P00546	P00546-P40186-MDD-Pkinase-Cyclin-4krd-A-7-297-B-263-408.pdb	P40186	MDD	A	56	KA56K	139.0312	139.029	-0.00220000000000482	0.00531036721894117	0.00894427190999102	0.00813633824271158
201	201	P00546	79	S	F	18.9301	153309	chr2	560313	C	T	CDC28	missense_variant	c.236C>T	p.Ser79Phe	serine	Ser	phenylalanine	Phe	P00546	P00546-P24871-MDL-4bcn-pdb1-C-0-D-0.pdb	P24871	MDL	A	77	SA77F	87.97282	86.11628	-1.85654	0.0276770121219747	0.00210166600581236	0.027476590035883
202	202	P00546	79	S	F	18.9301	153309	chr2	560313	C	T	CDC28	missense_variant	c.236C>T	p.Ser79Phe	serine	Ser	phenylalanine	Phe	P00546	P00546-P43568-MDD-Pkinase-Pkinase-2bmc-F-133-383-E-133-383.pdb	P43568	MDD	A	72	SA72F	728.6486	728.2446	-0.404000000000042	0.288285969134799	0.360186479479724	0.0967264183147402
203	203	P00546	79	S	F	18.9301	153309	chr2	560313	C	T	CDC28	missense_variant	c.236C>T	p.Ser79Phe	serine	Ser	phenylalanine	Phe	P00546	P00546-P24870-MDL-3qhw-pdb1-A-0-B-0.pdb	P24870	MDL	A	77	SA77F	52.55704	53.26088	0.703839999999999	0.0291275299330388	0.0037665634204141	0.027820280372419
204	204	P00546	84	L	L	13.905	153310	chr2	560327	C	T	CDC28	synonymous_variant	c.250C>T	p.Leu84Leu	leucine	Leu	leucine	Leu	P00546	P00546-P30283-MDD-Pkinase-Cyclin_N-2uue-C-4-286-D-181-307.pdb	P30283	MDD	A	77	LA77L	60.90146	60.89504	-0.00642000000000138	0.000219089023003015	0.00553109392435037	0.00560687078502735
205	205	P00546	84	L	L	13.905	153310	chr2	560327	C	T	CDC28	synonymous_variant	c.250C>T	p.Leu84Leu	leucine	Leu	leucine	Leu	P00546	P00546-P24871-MDL-4bcn-pdb1-C-0-D-0.pdb	P24871	MDL	A	82	LA82L	87.8082	87.80436	-0.00383999999999674	0.0154064921380587	0.00978227989785597	0.0202418625625231
206	206	P00546	84	L	L	13.905	153310	chr2	560327	C	T	CDC28	synonymous_variant	c.250C>T	p.Leu84Leu	leucine	Leu	leucine	Leu	P00546	P00546-P32943-MDL-4bco-pdb1-A-0-B-0.pdb	P32943	MDL	A	80	LA80L	149.917	149.8778	-0.0392000000000053	0.058574738582433	0.0760342028300488	0.0705528170947179
207	207	P00546	84	L	L	13.905	153310	chr2	560327	C	T	CDC28	synonymous_variant	c.250C>T	p.Leu84Leu	leucine	Leu	leucine	Leu	P00546	P00546-P13365-MDD-Pkinase-Cyclin_N-1f5q-A-4-286-B-19-144.pdb	P13365	MDD	A	69	LA69L	133.9816	133.9768	-0.00480000000000587	0.0120954536913693	0.0134796142378085	0.00752994023881755
208	208	P00546	84	L	L	13.905	153310	chr2	560327	C	T	CDC28	synonymous_variant	c.250C>T	p.Leu84Leu	leucine	Leu	leucine	Leu	P00546	P00546-P24870-MDL-3qhw-pdb1-A-0-B-0.pdb	P24870	MDL	A	82	LA82L	52.67164	52.67524	0.00360000000000014	0.00829596287359215	0.00832904556356768	0.00771977978960874
209	209	P00546	84	L	L	13.905	153310	chr2	560327	C	T	CDC28	synonymous_variant	c.250C>T	p.Leu84Leu	leucine	Leu	leucine	Leu	P00546	P00546-P20437-MDD-Pkinase-Cyclin_N-2uue-C-4-286-D-181-307.pdb	P20437	MDD	A	77	LA77L	271.59	271.5654	-0.0246000000000095	0.0166733320005274	0.00527257053058924	0.0176153342290051
210	210	P00546	84	L	L	13.905	153310	chr2	560327	C	T	CDC28	synonymous_variant	c.250C>T	p.Leu84Leu	leucine	Leu	leucine	Leu	P00546	P00546-P40038-MDD-Pkinase-Cyclin-4krd-A-7-297-B-263-408.pdb	P40038	MDD	A	77	LA77L	248.825	248.8304	0.00540000000000304	0	0.00740270220933295	0.00740270220933294
211	211	P00546	84	L	L	13.905	153310	chr2	560327	C	T	CDC28	synonymous_variant	c.250C>T	p.Leu84Leu	leucine	Leu	leucine	Leu	P00546	P00546-P40186-MDD-Pkinase-Cyclin-4krd-A-7-297-B-263-408.pdb	P40186	MDD	A	77	LA77L	138.7744	138.7688	-0.005600000000004	0.0302539253651523	0.0357868691002716	0.0234158066271549
212	212	P00546	129	S	S	18.9302	153328	chr2	560464	A	G	CDC28	synonymous_variant	c.387A>G	p.Ser129Ser	serine	Ser	serine	Ser	P00546	P00546-P30283-MDD-Pkinase-Cyclin_N-2uue-C-4-286-D-181-307.pdb	P30283	MDD	A	122	SA122S	60.70662	60.69222	-0.0143999999999991	0.00819341198768954	0.00436084854128074	0.0113450429703891
213	213	P00546	129	S	S	18.9302	153328	chr2	560464	A	G	CDC28	synonymous_variant	c.387A>G	p.Ser129Ser	serine	Ser	serine	Ser	P00546	P00546-P24871-MDL-4bcn-pdb1-C-0-D-0.pdb	P24871	MDL	A	127	SA127S	88.0055	88.00686	0.00136000000000251	0	0.00133902949930019	0.00133902949930019
214	214	P00546	129	S	S	18.9302	153328	chr2	560464	A	G	CDC28	synonymous_variant	c.387A>G	p.Ser129Ser	serine	Ser	serine	Ser	P00546	P00546-P32943-MDL-4bco-pdb1-A-0-B-0.pdb	P32943	MDL	A	125	SA125S	149.242	149.1958	-0.046199999999999	0.0420535373066278	0.0394487008658053	0.0583326666628548
215	215	P00546	129	S	S	18.9302	153328	chr2	560464	A	G	CDC28	synonymous_variant	c.387A>G	p.Ser129Ser	serine	Ser	serine	Ser	P00546	P00546-P24870-MDL-3qhw-pdb1-A-0-B-0.pdb	P24870	MDL	A	127	SA127S	52.80896	52.80738	-0.00157999999999703	0.000536656314598699	0.000687022561491985	0.00106395488625992
216	216	P00546	129	S	S	18.9302	153328	chr2	560464	A	G	CDC28	synonymous_variant	c.387A>G	p.Ser129Ser	serine	Ser	serine	Ser	P00546	P00546-P20437-MDD-Pkinase-Cyclin_N-2uue-C-4-286-D-181-307.pdb	P20437	MDD	A	122	SA122S	271.8788	271.8742	-0.00460000000000492	0.00794984276574328	0.00258843582111034	0.00705691150575928
217	217	P00546	130	H	Y	11.1893	153329	chr2	560465	C	T	CDC28	missense_variant	c.388C>T	p.His130Tyr	histidine	His	tyrosine	Tyr	P00546	P00546-P30283-MDD-Pkinase-Cyclin_N-2uue-C-4-286-D-181-307.pdb	P30283	MDD	A	123	HA123Y	60.16998	59.33962	-0.830359999999999	0.0162128652618823	0.0199276692064081	0.0248319954896908
218	218	P00546	130	H	Y	11.1893	153329	chr2	560465	C	T	CDC28	missense_variant	c.388C>T	p.His130Tyr	histidine	His	tyrosine	Tyr	P00546	P00546-P24871-MDL-4bcn-pdb1-C-0-D-0.pdb	P24871	MDL	A	128	HA128Y	87.6863	86.7481	-0.9382	0.0666051424441099	0.0495891117081162	0.0574721671768136
219	219	P00546	130	H	Y	11.1893	153329	chr2	560465	C	T	CDC28	missense_variant	c.388C>T	p.His130Tyr	histidine	His	tyrosine	Tyr	P00546	P00546-P32943-MDL-4bco-pdb1-A-0-B-0.pdb	P32943	MDL	A	126	HA126Y	149.9738	149.0318	-0.942000000000003	0.171168630303568	0.148898287431385	0.14947407802024
220	220	P00546	130	H	Y	11.1893	153329	chr2	560465	C	T	CDC28	missense_variant	c.388C>T	p.His130Tyr	histidine	His	tyrosine	Tyr	P00546	P00546-P24870-MDL-3qhw-pdb1-A-0-B-0.pdb	P24870	MDL	A	128	HA128Y	52.76628	50.9627	-1.80358	0.0359632034168247	0.200398640214946	0.201751275088908
221	221	P00546	130	H	Y	11.1893	153329	chr2	560465	C	T	CDC28	missense_variant	c.388C>T	p.His130Tyr	histidine	His	tyrosine	Tyr	P00546	P00546-P20437-MDD-Pkinase-Cyclin_N-2uue-C-4-286-D-181-307.pdb	P20437	MDD	A	123	HA123Y	269.5226	269.7066	0.184000000000015	0.138249050629642	0.347554743889345	0.334814127539431
222	222	P00546	132	I	I	12.5229	153330	chr2	560473	T	C	CDC28	synonymous_variant	c.396T>C	p.Ile132Ile	isoleucine	Ile	isoleucine	Ile	P00546	P00546-P20437-MDD-Pkinase-Cyclin_N-2uue-C-4-286-D-181-307.pdb	P20437	MDD	A	125	IA125I	271.8788	271.8688	-0.010000000000025	0.00962808392152954	0.00641872261435834	0.0108397416943453
223	223	P00546	137	L	L	13.9055	153332	chr2	560488	A	G	CDC28	synonymous_variant	c.411A>G	p.Leu137Leu	leucine	Leu	leucine	Leu	P00546	P00546-P43568-MDD-Pkinase-Pkinase-2bmc-F-133-383-E-133-383.pdb	P43568	MDD	A	130	LA130L	728.8634	728.8698	0.00640000000000783	0.189439436232298	0.191298719284798	0.0127003936946808
224	224	P00546	141	N	N	3.5228	153334	chr2	560500	C	T	CDC28	synonymous_variant	c.423C>T	p.Asn141Asn	asparagine	Asn	asparagine	Asn	P00546	P00546-P43568-MDD-Pkinase-Pkinase-2bmc-F-133-383-E-133-383.pdb	P43568	MDD	A	134	NA134N	728.9302	728.905	-0.0251999999999953	0.0226318359838656	0.00741619848710425	0.0159279628327213
225	225	P00546	141	N	N	3.5228	153334	chr2	560500	C	T	CDC28	synonymous_variant	c.423C>T	p.Asn141Asn	asparagine	Asn	asparagine	Asn	P00546	P00546-P20437-MDD-Pkinase-Cyclin_N-2uue-C-4-286-D-181-307.pdb	P20437	MDD	A	134	NA134N	271.5698	271.5118	-0.0580000000000041	0.0303842064237251	0.0272708635726873	0.0167182534972715
226	226	P00546	155	F	F	16.3082	153342	chr2	560542	T	C	CDC28	synonymous_variant	c.465T>C	p.Phe155Phe	phenylalanine	Phe	phenylalanine	Phe	P00546	P00546-P20437-MDD-Pkinase-Cyclin_N-2uue-C-4-286-D-181-307.pdb	P20437	MDD	A	148	FA148F	271.839	271.8152	-0.0237999999999943	0.0272671964088651	0.00426614580154869	0.025868900247201
227	227	P00546	158	A	A	1.6861	153343	chr2	560551	G	A	CDC28	synonymous_variant	c.474G>A	p.Ala158Ala	alanine	Ala	alanine	Ala	P00546	P00546-P20437-MDD-Pkinase-Cyclin_N-2uue-C-4-286-D-181-307.pdb	P20437	MDD	A	151	AA151A	271.897	271.897	0	0	0	0
228	228	P00546	162	G	G	10.4925	153344	chr2	560563	T	C	CDC28	synonymous_variant	c.486T>C	p.Gly162Gly	glycine	Gly	glycine	Gly	P00546	P00546-P30283-MDD-Pkinase-Cyclin_N-2uue-C-4-286-D-181-307.pdb	P30283	MDD	A	155	GA155G	60.9016	60.9016	0	0	0	0
229	229	P00546	162	G	G	10.4925	153344	chr2	560563	T	C	CDC28	synonymous_variant	c.486T>C	p.Gly162Gly	glycine	Gly	glycine	Gly	P00546	P00546-P24871-MDL-4bcn-pdb1-C-0-D-0.pdb	P24871	MDL	A	160	GA160G	88.0009	88.0009	0	0	0	0
230	230	P00546	162	G	G	10.4925	153344	chr2	560563	T	C	CDC28	synonymous_variant	c.486T>C	p.Gly162Gly	glycine	Gly	glycine	Gly	P00546	P00546-P32943-MDL-4bco-pdb1-A-0-B-0.pdb	P32943	MDL	A	158	GA158G	150.185	150.185	0	0	0	0
231	231	P00546	162	G	G	10.4925	153344	chr2	560563	T	C	CDC28	synonymous_variant	c.486T>C	p.Gly162Gly	glycine	Gly	glycine	Gly	P00546	P00546-P24870-MDL-3qhw-pdb1-A-0-B-0.pdb	P24870	MDL	A	160	GA160G	52.8092	52.8092	0	0	0	0
232	232	P00546	162	G	G	10.4925	153344	chr2	560563	T	C	CDC28	synonymous_variant	c.486T>C	p.Gly162Gly	glycine	Gly	glycine	Gly	P00546	P00546-P20437-MDD-Pkinase-Cyclin_N-2uue-C-4-286-D-181-307.pdb	P20437	MDD	A	155	GA155G	271.897	271.897	0	0	0	0
233	233	P00546	163	V	F	22.6056	153345	chr2	560564	G	T	CDC28	missense_variant	c.487G>T	p.Val163Phe	valine	Val	phenylalanine	Phe	P00546	P00546-P30283-MDD-Pkinase-Cyclin_N-2uue-C-4-286-D-181-307.pdb	P30283	MDD	A	156	VA156F	60.72928	60.06892	-0.660360000000003	0.340313997655107	0.484584519975618	0.202800747040046
234	234	P00546	163	V	F	22.6056	153345	chr2	560564	G	T	CDC28	missense_variant	c.487G>T	p.Val163Phe	valine	Val	phenylalanine	Phe	P00546	P00546-P24871-MDL-4bcn-pdb1-C-0-D-0.pdb	P24871	MDL	A	161	VA161F	87.06858	87.24546	0.176879999999997	0.279615418029837	0.331958902576811	0.413046337594221
235	235	P00546	163	V	F	22.6056	153345	chr2	560564	G	T	CDC28	missense_variant	c.487G>T	p.Val163Phe	valine	Val	phenylalanine	Phe	P00546	P00546-P32943-MDL-4bco-pdb1-A-0-B-0.pdb	P32943	MDL	A	159	VA159F	150.1528	151.0112	0.8584	0.0440022726685771	0.0581480868128913	0.0537986988690201
236	236	P00546	163	V	F	22.6056	153345	chr2	560564	G	T	CDC28	missense_variant	c.487G>T	p.Val163Phe	valine	Val	phenylalanine	Phe	P00546	P00546-P13365-MDD-Pkinase-Cyclin_N-1f5q-A-4-286-B-19-144.pdb	P13365	MDD	A	148	VA148F	133.6604	136.8908	3.23039999999999	0.509275269377967	2.06904294300529	1.66060600384317
237	237	P00546	163	V	F	22.6056	153345	chr2	560564	G	T	CDC28	missense_variant	c.487G>T	p.Val163Phe	valine	Val	phenylalanine	Phe	P00546	P00546-P24870-MDL-3qhw-pdb1-A-0-B-0.pdb	P24870	MDL	A	161	VA161F	50.80188	56.44928	5.6474	0.23736775686685	1.69516476101882	1.66439321826304
238	238	P00546	163	V	F	22.6056	153345	chr2	560564	G	T	CDC28	missense_variant	c.487G>T	p.Val163Phe	valine	Val	phenylalanine	Phe	P00546	P00546-P20437-MDD-Pkinase-Cyclin_N-2uue-C-4-286-D-181-307.pdb	P20437	MDD	A	156	VA156F	271.4204	270.962	-0.458399999999995	0.243858155492072	0.046249324319396	0.246949994938237
239	239	P00546	163	V	F	22.6056	153345	chr2	560564	G	T	CDC28	missense_variant	c.487G>T	p.Val163Phe	valine	Val	phenylalanine	Phe	P00546	P00546-P40038-MDD-Pkinase-Cyclin-4krd-A-7-297-B-263-408.pdb	P40038	MDD	A	156	VA156F	248.5054	248.3218	-0.183600000000007	0.267146588973177	0.419018734664689	0.155561241959549
240	240	P00546	163	V	F	22.6056	153345	chr2	560564	G	T	CDC28	missense_variant	c.487G>T	p.Val163Phe	valine	Val	phenylalanine	Phe	P00546	P00546-P40186-MDD-Pkinase-Cyclin-4krd-A-7-297-B-263-408.pdb	P40186	MDD	A	156	VA156F	139.035	139.0558	0.0208000000000027	0	0.00130384048103368	0.00130384048103369
241	241	P00546	164	P	P	17.4617	153346	chr2	560569	G	A	CDC28	synonymous_variant	c.492G>A	p.Pro164Pro	proline	Pro	proline	Pro	P00546	P00546-P24871-MDL-4bcn-pdb1-C-0-D-0.pdb	P24871	MDL	A	162	PA162P	88.00272	88.00128	-0.00144000000000233	0.00164529632589312	0.00103537432844117	0.00241308930626113
242	242	P00546	164	P	P	17.4617	153346	chr2	560569	G	A	CDC28	synonymous_variant	c.492G>A	p.Pro164Pro	proline	Pro	proline	Pro	P00546	P00546-P32943-MDL-4bco-pdb1-A-0-B-0.pdb	P32943	MDL	A	160	PA160P	150.1844	150.1826	-0.00180000000000859	0.000894427191004187	0.000547722557507781	0.00130384048104675
243	243	P00546	164	P	P	17.4617	153346	chr2	560569	G	A	CDC28	synonymous_variant	c.492G>A	p.Pro164Pro	proline	Pro	proline	Pro	P00546	P00546-P13365-MDD-Pkinase-Cyclin_N-1f5q-A-4-286-B-19-144.pdb	P13365	MDD	A	149	PA149P	133.9966	133.9978	0.00119999999999436	0.000547722557507781	0.00303315017762011	0.00268328157299773
244	244	P00546	164	P	P	17.4617	153346	chr2	560569	G	A	CDC28	synonymous_variant	c.492G>A	p.Pro164Pro	proline	Pro	proline	Pro	P00546	P00546-P24870-MDL-3qhw-pdb1-A-0-B-0.pdb	P24870	MDL	A	162	PA162P	52.8092	52.79506	-0.0141399999999962	0	0.0149767486458162	0.0149767486458162
245	245	P00546	164	P	P	17.4617	153346	chr2	560569	G	A	CDC28	synonymous_variant	c.492G>A	p.Pro164Pro	proline	Pro	proline	Pro	P00546	P00546-P40038-MDD-Pkinase-Cyclin-4krd-A-7-297-B-263-408.pdb	P40038	MDD	A	157	PA157P	248.7696	248.768	-0.00159999999999628	0.00433589667774204	0.00784219357068389	0.00928977932999731
246	246	P00546	164	P	P	17.4617	153346	chr2	560569	G	A	CDC28	synonymous_variant	c.492G>A	p.Pro164Pro	proline	Pro	proline	Pro	P00546	P00546-P40186-MDD-Pkinase-Cyclin-4krd-A-7-297-B-263-408.pdb	P40186	MDD	A	157	PA157P	139.035	139.034	-0.00100000000000477	0	0	0
247	247	P00546	168	Y	Y	21.2459	153347	chr2	560581	C	T	CDC28	synonymous_variant	c.504C>T	p.Tyr168Tyr	tyrosine	Tyr	tyrosine	Tyr	P00546	P00546-P30283-MDD-Pkinase-Cyclin_N-2uue-C-4-286-D-181-307.pdb	P30283	MDD	A	161	YA161Y	60.40928	60.3365	-0.0727800000000016	0.368695005390635	0.390768243336123	0.426538998217046
248	248	P00546	168	Y	Y	21.2459	153347	chr2	560581	C	T	CDC28	synonymous_variant	c.504C>T	p.Tyr168Tyr	tyrosine	Tyr	tyrosine	Tyr	P00546	P00546-P24871-MDL-4bcn-pdb1-C-0-D-0.pdb	P24871	MDL	A	166	YA166Y	87.87648	87.82074	-0.0557400000000029	0.0803069548669365	0.0859532896403616	0.0595032184003499
249	249	P00546	168	Y	Y	21.2459	153347	chr2	560581	C	T	CDC28	synonymous_variant	c.504C>T	p.Tyr168Tyr	tyrosine	Tyr	tyrosine	Tyr	P00546	P00546-P32943-MDL-4bco-pdb1-A-0-B-0.pdb	P32943	MDL	A	164	YA164Y	150.185	150.2044	0.019399999999996	0	0.0261017240809906	0.0261017240809906
250	250	P00546	168	Y	Y	21.2459	153347	chr2	560581	C	T	CDC28	synonymous_variant	c.504C>T	p.Tyr168Tyr	tyrosine	Tyr	tyrosine	Tyr	P00546	P00546-P43568-MDD-Pkinase-Pkinase-2bmc-F-133-383-E-133-383.pdb	P43568	MDD	A	161	YA161Y	728.966	728.848	-0.118000000000052	0	0	0
251	251	P00546	168	Y	Y	21.2459	153347	chr2	560581	C	T	CDC28	synonymous_variant	c.504C>T	p.Tyr168Tyr	tyrosine	Tyr	tyrosine	Tyr	P00546	P00546-P24870-MDL-3qhw-pdb1-A-0-B-0.pdb	P24870	MDL	A	166	YA166Y	52.80904	52.81714	0.00810000000000174	0.000357770876399133	0.0123534610534861	0.0122523467139974
252	252	P00546	168	Y	Y	21.2459	153347	chr2	560581	C	T	CDC28	synonymous_variant	c.504C>T	p.Tyr168Tyr	tyrosine	Tyr	tyrosine	Tyr	P00546	P00546-P20437-MDD-Pkinase-Cyclin_N-2uue-C-4-286-D-181-307.pdb	P20437	MDD	A	161	YA161Y	271.897	271.891	-0.00599999999997181	0	0	0
253	253	P00546	168	Y	Y	21.2459	153347	chr2	560581	C	T	CDC28	synonymous_variant	c.504C>T	p.Tyr168Tyr	tyrosine	Tyr	tyrosine	Tyr	P00546	P00546-P40038-MDD-Pkinase-Cyclin-4krd-A-7-297-B-263-408.pdb	P40038	MDD	A	161	YA161Y	248.3194	248.3092	-0.0101999999999975	0.0166823259769144	0.00834865258590067	0.014515508947335
254	254	P00546	168	Y	Y	21.2459	153347	chr2	560581	C	T	CDC28	synonymous_variant	c.504C>T	p.Tyr168Tyr	tyrosine	Tyr	tyrosine	Tyr	P00546	P00546-P40186-MDD-Pkinase-Cyclin-4krd-A-7-297-B-263-408.pdb	P40186	MDD	A	161	YA161Y	139.035	139.0404	0.00539999999999736	0	0.0131072499022512	0.0131072499022512
255	255	P00546	180	P	P	17.4618	153349	chr2	560617	G	A	CDC28	synonymous_variant	c.540G>A	p.Pro180Pro	proline	Pro	proline	Pro	P00546	P00546-P43568-MDD-Pkinase-Pkinase-2bmc-F-133-383-E-133-383.pdb	P43568	MDD	A	173	PA173P	728.8994	728.8888	-0.0106000000000222	0.00477493455450527	0.00501996015920351	0.00691375440698169
256	256	P00546	181	E	D	7.4959	153350	chr2	560620	G	T	CDC28	missense_variant	c.543G>T	p.Glu181Asp	glutamic acid	Glu	aspartic acid	Asp	P00546	P00546-P43568-MDD-Pkinase-Pkinase-2bmc-F-133-383-E-133-383.pdb	P43568	MDD	A	174	EA174D	728.763	731.3746	2.6116	0.276518534640982	0.37660961219808	0.219494419063428
257	257	P00546	181	E	D	7.4959	153350	chr2	560620	G	T	CDC28	missense_variant	c.543G>T	p.Glu181Asp	glutamic acid	Glu	aspartic acid	Asp	P00546	P00546-P20437-MDD-Pkinase-Cyclin_N-2uue-C-4-286-D-181-307.pdb	P20437	MDD	B	429	EB429D	271.104	274.0242	2.92020000000001	1.44145707532344	2.27061086494361	0.912690637620427
258	258	P00546	182	V	I	22.6057	153351	chr2	560621	G	A	CDC28	missense_variant	c.544G>A	p.Val182Ile	valine	Val	isoleucine	Ile	P00546	P00546-P43568-MDD-Pkinase-Pkinase-2bmc-F-133-383-E-133-383.pdb	P43568	MDD	A	175	VA175I	728.9606	728.4288	-0.531799999999975	0.00167332005308294	0.00294957624073088	0.00294957624072292
259	259	P00546	211	I	I	12.5231	153356	chr2	560710	C	T	CDC28	synonymous_variant	c.633C>T	p.Ile211Ile	isoleucine	Ile	isoleucine	Ile	P00546	P00546-P24871-MDL-4bcn-pdb1-C-0-D-0.pdb	P24871	MDL	B	301	IB301I	87.98756	87.97806	-0.00949999999999704	0.0137944916542778	0.00678328828813797	0.00898526571671423
260	260	P00546	213	S	S	18.9303	153357	chr2	560716	T	C	CDC28	synonymous_variant	c.639T>C	p.Ser213Ser	serine	Ser	serine	Ser	P00546	P00546-P43568-MDD-Pkinase-Pkinase-2bmc-F-133-383-E-133-383.pdb	P43568	MDD	A	206	SA206S	728.5764	728.7428	0.166399999999999	0.281805429330239	0.254422286759632	0.249937592210521
261	261	P00546	216	S	S	18.9304	153358	chr2	560725	T	C	CDC28	synonymous_variant	c.648T>C	p.Ser216Ser	serine	Ser	serine	Ser	P00546	P00546-P43568-MDD-Pkinase-Pkinase-2bmc-F-133-383-E-133-383.pdb	P43568	MDD	A	209	SA209S	728.9608	728.9574	-0.00339999999998781	0.00319374388454595	0.00378153408023557	0.00194935886895652
262	262	P00546	216	S	S	18.9304	153358	chr2	560725	T	C	CDC28	synonymous_variant	c.648T>C	p.Ser216Ser	serine	Ser	serine	Ser	P00546	P00546-P20486-MDL-1buh-pdb1-A-0-B-0.pdb	P20486	MDL	A	212	SA212S	96.66734	96.65096	-0.0163800000000009	0.00584234541943589	0.00907347783377448	0.014091380344025
263	263	P00546	218	I	I	12.5232	153359	chr2	560731	C	T	CDC28	synonymous_variant	c.654C>T	p.Ile218Ile	isoleucine	Ile	isoleucine	Ile	P00546	P00546-P20486-MDL-1buh-pdb1-A-0-B-0.pdb	P20486	MDL	A	214	IA214I	97.80576	97.80018	-0.0055800000000005	0.00433797187634743	0.00420380779769934	0.00523182568516805
264	264	P00546	227	V	V	22.6058	153360	chr2	560758	A	G	CDC28	synonymous_variant	c.681A>G	p.Val227Val	valine	Val	valine	Val	P00546	P00546-P43568-MDD-Pkinase-Pkinase-2bmc-F-133-383-E-133-383.pdb	P43568	MDD	A	220	VA220V	728.9642	728.9618	-0.00240000000001146	0.00204939015318784	0.00130384048105765	0.00230217288664909
265	265	P00546	230	T	T	19.6882	153361	chr2	560767	G	C	CDC28	synonymous_variant	c.690G>C	p.Thr230Thr	threonine	Thr	threonine	Thr	P00546	P00546-P43568-MDD-Pkinase-Pkinase-2bmc-F-133-383-E-133-383.pdb	P43568	MDD	A	223	TA223T	728.962	728.9592	-0.00280000000002474	0.00424264068713954	0.000836660026568644	0.0046583258795759
266	266	P00546	280	P	P	17.4623	153374	chr2	560917	T	C	CDC28	synonymous_variant	c.840T>C	p.Pro280Pro	proline	Pro	proline	Pro	P00546	P00546-P24871-MDL-4bcn-pdb1-C-0-D-0.pdb	P24871	MDL	A	278	PA278P	87.15092	87.1516	0.00067999999999985	0.00697832358092066	0.00795047168412201	0.0106551396049067
267	267	P00546	280	P	P	17.4623	153374	chr2	560917	T	C	CDC28	synonymous_variant	c.840T>C	p.Pro280Pro	proline	Pro	proline	Pro	P00546	P00546-P32943-MDL-4bco-pdb1-A-0-B-0.pdb	P32943	MDL	A	276	PA276P	150.152	150.1536	0.00160000000000764	0.0120830459735982	0.00698569967862634	0.00973652915571683
268	268	P00546	280	P	P	17.4623	153374	chr2	560917	T	C	CDC28	synonymous_variant	c.840T>C	p.Pro280Pro	proline	Pro	proline	Pro	P00546	P00546-P43568-MDD-Pkinase-Pkinase-2bmc-F-133-383-E-133-383.pdb	P43568	MDD	A	273	PA273P	728.8748	728.8654	-0.00939999999998235	0.00449444101083616	0.00304959013639783	0.00634822809923201
269	269	P00572	45	I	T	12.41545	1212170	chr10	544195	T	C	CDC8	missense_variant	c.134T>C	p.Ile45Thr	isoleucine	Ile	threonine	Thr	P00572	P00572-P00572-EXP-3tmk-pdb1-B-0-A-0.pdb	P00572	EXP	A	45	IA45T	5.049618	7.709236	2.659618	0.0127572281472114	0.000211966978560123	0.0127130315031467
270	270	P00572	45	I	T	12.41545	1212170	chr10	544195	T	C	CDC8	missense_variant	c.134T>C	p.Ile45Thr	isoleucine	Ile	threonine	Thr	P00572	P00572-P00572-EXP-3tmk-pdb1-B-0-A-0.pdb	P00572	EXP	B	45	IB45T	5.20499	8.031782	2.826792	0.00350903120533308	0.00614480430933289	0.00592166108452682
271	271	P00572	51	E	E	7.40679	1212172	chr10	544214	A	G	CDC8	synonymous_variant	c.153A>G	p.Glu51Glu	glutamic acid	Glu	glutamic acid	Glu	P00572	P00572-P00572-EXP-3tmk-pdb1-B-0-A-0.pdb	P00572	EXP	A	51	EA51E	4.196504	4.049128	-0.147376	0.0457280278385148	0.114881218525919	0.0865454278399501
272	272	P00572	51	E	E	7.40679	1212172	chr10	544214	A	G	CDC8	synonymous_variant	c.153A>G	p.Glu51Glu	glutamic acid	Glu	glutamic acid	Glu	P00572	P00572-P00572-EXP-3tmk-pdb1-B-0-A-0.pdb	P00572	EXP	B	51	EB51E	5.2057	5.2057	0	0	0	0
273	273	P00572	67	L	L	13.71948	1212181	chr10	544262	C	G	CDC8	synonymous_variant	c.201C>G	p.Leu67Leu	leucine	Leu	leucine	Leu	P00572	P00572-P00572-EXP-3tmk-pdb1-B-0-A-0.pdb	P00572	EXP	A	67	LA67L	5.081182	5.072884	-0.00829799999999991	0.00274451635083473	0.00128776162390417	0.00208306744969985
274	274	P00572	67	L	L	13.71948	1212181	chr10	544262	C	G	CDC8	synonymous_variant	c.201C>G	p.Leu67Leu	leucine	Leu	leucine	Leu	P00572	P00572-P00572-EXP-3tmk-pdb1-B-0-A-0.pdb	P00572	EXP	B	67	LB67L	5.159274	5.15843	-0.000844000000000022	0.0046033281438542	0.00302784576885943	0.00188724137300987
275	275	P00572	67	L	R	13.71947	1212180	chr10	544261	T	G	CDC8	missense_variant	c.200T>G	p.Leu67Arg	leucine	Leu	arginine	Arg	P00572	P00572-P00572-EXP-3tmk-pdb1-B-0-A-0.pdb	P00572	EXP	A	67	LA67R	4.649822	13.58432	8.934498	0.188129698798462	1.6900935423816	1.59842345192693
276	276	P00572	67	L	R	13.71947	1212180	chr10	544261	T	G	CDC8	missense_variant	c.200T>G	p.Leu67Arg	leucine	Leu	arginine	Arg	P00572	P00572-P00572-EXP-3tmk-pdb1-B-0-A-0.pdb	P00572	EXP	B	67	LB67R	4.374098	14.39476	10.020662	0.234576140559947	2.66887529082945	2.51579897526015
277	277	P00572	70	S	S	18.74152	1212182	chr10	544271	G	A	CDC8	synonymous_variant	c.210G>A	p.Ser70Ser	serine	Ser	serine	Ser	P00572	P00572-P00572-EXP-3tmk-pdb1-B-0-A-0.pdb	P00572	EXP	A	70	SA70S	5.21151	5.211564	5.40000000002649e-05	0	5.36656314602721e-05	5.3665631460272e-05
278	278	P00572	70	S	S	18.74152	1212182	chr10	544271	G	A	CDC8	synonymous_variant	c.210G>A	p.Ser70Ser	serine	Ser	serine	Ser	P00572	P00572-P00572-EXP-3tmk-pdb1-B-0-A-0.pdb	P00572	EXP	B	70	SB70S	5.204856	5.206584	0.00172800000000013	0.000805965259797045	0.0031541765961975	0.00236853752345215
279	279	P00572	78	D	G	4.42011	1212184	chr10	544294	A	G	CDC8	missense_variant	c.233A>G	p.Asp78Gly	aspartic acid	Asp	glycine	Gly	P00572	P00572-P00572-EXP-3tmk-pdb1-B-0-A-0.pdb	P00572	EXP	A	78	DA78G	5.211388	6.365922	1.154534	0.000272800293254974	0.000263856021344916	8.94427190995845e-06
280	280	P00572	78	D	G	4.42011	1212184	chr10	544294	A	G	CDC8	missense_variant	c.233A>G	p.Asp78Gly	aspartic acid	Asp	glycine	Gly	P00572	P00572-P00572-EXP-3tmk-pdb1-B-0-A-0.pdb	P00572	EXP	B	78	DB78G	5.20571	6.03898	0.83327	0	0	0
281	281	P00572	110	G	G	10.40749	1212195	chr10	544391	A	C	CDC8	synonymous_variant	c.330A>C	p.Gly110Gly	glycine	Gly	glycine	Gly	P00572	P00572-P00572-EXP-3tmk-pdb1-B-0-A-0.pdb	P00572	EXP	A	110	GA110G	5.21151	5.21151	0	0	0	0
282	282	P00572	110	G	G	10.40749	1212195	chr10	544391	A	C	CDC8	synonymous_variant	c.330A>C	p.Gly110Gly	glycine	Gly	glycine	Gly	P00572	P00572-P00572-EXP-3tmk-pdb1-B-0-A-0.pdb	P00572	EXP	B	110	GB110G	5.2057	5.2057	0	0	0	0
283	283	P00572	115	W	C	20.2646	1212199	chr10	544406	G	C	CDC8	missense_variant	c.345G>C	p.Trp115Cys	tryptophan	Trp	cysteine	Cys	P00572	P00572-P00572-EXP-3tmk-pdb1-B-0-A-0.pdb	P00572	EXP	A	115	WA115C	4.875864	9.474978	4.599114	0.0205131696721885	0.00708061579242936	0.0185076708421132
284	284	P00572	115	W	C	20.2646	1212199	chr10	544406	G	C	CDC8	missense_variant	c.345G>C	p.Trp115Cys	tryptophan	Trp	cysteine	Cys	P00572	P00572-P00572-EXP-3tmk-pdb1-B-0-A-0.pdb	P00572	EXP	B	115	WB115C	4.68704	9.29677	4.60973	0.0638853535640212	0.00349777071861447	0.0627657151636146
285	285	P00572	115	W	S	20.2645	1212198	chr10	544405	G	C	CDC8	missense_variant	c.344G>C	p.Trp115Ser	tryptophan	Trp	serine	Ser	P00572	P00572-P00572-EXP-3tmk-pdb1-B-0-A-0.pdb	P00572	EXP	A	115	WA115S	4.87286	9.722576	4.849716	0.0179408165923406	0.0128936972975171	0.0196276801991474
286	286	P00572	115	W	S	20.2645	1212198	chr10	544405	G	C	CDC8	missense_variant	c.344G>C	p.Trp115Ser	tryptophan	Trp	serine	Ser	P00572	P00572-P00572-EXP-3tmk-pdb1-B-0-A-0.pdb	P00572	EXP	B	115	WB115S	4.327326	8.640966	4.31364	0.195525755029868	0.475665107118443	0.316610775006158
287	287	P00572	119	P	P	17.36977	1212200	chr10	544418	C	T	CDC8	synonymous_variant	c.357C>T	p.Pro119Pro	proline	Pro	proline	Pro	P00572	P00572-P00572-EXP-3tmk-pdb1-B-0-A-0.pdb	P00572	EXP	A	119	PA119P	4.899932	4.884254	-0.0156780000000001	0.0182400485196722	0.0240452142847596	0.0254578695102322
288	288	P00572	119	P	P	17.36977	1212200	chr10	544418	C	T	CDC8	synonymous_variant	c.357C>T	p.Pro119Pro	proline	Pro	proline	Pro	P00572	P00572-P00572-EXP-3tmk-pdb1-B-0-A-0.pdb	P00572	EXP	B	119	PB119P	5.021182	5.017196	-0.00398600000000009	0.00351621529488761	0.000386044038938776	0.00362624875043097
289	289	P00724	359	N	N	3.34981	1031841	chr9	38461	T	C	SUC2	synonymous_variant	c.1077T>C	p.Asn359Asn	asparagine	Asn	asparagine	Asn	P00724	P00724-P00724-EXP-4eqv-pdb1-F-0-A-0.pdb	P00724	EXP	A	359	NA359N	380.6112	380.5726	-0.0386000000000081	0.266795239837592	0.347485683158301	0.080816458719735
290	290	P00724	359	N	N	3.34981	1031841	chr9	38461	T	C	SUC2	synonymous_variant	c.1077T>C	p.Asn359Asn	asparagine	Asn	asparagine	Asn	P00724	P00724-P00724-EXP-4eqv-pdb1-F-0-A-0.pdb	P00724	EXP	B	359	NB359N	381.122	381.088	-0.0339999999999918	0	0	0
291	291	P00724	359	N	S	3.3498	1031840	chr9	38460	A	G	SUC2	missense_variant	c.1076A>G	p.Asn359Ser	asparagine	Asn	serine	Ser	P00724	P00724-P00724-EXP-4eqv-pdb1-F-0-A-0.pdb	P00724	EXP	A	359	NA359S	380.1506	381.3302	1.17959999999999	0.50747886655504	0.298313928605433	0.731845817095373
292	292	P00724	359	N	S	3.3498	1031840	chr9	38460	A	G	SUC2	missense_variant	c.1076A>G	p.Asn359Ser	asparagine	Asn	serine	Ser	P00724	P00724-P00724-EXP-4eqv-pdb1-F-0-A-0.pdb	P00724	EXP	B	359	NB359S	380.5932	380.3696	-0.22360000000001	0.316625488550763	0.290569785077536	0.0731969944738151
293	293	P00729	513	D	D	4.60545	1707610	chr13	863460	C	T	PRC1	synonymous_variant	c.1539C>T	p.Asp513Asp	aspartic acid	Asp	aspartic acid	Asp	P00729	P00729-P14306-EXP-1wpx-pdb1-A-0-B-0.pdb	P14306	EXP	B	513	DB513D	13.31148	13.30542	-0.00606000000000045	4.47213595498916e-05	0.00835535756266657	0.00837364914478799
294	294	P00830	11	S	T	18.7537	1231749	chr10	647637	T	A	ATP2	missense_variant	c.31T>A	p.Ser11Thr	serine	Ser	threonine	Thr	P00830	P00830-P01097-EXP-3zia-pdb1-N-0-T-0.pdb	P01097	EXP	B	11	SB11T	27.7274	28.08708	0.359680000000001	0	0.00481424968193499	0.00481424968193503
295	295	P00830	237	T	T	19.54232	1231845	chr10	648317	T	C	ATP2	synonymous_variant	c.711T>C	p.Thr237Thr	threonine	Thr	threonine	Thr	P00830	P00830-P07251-EXP-3zia-pdb1-N-0-K-0.pdb	P07251	EXP	B	237	TB237T	40.2194	40.23158	0.0121800000000008	0.0146295932957824	0.0238269175513756	0.0200793924210884
296	296	P00830	285	L	L	13.73227	1231870	chr10	648461	G	A	ATP2	synonymous_variant	c.855G>A	p.Leu285Leu	leucine	Leu	leucine	Leu	P00830	P00830-P07251-EXP-3zia-pdb1-N-0-K-0.pdb	P07251	EXP	B	285	LB285L	40.48782	40.49946	0.0116399999999999	0.0215194563128346	0.0200308012820256	0.0164404379503704
297	297	P00830	332	T	T	19.54236	1231890	chr10	648602	A	G	ATP2	synonymous_variant	c.996A>G	p.Thr332Thr	threonine	Thr	threonine	Thr	P00830	P00830-P07251-EXP-3zia-pdb1-N-0-K-0.pdb	P07251	EXP	A	332	TA332T	40.7196	40.77816	0.05856	0	0.00985459283785996	0.00985459283785994
298	298	P00830	352	D	D	4.42793	1231901	chr10	648662	T	C	ATP2	synonymous_variant	c.1056T>C	p.Asp352Asp	aspartic acid	Asp	aspartic acid	Asp	P00830	P00830-P07251-EXP-3zia-pdb1-N-0-K-0.pdb	P07251	EXP	A	352	DA352D	40.71764	40.71764	0	0.00400287396753714	0.00400287396753714	0
299	299	P00830	356	A	A	1.54159	1231902	chr10	648674	C	T	ATP2	synonymous_variant	c.1068C>T	p.Ala356Ala	alanine	Ala	alanine	Ala	P00830	P00830-P07251-EXP-3zia-pdb1-N-0-K-0.pdb	P07251	EXP	B	356	AB356A	40.7196	40.7196	0	0	0	0
300	300	P00924	417	E	E	7.30272	902907	chr7	1002177	A	G	ENO1	synonymous_variant	c.1251A>G	p.Glu417Glu	glutamic acid	Glu	glutamic acid	Glu	P00924	P00924-P00924-EXP-2al1-pdb1-B-0-A-0.pdb	P00924	EXP	A	417	EA417E	-123.8004	-123.8318	-0.0314000000000022	0.0134461890511761	0.0106864400059143	0.00477493455452048
301	301	P00924	417	E	E	7.30272	902907	chr7	1002177	A	G	ENO1	synonymous_variant	c.1251A>G	p.Glu417Glu	glutamic acid	Glu	glutamic acid	Glu	P00924	P00924-P00924-EXP-2al1-pdb1-B-0-A-0.pdb	P00924	EXP	B	417	EB417E	-123.8886	-123.898	-0.0094000000000024	0.131655991128395	0.131049608927308	0.121720170883881
302	302	P00927	99	R	R	2.17283	615001	chr5	328773	A	G	ILV1	synonymous_variant	c.297A>G	p.Arg99Arg	arginine	Arg	arginine	Arg	P00927	P00927-P00927-MDL-2gn0-pdb1-B-0-A-0.pdb	P00927	MDL	A	13	RA13R	250.123	250.088	-0.0349999999999966	0	0	0
303	303	P00927	102	L	L	13.36649	615002	chr5	328780	C	T	ILV1	synonymous_variant	c.304C>T	p.Leu102Leu	leucine	Leu	leucine	Leu	P00927	P00927-P00927-MDL-2gn0-pdb1-B-0-A-0.pdb	P00927	MDL	A	16	LA16L	250.123	250.123	0	0	0	0
304	304	P00927	102	L	L	13.3665	615003	chr5	328782	A	G	ILV1	synonymous_variant	c.306A>G	p.Leu102Leu	leucine	Leu	leucine	Leu	P00927	P00927-P00927-MDL-2gn0-pdb1-B-0-A-0.pdb	P00927	MDL	A	16	LA16L	250.123	250.123	0	0	0	0
305	305	P00927	106	F	F	16.12647	615004	chr5	328794	C	T	ILV1	synonymous_variant	c.318C>T	p.Phe106Phe	phenylalanine	Phe	phenylalanine	Phe	P00927	P00927-P00927-MDL-2gn0-pdb1-B-0-A-0.pdb	P00927	MDL	A	20	FA20F	250.123	250.122	-0.000999999999982039	0	0.00300000000000248	0.00300000000000248
306	306	P00927	371	A	T	1.27286	615067	chr5	329587	G	A	ILV1	missense_variant	c.1111G>A	p.Ala371Thr	alanine	Ala	threonine	Thr	P00927	P00927-P00927-MDL-2gn0-pdb1-B-0-A-0.pdb	P00927	MDL	A	285	AA285T	248.7518	258.966	10.2142	1.24591600840506	1.3311891300638	0.678182276382987
307	307	P00927	379	R	R	2.17286	615068	chr5	329613	A	G	ILV1	synonymous_variant	c.1137A>G	p.Arg379Arg	arginine	Arg	arginine	Arg	P00927	P00927-P00927-MDL-2gn0-pdb1-B-0-A-0.pdb	P00927	MDL	A	293	RA293R	250.123	250.118	-0.00499999999999545	0	0	0
308	308	P00942	13	L	L	13.21734	372084	chr4	556434	T	C	TPI1	synonymous_variant	c.39A>G	p.Leu13Leu	leucine	Leu	leucine	Leu	P00942	P00942-P00942-EXP-1ney-pdb1-B-0-A-0.pdb	P00942	EXP	A	13	LA13L	-111.6948	-111.7138	-0.0189999999999998	0.0113225438837723	0.0121326007104825	0.0198116127561574
309	309	P00942	13	L	L	13.21734	372084	chr4	556434	T	C	TPI1	synonymous_variant	c.39A>G	p.Leu13Leu	leucine	Leu	leucine	Leu	P00942	P00942-P00942-EXP-1ney-pdb1-B-0-A-0.pdb	P00942	EXP	B	13	LB13L	-111.7212	-111.7496	-0.0283999999999992	0.0107331262919994	0.00279284800875313	0.0106207344378833
310	310	P00942	13	L	L	13.21735	372085	chr4	556436	A	G	TPI1	synonymous_variant	c.37T>C	p.Leu13Leu	leucine	Leu	leucine	Leu	P00942	P00942-P00942-EXP-1ney-pdb1-B-0-A-0.pdb	P00942	EXP	A	13	LA13L	-111.6948	-111.7138	-0.0189999999999998	0.0113225438837723	0.0121326007104825	0.0198116127561574
311	311	P00942	13	L	L	13.21735	372085	chr4	556436	A	G	TPI1	synonymous_variant	c.37T>C	p.Leu13Leu	leucine	Leu	leucine	Leu	P00942	P00942-P00942-EXP-1ney-pdb1-B-0-A-0.pdb	P00942	EXP	B	13	LB13L	-111.7212	-111.7496	-0.0283999999999992	0.0107331262919994	0.00279284800875313	0.0106207344378833
312	312	P00942	44	A	A	1.16477	372079	chr4	556341	A	G	TPI1	synonymous_variant	c.132T>C	p.Ala44Ala	alanine	Ala	alanine	Ala	P00942	P00942-P00942-EXP-1ney-pdb1-B-0-A-0.pdb	P00942	EXP	A	44	AA44A	-111.574	-111.574	0	0	0	0
313	313	P00942	44	A	A	1.16477	372079	chr4	556341	A	G	TPI1	synonymous_variant	c.132T>C	p.Ala44Ala	alanine	Ala	alanine	Ala	P00942	P00942-P00942-EXP-1ney-pdb1-B-0-A-0.pdb	P00942	EXP	B	44	AB44A	-111.574	-111.574	0	0	0	0
314	314	P00942	47	L	L	13.21733	372078	chr4	556332	T	C	TPI1	synonymous_variant	c.141A>G	p.Leu47Leu	leucine	Leu	leucine	Leu	P00942	P00942-P00942-EXP-1ney-pdb1-B-0-A-0.pdb	P00942	EXP	A	47	LA47L	-112.206	-112.2192	-0.0131999999999977	0.0191702895126775	0.00580517010948067	0.0220386024965261
315	315	P00942	47	L	L	13.21733	372078	chr4	556332	T	C	TPI1	synonymous_variant	c.141A>G	p.Leu47Leu	leucine	Leu	leucine	Leu	P00942	P00942-P00942-EXP-1ney-pdb1-B-0-A-0.pdb	P00942	EXP	B	47	LB47L	-112.143	-112.2056	-0.0626000000000005	0.0452934873905702	0.031761612049767	0.0230282435283279
316	316	P00942	48	D	D	4.12762	372077	chr4	556329	G	A	TPI1	synonymous_variant	c.144C>T	p.Asp48Asp	aspartic acid	Asp	aspartic acid	Asp	P00942	P00942-P00942-EXP-1ney-pdb1-B-0-A-0.pdb	P00942	EXP	A	48	DA48D	-111.5828	-111.5864	-0.00360000000000015	0.00903880523078204	0.0124217551094814	0.0162111073033238
317	317	P00942	48	D	D	4.12762	372077	chr4	556329	G	A	TPI1	synonymous_variant	c.144C>T	p.Asp48Asp	aspartic acid	Asp	aspartic acid	Asp	P00942	P00942-P00942-EXP-1ney-pdb1-B-0-A-0.pdb	P00942	EXP	B	48	DB48D	-111.5746	-111.5846	-0.0100000000000051	0.00134164078649992	0.00134164078649992	0.00212132034355971
318	318	P00942	49	Y	H	21.587	372076	chr4	556328	A	G	TPI1	missense_variant	c.145T>C	p.Tyr49His	tyrosine	Tyr	histidine	His	P00942	P00942-P00942-EXP-1ney-pdb1-B-0-A-0.pdb	P00942	EXP	A	49	YA49H	-111.7008	-109.9356	1.76519999999999	0.144099618320103	0.170989180944293	0.161101520787362
319	319	P00942	49	Y	H	21.587	372076	chr4	556328	A	G	TPI1	missense_variant	c.145T>C	p.Tyr49His	tyrosine	Tyr	histidine	His	P00942	P00942-P00942-EXP-1ney-pdb1-B-0-A-0.pdb	P00942	EXP	B	49	YB49H	-111.574	-109.27	2.304	0	0.0390640499692507	0.0390640499692513
320	320	P00942	49	Y	Y	21.5869	372075	chr4	556326	G	A	TPI1	synonymous_variant	c.147C>T	p.Tyr49Tyr	tyrosine	Tyr	tyrosine	Tyr	P00942	P00942-P00942-EXP-1ney-pdb1-B-0-A-0.pdb	P00942	EXP	A	49	YA49Y	-111.6138	-111.6236	-0.00980000000000133	0.0464025861348314	0.0482731809600351	0.020969024774658
321	321	P00942	49	Y	Y	21.5869	372075	chr4	556326	G	A	TPI1	synonymous_variant	c.147C>T	p.Tyr49Tyr	tyrosine	Tyr	tyrosine	Tyr	P00942	P00942-P00942-EXP-1ney-pdb1-B-0-A-0.pdb	P00942	EXP	B	49	YB49Y	-111.574	-111.567	0.00699999999999932	0	0.0098994949366112	0.00989949493661121
322	322	P00942	72	G	G	10.12557	372070	chr4	556257	A	G	TPI1	synonymous_variant	c.216T>C	p.Gly72Gly	glycine	Gly	glycine	Gly	P00942	P00942-P00942-EXP-1ney-pdb1-B-0-A-0.pdb	P00942	EXP	A	72	GA72G	-111.574	-111.574	0	0	0	0
323	323	P00942	72	G	G	10.12557	372070	chr4	556257	A	G	TPI1	synonymous_variant	c.216T>C	p.Gly72Gly	glycine	Gly	glycine	Gly	P00942	P00942-P00942-EXP-1ney-pdb1-B-0-A-0.pdb	P00942	EXP	B	72	GB72G	-111.574	-111.574	0	0	0	0
324	324	P00942	74	F	F	16.7618	372069	chr4	556251	G	A	TPI1	synonymous_variant	c.222C>T	p.Phe74Phe	phenylalanine	Phe	phenylalanine	Phe	P00942	P00942-P00942-EXP-1ney-pdb1-B-0-A-0.pdb	P00942	EXP	A	74	FA74F	-111.685	-111.6942	-0.00919999999999845	0.0093541434669347	0.0135904378148744	0.0103537432844369
325	325	P00942	74	F	F	16.7618	372069	chr4	556251	G	A	TPI1	synonymous_variant	c.222C>T	p.Phe74Phe	phenylalanine	Phe	phenylalanine	Phe	P00942	P00942-P00942-EXP-1ney-pdb1-B-0-A-0.pdb	P00942	EXP	B	74	FB74F	-111.6226	-111.627	-0.00440000000000396	0.0108535708409724	0.00187082869338831	0.0101636607578176
326	326	P00942	78	N	N	3.12547	372067	chr4	556239	G	A	TPI1	synonymous_variant	c.234C>T	p.Asn78Asn	asparagine	Asn	asparagine	Asn	P00942	P00942-P00942-EXP-1ney-pdb1-B-0-A-0.pdb	P00942	EXP	A	78	NA78N	-111.6134	-111.631	-0.0176000000000016	0.0881010783134929	0	0.0881010783134931
327	327	P00942	78	N	N	3.12547	372067	chr4	556239	G	A	TPI1	synonymous_variant	c.234C>T	p.Asn78Asn	asparagine	Asn	asparagine	Asn	P00942	P00942-P00942-EXP-1ney-pdb1-B-0-A-0.pdb	P00942	EXP	B	78	NB78N	-111.6314	-111.6976	-0.0661999999999978	0.0517329682117689	0.00606630035524256	0.0496860141287271
328	328	P00942	79	S	P	18.22197	372066	chr4	556238	A	G	TPI1	missense_variant	c.235T>C	p.Ser79Pro	serine	Ser	proline	Pro	P00942	P00942-P00942-EXP-1ney-pdb1-B-0-A-0.pdb	P00942	EXP	A	79	SA79P	-111.6046	-107.4648	4.1398	0.00702139587261368	0.368479578810004	0.365931277701155
329	329	P00942	79	S	P	18.22197	372066	chr4	556238	A	G	TPI1	missense_variant	c.235T>C	p.Ser79Pro	serine	Ser	proline	Pro	P00942	P00942-P00942-EXP-1ney-pdb1-B-0-A-0.pdb	P00942	EXP	B	79	SB79P	-111.7256	-107.5274	4.1982	0.0503815442399289	0.832166029107174	0.798771995002331
330	330	P00942	108	F	F	16.7617	372055	chr4	556149	G	A	TPI1	synonymous_variant	c.324C>T	p.Phe108Phe	phenylalanine	Phe	phenylalanine	Phe	P00942	P00942-P00942-EXP-1ney-pdb1-B-0-A-0.pdb	P00942	EXP	A	108	FA108F	-111.574	-111.5662	0.00779999999999744	0	0.0109635760589296	0.0109635760589296
331	331	P00942	108	F	F	16.7617	372055	chr4	556149	G	A	TPI1	synonymous_variant	c.324C>T	p.Phe108Phe	phenylalanine	Phe	phenylalanine	Phe	P00942	P00942-P00942-EXP-1ney-pdb1-B-0-A-0.pdb	P00942	EXP	B	108	FB108F	-111.574	-111.5674	0.00660000000000026	0	0.0147580486514992	0.0147580486514992
332	332	P00958	28	A	V	1.39651	906183	chr7	1021771	G	A	MES1	missense_variant	c.83C>T	p.Ala28Val	alanine	Ala	valine	Val	P00958	P00958-P46672-EXP-2hsn-pdb1-A-1-B-1.pdb	P46672	EXP	B	28	AB28V	14.97118	18.58894	3.61776	0.292013770223255	0.57643525048352	0.74550297987332
333	333	P00958	28	A	V	1.39651	906183	chr7	1021771	G	A	MES1	missense_variant	c.83C>T	p.Ala28Val	alanine	Ala	valine	Val	P00958	P00958-P00958-EXP-2hsn-pdb1-A-0-A-1.pdb	P00958	EXP	A	28	AA28V	23.76448	25.03174	1.26726	0.0315743883551203	0.279769017226711	0.278671989981052
334	334	P00958	155	A	A	1.39645	906111	chr7	1021389	T	A	MES1	synonymous_variant	c.465A>T	p.Ala155Ala	alanine	Ala	alanine	Ala	P00958	P00958-P00958-EXP-2hsn-pdb1-A-0-A-1.pdb	P00958	EXP	A	155	AA155A	23.7809	23.7809	0	0	0	0
335	335	P00958	155	A	E	1.39646	906112	chr7	1021390	G	T	MES1	missense_variant	c.464C>A	p.Ala155Glu	alanine	Ala	glutamic acid	Glu	P00958	P00958-P00958-EXP-2hsn-pdb1-A-0-A-1.pdb	P00958	EXP	A	155	AA155E	23.17266	33.75514	10.58248	0.119952836565043	3.10896465290296	3.12690032572194
336	336	P01094	5	Q	Q	8.32832	1662665	chr13	610351	T	C	PAI3	synonymous_variant	c.15A>G	p.Gln5Gln	glutamine	Gln	glutamine	Gln	P01094	P01094-P07267-EXP-1dpj-pdb1-B-0-A-0.pdb	P07267	EXP	A	5	QA5Q	-13.66284	-13.75776	-0.0949200000000003	0.108826274400992	0.10246320315118	0.110523377617588
337	337	P01094	8	V	V	22.66711	1662664	chr13	610342	C	T	PAI3	synonymous_variant	c.24G>A	p.Val8Val	valine	Val	valine	Val	P01094	P01094-P07267-EXP-1dpj-pdb1-B-0-A-0.pdb	P07267	EXP	A	8	VA8V	-13.5755	-13.5745	0.000999999999999445	0	0.000886002257333558	0.000886002257333557
338	338	P01094	10	E	G	7.56704	1662663	chr13	610337	T	C	PAI3	missense_variant	c.29A>G	p.Glu10Gly	glutamic acid	Glu	glycine	Gly	P01094	P01094-P07267-EXP-1dpj-pdb1-B-0-A-0.pdb	P07267	EXP	A	10	EA10G	-13.62546	-12.71924	0.906220000000001	0.0254102931899652	0.0180574915201424	0.0189381097261581
339	339	P01094	12	F	F	16.35211	1662662	chr13	610330	A	G	PAI3	synonymous_variant	c.36T>C	p.Phe12Phe	phenylalanine	Phe	phenylalanine	Phe	P01094	P01094-P07267-EXP-1dpj-pdb1-B-0-A-0.pdb	P07267	EXP	A	12	FA12F	-13.71732	-13.74816	-0.0308399999999999	0.0356295804072966	0.0310392171293028	0.0169071878205692
340	340	P01094	15	S	S	18.102391	1662660	chr13	610321	T	G	PAI3	synonymous_variant	c.45A>C	p.Ser15Ser	serine	Ser	serine	Ser	P01094	P01094-P07267-EXP-1dpj-pdb1-B-0-A-0.pdb	P07267	EXP	A	15	SA15S	-13.58682	-13.58738	-0.000560000000000116	0.00625675634814091	0.00626793426896013	0.00500879226959932
341	341	P01094	19	L	L	13.99778	1662659	chr13	610309	C	T	PAI3	synonymous_variant	c.57G>A	p.Leu19Leu	leucine	Leu	leucine	Leu	P01094	P01094-P07267-EXP-1dpj-pdb1-B-0-A-0.pdb	P07267	EXP	A	19	LA19L	-13.90082	-13.90468	-0.00385999999999952	0.00678726749141307	0.00937987206735786	0.00628872006055257
342	342	P01094	21	G	D	10.56487	1662658	chr13	610304	C	T	PAI3	missense_variant	c.62G>A	p.Gly21Asp	glycine	Gly	aspartic acid	Asp	P01094	P01094-P07267-EXP-1dpj-pdb1-B-0-A-0.pdb	P07267	EXP	A	21	GA21D	-13.90376	4.511818	18.415578	0.10237982223075	0.499830333633324	0.583585902605606
343	343	P01094	23	A	A	1.73404	1662657	chr13	610297	T	G	PAI3	synonymous_variant	c.69A>C	p.Ala23Ala	alanine	Ala	alanine	Ala	P01094	P01094-P07267-EXP-1dpj-pdb1-B-0-A-0.pdb	P07267	EXP	A	23	AA23A	-13.5755	-13.5755	0	0	0	0
344	344	P01094	24	K	K	14.58721	1662656	chr13	610294	C	T	PAI3	synonymous_variant	c.72G>A	p.Lys24Lys	lysine	Lys	lysine	Lys	P01094	P01094-P07267-EXP-1dpj-pdb1-B-0-A-0.pdb	P07267	EXP	A	24	KA24K	-13.60838	-13.68934	-0.08096	0.0261382287081587	0.0365801585562445	0.0621449756617541
345	345	P01094	25	V	I	22.6671	1662655	chr13	610293	C	T	PAI3	missense_variant	c.73G>A	p.Val25Ile	valine	Val	isoleucine	Ile	P01094	P01094-P07267-EXP-1dpj-pdb1-B-0-A-0.pdb	P07267	EXP	A	25	VA25I	-13.57732	-14.49694	-0.91962	0.00401397558537685	0.0098286825159833	0.00727990384551861
346	346	P01094	27	S	N	18.10239	1662654	chr13	610286	C	T	PAI3	missense_variant	c.80G>A	p.Ser27Asn	serine	Ser	asparagine	Asn	P01094	P01094-P07267-EXP-1dpj-pdb1-B-0-A-0.pdb	P07267	EXP	A	27	SA27N	-13.79204	-14.7606	-0.96856	0.0946544135262591	0.248005110834434	0.283570525619289
347	347	P01094	29	A	P	1.73403	1662652	chr13	610281	C	G	PAI3	missense_variant	c.85G>C	p.Ala29Pro	alanine	Ala	proline	Pro	P01094	P01094-P07267-EXP-1dpj-pdb1-B-0-A-0.pdb	P07267	EXP	A	29	AA29P	-13.74612	-8.805998	4.940122	0.0130175650564916	0.13190433567552	0.122567879846231
348	348	P01094	30	F	F	16.3521	1662651	chr13	610276	A	G	PAI3	synonymous_variant	c.90T>C	p.Phe30Phe	phenylalanine	Phe	phenylalanine	Phe	P01094	P01094-P07267-EXP-1dpj-pdb1-B-0-A-0.pdb	P07267	EXP	A	30	FA30F	-13.5755	-13.56688	0.00862000000000017	0	0.00929123242632549	0.0092912324263255
349	349	P01094	35	S	N	18.102389	1662649	chr13	610262	C	T	PAI3	missense_variant	c.104G>A	p.Ser35Asn	serine	Ser	asparagine	Asn	P01094	P01094-P07267-EXP-1dpj-pdb1-B-0-A-0.pdb	P07267	EXP	B	35	SB35N	-14.90312	-15.11626	-0.21314	0.177241662709421	0.107321027762503	0.0743673517075875
350	350	P01094	35	S	S	18.102388	1662648	chr13	610261	A	G	PAI3	synonymous_variant	c.105T>C	p.Ser35Ser	serine	Ser	serine	Ser	P01094	P01094-P07267-EXP-1dpj-pdb1-B-0-A-0.pdb	P07267	EXP	B	35	SB35S	-13.57564	-13.57418	0.0014599999999998	0.000313049516850035	0.00133304163475872	0.00124619420637392
351	351	P01097	9	R	R	2.7841	293065	chr4	135205	C	T	INH1	synonymous_variant	c.27C>T	p.Arg9Arg	arginine	Arg	arginine	Arg	P01097	P01097-P38077-EXP-3zia-pdb1-T-0-Q-0.pdb	P38077	EXP	A	9	RA9R	22.6257	22.5939	-0.0317999999999969	0	0	0
352	352	P01097	9	R	R	2.7841	293065	chr4	135205	C	T	INH1	synonymous_variant	c.27C>T	p.Arg9Arg	arginine	Arg	arginine	Arg	P01097	P01097-P38077-EXP-3zia-pdb1-T-0-Q-0.pdb	P38077	EXP	B	9	RB9R	22.30282	22.25794	-0.0448800000000006	0.016926813049124	0.0214192203406194	0.0265441518983002
353	353	P01097	20	R	R	2.7842	293073	chr4	135238	G	A	INH1	synonymous_variant	c.60G>A	p.Arg20Arg	arginine	Arg	arginine	Arg	P01097	P01097-P38077-EXP-3zia-pdb1-T-0-Q-0.pdb	P38077	EXP	A	20	RA20R	22.52276	22.43446	-0.0883000000000002	0.102536739757024	0.153112876662937	0.0928181824859759
354	354	P01097	20	R	R	2.7842	293073	chr4	135238	G	A	INH1	synonymous_variant	c.60G>A	p.Arg20Arg	arginine	Arg	arginine	Arg	P01097	P01097-P07251-EXP-3zia-pdb1-T-0-M-0.pdb	P07251	EXP	A	20	RA20R	24.6012	24.6012	0	0	0	0
355	355	P01119	37	D	N	4.69575	1971778	chr15	515352	G	A	RAS1	missense_variant	c.109G>A	p.Asp37Asn	aspartic acid	Asp	asparagine	Asn	P01119	P01119-P39010-MDD-Ras-Ank_2-4cz2-A-27-195-E-455-526.pdb	P39010	MDD	A	26	DA26N	159.911	160.1878	0.276800000000003	0	0.00130384048103368	0.00130384048103372
356	356	P01119	38	E	G	7.67191	1971779	chr15	515356	A	G	RAS1	missense_variant	c.113A>G	p.Glu38Gly	glutamic acid	Glu	glycine	Gly	P01119	P01119-P39010-MDD-Ras-Ank_2-4cz2-A-27-195-E-455-526.pdb	P39010	MDD	A	27	EA27G	157.6536	158.073	0.419399999999996	1.05144200981319	0.867319721901906	0.232459243739624
357	357	P01119	40	D	D	4.69577	1971781	chr15	515363	C	T	RAS1	synonymous_variant	c.120C>T	p.Asp40Asp	aspartic acid	Asp	aspartic acid	Asp	P01119	P01119-P39010-MDD-Ras-Ank_2-4cz2-A-27-195-E-455-526.pdb	P39010	MDD	A	29	DA29D	159.4764	159.3994	-0.0770000000000038	0.0999714959375923	0.115757505156261	0.109635760589336
358	358	P01119	40	D	N	4.69576	1971780	chr15	515361	G	A	RAS1	missense_variant	c.118G>A	p.Asp40Asn	aspartic acid	Asp	asparagine	Asn	P01119	P01119-P39010-MDD-Ras-Ank_2-4cz2-A-27-195-E-455-526.pdb	P39010	MDD	A	29	DA29N	159.5298	159.2748	-0.255000000000007	0.0328511795830785	0.196006887634086	0.20133678253117
359	359	P01119	66	A	A	1.8718	1971793	chr15	515441	T	C	RAS1	synonymous_variant	c.198T>C	p.Ala66Ala	alanine	Ala	alanine	Ala	P01119	P01119-P39010-MDD-Ras-Ank_2-4cz2-A-27-195-E-455-526.pdb	P39010	MDD	A	55	AA55A	159.911	159.911	0	0	0	0
360	360	P01119	71	Y	C	21.31676	1971795	chr15	515455	A	G	RAS1	missense_variant	c.212A>G	p.Tyr71Cys	tyrosine	Tyr	cysteine	Cys	P01119	P01119-P39010-MDD-Ras-Ank_2-4cz2-A-27-195-E-455-526.pdb	P39010	MDD	A	60	YA60C	159.8266	160.2156	0.388999999999999	0.0487883182739476	0.0623442058254027	0.0616968394652429
361	361	P01119	73	A	T	1.87181	1971797	chr15	515460	G	A	RAS1	missense_variant	c.217G>A	p.Ala73Thr	alanine	Ala	threonine	Thr	P01119	P01119-P39010-MDD-Ras-Ank_2-4cz2-A-27-195-E-455-526.pdb	P39010	MDD	A	62	AA62T	159.911	159.7842	-0.126800000000009	0	0.000447213595502093	0.000447213595502193
362	362	P01119	101	L	L	13.11833	1971818	chr15	515546	G	C	RAS1	synonymous_variant	c.303G>C	p.Leu101Leu	leucine	Leu	leucine	Leu	P01119	P01119-P01120-MDL-4luc-pdb1-A-0-B-0.pdb	P01120	MDL	A	92	LA92L	20.8471	20.84554	-0.00156000000000205	0	0.0043379718763506	0.0043379718763506
363	363	P01119	115	Y	Y	21.31678	1971826	chr15	515588	C	T	RAS1	synonymous_variant	c.345C>T	p.Tyr115Tyr	tyrosine	Tyr	tyrosine	Tyr	P01119	P01119-P01120-MDL-4luc-pdb1-A-0-B-0.pdb	P01120	MDL	A	106	YA106Y	20.74586	20.78154	0.0356800000000007	0.112820445842055	0.0212267048785249	0.105279803381276
364	364	P01119	115	Y	Y	21.31678	1971826	chr15	515588	C	T	RAS1	synonymous_variant	c.345C>T	p.Tyr115Tyr	tyrosine	Tyr	tyrosine	Tyr	P01119	P01119-P01120-MDL-4luc-pdb1-A-0-B-0.pdb	P01120	MDL	B	269	YB269Y	20.83118	20.8251	-0.00608000000000004	0.00444207158879735	0.00227266363547264	0.00411910184384929
365	365	P01119	137	D	N	4.69585	1971840	chr15	515652	G	A	RAS1	missense_variant	c.409G>A	p.Asp137Asn	aspartic acid	Asp	asparagine	Asn	P01119	P01119-P01120-MDL-4luc-pdb1-A-0-B-0.pdb	P01120	MDL	A	128	DA128N	20.8454	21.6571	0.811699999999999	0.00347562943939609	0.0306995928311766	0.0317612184904805
366	366	P01119	137	D	N	4.69585	1971840	chr15	515652	G	A	RAS1	missense_variant	c.409G>A	p.Asp137Asn	aspartic acid	Asp	asparagine	Asn	P01119	P01119-P01120-MDL-4luc-pdb1-A-0-B-0.pdb	P01120	MDL	B	291	DB291N	20.56502	21.37608	0.81106	0.107932395507558	0.0996787690533949	0.0208804453975481
367	367	P01119	143	K	K	14.69885	1971842	chr15	515672	G	A	RAS1	synonymous_variant	c.429G>A	p.Lys143Lys	lysine	Lys	lysine	Lys	P01119	P01119-P01120-MDL-4luc-pdb1-A-0-B-0.pdb	P01120	MDL	A	134	KA134K	20.8471	20.8471	0	0	0	0
368	368	P01119	143	K	K	14.69885	1971842	chr15	515672	G	A	RAS1	synonymous_variant	c.429G>A	p.Lys143Lys	lysine	Lys	lysine	Lys	P01119	P01119-P01120-MDL-4luc-pdb1-A-0-B-0.pdb	P01120	MDL	B	297	KB297K	20.8209	20.8245	0.00359999999999871	0.0209816586570274	0.0151611345221917	0.0299691508054531
369	369	P01119	146	N	N	3.68362	1971844	chr15	515681	T	C	RAS1	synonymous_variant	c.438T>C	p.Asn146Asn	asparagine	Asn	asparagine	Asn	P01119	P01119-P01120-MDL-4luc-pdb1-A-0-B-0.pdb	P01120	MDL	A	137	NA137N	20.62986	20.57724	-0.0526199999999996	0.0214242386095752	0.018093451854192	0.0193203778430957
370	370	P01119	146	N	N	3.68362	1971844	chr15	515681	T	C	RAS1	synonymous_variant	c.438T>C	p.Asn146Asn	asparagine	Asn	asparagine	Asn	P01119	P01119-P01120-MDL-4luc-pdb1-A-0-B-0.pdb	P01120	MDL	B	300	NB300N	20.8471	20.80452	-0.0425800000000009	0	0.0958557614335202	0.0958557614335201
371	371	P01120	41	P	S	17.56236	1802063	chr14	440450	G	A	RAS2	missense_variant	c.121C>T	p.Pro41Ser	proline	Pro	serine	Ser	P01120	P01120-P07866-MDD-Ras-RasGEF_N-1nvw-Q-5-165-S-600-717.pdb	P07866	MDD	A	30	PA30S	76.53634	78.46478	1.92844	0.0778219956053526	0.0838963169632624	0.00816749655647342
372	372	P01120	45	D	D	4.64165	1802062	chr14	440436	A	G	RAS2	synonymous_variant	c.135T>C	p.Asp45Asp	aspartic acid	Asp	aspartic acid	Asp	P01120	P01120-P07866-MDD-Ras-RasGEF_N-1nvw-Q-5-165-S-600-717.pdb	P07866	MDD	A	34	DA34D	76.6782	76.6163	-0.0619000000000085	0	0	0
373	373	P01120	65	T	T	19.80338	1802055	chr14	440376	A	C	RAS2	synonymous_variant	c.195T>G	p.Thr65Thr	threonine	Thr	threonine	Thr	P01120	P01120-P07866-MDD-Ras-RasGEF_N-1nvw-Q-5-165-S-600-717.pdb	P07866	MDD	A	54	TA54T	76.6782	76.67854	0.000339999999997076	0	0.000357770876397941	0.000357770876397941
374	374	P01120	66	A	T	1.79984	1802054	chr14	440375	C	T	RAS2	missense_variant	c.196G>A	p.Ala66Thr	alanine	Ala	threonine	Thr	P01120	P01120-P07866-MDD-Ras-RasGEF_N-1nvw-Q-5-165-S-600-717.pdb	P07866	MDD	A	55	AA55T	76.38732	77.16238	0.775060000000002	0.365543043977041	0.398287480345542	0.035281057240393
375	375	P01120	73	A	A	1.79983	1802052	chr14	440352	A	G	RAS2	synonymous_variant	c.219T>C	p.Ala73Ala	alanine	Ala	alanine	Ala	P01120	P01120-P07866-MDD-Ras-RasGEF_N-1nvw-Q-5-165-S-600-717.pdb	P07866	MDD	A	62	AA62A	76.6782	76.6782	0	0	0	0
376	376	P01120	77	Q	Q	8.35738	1802051	chr14	440340	T	C	RAS2	synonymous_variant	c.231A>G	p.Gln77Gln	glutamine	Gln	glutamine	Gln	P01120	P01120-P07866-MDD-Ras-RasGEF_N-1nvw-Q-5-165-S-600-717.pdb	P07866	MDD	A	66	QA66Q	76.57602	76.4222	-0.153819999999996	0.111080340294763	0.1155708440741	0.1410285680279
377	377	P01120	78	Y	Y	21.28997	1802050	chr14	440337	G	A	RAS2	synonymous_variant	c.234C>T	p.Tyr78Tyr	tyrosine	Tyr	tyrosine	Tyr	P01120	P01120-P07866-MDD-Ras-RasGEF_N-1nvw-Q-5-165-S-600-717.pdb	P07866	MDD	A	67	YA67Y	76.6782	76.64776	-0.03044000000001	0	0.0300066326001433	0.0300066326001433
378	378	P01123	6	D	D	4.23213	672855	chr6	55969	A	G	YPT1	synonymous_variant	c.18T>C	p.Asp6Asp	aspartic acid	Asp	aspartic acid	Asp	P01123	P01123-Q03784-EXP-3cue-pdb4-X-0-S-0.pdb	Q03784	EXP	A	6	DA6D	214.0978	214.013	-0.0848000000000068	0.0598807147585931	0.134111893581443	0.124750551100989
379	379	P01123	17	S	A	18.40721	672853	chr6	55938	A	C	YPT1	missense_variant	c.49T>G	p.Ser17Ala	serine	Ser	alanine	Ala	P01123	P01123-P36149-EXP-3cue-pdb3-R-0-Q-0.pdb	P36149	EXP	A	17	SA17A	278.9328	278.756	-0.176800000000026	0.0022803508502129	0	0.0022803508502127
380	380	P01123	17	S	S	18.4072	672852	chr6	55936	G	A	YPT1	synonymous_variant	c.51C>T	p.Ser17Ser	serine	Ser	serine	Ser	P01123	P01123-P36149-EXP-3cue-pdb3-R-0-Q-0.pdb	P36149	EXP	A	17	SA17S	278.9324	278.9318	-0.00059999999999718	0.00194935886897693	0.00258843582113339	0.00403732584767697
381	381	P01123	21	K	K	14.23478	672851	chr6	55924	C	T	YPT1	synonymous_variant	c.63G>A	p.Lys21Lys	lysine	Lys	lysine	Lys	P01123	P01123-P36149-EXP-3cue-pdb3-R-0-Q-0.pdb	P36149	EXP	A	21	KA21K	278.1594	278.2154	0.0560000000000054	0.590337022386369	0.285951569325989	0.783846923831428
382	382	P01123	37	Y	Y	21.10581	672849	chr6	55876	G	A	YPT1	synonymous_variant	c.111C>T	p.Tyr37Tyr	tyrosine	Tyr	tyrosine	Tyr	P01123	P01123-P36149-EXP-3cue-pdb3-R-0-Q-0.pdb	P36149	EXP	A	37	YA37Y	278.725	278.6888	-0.0361999999999966	0.119699624059546	0.126406882724006	0.0328054873458526
383	383	P01123	41	I	I	12.22876	672848	chr6	55864	A	G	YPT1	synonymous_variant	c.123T>C	p.Ile41Ile	isoleucine	Ile	isoleucine	Ile	P01123	P01123-P39958-EXP-2bcg-pdb1-Y-0-G-0.pdb	P39958	EXP	A	41	IA41I	-138.6674	-138.668	-0.000600000000002864	0.00134164078650628	0	0.00134164078650628
384	384	P01123	41	I	I	12.22876	672848	chr6	55864	A	G	YPT1	synonymous_variant	c.123T>C	p.Ile41Ile	isoleucine	Ile	isoleucine	Ile	P01123	P01123-Q03630-EXP-3cue-pdb2-L-0-I-0.pdb	Q03630	EXP	A	41	IA41I	275.1448	275.145	0.000199999999995271	0.000447213595489383	0	0.000447213595489383
385	385	P01123	41	I	I	12.22876	672848	chr6	55864	A	G	YPT1	synonymous_variant	c.123T>C	p.Ile41Ile	isoleucine	Ile	isoleucine	Ile	P01123	P01123-Q03784-EXP-3cue-pdb4-X-0-S-0.pdb	Q03784	EXP	A	41	IA41I	214.173	214.173	0	0	0	0
386	386	P01123	41	I	I	12.22876	672848	chr6	55864	A	G	YPT1	synonymous_variant	c.123T>C	p.Ile41Ile	isoleucine	Ile	isoleucine	Ile	P01123	P01123-P36149-EXP-3cue-pdb3-R-0-Q-0.pdb	P36149	EXP	A	41	IA41I	278.954	278.9504	-0.00360000000002856	0	0.00581377674148908	0.00581377674148908
387	387	P01123	43	V	V	22.26374	672847	chr6	55858	C	T	YPT1	synonymous_variant	c.129G>A	p.Val43Val	valine	Val	valine	Val	P01123	P01123-Q03784-EXP-3cue-pdb4-X-0-S-0.pdb	Q03784	EXP	B	43	VB43V	214.1724	214.1726	0.000200000000000954	0.000894427191004187	0.000547722557507781	0.000836660026538066
388	388	P01123	46	K	K	14.23477	672846	chr6	55849	C	T	YPT1	synonymous_variant	c.138G>A	p.Lys46Lys	lysine	Lys	lysine	Lys	P01123	P01123-Q03784-EXP-3cue-pdb4-X-0-S-0.pdb	Q03784	EXP	A	46	KA46K	214.1156	214.1044	-0.0112000000000023	0.0581704392281922	0.12954072718647	0.106518542986655
389	389	P01123	49	T	T	19.29322	672845	chr6	55840	A	C	YPT1	synonymous_variant	c.147T>G	p.Thr49Thr	threonine	Thr	threonine	Thr	P01123	P01123-Q03784-EXP-3cue-pdb4-X-0-S-0.pdb	Q03784	EXP	A	49	TA49T	213.9702	213.9686	-0.00160000000000764	0.00192353840617632	0.000894427191004187	0.00181659021246717
390	390	P01123	55	K	K	14.23476	672842	chr6	55822	C	T	YPT1	synonymous_variant	c.165G>A	p.Lys55Lys	lysine	Lys	lysine	Lys	P01123	P01123-Q03784-EXP-3cue-pdb4-X-0-S-0.pdb	Q03784	EXP	A	55	KA55K	213.8154	213.7898	-0.025600000000003	0.0638850530249481	0.0401646610840951	0.0514859204054852
391	391	P01123	68	E	E	7.22417	672838	chr6	55783	T	C	YPT1	synonymous_variant	c.204A>G	p.Glu68Glu	glutamic acid	Glu	glutamic acid	Glu	P01123	P01123-Q03630-EXP-3cue-pdb2-L-0-I-0.pdb	Q03630	EXP	A	68	EA68E	275.145	275.145	0	0	0	0
392	392	P01123	71	R	R	2.18889	672837	chr6	55774	A	G	YPT1	synonymous_variant	c.213T>C	p.Arg71Arg	arginine	Arg	arginine	Arg	P01123	P01123-P39958-EXP-2bcg-pdb1-Y-0-G-0.pdb	P39958	EXP	A	71	RA71R	-138.7206	-138.735	-0.0144000000000005	0.0439237976500154	0.0414909628714544	0.0438953300477411
393	393	P01123	71	R	R	2.18889	672837	chr6	55774	A	G	YPT1	synonymous_variant	c.213T>C	p.Arg71Arg	arginine	Arg	arginine	Arg	P01123	P01123-P32864-MDD-Ras-GDI-3cpj-B-15-176-G-6-443.pdb	P32864	MDD	A	62	RA62R	381.622	381.61	-0.0120000000000005	0	0	0
394	394	P01123	71	R	R	2.18889	672837	chr6	55774	A	G	YPT1	synonymous_variant	c.213T>C	p.Arg71Arg	arginine	Arg	arginine	Arg	P01123	P01123-Q03784-EXP-3cue-pdb4-X-0-S-0.pdb	Q03784	EXP	A	71	RA71R	214.173	214.17	-0.00300000000001432	0	0	0
395	395	P01123	76	S	S	18.40719	672836	chr6	55759	A	G	YPT1	synonymous_variant	c.228T>C	p.Ser76Ser	serine	Ser	serine	Ser	P01123	P01123-P39958-EXP-2bcg-pdb1-Y-0-G-0.pdb	P39958	EXP	A	76	SA76S	-138.6636	-138.695	-0.0313999999999908	0.0147580486514928	0.0303562184733307	0.0240478689284601
396	396	P01123	76	S	S	18.40719	672836	chr6	55759	A	G	YPT1	synonymous_variant	c.228T>C	p.Ser76Ser	serine	Ser	serine	Ser	P01123	P01123-P32864-MDD-Ras-GDI-3cpj-B-15-176-G-6-443.pdb	P32864	MDD	A	67	SA67S	381.3316	381.3604	0.0287999999999896	0.283310430446887	0.307562676539252	0.0460401998257822
397	397	P01123	76	S	S	18.40719	672836	chr6	55759	A	G	YPT1	synonymous_variant	c.228T>C	p.Ser76Ser	serine	Ser	serine	Ser	P01123	P01123-Q03784-EXP-3cue-pdb4-X-0-S-0.pdb	Q03784	EXP	A	76	SA76S	214.1432	214.152	0.00879999999999655	0.0208134571851941	0	0.0208134571851941
398	398	P01123	78	Y	Y	21.1058	672835	chr6	55753	G	A	YPT1	synonymous_variant	c.234C>T	p.Tyr78Tyr	tyrosine	Tyr	tyrosine	Tyr	P01123	P01123-P39958-EXP-2bcg-pdb1-Y-0-G-0.pdb	P39958	EXP	A	78	YA78Y	-138.657	-138.665	-0.00799999999998136	0	0	0
399	399	P01123	111	T	T	19.29321	672822	chr6	55654	G	A	YPT1	synonymous_variant	c.333C>T	p.Thr111Thr	threonine	Thr	threonine	Thr	P01123	P01123-P39958-EXP-2bcg-pdb1-Y-0-G-0.pdb	P39958	EXP	A	111	TA111T	-138.657	-138.6534	0.00360000000000014	0	0.00804984471899955	0.00804984471899955
400	400	P01123	111	T	T	19.29321	672822	chr6	55654	G	A	YPT1	synonymous_variant	c.333C>T	p.Thr111Thr	threonine	Thr	threonine	Thr	P01123	P01123-P32864-MDD-Ras-GDI-3cpj-B-15-176-G-6-443.pdb	P32864	MDD	A	102	TA102T	381.5976	381.5692	-0.0284000000000105	0.0201320639776453	0.00342052627531707	0.0215244047536777
401	401	P01123	190	N	S	3.22935	672800	chr6	55418	T	C	YPT1	missense_variant	c.569A>G	p.Asn190Ser	asparagine	Asn	serine	Ser	P01123	P01123-P39958-EXP-2bcg-pdb1-Y-0-G-0.pdb	P39958	EXP	A	190	NA190S	-138.6592	-139.205	-0.545800000000009	0.00130384048103477	0.00346410161514199	0.00389871773792868
402	402	P01123	193	L	L	13.3958	672799	chr6	55408	C	A	YPT1	synonymous_variant	c.579G>T	p.Leu193Leu	leucine	Leu	leucine	Leu	P01123	P01123-P39958-EXP-2bcg-pdb1-Y-0-G-0.pdb	P39958	EXP	A	193	LA193L	-139.0008	-139.0232	-0.0223999999999933	0.0171813852759359	0.0196010203816023	0.0210902821223431
403	403	P01123	194	K	K	14.23473	672798	chr6	55405	C	T	YPT1	synonymous_variant	c.582G>A	p.Lys194Lys	lysine	Lys	lysine	Lys	P01123	P01123-P39958-EXP-2bcg-pdb1-Y-0-G-0.pdb	P39958	EXP	A	194	KA194K	-138.8214	-138.9584	-0.137	0.110055894889821	0.166034032655965	0.114370013552507
404	404	P01123	197	S	N	18.40716	672797	chr6	55397	C	T	YPT1	missense_variant	c.590G>A	p.Ser197Asn	serine	Ser	asparagine	Asn	P01123	P01123-Q03784-EXP-3cue-pdb4-X-0-S-0.pdb	Q03784	EXP	B	197	SB197N	214.153	213.1158	-1.0372	0	0.0367110337637073	0.0367110337637042
405	405	P02293	25	S	S	18.26909	440775	chr4	914638	G	A	HTB1	synonymous_variant	c.75C>T	p.Ser25Ser	serine	Ser	serine	Ser	P02293	P02293-Q12692-MDL-1id3-pdb1-H-0-G-0.pdb	Q12692	MDL	B	99	SB99S	10.65538	10.6553	-8.00000000005236e-05	0.00188997354478885	0.00130384048104093	0.00138996402831194
406	406	P02293	30	G	S	10.1498	440771	chr4	914625	C	T	HTB1	missense_variant	c.88G>A	p.Gly30Ser	glycine	Gly	serine	Ser	P02293	P02293-Q12692-MDL-1id3-pdb1-H-0-G-0.pdb	Q12692	MDL	B	104	GB104S	10.6666	14.99914	4.33254	0	5.4772255750389e-05	5.47722557508754e-05
407	407	P02293	39	E	E	7.14813	440764	chr4	914596	T	C	HTB1	synonymous_variant	c.117A>G	p.Glu39Glu	glutamic acid	Glu	glutamic acid	Glu	P02293	P02293-Q12692-MDL-1id3-pdb1-H-0-G-0.pdb	Q12692	MDL	A	3	EA3E	10.65086	10.632	-0.0188599999999997	0.0219256242784558	0.0434590611955665	0.050228408296501
408	408	P02293	41	Y	Y	21.706	440763	chr4	914590	G	A	HTB1	synonymous_variant	c.123C>T	p.Tyr41Tyr	tyrosine	Tyr	tyrosine	Tyr	P02293	P02293-Q12692-MDL-1id3-pdb1-H-0-G-0.pdb	Q12692	MDL	A	5	YA5Y	9.536196	9.512978	-0.023218	0.0218735817825984	0.00869249791486856	0.0176816308636967
409	409	P02293	41	Y	Y	21.706	440763	chr4	914590	G	A	HTB1	synonymous_variant	c.123C>T	p.Tyr41Tyr	tyrosine	Tyr	tyrosine	Tyr	P02293	P02293-Q12692-MDL-1id3-pdb1-H-0-G-0.pdb	Q12692	MDL	B	115	YB115Y	10.66076	10.6388	-0.0219600000000003	0.00841385761705076	0.0147565239809381	0.0145472677847079
410	410	P02293	47	K	K	14.15501	440761	chr4	914572	T	C	HTB1	synonymous_variant	c.141A>G	p.Lys47Lys	lysine	Lys	lysine	Lys	P02293	P02293-Q12692-MDL-1id3-pdb1-H-0-G-0.pdb	Q12692	MDL	A	11	KA11K	10.6668	10.6624	-0.00440000000000004	0	0.00983869910099918	0.00983869910099916
411	411	P02293	47	K	K	14.15501	440761	chr4	914572	T	C	HTB1	synonymous_variant	c.141A>G	p.Lys47Lys	lysine	Lys	lysine	Lys	P02293	P02293-P40019-EXP-pdb2jss-ent-A-0-B-0.pdb	P40019	EXP	B	47	KB47K	352.614	352.6018	-0.0121999999999844	0.00624499799840319	0.0116490342947346	0.0076615925237466
412	412	P02293	52	T	T	19.1951	440759	chr4	914557	A	G	HTB1	synonymous_variant	c.156T>C	p.Thr52Thr	threonine	Thr	threonine	Thr	P02293	P02293-Q12692-MDL-1id3-pdb1-H-0-G-0.pdb	Q12692	MDL	A	16	TA16T	10.39904	10.27886	-0.12018	0.145010854766117	0.0273849046008926	0.142268591052277
413	413	P02293	53	H	H	11.5608	440758	chr4	914554	G	A	HTB1	synonymous_variant	c.159C>T	p.His53His	histidine	His	histidine	His	P02293	P02293-Q12692-MDL-1id3-pdb1-H-0-G-0.pdb	Q12692	MDL	A	17	HA17H	9.135336	9.121568	-0.0137680000000004	0.615987099442837	0.633006259503016	0.0784549996494805
414	414	P02293	56	T	T	19.19509	440756	chr4	914545	A	G	HTB1	synonymous_variant	c.168T>C	p.Thr56Thr	threonine	Thr	threonine	Thr	P02293	P02293-Q12692-MDL-1id3-pdb1-H-0-G-0.pdb	Q12692	MDL	A	20	TA20T	10.36534	10.34366	-0.0216800000000003	0.0513518061999768	0.0301272799967072	0.0547963228693308
415	415	P02293	56	T	T	19.19509	440756	chr4	914545	A	G	HTB1	synonymous_variant	c.168T>C	p.Thr56Thr	threonine	Thr	threonine	Thr	P02293	P02293-P40019-EXP-pdb2jss-ent-A-0-B-0.pdb	P40019	EXP	A	56	TA56T	352.799	352.802	0.00300000000003138	0	0.00905538513813357	0.00905538513813357
416	416	P02293	59	S	S	18.26907	440755	chr4	914536	G	A	HTB1	synonymous_variant	c.177C>T	p.Ser59Ser	serine	Ser	serine	Ser	P02293	P02293-Q12692-MDL-1id3-pdb1-H-0-G-0.pdb	Q12692	MDL	A	23	SA23S	10.6643	10.66374	-0.000559999999999762	0.00195064092031335	0.0013352902306243	0.00103344085462107
417	417	P02293	65	I	I	12.15099	440753	chr4	914518	G	A	HTB1	synonymous_variant	c.195C>T	p.Ile65Ile	isoleucine	Ile	isoleucine	Ile	P02293	P02293-Q12692-MDL-1id3-pdb1-H-0-G-0.pdb	Q12692	MDL	A	29	IA29I	10.58154	10.57296	-0.00857999999999954	0.0126068632101722	0.00152249794745282	0.0132562060937503
418	418	P02293	69	F	F	16.9113	440752	chr4	914506	G	A	HTB1	synonymous_variant	c.207C>T	p.Phe69Phe	phenylalanine	Phe	phenylalanine	Phe	P02293	P02293-Q12692-MDL-1id3-pdb1-H-0-G-0.pdb	Q12692	MDL	A	33	FA33F	10.6678	10.66952	0.0017199999999999	0	0.00384603692129941	0.00384603692129941
419	419	P02293	77	I	I	12.15098	440751	chr4	914482	G	A	HTB1	synonymous_variant	c.231C>T	p.Ile77Ile	isoleucine	Ile	isoleucine	Ile	P02293	P02293-Q12692-MDL-1id3-pdb1-H-0-G-0.pdb	Q12692	MDL	A	41	IA41I	10.57438	10.5715	-0.00288000000000004	0.00478089949695661	0.00110679718105924	0.00387646746407039
420	420	P02293	84	L	L	13.26457	440749	chr4	914461	C	T	HTB1	synonymous_variant	c.252G>A	p.Leu84Leu	leucine	Leu	leucine	Leu	P02293	P02293-P04912-EXP-4jjn-pdb1-H-0-G-0.pdb	P04912	EXP	B	84	LB84L	-20.55168	-20.57428	-0.0226000000000006	0.0425831774295899	0.0228490043546757	0.0425866176163354
421	421	P02293	92	T	T	19.19508	440745	chr4	914437	A	G	HTB1	synonymous_variant	c.276T>C	p.Thr92Thr	threonine	Thr	threonine	Thr	P02293	P02293-Q12692-MDL-1id3-pdb1-H-0-G-0.pdb	Q12692	MDL	A	56	TA56T	10.66642	10.66156	-0.00485999999999969	0.000849705831450323	0.00430731935198659	0.00391446037149407
422	422	P02293	111	A	A	1.19497	440743	chr4	914380	A	G	HTB1	synonymous_variant	c.333T>C	p.Ala111Ala	alanine	Ala	alanine	Ala	P02293	P02293-Q12692-MDL-1id3-pdb1-H-0-G-0.pdb	Q12692	MDL	B	185	AB185A	10.6666	10.6666	0	0	0	0
423	423	P02293	118	G	G	10.14979	440742	chr4	914359	A	G	HTB1	synonymous_variant	c.354T>C	p.Gly118Gly	glycine	Gly	glycine	Gly	P02293	P02293-Q12692-MDL-1id3-pdb1-H-0-G-0.pdb	Q12692	MDL	A	82	GA82G	10.6668	10.6668	0	0	0	0
424	424	P02293	128	S	S	18.26906	440741	chr4	914329	A	G	HTB1	synonymous_variant	c.384T>C	p.Ser128Ser	serine	Ser	serine	Ser	P02293	P02293-Q12692-MDL-1id3-pdb1-H-0-G-0.pdb	Q12692	MDL	A	92	SA92S	10.6668	10.667	0.000199999999999534	0	9.99999999997669e-05	9.9999999999767e-05
425	425	P02293	131	A	A	1.19496	440740	chr4	914320	T	C	HTB1	synonymous_variant	c.393A>G	p.Ala131Ala	alanine	Ala	alanine	Ala	P02293	P02293-Q12692-MDL-1id3-pdb1-H-0-G-0.pdb	Q12692	MDL	A	95	AA95A	10.6668	10.6668	0	0	0	0
426	426	P02294	25	S	P	18.5481	89802	chr2	236564	T	C	HTB2	missense_variant	c.73T>C	p.Ser25Pro	serine	Ser	proline	Pro	P02294	P02294-Q12692-MDL-4jjn-pdb1-D-0-C-0.pdb	Q12692	MDL	B	99	SB99P	12.6563	10.4345	-2.2218	0.000273861278751945	0.00242074368738196	0.00256124969497315
427	427	P02294	39	E	E	7.2872	89812	chr2	236608	G	A	HTB2	synonymous_variant	c.117G>A	p.Glu39Glu	glutamic acid	Glu	glutamic acid	Glu	P02294	P02294-P61830-MDD-Histone-Histone-4jjn-D-34-104-C-18-91.pdb	P61830	MDD	A	4	EA4E	35.5695	35.5695	0	0	0	0
428	428	P02294	39	E	E	7.2872	89812	chr2	236608	G	A	HTB2	synonymous_variant	c.117G>A	p.Glu39Glu	glutamic acid	Glu	glutamic acid	Glu	P02294	P02294-Q12692-MDL-4jjn-pdb1-D-0-C-0.pdb	Q12692	MDL	A	5	EA5E	12.6565	12.6434	-0.0130999999999997	0	0	0
429	429	P02294	45	I	I	12.2964	89813	chr2	236626	T	C	HTB2	synonymous_variant	c.135T>C	p.Ile45Ile	isoleucine	Ile	isoleucine	Ile	P02294	P02294-P61830-MDD-Histone-Histone-4jjn-D-34-104-C-18-91.pdb	P61830	MDD	A	10	IA10I	35.5695	35.56806	-0.00143999999999949	0	0.00321993788759855	0.00321993788759855
430	430	P02294	45	I	I	12.2964	89813	chr2	236626	T	C	HTB2	synonymous_variant	c.135T>C	p.Ile45Ile	isoleucine	Ile	isoleucine	Ile	P02294	P02294-Q12692-MDL-4jjn-pdb1-D-0-C-0.pdb	Q12692	MDL	A	11	IA11I	12.48084	12.47598	-0.0048599999999997	0.00469286692758261	0.0018793615937334	0.00448252161177169
431	431	P02294	53	H	H	11.1093	89815	chr2	236650	C	T	HTB2	synonymous_variant	c.159C>T	p.His53His	histidine	His	histidine	His	P02294	P02294-P54784-MDL-4jjn-pdb1-D-0-K-0.pdb	P54784	MDL	A	19	HA19H	118.2318	118.2296	-0.00220000000000197	0.607623814543179	0.602430742907431	0.0142021125189209
432	432	P02294	53	H	H	11.1093	89815	chr2	236650	C	T	HTB2	synonymous_variant	c.159C>T	p.His53His	histidine	His	histidine	His	P02294	P02294-P61830-MDD-Histone-Histone-4jjn-D-34-104-C-18-91.pdb	P61830	MDD	A	18	HA18H	35.56486	35.56486	0	0.00737651679317514	0.00737651679317514	0
433	433	P02294	53	H	H	11.1093	89815	chr2	236650	C	T	HTB2	synonymous_variant	c.159C>T	p.His53His	histidine	His	histidine	His	P02294	P02294-Q12692-MDL-4jjn-pdb1-D-0-C-0.pdb	Q12692	MDL	A	19	HA19H	12.6565	12.66102	0.00452000000000049	0	0.0079269792481124	0.00792697924811242
434	434	P02294	55	D	D	4.2999	89816	chr2	236656	C	T	HTB2	synonymous_variant	c.165C>T	p.Asp55Asp	aspartic acid	Asp	aspartic acid	Asp	P02294	P02294-P61830-MDD-Histone-Histone-4jjn-D-34-104-C-18-91.pdb	P61830	MDD	A	20	DA20D	35.56942	35.56946	4.0000000001328e-05	0.000178885438199566	0.00030495901363906	0.000230217288663582
435	435	P02294	55	D	D	4.2999	89816	chr2	236656	C	T	HTB2	synonymous_variant	c.165C>T	p.Asp55Asp	aspartic acid	Asp	aspartic acid	Asp	P02294	P02294-Q12692-MDL-4jjn-pdb1-D-0-C-0.pdb	Q12692	MDL	A	21	DA21D	12.6565	12.6565	0	0	0	0
436	436	P02294	60	Q	Q	8.1677	89817	chr2	236671	G	A	HTB2	synonymous_variant	c.180G>A	p.Gln60Gln	glutamine	Gln	glutamine	Gln	P02294	P02294-Q12692-MDL-4jjn-pdb1-D-0-C-0.pdb	Q12692	MDL	A	26	QA26Q	12.6565	12.6565	0	0	0	0
437	437	P02294	62	S	S	18.5485	89818	chr2	236677	T	C	HTB2	synonymous_variant	c.186T>C	p.Ser62Ser	serine	Ser	serine	Ser	P02294	P02294-P61830-MDD-Histone-Histone-4jjn-D-34-104-C-18-91.pdb	P61830	MDD	A	27	SA27S	35.49054	35.4858	-0.00473999999999961	0.00509195443813168	0.00691809222257053	0.00983503940002362
438	438	P02294	62	S	S	18.5485	89818	chr2	236677	T	C	HTB2	synonymous_variant	c.186T>C	p.Ser62Ser	serine	Ser	serine	Ser	P02294	P02294-Q12692-MDL-4jjn-pdb1-D-0-C-0.pdb	Q12692	MDL	A	28	SA28S	12.6565	12.6574	0.000900000000000745	0	0.000552268050859523	0.000552268050859524
439	439	P02294	65	I	I	12.2965	89820	chr2	236686	T	C	HTB2	synonymous_variant	c.195T>C	p.Ile65Ile	isoleucine	Ile	isoleucine	Ile	P02294	P02294-P61830-MDD-Histone-Histone-4jjn-D-34-104-C-18-91.pdb	P61830	MDD	A	30	IA30I	35.5695	35.56582	-0.00367999999999854	0	0.00850070585304467	0.00850070585304465
440	440	P02294	65	I	I	12.2965	89820	chr2	236686	T	C	HTB2	synonymous_variant	c.195T>C	p.Ile65Ile	isoleucine	Ile	isoleucine	Ile	P02294	P02294-Q12692-MDL-4jjn-pdb1-D-0-C-0.pdb	Q12692	MDL	A	31	IA31I	12.6565	12.65638	-0.00011999999999972	0	0.000268328157299349	0.00026832815729935
441	441	P02294	66	L	L	13.5069	89821	chr2	236689	G	A	HTB2	synonymous_variant	c.198G>A	p.Leu66Leu	leucine	Leu	leucine	Leu	P02294	P02294-P61830-MDD-Histone-Histone-4jjn-D-34-104-C-18-91.pdb	P61830	MDD	A	31	LA31L	34.27626	34.2102	-0.0660599999999988	0.0309561464009984	0.0228252053659983	0.0191637157148621
442	442	P02294	66	L	L	13.5069	89821	chr2	236689	G	A	HTB2	synonymous_variant	c.198G>A	p.Leu66Leu	leucine	Leu	leucine	Leu	P02294	P02294-P61830-MDD-Histone-Histone-4jjn-D-34-104-C-18-91.pdb	P61830	MDD	B	78	LB78L	35.5695	35.4938	-0.0756999999999977	0	0	0
443	443	P02294	66	L	L	13.5069	89821	chr2	236689	G	A	HTB2	synonymous_variant	c.198G>A	p.Leu66Leu	leucine	Leu	leucine	Leu	P02294	P02294-Q12692-MDL-4jjn-pdb1-D-0-C-0.pdb	Q12692	MDL	A	32	LA32L	12.42498	12.41148	-0.0135000000000001	0.0154328221657608	0.0154114243339152	0.0179036309166607
444	444	P02294	73	I	I	12.2966	89822	chr2	236710	C	T	HTB2	synonymous_variant	c.219C>T	p.Ile73Ile	isoleucine	Ile	isoleucine	Ile	P02294	P02294-P61830-MDD-Histone-Histone-4jjn-D-34-104-C-18-91.pdb	P61830	MDD	A	38	IA38I	35.5695	35.5674	-0.00209999999999866	0	0	0
445	445	P02294	73	I	I	12.2966	89822	chr2	236710	C	T	HTB2	synonymous_variant	c.219C>T	p.Ile73Ile	isoleucine	Ile	isoleucine	Ile	P02294	P02294-Q12692-MDL-4jjn-pdb1-D-0-C-0.pdb	Q12692	MDL	A	39	IA39I	12.65556	12.65444	-0.00112000000000023	0.00131072499022433	0.00331028699662126	0.00250439613480028
446	446	P02294	76	R	R	2.2279	89823	chr2	236719	A	G	HTB2	synonymous_variant	c.228A>G	p.Arg76Arg	arginine	Arg	arginine	Arg	P02294	P02294-Q12692-MDL-4jjn-pdb1-D-0-C-0.pdb	Q12692	MDL	A	42	RA42R	12.64768	12.6215	-0.026179999999999	0.0148213359721721	0.0234371499973871	0.00998884377693497
447	447	P02294	77	I	V	12.2967	89824	chr2	236720	A	G	HTB2	missense_variant	c.229A>G	p.Ile77Val	isoleucine	Ile	valine	Val	P02294	P02294-P61830-MDD-Histone-Histone-4jjn-D-34-104-C-18-91.pdb	P61830	MDD	A	42	IA42V	35.40452	36.47118	1.06666	0.226158687650948	0.292890785105985	0.0669228511048359
448	448	P02294	77	I	V	12.2967	89824	chr2	236720	A	G	HTB2	missense_variant	c.229A>G	p.Ile77Val	isoleucine	Ile	valine	Val	P02294	P02294-Q12692-MDL-4jjn-pdb1-D-0-C-0.pdb	Q12692	MDL	A	43	IA43V	12.6565	13.36552	0.70902	0	0.0012988456413294	0.00129884564132925
449	449	P02294	79	T	T	19.4225	89826	chr2	236728	T	A	HTB2	synonymous_variant	c.237T>A	p.Thr79Thr	threonine	Thr	threonine	Thr	P02294	P02294-P61830-MDD-Histone-Histone-4jjn-D-34-104-C-18-91.pdb	P61830	MDD	A	44	TA44T	35.5695	35.57048	0.000980000000001269	0	0.00405364033924978	0.00405364033924978
450	450	P02294	79	T	T	19.4225	89826	chr2	236728	T	A	HTB2	synonymous_variant	c.237T>A	p.Thr79Thr	threonine	Thr	threonine	Thr	P02294	P02294-Q12692-MDL-4jjn-pdb1-D-0-C-0.pdb	Q12692	MDL	A	45	TA45T	12.6565	12.65716	0.000660000000000594	0	0.000343511280746251	0.000343511280746252
451	451	P02294	84	L	L	13.507	89828	chr2	236741	T	C	HTB2	synonymous_variant	c.250T>C	p.Leu84Leu	leucine	Leu	leucine	Leu	P02294	P02294-P04912-EXP-4jjn-pdb1-D-0-C-0.pdb	P04912	EXP	B	84	LB84L	-22.29162	-22.30134	-0.00972000000000079	0.00663453088017603	0.00546836355777466	0.00992683232456378
452	452	P02294	84	L	L	13.507	89828	chr2	236741	T	C	HTB2	synonymous_variant	c.250T>C	p.Leu84Leu	leucine	Leu	leucine	Leu	P02294	P02294-P04911-EXP-4jjn-pdb1-D-0-C-0.pdb	P04911	EXP	B	84	LB84L	-22.29162	-22.30134	-0.00972000000000079	0.00663453088017603	0.00546836355777466	0.00992683232456378
453	453	P02294	92	T	T	19.4226	89829	chr2	236767	T	C	HTB2	synonymous_variant	c.276T>C	p.Thr92Thr	threonine	Thr	threonine	Thr	P02294	P02294-P61830-MDD-Histone-Histone-4jjn-D-34-104-C-18-91.pdb	P61830	MDD	A	57	TA57T	35.38884	35.37154	-0.0172999999999988	0.0325573801157305	0.0252646591110988	0.0311351890952999
454	454	P02294	92	T	T	19.4226	89829	chr2	236767	T	C	HTB2	synonymous_variant	c.276T>C	p.Thr92Thr	threonine	Thr	threonine	Thr	P02294	P02294-Q12692-MDL-4jjn-pdb1-D-0-C-0.pdb	Q12692	MDL	A	58	TA58T	12.62382	12.62306	-0.000759999999999649	0.00311078768160104	0.00302043043290181	0.00507769632806048
455	455	P02294	93	I	I	12.2968	89830	chr2	236770	T	C	HTB2	synonymous_variant	c.279T>C	p.Ile93Ile	isoleucine	Ile	isoleucine	Ile	P02294	P02294-P61830-MDD-Histone-Histone-4jjn-D-34-104-C-18-91.pdb	P61830	MDD	A	58	IA58I	35.5695	35.57102	0.00152000000000072	0	0.00282435833420731	0.00282435833420731
456	456	P02294	93	I	I	12.2968	89830	chr2	236770	T	C	HTB2	synonymous_variant	c.279T>C	p.Ile93Ile	isoleucine	Ile	isoleucine	Ile	P02294	P02294-Q12692-MDL-4jjn-pdb1-D-0-C-0.pdb	Q12692	MDL	A	59	IA59I	12.6542	12.65378	-0.000419999999999369	0.00514295634824945	0.0124680391401374	0.00745097309081169
457	457	P02294	96	R	R	2.228	89831	chr2	236777	A	C	HTB2	synonymous_variant	c.286A>C	p.Arg96Arg	arginine	Arg	arginine	Arg	P02294	P02294-P54784-MDL-4jjn-pdb1-D-0-K-0.pdb	P54784	MDL	A	62	RA62R	118.1138	118.0142	-0.099599999999998	0.116592023740907	0.195749074071882	0.190978532825022
458	458	P02294	96	R	R	2.228	89831	chr2	236777	A	C	HTB2	synonymous_variant	c.286A>C	p.Arg96Arg	arginine	Arg	arginine	Arg	P02294	P02294-Q12692-MDL-4jjn-pdb1-D-0-C-0.pdb	Q12692	MDL	A	62	RA62R	12.61004	12.58248	-0.0275600000000001	0.0297894780081826	0.0264130081588597	0.0386227653075222
459	459	P02294	103	R	R	2.2281	89833	chr2	236800	A	G	HTB2	synonymous_variant	c.309A>G	p.Arg103Arg	arginine	Arg	arginine	Arg	P02294	P02294-P54784-MDL-4jjn-pdb1-D-0-K-0.pdb	P54784	MDL	A	69	RA69R	118.433	118.483	0.0499999999999999	0.145344418537488	0	0.145344418537488
460	460	P02294	105	I	I	12.2969	89834	chr2	236806	C	T	HTB2	synonymous_variant	c.315C>T	p.Ile105Ile	isoleucine	Ile	isoleucine	Ile	P02294	P02294-Q12692-MDL-4jjn-pdb1-D-0-C-0.pdb	Q12692	MDL	A	71	IA71I	12.65368	12.64906	-0.00461999999999954	0.00630571169654901	0.0111093654184206	0.0107808626742018
461	461	P02294	112	K	K	14.2798	89835	chr2	236827	A	G	HTB2	synonymous_variant	c.336A>G	p.Lys112Lys	lysine	Lys	lysine	Lys	P02294	P02294-P54784-MDL-4jjn-pdb1-D-0-K-0.pdb	P54784	MDL	A	78	KA78K	118.498	118.494	-0.00400000000000489	0	0	0
462	462	P02294	116	S	S	18.5487	89836	chr2	236839	C	T	HTB2	synonymous_variant	c.348C>T	p.Ser116Ser	serine	Ser	serine	Ser	P02294	P02294-P54784-MDL-4jjn-pdb1-D-0-K-0.pdb	P54784	MDL	A	82	SA82S	118.498	118.4994	0.00139999999999532	0	0.00270185121722311	0.00270185121722311
463	463	P02294	128	S	T	18.5488	89837	chr2	236873	T	A	HTB2	missense_variant	c.382T>A	p.Ser128Thr	serine	Ser	threonine	Thr	P02294	P02294-Q12692-MDL-4jjn-pdb1-D-0-C-0.pdb	Q12692	MDL	A	94	SA94T	12.63638	12.38084	-0.25554	0.021730899659241	0.0286472162696481	0.00878823076620082
464	464	P02309	13	K	K	14.64909	1826478	chr14	576765	A	G	HHF2	synonymous_variant	c.39A>G	p.Lys13Lys	lysine	Lys	lysine	Lys	P02309	P02309-P54784-MDL-4jjn-pdb1-F-0-L-0.pdb	P54784	MDL	A	1	KA1K	136.3282	136.294	-0.0342000000000098	0.0371981182319764	0.0398622628559814	0.0186198818470927
465	465	P02309	16	A	A	1.4115	93485	chr2	255637	G	A	HHF1	synonymous_variant	c.48C>T	p.Ala16Ala	alanine	Ala	alanine	Ala	P02309	P02309-P35817-MDL-1e6i-pdb1-P-0-A-0.pdb	P35817	MDL	A	1	AA1A	27.4064	27.4064	0	0	0	0
466	466	P02309	16	A	A	1.4115	93485	chr2	255637	G	A	HHF1	synonymous_variant	c.48C>T	p.Ala16Ala	alanine	Ala	alanine	Ala	P02309	P02309-P54784-MDL-4jjn-pdb1-F-0-L-0.pdb	P54784	MDL	A	4	AA4A	136.377	136.377	0	0	0	0
467	467	P02309	16	A	A	1.80987	1826479	chr14	576774	C	T	HHF2	synonymous_variant	c.48C>T	p.Ala16Ala	alanine	Ala	alanine	Ala	P02309	P02309-P35817-MDL-1e6i-pdb1-P-0-A-0.pdb	P35817	MDL	A	1	AA1A	27.4064	27.4064	0	0	0	0
468	468	P02309	16	A	A	1.80987	1826479	chr14	576774	C	T	HHF2	synonymous_variant	c.48C>T	p.Ala16Ala	alanine	Ala	alanine	Ala	P02309	P02309-P54784-MDL-4jjn-pdb1-F-0-L-0.pdb	P54784	MDL	A	4	AA4A	136.377	136.377	0	0	0	0
469	469	P02309	20	R	R	2.2379	93484	chr2	255625	T	C	HHF1	synonymous_variant	c.60A>G	p.Arg20Arg	arginine	Arg	arginine	Arg	P02309	P02309-P36012-MDL-4jjn-pdb1-F-0-E-0.pdb	P36012	MDL	A	8	RA8R	27.9168	27.8919	-0.0248999999999988	0	0	0
470	470	P02309	20	R	R	2.2379	93484	chr2	255625	T	C	HHF1	synonymous_variant	c.60A>G	p.Arg20Arg	arginine	Arg	arginine	Arg	P02309	P02309-P35817-MDL-1e6i-pdb1-P-0-A-0.pdb	P35817	MDL	A	5	RA5R	27.4064	27.3724	-0.0340000000000025	0	0	0
471	471	P02309	20	R	R	2.2379	93484	chr2	255625	T	C	HHF1	synonymous_variant	c.60A>G	p.Arg20Arg	arginine	Arg	arginine	Arg	P02309	P02309-P54784-MDL-4jjn-pdb1-F-0-L-0.pdb	P54784	MDL	A	8	RA8R	136.2736	136.2476	-0.0260000000000105	0.0747315194546485	0.0910126364852712	0.0253870045495823
472	472	P02309	22	I	V	12.3074	93483	chr2	255621	T	C	HHF1	missense_variant	c.64A>G	p.Ile22Val	isoleucine	Ile	valine	Val	P02309	P02309-P54784-MDL-4jjn-pdb1-F-0-L-0.pdb	P54784	MDL	A	10	IA10V	136.3744	136.8266	0.452199999999988	0.00581377674150179	0.000547722557507781	0.00549545266561434
473	473	P02309	34	A	A	1.80988	1826481	chr14	576828	T	A	HHF2	synonymous_variant	c.102T>A	p.Ala34Ala	alanine	Ala	alanine	Ala	P02309	P02309-P36012-MDL-4jjn-pdb1-F-0-E-0.pdb	P36012	MDL	A	22	AA22A	27.9168	27.9168	0	0	0	0
474	474	P02309	35	I	I	12.3073	93479	chr2	255580	G	A	HHF1	synonymous_variant	c.105C>T	p.Ile35Ile	isoleucine	Ile	isoleucine	Ile	P02309	P02309-P36012-MDL-4jjn-pdb1-F-0-E-0.pdb	P36012	MDL	A	23	IA23I	27.9168	27.9168	0	0	0	0
475	475	P02309	35	I	I	12.63818	1826482	chr14	576831	C	T	HHF2	synonymous_variant	c.105C>T	p.Ile35Ile	isoleucine	Ile	isoleucine	Ile	P02309	P02309-P36012-MDL-4jjn-pdb1-F-0-E-0.pdb	P36012	MDL	A	23	IA23I	27.9168	27.9168	0	0	0	0
476	476	P02309	36	R	R	2.2378	93478	chr2	255577	T	C	HHF1	synonymous_variant	c.108A>G	p.Arg36Arg	arginine	Arg	arginine	Arg	P02309	P02309-P61830-EXP-4jjn-pdb1-F-0-E-0.pdb	P61830	EXP	A	36	RA36R	10.6916	10.70472	0.01312	0	0.0293372118647972	0.0293372118647972
477	477	P02309	36	R	R	2.2378	93478	chr2	255577	T	C	HHF1	synonymous_variant	c.108A>G	p.Arg36Arg	arginine	Arg	arginine	Arg	P02309	P02309-P39984-EXP-4psx-pdb1-C-0-B-0.pdb	P39984	EXP	A	36	RA36R	49.7832	49.7832	0	0	0	0
478	478	P02309	36	R	R	2.52177	1826483	chr14	576834	A	G	HHF2	synonymous_variant	c.108A>G	p.Arg36Arg	arginine	Arg	arginine	Arg	P02309	P02309-P61830-EXP-4jjn-pdb1-F-0-E-0.pdb	P61830	EXP	A	36	RA36R	10.6916	10.70472	0.01312	0	0.0293372118647972	0.0293372118647972
479	479	P02309	36	R	R	2.52177	1826483	chr14	576834	A	G	HHF2	synonymous_variant	c.108A>G	p.Arg36Arg	arginine	Arg	arginine	Arg	P02309	P02309-P39984-EXP-4psx-pdb1-C-0-B-0.pdb	P39984	EXP	A	36	RA36R	49.7832	49.7832	0	0	0	0
480	480	P02309	38	L	L	13.110035	1826484	chr14	576840	A	G	HHF2	synonymous_variant	c.114A>G	p.Leu38Leu	leucine	Leu	leucine	Leu	P02309	P02309-P36012-MDL-4jjn-pdb1-F-0-E-0.pdb	P36012	MDL	A	26	LA26L	27.9169	27.9169	0	0	0	0
481	481	P02309	39	A	A	1.4114	93477	chr2	255568	A	G	HHF1	synonymous_variant	c.117T>C	p.Ala39Ala	alanine	Ala	alanine	Ala	P02309	P02309-P36012-MDL-4jjn-pdb1-F-0-E-0.pdb	P36012	MDL	A	27	AA27A	27.9169	27.9169	0	0	0	0
482	482	P02309	39	A	A	1.80989	1826485	chr14	576843	T	C	HHF2	synonymous_variant	c.117T>C	p.Ala39Ala	alanine	Ala	alanine	Ala	P02309	P02309-P36012-MDL-4jjn-pdb1-F-0-E-0.pdb	P36012	MDL	A	27	AA27A	27.9169	27.9169	0	0	0	0
483	483	P02309	45	K	K	14.2896	93476	chr2	255550	C	T	HHF1	synonymous_variant	c.135G>A	p.Lys45Lys	lysine	Lys	lysine	Lys	P02309	P02309-P36012-MDL-4jjn-pdb1-F-0-E-0.pdb	P36012	MDL	A	33	KA33K	27.61684	27.59922	-0.0176199999999994	0.0365265382975172	0.0392610748706666	0.0528923151317857
484	484	P02309	45	K	K	14.6491	1826486	chr14	576861	G	A	HHF2	synonymous_variant	c.135G>A	p.Lys45Lys	lysine	Lys	lysine	Lys	P02309	P02309-P36012-MDL-4jjn-pdb1-F-0-E-0.pdb	P36012	MDL	A	33	KA33K	27.61684	27.59922	-0.0176199999999994	0.0365265382975172	0.0392610748706666	0.0528923151317857
485	485	P02309	47	I	I	12.3072	93475	chr2	255544	A	G	HHF1	synonymous_variant	c.141T>C	p.Ile47Ile	isoleucine	Ile	isoleucine	Ile	P02309	P02309-P36012-MDL-4jjn-pdb1-F-0-E-0.pdb	P36012	MDL	A	35	IA35I	27.91002	27.90652	-0.00349999999999824	0.00945288315806298	0.00371106453729938	0.00748231247676847
486	486	P02309	47	I	I	12.63819	1826487	chr14	576867	T	C	HHF2	synonymous_variant	c.141T>C	p.Ile47Ile	isoleucine	Ile	isoleucine	Ile	P02309	P02309-P36012-MDL-4jjn-pdb1-F-0-E-0.pdb	P36012	MDL	A	35	IA35I	27.91002	27.90652	-0.00349999999999824	0.00945288315806298	0.00371106453729938	0.00748231247676847
487	487	P02309	48	S	S	18.5705	93474	chr2	255541	A	G	HHF1	synonymous_variant	c.144T>C	p.Ser48Ser	serine	Ser	serine	Ser	P02309	P02309-P36012-MDL-4jjn-pdb1-F-0-E-0.pdb	P36012	MDL	A	36	SA36S	27.91498	27.90284	-0.0121399999999994	0.00343831354009475	0.0116225212411071	0.012737268152944
488	488	P02309	50	L	L	13.110036	1826488	chr14	576876	G	A	HHF2	synonymous_variant	c.150G>A	p.Leu50Leu	leucine	Leu	leucine	Leu	P02309	P02309-P36012-MDL-4jjn-pdb1-F-0-E-0.pdb	P36012	MDL	A	38	LA38L	27.9045	27.86486	-0.0396399999999986	0.0193075114916449	0.00779891018027487	0.0183584585409567
489	489	P02309	51	I	I	12.6382	1826489	chr14	576879	C	A	HHF2	synonymous_variant	c.153C>A	p.Ile51Ile	isoleucine	Ile	isoleucine	Ile	P02309	P02309-P61830-EXP-4jjn-pdb1-F-0-E-0.pdb	P61830	EXP	B	51	IB51I	10.43582	10.4276	-0.00822000000000004	0.00278962363052824	0.00596447818337867	0.00633063977809527
490	490	P02309	51	I	I	12.6382	1826489	chr14	576879	C	A	HHF2	synonymous_variant	c.153C>A	p.Ile51Ile	isoleucine	Ile	isoleucine	Ile	P02309	P02309-P36012-MDL-4jjn-pdb1-F-0-E-0.pdb	P36012	MDL	A	39	IA39I	27.79386	27.65888	-0.13498	0.221565911186716	0.11961689679974	0.294903318055255
491	491	P02309	51	I	L	12.3071	93473	chr2	255534	T	G	HHF1	missense_variant	c.151A>C	p.Ile51Leu	isoleucine	Ile	leucine	Leu	P02309	P02309-P61830-EXP-4jjn-pdb1-F-0-E-0.pdb	P61830	EXP	B	51	IB51L	10.39402	11.82336	1.42934	0.0268340641722422	0.0348589730198693	0.0164574603143985
492	492	P02309	51	I	L	12.3071	93473	chr2	255534	T	G	HHF1	missense_variant	c.151A>C	p.Ile51Leu	isoleucine	Ile	leucine	Leu	P02309	P02309-P36012-MDL-4jjn-pdb1-F-0-E-0.pdb	P36012	MDL	A	39	IA39L	27.77796	26.87822	-0.89974	0.158311995755217	0.0594043096079725	0.145437694563686
493	493	P02309	55	V	V	22.3576	93472	chr2	255520	G	T	HHF1	synonymous_variant	c.165C>A	p.Val55Val	valine	Val	valine	Val	P02309	P02309-P36012-MDL-4jjn-pdb1-F-0-E-0.pdb	P36012	MDL	A	43	VA43V	27.90686	27.89768	-0.00917999999999993	0.0107414151767815	0.011147735195993	0.0105970278852147
494	494	P02309	58	V	V	22.73806	1826492	chr14	576900	C	T	HHF2	synonymous_variant	c.174C>T	p.Val58Val	valine	Val	valine	Val	P02309	P02309-P36012-MDL-4jjn-pdb1-F-0-E-0.pdb	P36012	MDL	A	46	VA46V	27.90326	27.90892	0.0056600000000003	0.0124196618311441	0.00606605308252421	0.0121034292661212
495	495	P02309	61	S	S	18.5704	93471	chr2	255502	G	C	HHF1	synonymous_variant	c.183C>G	p.Ser61Ser	serine	Ser	serine	Ser	P02309	P02309-P36012-MDL-4jjn-pdb1-F-0-E-0.pdb	P36012	MDL	A	49	SA49S	27.9168	27.92106	0.00426000000000144	0	0.00537196425900256	0.00537196425900257
496	496	P02309	61	S	S	18.11338	1826493	chr14	576909	C	G	HHF2	synonymous_variant	c.183C>G	p.Ser61Ser	serine	Ser	serine	Ser	P02309	P02309-P36012-MDL-4jjn-pdb1-F-0-E-0.pdb	P36012	MDL	A	49	SA49S	27.9168	27.92106	0.00426000000000144	0	0.00537196425900256	0.00537196425900257
497	497	P02309	62	F	V	16.38705	1826494	chr14	576910	T	G	HHF2	missense_variant	c.184T>G	p.Phe62Val	phenylalanine	Phe	valine	Val	P02309	P02309-P02309-MDL-2yfw-pdb1-H-0-B-0.pdb	P02309	MDL	A	39	FA39V	29.09054	31.48056	2.39002	0.0938761844133002	0.0216296786846229	0.0755019668617977
498	498	P02309	62	F	V	16.38705	1826494	chr14	576910	T	G	HHF2	missense_variant	c.184T>G	p.Phe62Val	phenylalanine	Phe	valine	Val	P02309	P02309-P36012-MDL-4jjn-pdb1-F-0-E-0.pdb	P36012	MDL	A	50	FA50V	27.44744	29.32838	1.88094	0.206426846606733	0.219686849856791	0.137103858443153
499	499	P02309	64	E	K	7.62487	1826495	chr14	576916	G	A	HHF2	missense_variant	c.190G>A	p.Glu64Lys	glutamic acid	Glu	lysine	Lys	P02309	P02309-P53686-EXP-1q1a-pdb1-B-0-A-0.pdb	P53686	EXP	B	64	EB64K	-34.81756	-32.91328	1.90428	0.0650954913953347	0.0497870163797746	0.0354580315302471
500	500	P02309	64	E	K	7.62487	1826495	chr14	576916	G	A	HHF2	missense_variant	c.190G>A	p.Glu64Lys	glutamic acid	Glu	lysine	Lys	P02309	P02309-P36012-MDL-4jjn-pdb1-F-0-E-0.pdb	P36012	MDL	A	52	EA52K	27.63668	26.37066	-1.26602	0.027088318515552	0.0678048154632108	0.0529082885756097
501	501	P02309	68	R	K	2.52178	1826497	chr14	576929	G	A	HHF2	missense_variant	c.203G>A	p.Arg68Lys	arginine	Arg	lysine	Lys	P02309	P02309-P36012-MDL-4jjn-pdb1-F-0-E-0.pdb	P36012	MDL	A	56	RA56K	27.55282	27.38058	-0.172239999999999	0.196178100204889	0.247820503590805	0.0927831773545192
502	502	P02309	68	R	R	2.2376	93468	chr2	255481	T	C	HHF1	synonymous_variant	c.204A>G	p.Arg68Arg	arginine	Arg	arginine	Arg	P02309	P02309-P36012-MDL-4jjn-pdb1-F-0-E-0.pdb	P36012	MDL	A	56	RA56R	27.59382	27.6011	0.00728000000000014	0.107222604892811	0.0792332001120747	0.116271651747104
503	503	P02309	68	R	R	2.2377	93469	chr2	255483	T	G	HHF1	synonymous_variant	c.202A>C	p.Arg68Arg	arginine	Arg	arginine	Arg	P02309	P02309-P36012-MDL-4jjn-pdb1-F-0-E-0.pdb	P36012	MDL	A	56	RA56R	27.59382	27.6011	0.00728000000000014	0.107222604892811	0.0792332001120747	0.116271651747104
504	504	P02309	68	R	R	2.52179	1826498	chr14	576930	G	A	HHF2	synonymous_variant	c.204G>A	p.Arg68Arg	arginine	Arg	arginine	Arg	P02309	P02309-P36012-MDL-4jjn-pdb1-F-0-E-0.pdb	P36012	MDL	A	56	RA56R	27.59382	27.6011	0.00728000000000014	0.107222604892811	0.0792332001120747	0.116271651747104
505	505	P02309	72	T	T	19.438	93467	chr2	255469	G	A	HHF1	synonymous_variant	c.216C>T	p.Thr72Thr	threonine	Thr	threonine	Thr	P02309	P02309-P32447-MDL-2hue-pdb1-C-0-A-0.pdb	P32447	MDL	A	52	TA52T	34.97318	34.97494	0.00176000000000158	0.000303315017760535	0.00216171228427885	0.00190078930973623
506	506	P02309	72	T	T	19.438	93467	chr2	255469	G	A	HHF1	synonymous_variant	c.216C>T	p.Thr72Thr	threonine	Thr	threonine	Thr	P02309	P02309-P54784-MDL-4jjn-pdb1-F-0-L-0.pdb	P54784	MDL	A	60	TA60T	136.376	136.376	-5.68399494138561e-15	0.00100000000000477	0.00173205080756484	0.0014142135623698
507	507	P02309	72	T	T	19.81389	1826499	chr14	576942	T	C	HHF2	synonymous_variant	c.216T>C	p.Thr72Thr	threonine	Thr	threonine	Thr	P02309	P02309-P32447-MDL-2hue-pdb1-C-0-A-0.pdb	P32447	MDL	A	52	TA52T	34.97318	34.97494	0.00176000000000158	0.000303315017760535	0.00216171228427885	0.00190078930973623
508	508	P02309	72	T	T	19.81389	1826499	chr14	576942	T	C	HHF2	synonymous_variant	c.216T>C	p.Thr72Thr	threonine	Thr	threonine	Thr	P02309	P02309-P54784-MDL-4jjn-pdb1-F-0-L-0.pdb	P54784	MDL	A	60	TA60T	136.376	136.376	-5.68399494138561e-15	0.00100000000000477	0.00173205080756484	0.0014142135623698
509	509	P02309	74	T	T	19.4379	93466	chr2	255463	G	A	HHF1	synonymous_variant	c.222C>T	p.Thr74Thr	threonine	Thr	threonine	Thr	P02309	P02309-P36012-MDL-4jjn-pdb1-F-0-E-0.pdb	P36012	MDL	A	62	TA62T	27.91282	27.91144	-0.00137999999999963	0.00242631407694845	0.000950263121456808	0.00275535841588705
510	510	P02309	74	T	T	19.8139	1826500	chr14	576948	T	C	HHF2	synonymous_variant	c.222T>C	p.Thr74Thr	threonine	Thr	threonine	Thr	P02309	P02309-P36012-MDL-4jjn-pdb1-F-0-E-0.pdb	P36012	MDL	A	62	TA62T	27.91282	27.91144	-0.00137999999999963	0.00242631407694845	0.000950263121456808	0.00275535841588705
511	511	P02309	76	H	H	11.1135	93465	chr2	255457	G	A	HHF1	synonymous_variant	c.228C>T	p.His76His	histidine	His	histidine	His	P02309	P02309-P32447-MDL-2hue-pdb1-C-0-A-0.pdb	P32447	MDL	A	56	HA56H	34.9734	34.97254	-0.000859999999998721	0	0.0237156699251783	0.0237156699251783
512	512	P02309	76	H	H	11.1135	93465	chr2	255457	G	A	HHF1	synonymous_variant	c.228C>T	p.His76His	histidine	His	histidine	His	P02309	P02309-P54784-MDL-4jjn-pdb1-F-0-L-0.pdb	P54784	MDL	A	64	HA64H	136.326	136.3484	0.0223999999999933	0.107995370271137	0.131165163057873	0.0517667847176091
513	513	P02309	78	K	K	14.2895	93464	chr2	255451	C	T	HHF1	synonymous_variant	c.234G>A	p.Lys78Lys	lysine	Lys	lysine	Lys	P02309	P02309-P36012-MDL-4jjn-pdb1-F-0-E-0.pdb	P36012	MDL	A	66	KA66K	27.3905	27.3604	-0.0300999999999995	0.0500599141030028	0.0737718781108354	0.0548117231986016
514	514	P02309	78	K	K	14.2895	93464	chr2	255451	C	T	HHF1	synonymous_variant	c.234G>A	p.Lys78Lys	lysine	Lys	lysine	Lys	P02309	P02309-P54784-MDL-4jjn-pdb1-F-0-L-0.pdb	P54784	MDL	A	66	KA66K	136.366	136.3396	-0.0263999999999953	0.0229564805665061	0.0515635530195536	0.0395259408490202
515	515	P02309	78	K	K	14.64911	1826501	chr14	576960	G	A	HHF2	synonymous_variant	c.234G>A	p.Lys78Lys	lysine	Lys	lysine	Lys	P02309	P02309-P36012-MDL-4jjn-pdb1-F-0-E-0.pdb	P36012	MDL	A	66	KA66K	27.3905	27.3604	-0.0300999999999995	0.0500599141030028	0.0737718781108354	0.0548117231986016
516	516	P02309	78	K	K	14.64911	1826501	chr14	576960	G	A	HHF2	synonymous_variant	c.234G>A	p.Lys78Lys	lysine	Lys	lysine	Lys	P02309	P02309-P54784-MDL-4jjn-pdb1-F-0-L-0.pdb	P54784	MDL	A	66	KA66K	136.366	136.3396	-0.0263999999999953	0.0229564805665061	0.0515635530195536	0.0395259408490202
517	517	P02309	81	T	T	19.4378	93463	chr2	255442	A	T	HHF1	synonymous_variant	c.243T>A	p.Thr81Thr	threonine	Thr	threonine	Thr	P02309	P02309-P36012-MDL-4jjn-pdb1-F-0-E-0.pdb	P36012	MDL	A	69	TA69T	27.91578	27.91664	0.000860000000000839	0.00149398795175834	0.00613294382821191	0.00562654423247546
518	518	P02309	82	V	V	22.73807	1826502	chr14	576972	T	C	HHF2	synonymous_variant	c.246T>C	p.Val82Val	valine	Val	valine	Val	P02309	P02309-P36012-MDL-4jjn-pdb1-F-0-E-0.pdb	P36012	MDL	A	70	VA70V	27.78668	27.77934	-0.00733999999999923	0.00533357291128525	0.005428443607517	0.00603058869431435
519	519	P02309	87	V	V	22.3575	93462	chr2	255424	A	G	HHF1	synonymous_variant	c.261T>C	p.Val87Val	valine	Val	valine	Val	P02309	P02309-P61830-EXP-4jjn-pdb1-F-0-E-0.pdb	P61830	EXP	A	87	VA87V	10.68804	10.68584	-0.00219999999999985	0.00365827828356402	0.00295347253246086	0.00350642267845743
520	520	P02309	87	V	V	22.3575	93462	chr2	255424	A	G	HHF1	synonymous_variant	c.261T>C	p.Val87Val	valine	Val	valine	Val	P02309	P02309-P36012-MDL-4jjn-pdb1-F-0-E-0.pdb	P36012	MDL	A	75	VA75V	27.3584	27.3342	-0.0242000000000004	1.20362059013628	1.25426659247546	0.050691616663903
521	521	P02309	87	V	V	22.73808	1826503	chr14	576987	T	C	HHF2	synonymous_variant	c.261T>C	p.Val87Val	valine	Val	valine	Val	P02309	P02309-P61830-EXP-4jjn-pdb1-F-0-E-0.pdb	P61830	EXP	A	87	VA87V	10.68804	10.68584	-0.00219999999999985	0.00365827828356402	0.00295347253246086	0.00350642267845743
522	522	P02309	87	V	V	22.73808	1826503	chr14	576987	T	C	HHF2	synonymous_variant	c.261T>C	p.Val87Val	valine	Val	valine	Val	P02309	P02309-P36012-MDL-4jjn-pdb1-F-0-E-0.pdb	P36012	MDL	A	75	VA75V	27.3584	27.3342	-0.0242000000000004	1.20362059013628	1.25426659247546	0.050691616663903
523	523	P02309	89	Y	Y	21.1461	93461	chr2	255418	A	G	HHF1	synonymous_variant	c.267T>C	p.Tyr89Tyr	tyrosine	Tyr	tyrosine	Tyr	P02309	P02309-P32447-MDL-2hue-pdb1-C-0-A-0.pdb	P32447	MDL	A	69	YA69Y	34.9734	34.97614	0.00274000000000144	0	0.0160005624901112	0.0160005624901112
524	524	P02309	89	Y	Y	21.29325	1826505	chr14	576993	T	C	HHF2	synonymous_variant	c.267T>C	p.Tyr89Tyr	tyrosine	Tyr	tyrosine	Tyr	P02309	P02309-P32447-MDL-2hue-pdb1-C-0-A-0.pdb	P32447	MDL	A	69	YA69Y	34.9734	34.97614	0.00274000000000144	0	0.0160005624901112	0.0160005624901112
525	525	P02309	91	L	L	13.110037	1826506	chr14	576999	G	A	HHF2	synonymous_variant	c.273G>A	p.Leu91Leu	leucine	Leu	leucine	Leu	P02309	P02309-P06701-EXP-4jjn-pdb1-F-0-L-0.pdb	P06701	EXP	B	91	LB91L	81.0151	81.01002	-0.00508000000000378	0.00679999999999831	0.00386290046467768	0.00533075979575027
526	526	P02309	91	L	L	13.110037	1826506	chr14	576999	G	A	HHF2	synonymous_variant	c.273G>A	p.Leu91Leu	leucine	Leu	leucine	Leu	P02309	P02309-P02309-MDL-2yfw-pdb1-H-0-B-0.pdb	P02309	MDL	A	68	LA68L	29.14404	29.13694	-0.0071000000000005	0.03006165331448	0.0336646402030387	0.0315278448359548
527	527	P02309	91	L	L	13.110037	1826506	chr14	576999	G	A	HHF2	synonymous_variant	c.273G>A	p.Leu91Leu	leucine	Leu	leucine	Leu	P02309	P02309-P36012-MDL-4jjn-pdb1-F-0-E-0.pdb	P36012	MDL	A	79	LA79L	27.88952	27.87268	-0.0168399999999998	0.0264646367819399	0.042834822282811	0.0194209423046355
528	528	P02309	91	L	L	13.110037	1826506	chr14	576999	G	A	HHF2	synonymous_variant	c.273G>A	p.Leu91Leu	leucine	Leu	leucine	Leu	P02309	P02309-P54784-MDL-4jjn-pdb1-F-0-L-0.pdb	P54784	MDL	B	179	LB179L	136.3058	136.2862	-0.019599999999997	0.0134981480211171	0.00558569601750753	0.0172133668990075
529	529	P02309	96	R	R	2.2375	93460	chr2	255397	T	C	HHF1	synonymous_variant	c.288A>G	p.Arg96Arg	arginine	Arg	arginine	Arg	P02309	P02309-P32447-MDL-2hue-pdb1-C-0-A-0.pdb	P32447	MDL	A	76	RA76R	34.9734	34.9734	0	0	0	0
530	530	P02309	96	R	R	2.2375	93460	chr2	255397	T	C	HHF1	synonymous_variant	c.288A>G	p.Arg96Arg	arginine	Arg	arginine	Arg	P02309	P02309-P02309-MDL-2yfw-pdb1-H-0-B-0.pdb	P02309	MDL	A	73	RA73R	29.2736	29.2412	-0.0323999999999991	0	0	0
531	531	P02309	96	R	R	2.2375	93460	chr2	255397	T	C	HHF1	synonymous_variant	c.288A>G	p.Arg96Arg	arginine	Arg	arginine	Arg	P02309	P02309-P36012-MDL-4jjn-pdb1-F-0-E-0.pdb	P36012	MDL	A	84	RA84R	27.9169	27.7581	-0.158799999999999	0	0.197205806202554	0.197205806202554
532	532	P02309	97	T	A	19.4377	93459	chr2	255396	T	C	HHF1	missense_variant	c.289A>G	p.Thr97Ala	threonine	Thr	alanine	Ala	P02309	P02309-P32447-MDL-2hue-pdb1-C-0-A-0.pdb	P32447	MDL	A	77	TA77A	34.9667	36.55638	1.58968	0.00717007670809532	0.13094102489289	0.12982725830888
533	533	P02309	99	Y	Y	21.146	93458	chr2	255388	G	A	HHF1	synonymous_variant	c.297C>T	p.Tyr99Tyr	tyrosine	Tyr	tyrosine	Tyr	P02309	P02309-P32447-MDL-2hue-pdb1-C-0-A-0.pdb	P32447	MDL	A	79	YA79Y	34.9734	34.97434	0.000940000000001362	0	0.00139212068442532	0.00139212068442532
534	534	P02309	99	Y	Y	21.146	93458	chr2	255388	G	A	HHF1	synonymous_variant	c.297C>T	p.Tyr99Tyr	tyrosine	Tyr	tyrosine	Tyr	P02309	P02309-P02309-MDL-2yfw-pdb1-H-0-B-0.pdb	P02309	MDL	A	76	YA76Y	29.2736	29.29998	0.026380000000001	0	0.0539923327890181	0.053992332789018
535	535	P02309	99	Y	Y	21.146	93458	chr2	255388	G	A	HHF1	synonymous_variant	c.297C>T	p.Tyr99Tyr	tyrosine	Tyr	tyrosine	Tyr	P02309	P02309-P61830-EXP-4jjn-pdb1-F-0-E-0.pdb	P61830	EXP	B	99	YB99Y	10.68054	10.72194	0.0413999999999997	0.0122283686565295	0.04999032906473	0.0526967266535596
536	536	P02309	99	Y	Y	21.29326	1826507	chr14	577023	T	C	HHF2	synonymous_variant	c.297T>C	p.Tyr99Tyr	tyrosine	Tyr	tyrosine	Tyr	P02309	P02309-P32447-MDL-2hue-pdb1-C-0-A-0.pdb	P32447	MDL	A	79	YA79Y	34.9734	34.97434	0.000940000000001362	0	0.00139212068442532	0.00139212068442532
537	537	P02309	99	Y	Y	21.29326	1826507	chr14	577023	T	C	HHF2	synonymous_variant	c.297T>C	p.Tyr99Tyr	tyrosine	Tyr	tyrosine	Tyr	P02309	P02309-P02309-MDL-2yfw-pdb1-H-0-B-0.pdb	P02309	MDL	A	76	YA76Y	29.2736	29.29998	0.026380000000001	0	0.0539923327890181	0.053992332789018
538	538	P02309	99	Y	Y	21.29326	1826507	chr14	577023	T	C	HHF2	synonymous_variant	c.297T>C	p.Tyr99Tyr	tyrosine	Tyr	tyrosine	Tyr	P02309	P02309-P61830-EXP-4jjn-pdb1-F-0-E-0.pdb	P61830	EXP	B	99	YB99Y	10.68054	10.72194	0.0413999999999997	0.0122283686565295	0.04999032906473	0.0526967266535596
539	539	P02309	101	F	F	16.1803	93457	chr2	255382	G	A	HHF1	synonymous_variant	c.303C>T	p.Phe101Phe	phenylalanine	Phe	phenylalanine	Phe	P02309	P02309-P32447-MDL-2hue-pdb1-C-0-A-0.pdb	P32447	MDL	A	81	FA81F	34.9734	34.97706	0.00366000000000071	0	0.00212673458616753	0.00212673458616753
540	540	P02309	101	F	F	16.1803	93457	chr2	255382	G	A	HHF1	synonymous_variant	c.303C>T	p.Phe101Phe	phenylalanine	Phe	phenylalanine	Phe	P02309	P02309-P36012-MDL-4jjn-pdb1-F-0-E-0.pdb	P36012	MDL	A	89	FA89F	27.61464	27.59062	-0.0240199999999995	0.0458792218765742	0.0281695225376647	0.0538703257833093
541	541	P02400	3	Y	Y	21.7865	494654	chr4	1239500	C	T	RPP2B	synonymous_variant	c.9C>T	p.Tyr3Tyr	tyrosine	Tyr	tyrosine	Tyr	P02400	P02400-P05317-MDL-3j3b-pdb1-u-0-q-0.pdb	P05317	MDL	A	3	YA3Y	282.8808	282.873	-0.00779999999996335	0.000447213595489383	0.00223606797749776	0.00268328157298714
542	542	P02400	10	L	L	13.29884	494655	chr4	1239521	G	A	RPP2B	synonymous_variant	c.30G>A	p.Leu10Leu	leucine	Leu	leucine	Leu	P02400	P02400-P05318-MDL-3j3b-pdb1-u-0-s-0.pdb	P05318	MDL	A	10	LA10L	6.71318	6.69379	-0.0193900000000005	0	0.00105095194942484	0.00105095194942481
543	543	P02400	10	L	L	13.29884	494655	chr4	1239521	G	A	RPP2B	synonymous_variant	c.30G>A	p.Leu10Leu	leucine	Leu	leucine	Leu	P02400	P02400-P05319-MDL-4beh-pdb1-B-0-A-0.pdb	P05319	MDL	A	10	LA10L	199.1782	199.0674	-0.110800000000012	0.00626099033700388	0.111262302690537	0.110193919977468
544	544	P02400	10	L	L	13.29884	494655	chr4	1239521	G	A	RPP2B	synonymous_variant	c.30G>A	p.Leu10Leu	leucine	Leu	leucine	Leu	P02400	P02400-P05319-MDL-4beh-pdb1-B-0-A-0.pdb	P05319	MDL	B	113	LB113L	199.0176	199.0108	-0.00680000000000405	0.00559464029227979	0.00130384048104676	0.00526307894677443
545	545	P02400	15	N	N	3.17356	494657	chr4	1239536	C	T	RPP2B	synonymous_variant	c.45C>T	p.Asn15Asn	asparagine	Asn	asparagine	Asn	P02400	P02400-P05318-MDL-3j3b-pdb1-u-0-s-0.pdb	P05318	MDL	A	15	NA15N	6.64777	6.531802	-0.115968	0.0823446752984067	0.0639509262638156	0.0646358617177803
546	546	P02400	15	N	N	3.17356	494657	chr4	1239536	C	T	RPP2B	synonymous_variant	c.45C>T	p.Asn15Asn	asparagine	Asn	asparagine	Asn	P02400	P02400-P05319-MDL-4beh-pdb1-B-0-A-0.pdb	P05319	MDL	B	118	NB118N	199.181	199.1798	-0.00120000000000573	0	0.00109544511501556	0.00109544511501556
547	547	P02400	22	D	G	4.17527	494659	chr4	1239556	A	G	RPP2B	missense_variant	c.65A>G	p.Asp22Gly	aspartic acid	Asp	glycine	Gly	P02400	P02400-P05318-MDL-3j3b-pdb1-u-0-s-0.pdb	P05318	MDL	A	22	DA22G	6.650342	8.717942	2.0676	0.0174776563074116	0.0365572280130755	0.0435432158895046
548	548	P02400	25	A	T	1.21813	494660	chr4	1239564	G	A	RPP2B	missense_variant	c.73G>A	p.Ala25Thr	alanine	Ala	threonine	Thr	P02400	P02400-P05318-MDL-3j3b-pdb1-u-0-s-0.pdb	P05318	MDL	A	25	AA25T	6.692222	6.872926	0.180704	0.0187737641404169	0.0212150331133374	0.0143492588658788
549	549	P02400	25	A	T	1.21813	494660	chr4	1239564	G	A	RPP2B	missense_variant	c.73G>A	p.Ala25Thr	alanine	Ala	threonine	Thr	P02400	P02400-P05319-MDL-4beh-pdb1-B-0-A-0.pdb	P05319	MDL	A	25	AA25T	199.1706	199.8498	0.679200000000003	0.00371483512420646	0.00109544511500389	0.00277488738511576
550	550	P02400	27	V	L	22.19724	494661	chr4	1239570	G	C	RPP2B	missense_variant	c.79G>C	p.Val27Leu	valine	Val	leucine	Leu	P02400	P02400-P05318-MDL-3j3b-pdb1-u-0-s-0.pdb	P05318	MDL	A	27	VA27L	5.766126	4.13301	-1.633116	0.174932542226997	0.234611466258578	0.122266483673982
551	551	P02400	27	V	L	22.19724	494661	chr4	1239570	G	C	RPP2B	missense_variant	c.79G>C	p.Val27Leu	valine	Val	leucine	Leu	P02400	P02400-P05319-MDL-4beh-pdb1-B-0-A-0.pdb	P05319	MDL	A	27	VA27L	199.1806	197.011	-2.16960000000001	0.000547722557507781	0.021714050750611	0.0214546032356692
552	552	P02400	37	A	T	1.21814	494665	chr4	1239600	G	A	RPP2B	missense_variant	c.109G>A	p.Ala37Thr	alanine	Ala	threonine	Thr	P02400	P02400-P10622-MDL-3izs-pdb1-w-0-t-0.pdb	P10622	MDL	A	37	AA37T	34.17768	34.75088	0.573199999999998	0.0104077855473698	0.0490721611506956	0.0570073679448542
553	553	P02400	40	N	T	3.17357	494667	chr4	1239610	A	C	RPP2B	missense_variant	c.119A>C	p.Asn40Thr	asparagine	Asn	threonine	Thr	P02400	P02400-P10622-MDL-3izs-pdb1-w-0-t-0.pdb	P10622	MDL	A	40	NA40T	33.21854	33.31484	0.0962999999999992	0.0443158323852791	0.0385719198381426	0.006629856710366
554	554	P02400	44	S	P	18.30389	494668	chr4	1239621	T	C	RPP2B	missense_variant	c.130T>C	p.Ser44Pro	serine	Ser	proline	Pro	P02400	P02400-P05317-MDL-3j3b-pdb1-u-0-q-0.pdb	P05317	MDL	A	44	SA44P	282.4712	285.5054	3.0342	0.372955359258982	0.356357685479078	0.111392100258515
555	555	P02400	44	S	P	18.30389	494668	chr4	1239621	T	C	RPP2B	missense_variant	c.130T>C	p.Ser44Pro	serine	Ser	proline	Pro	P02400	P02400-P10622-MDL-3izs-pdb1-w-0-t-0.pdb	P10622	MDL	A	44	SA44P	34.18146	36.18266	2.0012	0.00426942619095267	0.0653298017753008	0.0664182580319624
556	556	P02400	55	I	V	12.17049	494671	chr4	1239654	A	G	RPP2B	missense_variant	c.163A>G	p.Ile55Val	isoleucine	Ile	valine	Val	P02400	P02400-P05317-MDL-3j3b-pdb1-u-0-q-0.pdb	P05317	MDL	A	55	IA55V	282.2726	282.3956	0.12299999999999	0.00801872807868435	0.56914479704202	0.564226904711221
557	557	P02400	56	I	V	12.1705	494672	chr4	1239657	A	G	RPP2B	missense_variant	c.166A>G	p.Ile56Val	isoleucine	Ile	valine	Val	P02400	P02400-P05317-MDL-3j3b-pdb1-u-0-q-0.pdb	P05317	MDL	A	56	IA56V	281.3108	281.0836	-0.227199999999971	0.000836660026534673	0.00134164078649357	0.0014832396974224
558	558	P02400	61	K	R	14.17657	494673	chr4	1239673	A	G	RPP2B	missense_variant	c.182A>G	p.Lys61Arg	lysine	Lys	arginine	Arg	P02400	P02400-P05319-MDL-4beh-pdb1-B-0-A-0.pdb	P05319	MDL	A	61	KA61R	198.8318	198.224	-0.607799999999998	0.136250504586219	0.21179353153484	0.219282238222788
559	559	P02400	63	F	F	16.10251	494675	chr4	1239680	C	T	RPP2B	synonymous_variant	c.189C>T	p.Phe63Phe	phenylalanine	Phe	phenylalanine	Phe	P02400	P02400-P05319-MDL-4beh-pdb1-B-0-A-0.pdb	P05319	MDL	A	63	FA63F	199.1358	199.1198	-0.0159999999999968	0.0435855480635552	0.0344847792511432	0.035489435047633
560	560	P02400	65	T	T	19.21815	494676	chr4	1239686	T	C	RPP2B	synonymous_variant	c.195T>C	p.Thr65Thr	threonine	Thr	threonine	Thr	P02400	P02400-P05319-MDL-4beh-pdb1-B-0-A-0.pdb	P05319	MDL	A	65	TA65T	199.181	198.6878	-0.493200000000002	0	0.450228497543193	0.450228497543194
561	561	P02400	66	V	A	22.19727	494677	chr4	1239688	T	C	RPP2B	missense_variant	c.197T>C	p.Val66Ala	valine	Val	alanine	Ala	P02400	P02400-P05319-MDL-4beh-pdb1-B-0-A-0.pdb	P05319	MDL	A	66	VA66A	198.2564	197.7534	-0.502999999999997	0.101760994492002	0.148436181573095	0.0577797542396988
562	562	P02400	66	V	V	22.19728	494678	chr4	1239689	T	C	RPP2B	synonymous_variant	c.198T>C	p.Val66Val	valine	Val	valine	Val	P02400	P02400-P05319-MDL-4beh-pdb1-B-0-A-0.pdb	P05319	MDL	A	66	VA66V	199.181	199.1816	0.000599999999985812	0	0.000547722557492214	0.000547722557492214
563	563	P02400	78	A	A	1.21816	494681	chr4	1239725	T	C	RPP2B	synonymous_variant	c.234T>C	p.Ala78Ala	alanine	Ala	alanine	Ala	P02400	P02400-P05319-MDL-4beh-pdb1-B-0-A-0.pdb	P05319	MDL	B	181	AB181A	199.181	199.181	0	0	0	0
564	564	P02400	81	A	G	1.21819	494684	chr4	1239733	C	G	RPP2B	missense_variant	c.242C>G	p.Ala81Gly	alanine	Ala	glycine	Gly	P02400	P02400-P05319-MDL-4beh-pdb1-B-0-A-0.pdb	P05319	MDL	A	81	AA81G	199.181	199.17	-0.0110000000000241	0	0	0
565	565	P02400	81	A	T	1.21818	494683	chr4	1239732	G	A	RPP2B	missense_variant	c.241G>A	p.Ala81Thr	alanine	Ala	threonine	Thr	P02400	P02400-P05319-MDL-4beh-pdb1-B-0-A-0.pdb	P05319	MDL	A	81	AA81T	199.181	199.5986	0.417599999999987	0	0.0169793992826478	0.0169793992826475
566	566	P02400	82	A	D	1.21821	494686	chr4	1239736	C	A	RPP2B	missense_variant	c.245C>A	p.Ala82Asp	alanine	Ala	aspartic acid	Asp	P02400	P02400-P05319-MDL-4beh-pdb1-B-0-A-0.pdb	P05319	MDL	A	82	AA82D	199.181	198.3202	-0.860800000000013	0	0.424525264265861	0.424525264265862
567	567	P02400	82	A	D	1.21821	494686	chr4	1239736	C	A	RPP2B	missense_variant	c.245C>A	p.Ala82Asp	alanine	Ala	aspartic acid	Asp	P02400	P02400-P05319-MDL-4beh-pdb1-B-0-A-0.pdb	P05319	MDL	B	185	AB185D	198.808	200.7414	1.93339999999999	0.029189039038651	0.0447470669429764	0.0209356155868271
568	568	P02400	82	A	S	1.2182	494685	chr4	1239735	G	T	RPP2B	missense_variant	c.244G>T	p.Ala82Ser	alanine	Ala	serine	Ser	P02400	P02400-P05319-MDL-4beh-pdb1-B-0-A-0.pdb	P05319	MDL	A	82	AA82S	199.181	198.6794	-0.501600000000013	0	0.00207364413533034	0.00207364413533022
569	569	P02400	82	A	S	1.2182	494685	chr4	1239735	G	T	RPP2B	missense_variant	c.244G>T	p.Ala82Ser	alanine	Ala	serine	Ser	P02400	P02400-P05319-MDL-4beh-pdb1-B-0-A-0.pdb	P05319	MDL	B	185	AB185S	199.181	199.3904	0.209399999999988	0	0.00151657508880443	0.00151657508880445
570	570	P02400	83	A	A	1.21823	494688	chr4	1239740	C	T	RPP2B	synonymous_variant	c.249C>T	p.Ala83Ala	alanine	Ala	alanine	Ala	P02400	P02400-P05319-MDL-4beh-pdb1-B-0-A-0.pdb	P05319	MDL	A	83	AA83A	199.181	199.181	0	0	0	0
571	571	P02400	83	A	A	1.21823	494688	chr4	1239740	C	T	RPP2B	synonymous_variant	c.249C>T	p.Ala83Ala	alanine	Ala	alanine	Ala	P02400	P02400-P05319-MDL-4beh-pdb1-B-0-A-0.pdb	P05319	MDL	B	186	AB186A	199.181	199.181	0	0	0	0
572	572	P02400	83	A	T	1.21822	494687	chr4	1239738	G	A	RPP2B	missense_variant	c.247G>A	p.Ala83Thr	alanine	Ala	threonine	Thr	P02400	P02400-P05319-MDL-4beh-pdb1-B-0-A-0.pdb	P05319	MDL	A	83	AA83T	199.181	199.383	0.201999999999992	0	0.000707106781179875	0.000707106781180189
573	573	P02400	83	A	T	1.21822	494687	chr4	1239738	G	A	RPP2B	missense_variant	c.247G>A	p.Ala83Thr	alanine	Ala	threonine	Thr	P02400	P02400-P05319-MDL-4beh-pdb1-B-0-A-0.pdb	P05319	MDL	B	186	AB186T	199.181	199.5546	0.373599999999993	0	0.0102859126964991	0.010285912696499
574	574	P02400	93	E	Q	7.16824	494693	chr4	1239768	G	C	RPP2B	missense_variant	c.277G>C	p.Glu93Gln	glutamic acid	Glu	glutamine	Gln	P02400	P02400-P05319-MDL-4beh-pdb1-B-0-A-0.pdb	P05319	MDL	A	93	EA93Q	199.181	198.8146	-0.36640000000001	0	0.0333811323954138	0.0333811323954138
575	575	P02400	97	K	R	14.17659	494694	chr4	1239781	A	G	RPP2B	missense_variant	c.290A>G	p.Lys97Arg	lysine	Lys	arginine	Arg	P02400	P02400-P05319-MDL-4beh-pdb1-B-0-A-0.pdb	P05319	MDL	A	97	KA97R	199.1274	197.811	-1.31640000000001	0.0483869817202975	0.190721000416838	0.156189948460198
576	576	P02406	29	P	H	17.23344	771971	chr7	311563	C	A	RPL28	missense_variant	c.86C>A	p.Pro29His	proline	Pro	histidine	His	P02406	P02406-P40212-EXP-4cuw-pdb1-a-0-L-0.pdb	P40212	EXP	A	29	PA29H	402.3164	403.2364	0.920000000000016	0.0147580486514801	0.0113490087672825	0.00871779788708382
577	577	P02406	29	P	H	17.23344	771971	chr7	311563	C	A	RPL28	missense_variant	c.86C>A	p.Pro29His	proline	Pro	histidine	His	P02406	P02406-Q12690-EXP-3u5i-pdb1-a-0-L-0.pdb	Q12690	EXP	A	29	PA29H	240.619	241.3988	0.7798	0	0.00192353840617632	0.00192353840617638
578	578	P02406	38	Q	E	8.14901	771973	chr7	311589	C	G	RPL28	missense_variant	c.112C>G	p.Gln38Glu	glutamine	Gln	glutamic acid	Glu	P02406	P02406-P0CX50-EXP-3u5e-pdb1-a-0-Q-0.pdb	P0CX50	EXP	A	38	QA38E	208.685	207.9714	-0.713600000000002	0.28265084468298	0.0184743064822465	0.280850137973978
579	579	P02406	38	Q	E	8.14901	771973	chr7	311589	C	G	RPL28	missense_variant	c.112C>G	p.Gln38Glu	glutamine	Gln	glutamic acid	Glu	P02406	P02406-P0CX49-EXP-3u5i-pdb1-a-0-Q-0.pdb	P0CX49	EXP	A	38	QA38E	203.2164	202.9924	-0.224000000000007	0.123035767157354	0.0408937648058949	0.0838689453850409
580	580	P02406	47	K	Q	14.26774	771977	chr7	311616	A	C	RPL28	missense_variant	c.139A>C	p.Lys47Gln	lysine	Lys	glutamine	Gln	P02406	P02406-P0CX50-EXP-3u5e-pdb1-a-0-Q-0.pdb	P0CX50	EXP	A	47	KA47Q	208.9574	209.394	0.436599999999998	0.0389011567951392	0.0286705423736689	0.050629043048433
581	581	P02406	47	K	Q	14.26774	771977	chr7	311616	A	C	RPL28	missense_variant	c.139A>C	p.Lys47Gln	lysine	Lys	glutamine	Gln	P02406	P02406-P0CX49-EXP-3u5i-pdb1-a-0-Q-0.pdb	P0CX49	EXP	A	47	KA47Q	203.2716	203.3292	0.0576000000000022	0.0394246116024012	0.0219931807613124	0.022244100341438
582	582	P02406	56	V	I	22.30358	771980	chr7	311643	G	A	RPL28	missense_variant	c.166G>A	p.Val56Ile	valine	Val	isoleucine	Ile	P02406	P02406-P0CX50-EXP-3u5e-pdb1-a-0-Q-0.pdb	P0CX50	EXP	A	56	VA56I	208.9522	210.4156	1.46340000000001	0.0909818663251137	0.262389595830329	0.197506455590699
583	583	P02406	56	V	I	22.30358	771980	chr7	311643	G	A	RPL28	missense_variant	c.166G>A	p.Val56Ile	valine	Val	isoleucine	Ile	P02406	P02406-P0CX49-EXP-3u5i-pdb1-a-0-Q-0.pdb	P0CX49	EXP	A	56	VA56I	203.285	205.2904	2.00539999999999	0.0173349358233662	0.200756818066034	0.194649171588264
584	584	P02406	66	A	T	1.33991	771984	chr7	311673	G	A	RPL28	missense_variant	c.196G>A	p.Ala66Thr	alanine	Ala	threonine	Thr	P02406	P02406-P40212-EXP-4cuw-pdb1-a-0-L-0.pdb	P40212	EXP	A	66	AA66T	401.7764	402.866	1.08959999999998	0.0459815180262594	0.0826619622317105	0.0758702840379324
585	585	P02406	66	A	T	1.33991	771984	chr7	311673	G	A	RPL28	missense_variant	c.196G>A	p.Ala66Thr	alanine	Ala	threonine	Thr	P02406	P02406-Q12690-EXP-3u5i-pdb1-a-0-L-0.pdb	Q12690	EXP	A	66	AA66T	240.4682	243.4442	2.97599999999999	0.0206082507748751	0.331545170376531	0.318550623920275
586	586	P02406	88	D	E	4.26843	771990	chr7	311741	C	G	RPL28	missense_variant	c.264C>G	p.Asp88Glu	aspartic acid	Asp	glutamic acid	Glu	P02406	P02406-P0CX50-EXP-3u5e-pdb1-a-0-Q-0.pdb	P0CX50	EXP	A	88	DA88E	209.0298	208.9336	-0.0961999999999934	0.0174126390877396	0.135199112423123	0.11955835395321
587	587	P02406	88	D	E	4.26843	771990	chr7	311741	C	G	RPL28	missense_variant	c.264C>G	p.Asp88Glu	aspartic acid	Asp	glutamic acid	Glu	P02406	P02406-P0CX49-EXP-3u5i-pdb1-a-0-Q-0.pdb	P0CX49	EXP	A	88	DA88E	202.9446	202.7232	-0.221400000000011	0.0977256363499392	0.0243454307827978	0.076549330500018
588	588	P02406	91	L	L	13.45658	771994	chr7	311748	T	C	RPL28	synonymous_variant	c.271T>C	p.Leu91Leu	leucine	Leu	leucine	Leu	P02406	P02406-P0CX50-EXP-3u5e-pdb1-a-0-Q-0.pdb	P0CX50	EXP	A	91	LA91L	208.7614	208.748	-0.0134000000000071	0.041578840772688	0.105494075663043	0.121668812766459
589	589	P02406	91	L	L	13.45658	771994	chr7	311748	T	C	RPL28	synonymous_variant	c.271T>C	p.Leu91Leu	leucine	Leu	leucine	Leu	P02406	P02406-P0CX49-EXP-3u5i-pdb1-a-0-Q-0.pdb	P0CX49	EXP	A	91	LA91L	203.269	203.2338	-0.0352000000000032	0.0265988721565417	0.0214056067421567	0.0270591943708669
590	590	P02406	97	E	A	7.25874	771999	chr7	311767	A	C	RPL28	missense_variant	c.290A>C	p.Glu97Ala	glutamic acid	Glu	alanine	Ala	P02406	P02406-P40212-EXP-4cuw-pdb1-a-0-L-0.pdb	P40212	EXP	A	97	EA97A	402.3044	403.082	0.777599999999984	0.00680441033449279	0	0.00680441033449284
591	591	P02406	97	E	A	7.25874	771999	chr7	311767	A	C	RPL28	missense_variant	c.290A>C	p.Glu97Ala	glutamic acid	Glu	alanine	Ala	P02406	P02406-Q12690-EXP-3u5i-pdb1-a-0-L-0.pdb	Q12690	EXP	A	97	EA97A	240.6078	241.293	0.685199999999998	0.00870057469366793	0.100623058987488	0.103854224757589
592	592	P02406	123	V	I	22.30363	772006	chr7	311844	G	A	RPL28	missense_variant	c.367G>A	p.Val123Ile	valine	Val	isoleucine	Ile	P02406	P02406-P40212-EXP-4cuw-pdb1-a-0-L-0.pdb	P40212	EXP	A	123	VA123I	401.9502	402.291	0.340800000000013	0.00712039324756603	0.0524070605930049	0.0499169309953997
593	593	P02406	123	V	I	22.30363	772006	chr7	311844	G	A	RPL28	missense_variant	c.367G>A	p.Val123Ile	valine	Val	isoleucine	Ile	P02406	P02406-Q12690-EXP-3u5i-pdb1-a-0-L-0.pdb	Q12690	EXP	A	123	VA123I	240.5812	239.8536	-0.727600000000001	0.0205353354002221	0.0629110483142755	0.0723450067385469
594	594	P02407	22	P	P	17.49212	1590941	chr13	226352	A	G	RPS17A	synonymous_variant	c.66A>G	p.Pro22Pro	proline	Pro	proline	Pro	P02407	P02407-P38011-EXP-3u5c-pdb1-R-0-g-0.pdb	P38011	EXP	A	22	PA22P	215.7774	215.7522	-0.0252000000000009	0.0165620047095731	0.00178885438199407	0.0152052622469984
595	595	P02407	28	F	F	16.33628	1590943	chr13	226370	C	T	RPS17A	synonymous_variant	c.84C>T	p.Phe28Phe	phenylalanine	Phe	phenylalanine	Phe	P02407	P02407-P41057-EXP-3izb-pdb1-Q-0-N-0.pdb	P41057	EXP	A	28	FA28F	269.442	269.426	-0.0159999999999969	0.010559356040968	0.00504975246918827	0.0061237243569431
596	596	P02407	28	F	V	16.33627	1590942	chr13	226368	T	G	RPS17A	missense_variant	c.82T>G	p.Phe28Val	phenylalanine	Phe	valine	Val	P02407	P02407-P41057-EXP-3izb-pdb1-Q-0-N-0.pdb	P41057	EXP	A	28	FA28V	268.6168	268.8178	0.201000000000022	0.392591008557264	0.402349599229317	0.0915505324943618
597	597	P02407	32	K	K	14.56202	1590944	chr13	226382	G	A	RPS17A	synonymous_variant	c.96G>A	p.Lys32Lys	lysine	Lys	lysine	Lys	P02407	P02407-P41057-EXP-3izb-pdb1-Q-0-N-0.pdb	P41057	EXP	A	32	KA32K	268.5578	268.5464	-0.0114000000000034	0.0720742672525954	0.113779611530361	0.102344027671385
598	598	P02407	32	K	K	14.56202	1590944	chr13	226382	G	A	RPS17A	synonymous_variant	c.96G>A	p.Lys32Lys	lysine	Lys	lysine	Lys	P02407	P02407-P38011-EXP-3u5c-pdb1-R-0-g-0.pdb	P38011	EXP	A	32	KA32K	215.872	215.872	0	0	0	0
599	599	P02407	38	I	I	12.55262	1590945	chr13	226400	C	T	RPS17A	synonymous_variant	c.114C>T	p.Ile38Ile	isoleucine	Ile	isoleucine	Ile	P02407	P02407-P05750-EXP-3u5c-pdb1-R-0-D-0.pdb	P05750	EXP	A	38	IA38I	208.6602	208.7244	0.0641999999999938	0.178362552123471	0.160102467188987	0.152971239126832
600	600	P02407	82	D	D	4.55976	1590951	chr13	226532	C	T	RPS17A	synonymous_variant	c.246C>T	p.Asp82Asp	aspartic acid	Asp	aspartic acid	Asp	P02407	P02407-P32905-EXP-3u5c-pdb1-R-0-A-0.pdb	P32905	EXP	A	82	DA82D	235.6548	235.6446	-0.0101999999999919	0.000447213595502093	0.000894427191004187	0.0004472135955021
601	601	P02407	83	Q	Q	8.31276	1590952	chr13	226535	A	G	RPS17A	synonymous_variant	c.249A>G	p.Gln83Gln	glutamine	Gln	glutamine	Gln	P02407	P02407-P32905-EXP-3u5c-pdb1-R-0-A-0.pdb	P32905	EXP	A	83	QA83Q	234.8678	234.8438	-0.0240000000000066	0.0130460722058375	0.0051672042731071	0.012103718436907
602	602	P02407	85	V	I	22.63904	1590953	chr13	226539	G	A	RPS17A	missense_variant	c.253G>A	p.Val85Ile	valine	Val	isoleucine	Ile	P02407	P02407-P32905-EXP-3u5c-pdb1-R-0-A-0.pdb	P32905	EXP	A	85	VA85I	234.8828	237.004	2.1212	0.0340102925597533	0.103375529019208	0.136336715524477
603	603	P02407	85	V	V	22.63905	1590954	chr13	226541	C	T	RPS17A	synonymous_variant	c.255C>T	p.Val85Val	valine	Val	valine	Val	P02407	P02407-P32905-EXP-3u5c-pdb1-R-0-A-0.pdb	P32905	EXP	A	85	VA85V	235.6474	235.6444	-0.00300000000000295	0.00712741187248591	0.00507937003968031	0.00565685424949426
604	604	P02407	86	P	P	17.49213	1590955	chr13	226544	A	C	RPS17A	synonymous_variant	c.258A>C	p.Pro86Pro	proline	Pro	proline	Pro	P02407	P02407-P32905-EXP-3u5c-pdb1-R-0-A-0.pdb	P32905	EXP	A	86	PA86P	235.6552	235.6528	-0.00240000000000009	0.000447213595502093	0.00228035085019483	0.0023021728866423
605	605	P02407	95	R	H	2.44963	1590958	chr13	226570	G	A	RPS17A	missense_variant	c.284G>A	p.Arg95His	arginine	Arg	histidine	His	P02407	P02407-P32905-EXP-3u5c-pdb1-R-0-A-0.pdb	P32905	EXP	A	95	RA95H	235.2202	235.8232	0.602999999999986	0.249396671990628	0.270957007659879	0.0485231903320395
606	606	P02407	106	T	T	19.70443	1590959	chr13	226604	T	C	RPS17A	synonymous_variant	c.318T>C	p.Thr106Thr	threonine	Thr	threonine	Thr	P02407	P02407-P32905-EXP-3u5c-pdb1-R-0-A-0.pdb	P32905	EXP	A	106	TA106T	235.6438	235.6438	-5.68399494138561e-15	0.00083666002653807	0.00130384048103477	0.0014142135623698
607	607	P02407	107	S	S	18.97913	1590960	chr13	226607	T	C	RPS17A	synonymous_variant	c.321T>C	p.Ser107Ser	serine	Ser	serine	Ser	P02407	P02407-P0CX33-EXP-3izb-pdb1-Q-0-Z-0.pdb	P0CX33	EXP	A	107	SA107S	275.419	275.4194	0.00040000000001328	0	0.000547722557523349	0.000547722557523351
608	608	P02407	108	D	D	4.55978	1590962	chr13	226610	C	T	RPS17A	synonymous_variant	c.324C>T	p.Asp108Asp	aspartic acid	Asp	aspartic acid	Asp	P02407	P02407-P0CX33-EXP-3izb-pdb1-Q-0-Z-0.pdb	P0CX33	EXP	A	108	DA108D	275.4098	275.3972	-0.0125999999999863	0.01291123541726	0.0194602158261556	0.00876356092009112
609	609	P02407	108	D	D	4.55978	1590962	chr13	226610	C	T	RPS17A	synonymous_variant	c.324C>T	p.Asp108Asp	aspartic acid	Asp	aspartic acid	Asp	P02407	P02407-P32905-EXP-3u5c-pdb1-R-0-A-0.pdb	P32905	EXP	A	108	DA108D	235.6546	235.6558	0.00120000000000004	0.000894427191004187	0.00192353840616819	0.00130384048103695
610	610	P02407	108	D	G	4.55977	1590961	chr13	226609	A	G	RPS17A	missense_variant	c.323A>G	p.Asp108Gly	aspartic acid	Asp	glycine	Gly	P02407	P02407-P0CX33-EXP-3izb-pdb1-Q-0-Z-0.pdb	P0CX33	EXP	A	108	DA108G	275.395	276.6544	1.2594	0.011895377253371	0.0579810313809544	0.0527759414885046
611	611	P02407	108	D	G	4.55977	1590961	chr13	226609	A	G	RPS17A	missense_variant	c.323A>G	p.Asp108Gly	aspartic acid	Asp	glycine	Gly	P02407	P02407-P32905-EXP-3u5c-pdb1-R-0-A-0.pdb	P32905	EXP	A	108	DA108G	234.8456	235.456	0.610399999999999	0.281707827367284	0.274743516756992	0.0431543740540811
612	612	P02407	111	K	K	14.56204	1590963	chr13	226619	A	G	RPS17A	synonymous_variant	c.333A>G	p.Lys111Lys	lysine	Lys	lysine	Lys	P02407	P02407-P0CX33-EXP-3izb-pdb1-Q-0-Z-0.pdb	P0CX33	EXP	A	111	KA111K	275.403	275.3798	-0.0231999999999971	0.0295296461204596	0.0215684955432612	0.0195243437789722
613	613	P02407	113	L	L	13.95595	1590964	chr13	226623	T	C	RPS17A	synonymous_variant	c.337T>C	p.Leu113Leu	leucine	Leu	leucine	Leu	P02407	P02407-P32905-EXP-3u5c-pdb1-R-0-A-0.pdb	P32905	EXP	A	113	LA113L	235.655	235.655	0	0	0	0
614	614	P02407	118	P	S	17.49214	1590965	chr13	226638	C	T	RPS17A	missense_variant	c.352C>T	p.Pro118Ser	proline	Pro	serine	Ser	P02407	P02407-P32905-EXP-3u5c-pdb1-R-0-A-0.pdb	P32905	EXP	A	118	PA118S	235.6536	239.661	4.00740000000001	0.00114017542510458	0.0018708286933959	0.00114017542510209
615	615	P02407	123	N	N	3.54857	1590968	chr13	226655	C	T	RPS17A	synonymous_variant	c.369C>T	p.Asn123Asn	asparagine	Asn	asparagine	Asn	P02407	P02407-P32905-EXP-3u5c-pdb1-R-0-A-0.pdb	P32905	EXP	A	123	NA123N	235.655	235.5494	-0.105599999999998	0	0.144709363898814	0.144709363898814
616	616	P02407	125	S	S	18.97914	1590969	chr13	226661	T	C	RPS17A	synonymous_variant	c.375T>C	p.Ser125Ser	serine	Ser	serine	Ser	P02407	P02407-P32905-EXP-3u5c-pdb1-R-0-A-0.pdb	P32905	EXP	A	125	SA125S	235.655	235.6552	0.000200000000000954	0	0.000447213595502093	0.000447213595502091
617	617	P02407	126	A	A	1.7023	1590970	chr13	226664	C	T	RPS17A	synonymous_variant	c.378C>T	p.Ala126Ala	alanine	Ala	alanine	Ala	P02407	P02407-P32905-EXP-3u5c-pdb1-R-0-A-0.pdb	P32905	EXP	A	126	AA126A	235.655	235.655	0	0	0	0
618	618	P02557	107	T	T	19.29324	672954	chr6	56656	A	G	TUB2	synonymous_variant	c.321A>G	p.Thr107Thr	threonine	Thr	threonine	Thr	P02557	P02557-P46675-EXP-4ffb-pdb1-B-0-C-0.pdb	P46675	EXP	A	107	TA107T	101.3062	101.3026	-0.00360000000000014	0.00931128347758558	0.00642650760522203	0.0112383272776647
619	619	P02557	115	S	S	18.40723	672956	chr6	56680	C	T	TUB2	synonymous_variant	c.345C>T	p.Ser115Ser	serine	Ser	serine	Ser	P02557	P02557-P46675-EXP-4ffb-pdb1-B-0-C-0.pdb	P46675	EXP	B	115	SB115S	101.313	101.313	0	0	0	0
620	620	P02557	158	E	E	7.22419	672965	chr6	56809	G	A	TUB2	synonymous_variant	c.474G>A	p.Glu158Glu	glutamic acid	Glu	glutamic acid	Glu	P02557	P02557-P46675-EXP-4ffb-pdb1-B-0-C-0.pdb	P46675	EXP	A	158	EA158E	101.313	101.305	-0.00799999999999557	0	0	0
621	621	P02557	161	D	D	4.23214	672966	chr6	56818	T	C	TUB2	synonymous_variant	c.483T>C	p.Asp161Asp	aspartic acid	Asp	aspartic acid	Asp	P02557	P02557-P17119-MDL-4hna-pdb1-B-0-K-0.pdb	P17119	MDL	A	161	DA161D	265.3602	265.3558	-0.00439999999999827	0.00178885438198295	0.000447213595489383	0.00194935886894048
622	622	P02557	161	D	D	4.23214	672966	chr6	56818	T	C	TUB2	synonymous_variant	c.483T>C	p.Asp161Asp	aspartic acid	Asp	aspartic acid	Asp	P02557	P02557-P09733-EXP-4ffb-pdb1-B-0-A-0.pdb	P09733	EXP	A	161	DA161D	139.3344	139.3314	-0.00300000000000864	0.00260768096208152	0.0063874877690681	0.00509901951359483
623	623	P02557	161	D	D	4.23214	672966	chr6	56818	T	C	TUB2	synonymous_variant	c.483T>C	p.Asp161Asp	aspartic acid	Asp	aspartic acid	Asp	P02557	P02557-P46675-EXP-4ffb-pdb1-B-0-C-0.pdb	P46675	EXP	A	161	DA161D	101.3054	101.3038	-0.00159999999999912	0.00702139587261631	0.0181300854934524	0.0152085502267617
624	624	P02557	190	H	H	11.8502	672978	chr6	56905	C	T	TUB2	synonymous_variant	c.570C>T	p.His190His	histidine	His	histidine	His	P02557	P02557-P17119-MDL-4hna-pdb1-B-0-K-0.pdb	P17119	MDL	A	190	HA190H	265.3992	265.3836	-0.0155999999999949	0.0263761255683981	0.00517687164221299	0.0238600083822333
625	625	P02557	194	E	E	7.2242	672980	chr6	56917	A	G	TUB2	synonymous_variant	c.582A>G	p.Glu194Glu	glutamic acid	Glu	glutamic acid	Glu	P02557	P02557-P17119-MDL-4hna-pdb1-B-0-K-0.pdb	P17119	MDL	A	194	EA194E	265.3564	265.348	-0.00839999999998326	0.0102859126964846	0	0.0102859126964846
626	626	P02557	197	D	D	4.23216	672982	chr6	56926	T	C	TUB2	synonymous_variant	c.591T>C	p.Asp197Asp	aspartic acid	Asp	aspartic acid	Asp	P02557	P02557-P09733-EXP-4ffb-pdb1-B-0-A-0.pdb	P09733	EXP	A	197	DA197D	139.316	139.3296	0.0136000000000024	0	0.00937016542010071	0.00937016542010072
627	627	P02557	246	L	L	13.39592	672992	chr6	57071	T	C	TUB2	synonymous_variant	c.736T>C	p.Leu246Leu	leucine	Leu	leucine	Leu	P02557	P02557-P09733-EXP-4ffb-pdb1-B-0-A-0.pdb	P09733	EXP	A	246	LA246L	139.281	139.2602	-0.0208000000000027	0.0221923410211712	0.00192353840616819	0.0212532350478718
628	628	P02557	258	V	I	22.26381	672995	chr6	57107	G	A	TUB2	missense_variant	c.772G>A	p.Val258Ile	valine	Val	isoleucine	Ile	P02557	P02557-P09733-EXP-4ffb-pdb1-B-0-A-0.pdb	P09733	EXP	A	258	VA258I	139.2942	138.7832	-0.510999999999996	0.0183493869107377	0.0133678719323563	0.0210594396886488
629	629	P02557	312	T	T	19.29328	673018	chr6	57271	C	T	TUB2	synonymous_variant	c.936C>T	p.Thr312Thr	threonine	Thr	threonine	Thr	P02557	P02557-P09733-EXP-4ffb-pdb1-B-0-A-0.pdb	P09733	EXP	A	312	TA312T	139.316	139.3194	0.00339999999999919	0	0.00456070170039371	0.00456070170039372
630	630	P02557	323	V	V	22.26384	673022	chr6	57304	T	A	TUB2	synonymous_variant	c.969T>A	p.Val323Val	valine	Val	valine	Val	P02557	P02557-P09733-EXP-4ffb-pdb1-B-0-A-0.pdb	P09733	EXP	A	323	VA323V	139.3118	139.3138	0.00199999999999818	0.00216794833886381	0.00228035085019732	0.00187082869338451
631	631	P02557	327	E	E	7.22422	673023	chr6	57316	A	G	TUB2	synonymous_variant	c.981A>G	p.Glu327Glu	glutamic acid	Glu	glutamic acid	Glu	P02557	P02557-P09733-EXP-4ffb-pdb1-B-0-A-0.pdb	P09733	EXP	A	327	EA327E	139.2008	139.1918	-0.0089999999999975	0.0193829822266944	0.00909395403550889	0.0172481883106747
632	632	P02557	328	D	D	4.23219	673024	chr6	57319	T	C	TUB2	synonymous_variant	c.984T>C	p.Asp328Asp	aspartic acid	Asp	aspartic acid	Asp	P02557	P02557-P09733-EXP-4ffb-pdb1-B-0-A-0.pdb	P09733	EXP	A	328	DA328D	139.3146	139.316	0.001400000000001	0.00260768096208098	0	0.00260768096208098
633	633	P02557	350	Q	Q	8.12986	673026	chr6	57385	A	G	TUB2	synonymous_variant	c.1050A>G	p.Gln350Gln	glutamine	Gln	glutamine	Gln	P02557	P02557-P09733-EXP-4ffb-pdb1-B-0-A-0.pdb	P09733	EXP	A	350	QA350Q	138.981	138.9276	-0.0534000000000163	0.0642456224189584	0.0243166609549948	0.0640374890200986
634	634	P02557	375	Q	Q	8.12987	673031	chr6	57460	A	G	TUB2	synonymous_variant	c.1125A>G	p.Gln375Gln	glutamine	Gln	glutamine	Gln	P02557	P02557-P17119-MDL-4hna-pdb1-B-0-K-0.pdb	P17119	MDL	A	375	QA375Q	265.361	265.361	0	0	0	0
635	635	P02557	401	E	E	7.22424	673036	chr6	57538	A	G	TUB2	synonymous_variant	c.1203A>G	p.Glu401Glu	glutamic acid	Glu	glutamic acid	Glu	P02557	P02557-P46675-EXP-4ffb-pdb1-B-0-C-0.pdb	P46675	EXP	A	401	EA401E	101.313	101.313	0	0	0	0
636	636	P02557	404	D	D	4.2322	673037	chr6	57547	C	T	TUB2	synonymous_variant	c.1212C>T	p.Asp404Asp	aspartic acid	Asp	aspartic acid	Asp	P02557	P02557-P46675-EXP-4ffb-pdb1-B-0-C-0.pdb	P46675	EXP	A	404	DA404D	100.4776	100.4306	-0.0469999999999971	0.0278082721505682	0.034202339101295	0.0416713330720298
637	637	P02557	407	E	E	7.22425	673038	chr6	57556	A	G	TUB2	synonymous_variant	c.1221A>G	p.Glu407Glu	glutamic acid	Glu	glutamic acid	Glu	P02557	P02557-P46675-EXP-4ffb-pdb1-B-0-C-0.pdb	P46675	EXP	A	407	EA407E	101.168	101.1286	-0.0394000000000006	0.0134350288425456	0.021149468078419	0.0299799933288876
638	638	P02557	412	E	G	7.22426	673041	chr6	57570	A	G	TUB2	missense_variant	c.1235A>G	p.Glu412Gly	glutamic acid	Glu	glycine	Gly	P02557	P02557-P17119-MDL-4hna-pdb1-B-0-K-0.pdb	P17119	MDL	A	412	EA412G	264.403	265.835	1.43199999999999	0.0504579032461581	0.0563249500665674	0.0119163752878153
639	639	P02557	412	E	G	7.22426	673041	chr6	57570	A	G	TUB2	missense_variant	c.1235A>G	p.Glu412Gly	glutamic acid	Glu	glycine	Gly	P02557	P02557-P09733-EXP-4ffb-pdb1-B-0-A-0.pdb	P09733	EXP	B	412	EB412G	139.2364	140.5626	1.32619999999999	0.132156346801808	0.171986336666605	0.0643948755725143
640	640	P02557	419	V	V	22.26386	673042	chr6	57592	T	C	TUB2	synonymous_variant	c.1257T>C	p.Val419Val	valine	Val	valine	Val	P02557	P02557-P17119-MDL-4hna-pdb1-B-0-K-0.pdb	P17119	MDL	A	419	VA419V	265.361	265.361	0	0	0	0
641	641	P02829	69	K	K	14.73908	2088018	chr16	98419	C	T	HSP82	synonymous_variant	c.207G>A	p.Lys69Lys	lysine	Lys	lysine	Lys	P02829	P02829-P02829-EXP-2wer-pdb1-A-0-A-1.pdb	P02829	EXP	A	69	KA69K	-45.43974	-45.42834	0.0113999999999977	0.0517347368795861	0.0548589372846383	0.0615815719188767
642	642	P02829	71	E	E	7.70972	2088016	chr16	98413	C	T	HSP82	synonymous_variant	c.213G>A	p.Glu71Glu	glutamic acid	Glu	glutamic acid	Glu	P02829	P02829-P02829-EXP-2wer-pdb1-A-0-A-1.pdb	P02829	EXP	A	71	EA71E	-45.38626	-45.431	-0.0447399999999988	0.0278614069996476	0.0783370921083988	0.0655941155897369
643	643	P02829	128	F	F	16.44179	2087997	chr16	98242	G	A	HSP82	synonymous_variant	c.384C>T	p.Phe128Phe	phenylalanine	Phe	phenylalanine	Phe	P02829	P02829-P28707-EXP-2cg9-pdb1-B-0-X-0.pdb	P28707	EXP	A	128	FA128F	642.5298	642.5004	-0.0293999999999642	0.0350670785780558	0.0267357438647279	0.0178689675134901
644	644	P02829	131	A	A	1.92194	2087995	chr16	98233	G	T	HSP82	synonymous_variant	c.393C>A	p.Ala131Ala	alanine	Ala	alanine	Ala	P02829	P02829-P28707-EXP-2cg9-pdb1-B-0-X-0.pdb	P28707	EXP	A	131	AA131A	642.726	642.726	0	0	0	0
645	645	P02829	132	D	D	4.73557	2087994	chr16	98230	G	A	HSP82	synonymous_variant	c.396C>T	p.Asp132Asp	aspartic acid	Asp	aspartic acid	Asp	P02829	P02829-P28707-EXP-2cg9-pdb1-B-0-X-0.pdb	P28707	EXP	A	132	DA132D	641.683	641.5334	-0.149600000000009	0.117121731544581	0.0697839523099919	0.10853248361666
646	646	P02829	152	A	A	1.92193	2087985	chr16	98170	A	G	HSP82	synonymous_variant	c.456T>C	p.Ala152Ala	alanine	Ala	alanine	Ala	P02829	P02829-P28707-EXP-2cg9-pdb1-B-0-X-0.pdb	P28707	EXP	A	152	AA152A	642.726	642.726	0	0	0	0
647	647	P02829	153	G	G	10.71473	2087984	chr16	98167	A	T	HSP82	synonymous_variant	c.459T>A	p.Gly153Gly	glycine	Gly	glycine	Gly	P02829	P02829-P28707-EXP-2cg9-pdb1-B-0-X-0.pdb	P28707	EXP	A	153	GA153G	642.726	642.726	0	0	0	0
648	648	P02829	161	D	G	4.73555	2087980	chr16	98144	T	C	HSP82	missense_variant	c.482A>G	p.Asp161Gly	aspartic acid	Asp	glycine	Gly	P02829	P02829-P02829-EXP-2wer-pdb1-A-0-A-1.pdb	P02829	EXP	A	161	DA161G	-45.69392	-38.03426	7.65966	0.0193022537544195	0.0353654916550023	0.0520107008220424
649	649	P02829	163	V	F	22.84024	2087979	chr16	98139	C	A	HSP82	missense_variant	c.487G>T	p.Val163Phe	valine	Val	phenylalanine	Phe	P02829	P02829-P02829-EXP-2wer-pdb1-A-0-A-1.pdb	P02829	EXP	A	163	VA163F	-45.49566	-45.5433	-0.0476399999999998	0.00997762496789644	0.0122631562005884	0.00261686835740919
650	650	P02829	164	N	N	3.72282	2087978	chr16	98134	A	G	HSP82	synonymous_variant	c.492T>C	p.Asn164Asn	asparagine	Asn	asparagine	Asn	P02829	P02829-P02829-EXP-2wer-pdb1-A-0-A-1.pdb	P02829	EXP	A	164	NA164N	-45.44672	-45.4607	-0.0139800000000008	0.00736254032247093	0.000547722557506484	0.00751179073190986
651	651	P02829	166	R	R	2.59331	2087977	chr16	98128	T	C	HSP82	synonymous_variant	c.498A>G	p.Arg166Arg	arginine	Arg	arginine	Arg	P02829	P02829-P02829-EXP-2wer-pdb1-A-0-A-1.pdb	P02829	EXP	A	166	RA166R	-45.3738	-45.3949	-0.021099999999997	0	0	0
652	652	P02829	172	I	I	12.72719	2087974	chr16	98110	G	A	HSP82	synonymous_variant	c.516C>T	p.Ile172Ile	isoleucine	Ile	isoleucine	Ile	P02829	P02829-P38825-EXP-3fp2-pdb1-Q-0-A-0.pdb	P38825	EXP	B	172	IB172I	-179.203	-179.2026	0.00040000000000191	0	0.00151657508881755	0.00151657508881755
653	653	P02829	172	I	V	12.7272	2087975	chr16	98112	T	C	HSP82	missense_variant	c.514A>G	p.Ile172Val	isoleucine	Ile	valine	Val	P02829	P02829-P38825-EXP-3fp2-pdb1-Q-0-A-0.pdb	P38825	EXP	B	172	IB172V	-179.374	-178.4352	0.938800000000009	0.377911365269691	0.435965824348656	0.0580921681468343
654	654	P02829	174	R	R	2.59329	2087973	chr16	98104	C	T	HSP82	synonymous_variant	c.522G>A	p.Arg174Arg	arginine	Arg	arginine	Arg	P02829	P02829-P02829-EXP-2wer-pdb1-A-0-A-1.pdb	P02829	EXP	A	174	RA174R	-45.3864	-45.50672	-0.120319999999995	0.0281744565164952	0.00854177967404994	0.0196326768424453
655	655	P02829	180	D	N	4.73554	2087971	chr16	98088	C	T	HSP82	missense_variant	c.538G>A	p.Asp180Asn	aspartic acid	Asp	asparagine	Asn	P02829	P02829-P28707-EXP-2cg9-pdb1-B-0-X-0.pdb	P28707	EXP	A	180	DA180N	642.2322	641.8762	-0.355999999999972	0.433055077328526	0.443556309841289	0.0442436436112666
656	656	P02829	190	I	I	12.72718	2087968	chr16	98056	T	A	HSP82	synonymous_variant	c.570A>T	p.Ile190Ile	isoleucine	Ile	isoleucine	Ile	P02829	P02829-P02829-EXP-2wer-pdb1-A-0-A-1.pdb	P02829	EXP	A	190	IA190I	-45.54724	-45.55134	-0.00409999999999826	0.00211730961363624	0.00326772091831592	0.00480884601541556
657	657	P02829	191	K	K	14.73906	2087967	chr16	98053	C	T	HSP82	synonymous_variant	c.573G>A	p.Lys191Lys	lysine	Lys	lysine	Lys	P02829	P02829-P02829-EXP-2wer-pdb1-A-0-A-1.pdb	P02829	EXP	A	191	KA191K	-45.37392	-45.39556	-0.0216399999999965	0.000268328157299349	0.0193926016820844	0.0192255819157704
658	658	P02829	204	P	P	17.65301	2087959	chr16	98014	T	A	HSP82	synonymous_variant	c.612A>T	p.Pro204Pro	proline	Pro	proline	Pro	P02829	P02829-P02829-EXP-2wer-pdb1-A-0-A-1.pdb	P02829	EXP	A	204	PA204P	-45.3738	-45.37252	0.00127999999999986	0	0.00286216701119942	0.00286216701119942
659	659	P02829	207	L	L	13.125117	2087958	chr16	98007	A	G	HSP82	synonymous_variant	c.619T>C	p.Leu207Leu	leucine	Leu	leucine	Leu	P02829	P02829-P02829-EXP-2wer-pdb1-A-0-A-1.pdb	P02829	EXP	A	207	LA207L	-45.94508	-45.92186	0.023220000000002	0.0841600380228037	0.128930244706199	0.0486016666380925
660	660	P02829	208	V	V	22.84021	2087957	chr16	98002	G	A	HSP82	synonymous_variant	c.624C>T	p.Val208Val	valine	Val	valine	Val	P02829	P02829-P02829-EXP-2wer-pdb1-A-0-A-1.pdb	P02829	EXP	A	208	VA208V	-45.37388	-45.37072	0.003160000000004	0.000178885438199566	0.00379170146504272	0.00370040538319908
661	661	P02829	212	E	Q	7.70967	2087956	chr16	97992	C	G	HSP82	missense_variant	c.634G>C	p.Glu212Gln	glutamic acid	Glu	glutamine	Gln	P02829	P02829-P02829-EXP-2wer-pdb1-A-0-A-1.pdb	P02829	EXP	A	212	EA212Q	-45.82176	-45.6515	0.17026	0.384917488560862	0.438919451608152	0.254799171898184
662	662	P02829	213	V	I	22.8402	2087955	chr16	97989	C	T	HSP82	missense_variant	c.637G>A	p.Val213Ile	valine	Val	isoleucine	Ile	P02829	P02829-P02829-EXP-2wer-pdb1-A-0-A-1.pdb	P02829	EXP	A	213	VA213I	-45.39806	-47.32	-1.92194	0.00982283054928688	0.00447939728088646	0.0056243221813833
663	663	P02829	213	V	V	22.84019	2087954	chr16	97987	A	G	HSP82	synonymous_variant	c.639T>C	p.Val213Val	valine	Val	valine	Val	P02829	P02829-P02829-EXP-2wer-pdb1-A-0-A-1.pdb	P02829	EXP	A	213	VA213V	-45.39118	-45.39152	-0.000339999999997071	0.00454389700587342	0.00284200633355915	0.00625163978488669
664	664	P02829	314	Q	Q	8.41244	2087904	chr16	97684	T	C	HSP82	synonymous_variant	c.942A>G	p.Gln314Gln	glutamine	Gln	glutamine	Gln	P02829	P02829-Q12449-EXP-1usu-pdb1-A-0-B-0.pdb	Q12449	EXP	A	314	QA314Q	5.85847	5.85215	-0.00631999999999966	0	0	0
665	665	P02829	314	Q	Q	8.41244	2087904	chr16	97684	T	C	HSP82	synonymous_variant	c.942A>G	p.Gln314Gln	glutamine	Gln	glutamine	Gln	P02829	P02829-P53834-MDL-1usv-pdb3-E-0-F-0.pdb	P53834	MDL	A	43	QA43Q	205.1322	205.1446	0.0124000000000024	0.0452404686094239	0.0106442472725884	0.0432874115650349
666	666	P02829	388	I	I	12.72713	2087874	chr16	97462	G	A	HSP82	synonymous_variant	c.1164C>T	p.Ile388Ile	isoleucine	Ile	isoleucine	Ile	P02829	P02829-Q12449-EXP-1usu-pdb1-A-0-B-0.pdb	Q12449	EXP	A	388	IA388I	5.610984	5.578824	-0.03216	0.0311949007050832	0.0333587736585143	0.0149266489876327
667	667	P02829	388	I	I	12.72713	2087874	chr16	97462	G	A	HSP82	synonymous_variant	c.1164C>T	p.Ile388Ile	isoleucine	Ile	isoleucine	Ile	P02829	P02829-P53834-MDL-1usv-pdb3-E-0-F-0.pdb	P53834	MDL	A	117	IA117I	205.3664	205.3676	0.00119999999998299	0.0237023205614966	0.02326585480914	0.00083666002652788
668	668	P02829	390	K	K	14.73891	2087873	chr16	97456	C	T	HSP82	synonymous_variant	c.1170G>A	p.Lys390Lys	lysine	Lys	lysine	Lys	P02829	P02829-Q12449-EXP-1usu-pdb1-A-0-B-0.pdb	Q12449	EXP	A	390	KA390K	5.84805	5.833632	-0.0144179999999997	0.014268424930594	0.016410731854491	0.0183633662491383
669	669	P02829	390	K	K	14.73891	2087873	chr16	97456	C	T	HSP82	synonymous_variant	c.1170G>A	p.Lys390Lys	lysine	Lys	lysine	Lys	P02829	P02829-P53834-MDL-1usv-pdb3-E-0-F-0.pdb	P53834	MDL	A	119	KA119K	205.3556	205.349	-0.0066000000000031	0.0323542887419874	0.0362973828257606	0.0254519154485518
670	670	P02829	395	N	N	3.72279	2087871	chr16	97441	G	A	HSP82	synonymous_variant	c.1185C>T	p.Asn395Asn	asparagine	Asn	asparagine	Asn	P02829	P02829-Q12449-EXP-1usu-pdb1-A-0-B-0.pdb	Q12449	EXP	A	395	NA395N	5.85847	5.858486	1.60000000002826e-05	0	0.000108305124532642	0.000108305124532642
671	671	P02829	395	N	N	3.72279	2087871	chr16	97441	G	A	HSP82	synonymous_variant	c.1185C>T	p.Asn395Asn	asparagine	Asn	asparagine	Asn	P02829	P02829-P53834-MDL-1usv-pdb3-E-0-F-0.pdb	P53834	MDL	A	124	NA124N	204.1148	204.0464	-0.0683999999999969	0.0980061222577476	0.0561765075454143	0.145536249779909
672	672	P02829	395	N	S	3.7228	2087872	chr16	97442	T	C	HSP82	missense_variant	c.1184A>G	p.Asn395Ser	asparagine	Asn	serine	Ser	P02829	P02829-Q12449-EXP-1usu-pdb1-A-0-B-0.pdb	Q12449	EXP	A	395	NA395S	5.850196	6.781436	0.93124	0.0149814562042548	0.0151334292214289	0.0037380275547406
673	673	P02829	395	N	S	3.7228	2087872	chr16	97442	T	C	HSP82	missense_variant	c.1184A>G	p.Asn395Ser	asparagine	Asn	serine	Ser	P02829	P02829-P53834-MDL-1usv-pdb3-E-0-F-0.pdb	P53834	MDL	A	124	NA124S	203.8448	204.3248	0.480000000000012	0.131286709152147	0.0665409648261839	0.134692241795886
674	674	P02829	398	K	K	14.7389	2087870	chr16	97432	T	C	HSP82	synonymous_variant	c.1194A>G	p.Lys398Lys	lysine	Lys	lysine	Lys	P02829	P02829-Q12449-EXP-1usu-pdb1-A-0-B-0.pdb	Q12449	EXP	A	398	KA398K	5.858276	5.830708	-0.0275679999999996	0.000433797187634822	0.0254285650401278	0.0249947678524929
675	675	P02829	398	K	K	14.7389	2087870	chr16	97432	T	C	HSP82	synonymous_variant	c.1194A>G	p.Lys398Lys	lysine	Lys	lysine	Lys	P02829	P02829-P53834-MDL-1usv-pdb3-E-0-F-0.pdb	P53834	MDL	A	127	KA127K	205.144	205.071	-0.0730000000000019	0.063462587403926	0.0763806258157146	0.113606777966814
676	676	P02829	433	T	T	19.92846	2087849	chr16	97327	G	A	HSP82	synonymous_variant	c.1299C>T	p.Thr433Thr	threonine	Thr	threonine	Thr	P02829	P02829-Q12449-EXP-1usu-pdb1-A-0-B-0.pdb	Q12449	EXP	A	433	TA433T	5.857938	5.85748	-0.000457999999999715	0.000554544858419798	0.000304384625104418	0.000683278859617092
677	677	P02829	433	T	T	19.92846	2087849	chr16	97327	G	A	HSP82	synonymous_variant	c.1299C>T	p.Thr433Thr	threonine	Thr	threonine	Thr	P02829	P02829-P53834-MDL-1usv-pdb3-E-0-F-0.pdb	P53834	MDL	A	162	TA162T	205.377	205.3768	-0.000200000000000954	0	0.000447213595502093	0.000447213595502091
678	678	P02829	436	R	G	2.59323	2087848	chr16	97320	T	C	HSP82	missense_variant	c.1306A>G	p.Arg436Gly	arginine	Arg	glycine	Gly	P02829	P02829-Q12449-EXP-1usu-pdb1-A-0-B-0.pdb	Q12449	EXP	A	436	RA436G	5.858232	8.916256	3.058024	0.000554544858420006	0.000612682625834785	5.81377674149782e-05
679	679	P02829	436	R	G	2.59323	2087848	chr16	97320	T	C	HSP82	missense_variant	c.1306A>G	p.Arg436Gly	arginine	Arg	glycine	Gly	P02829	P02829-P53834-MDL-1usv-pdb3-E-0-F-0.pdb	P53834	MDL	A	165	RA165G	205.377	205.7588	0.381799999999993	0	0.0501168634293823	0.0501168634293822
680	680	P02829	436	R	R	2.59322	2087847	chr16	97318	C	T	HSP82	synonymous_variant	c.1308G>A	p.Arg436Arg	arginine	Arg	arginine	Arg	P02829	P02829-Q12449-EXP-1usu-pdb1-A-0-B-0.pdb	Q12449	EXP	A	436	RA436R	5.852348	5.843052	-0.00929599999999998	0.0136892081582534	0.0344756960770914	0.020786487918838
681	681	P02829	436	R	R	2.59322	2087847	chr16	97318	C	T	HSP82	synonymous_variant	c.1308G>A	p.Arg436Arg	arginine	Arg	arginine	Arg	P02829	P02829-P53834-MDL-1usv-pdb3-E-0-F-0.pdb	P53834	MDL	A	165	RA165R	205.377	205.377	0	0	0	0
682	682	P02829	437	A	T	1.92186	2087846	chr16	97317	C	T	HSP82	missense_variant	c.1309G>A	p.Ala437Thr	alanine	Ala	threonine	Thr	P02829	P02829-Q12449-EXP-1usu-pdb1-A-0-B-0.pdb	Q12449	EXP	A	437	AA437T	5.849408	6.416338	0.566930000000001	0.020263248012103	0.158607376152561	0.178207396451438
683	683	P02829	437	A	T	1.92186	2087846	chr16	97317	C	T	HSP82	missense_variant	c.1309G>A	p.Ala437Thr	alanine	Ala	threonine	Thr	P02829	P02829-P53834-MDL-1usv-pdb3-E-0-F-0.pdb	P53834	MDL	A	166	AA166T	205.377	205.215	-0.162000000000012	0	0.210191579279475	0.210191579279475
684	684	P02829	469	K	K	14.73885	2087831	chr16	97219	C	T	HSP82	synonymous_variant	c.1407G>A	p.Lys469Lys	lysine	Lys	lysine	Lys	P02829	P02829-Q12449-EXP-1usu-pdb1-A-0-B-0.pdb	Q12449	EXP	A	469	KA469K	5.858036	5.84378	-0.0142559999999998	0.000970453502234713	0.0253793715446226	0.025639208841148
685	685	P02829	469	K	K	14.73885	2087831	chr16	97219	C	T	HSP82	synonymous_variant	c.1407G>A	p.Lys469Lys	lysine	Lys	lysine	Lys	P02829	P02829-P53834-MDL-1usv-pdb3-E-0-F-0.pdb	P53834	MDL	A	198	KA198K	205.3398	205.327	-0.01280000000001	0.0102567051239586	0.0146969384566958	0.0118827606220092
686	686	P02829	703	T	I	19.92835	2087710	chr16	96518	G	A	HSP82	missense_variant	c.2108C>T	p.Thr703Ile	threonine	Thr	isoleucine	Ile	P02829	P02829-P25638-EXP-2lsv-pdb1-B-0-A-0.pdb	P25638	EXP	A	703	TA703I	93.00436	92.08258	-0.921780000000001	0.0197998232315294	0.0166375178437181	0.0242318385600399
687	687	P02829	703	T	T	19.92834	2087709	chr16	96517	G	A	HSP82	synonymous_variant	c.2109C>T	p.Thr703Thr	threonine	Thr	threonine	Thr	P02829	P02829-P25638-EXP-2lsv-pdb1-B-0-A-0.pdb	P25638	EXP	A	703	TA703T	93.03454	93.02618	-0.00836000000000183	0.00182565056897703	0.0014237275020182	0.0024296090220408
688	688	P02829	704	E	K	7.70936	2087708	chr16	96516	C	T	HSP82	missense_variant	c.2110G>A	p.Glu704Lys	glutamic acid	Glu	lysine	Lys	P02829	P02829-P25638-EXP-2lsv-pdb1-B-0-A-0.pdb	P25638	EXP	A	704	EA704K	92.55066	92.54194	-0.00872000000000226	0.121652057113722	0.0377670226520451	0.124124562436288
689	689	P02829	708	V	V	22.8401	2087707	chr16	96502	T	C	HSP82	synonymous_variant	c.2124A>G	p.Val708Val	valine	Val	valine	Val	P02829	P02829-P38825-EXP-3fp2-pdb1-Q-0-A-0.pdb	P38825	EXP	A	708	VA708V	-179.227	-179.238	-0.0110000000000014	0.00961769203083505	0	0.00961769203083506
690	690	P02829	708	V	V	22.8401	2087707	chr16	96502	T	C	HSP82	synonymous_variant	c.2124A>G	p.Val708Val	valine	Val	valine	Val	P02829	P02829-P25638-EXP-2lsv-pdb1-B-0-A-0.pdb	P25638	EXP	A	708	VA708V	93.03448	93.03466	0.000180000000000291	8.36660026493909e-05	0.000421900462191744	0.000402492235950613
691	691	P02994	21	S	S	18.1361	2193945	chr16	700656	T	C	TEF1	synonymous_variant	c.63T>C	p.Ser21Ser	serine	Ser	serine	Ser	P02994	P02994-P32471-EXP-1f60-pdb1-A-0-B-0.pdb	P32471	EXP	A	21	SA21S	-80.52858	-80.5288	-0.000220000000001619	0.000258843582111802	0	0.000258843582111802
692	692	P02994	70	G	G	10.4406	138616	chr2	477880	T	G	TEF2	synonymous_variant	c.210T>G	p.Gly70Gly	glycine	Gly	glycine	Gly	P02994	P02994-P32471-EXP-1f60-pdb1-A-0-B-0.pdb	P32471	EXP	A	70	GA70G	-80.5283	-80.5283	0	0	0	0
693	693	P02994	73	I	I	12.76519	2193957	chr16	700812	C	T	TEF1	synonymous_variant	c.219C>T	p.Ile73Ile	isoleucine	Ile	isoleucine	Ile	P02994	P02994-P32471-EXP-1f60-pdb1-A-0-B-0.pdb	P32471	EXP	A	73	IA73I	-80.5283	-80.52882	-0.000520000000000209	0	4.47213595451251e-05	4.47213595451252e-05
694	694	P02994	74	D	D	4.4692	138617	chr2	477892	T	C	TEF2	synonymous_variant	c.222T>C	p.Asp74Asp	aspartic acid	Asp	aspartic acid	Asp	P02994	P02994-P32471-EXP-1f60-pdb1-A-0-B-0.pdb	P32471	EXP	A	74	DA74D	-80.56132	-80.56528	-0.00396000000000073	0.0137237749908671	0.0102898979586761	0.0164463673800566
695	695	P02994	77	L	L	13.7965	138618	chr2	477899	T	C	TEF2	synonymous_variant	c.229T>C	p.Leu77Leu	leucine	Leu	leucine	Leu	P02994	P02994-P32471-EXP-1f60-pdb1-A-0-B-0.pdb	P32471	EXP	A	77	LA77L	-80.5283	-80.5504	-0.0220999999999947	0	0	0
696	696	P02994	91	D	D	4.4693	138623	chr2	477943	T	C	TEF2	synonymous_variant	c.273T>C	p.Asp91Asp	aspartic acid	Asp	aspartic acid	Asp	P02994	P02994-P32471-EXP-1f60-pdb1-A-0-B-0.pdb	P32471	EXP	A	91	DA91D	-80.52864	-80.52862	2.00000000006646e-05	0.000497995983916106	0.000614003257318746	0.00066483080553967
697	697	P02994	92	A	A	1.621	138624	chr2	477946	T	A	TEF2	synonymous_variant	c.276T>A	p.Ala92Ala	alanine	Ala	alanine	Ala	P02994	P02994-P32471-EXP-1f60-pdb1-A-0-B-0.pdb	P32471	EXP	A	92	AA92A	-80.5283	-80.5283	0	0	0	0
698	698	P02994	92	A	A	1.97024	2193960	chr16	700869	T	C	TEF1	synonymous_variant	c.276T>C	p.Ala92Ala	alanine	Ala	alanine	Ala	P02994	P02994-P32471-EXP-1f60-pdb1-A-0-B-0.pdb	P32471	EXP	A	92	AA92A	-80.5283	-80.5283	0	0	0	0
699	699	P02994	94	G	G	10.75171	2193961	chr16	700875	T	C	TEF1	synonymous_variant	c.282T>C	p.Gly94Gly	glycine	Gly	glycine	Gly	P02994	P02994-P32471-EXP-1f60-pdb1-A-0-B-0.pdb	P32471	EXP	A	94	GA94G	-80.5283	-80.5283	0	0	0	0
700	700	P02994	95	H	H	11.28128	2193962	chr16	700878	C	T	TEF1	synonymous_variant	c.285C>T	p.His95His	histidine	His	histidine	His	P02994	P02994-P32471-EXP-1f60-pdb1-A-0-B-0.pdb	P32471	EXP	A	95	HA95H	-80.5162	-80.53746	-0.0212600000000037	0.0126178445068858	0.00887654211953796	0.0197376037045977
701	701	P02994	98	F	F	16.2724	138625	chr2	477964	C	T	TEF2	synonymous_variant	c.294C>T	p.Phe98Phe	phenylalanine	Phe	phenylalanine	Phe	P02994	P02994-P32471-EXP-1f60-pdb1-A-0-B-0.pdb	P32471	EXP	A	98	FA98F	-80.5283	-80.53516	-0.00685999999999751	0	0.00221201265819096	0.00221201265819096
702	702	P02994	251	V	V	22.5357	138647	chr2	478423	T	C	TEF2	synonymous_variant	c.753T>C	p.Val251Val	valine	Val	valine	Val	P02994	P02994-P32471-EXP-1f60-pdb1-A-0-B-0.pdb	P32471	EXP	A	251	VA251V	-80.62156	-80.6216	-4.00000000013278e-05	0.000114017542513699	7.07106781210021e-05	8.94427191029607e-05
703	703	P02994	251	V	V	22.88265	2194001	chr16	701346	T	G	TEF1	synonymous_variant	c.753T>G	p.Val251Val	valine	Val	valine	Val	P02994	P02994-P32471-EXP-1f60-pdb1-A-0-B-0.pdb	P32471	EXP	A	251	VA251V	-80.62156	-80.6216	-4.00000000013278e-05	0.000114017542513699	7.07106781210021e-05	8.94427191029607e-05
704	704	P02994	254	I	I	12.4616	138648	chr2	478432	C	T	TEF2	synonymous_variant	c.762C>T	p.Ile254Ile	isoleucine	Ile	isoleucine	Ile	P02994	P02994-P32471-EXP-1f60-pdb1-A-0-B-0.pdb	P32471	EXP	A	254	IA254I	-80.82366	-80.83282	-0.00915999999999712	0.00645933433102637	0.00827810364757467	0.00518681019510014
705	705	P02994	262	V	V	22.88266	2194005	chr16	701379	C	T	TEF1	synonymous_variant	c.786C>T	p.Val262Val	valine	Val	valine	Val	P02994	P02994-P32471-EXP-1f60-pdb1-A-0-B-0.pdb	P32471	EXP	A	262	VA262V	-80.75266	-80.75434	-0.00167999999999893	0.00218929212304169	0.000887693640849299	0.00273806501019154
706	706	P02994	289	S	S	18.136104	2194020	chr16	701460	C	G	TEF1	synonymous_variant	c.867C>G	p.Ser289Ser	serine	Ser	serine	Ser	P02994	P02994-P32471-EXP-1f60-pdb1-A-0-B-0.pdb	P32471	EXP	A	289	SA289S	-80.54432	-80.54978	-0.00546000000000219	0.0148689945860485	0.00764473675151408	0.0123269217568697
707	707	P02994	294	H	H	11.28129	2194021	chr16	701475	C	T	TEF1	synonymous_variant	c.882C>T	p.His294His	histidine	His	histidine	His	P02994	P02994-P32471-EXP-1f60-pdb1-A-0-B-0.pdb	P32471	EXP	A	294	HA294H	-80.51398	-80.51292	0.00106000000000109	0.00809765398124726	0.00160841536923391	0.00744399086512116
708	708	P02994	305	N	N	3.4572	138658	chr2	478585	C	T	TEF2	synonymous_variant	c.915C>T	p.Asn305Asn	asparagine	Asn	asparagine	Asn	P02994	P02994-P32471-EXP-1f60-pdb1-A-0-B-0.pdb	P32471	EXP	A	305	NA305N	-80.5283	-80.5283	0	0	0	0
709	709	P02994	305	N	N	3.76295	2194024	chr16	701508	C	T	TEF1	synonymous_variant	c.915C>T	p.Asn305Asn	asparagine	Asn	asparagine	Asn	P02994	P02994-P32471-EXP-1f60-pdb1-A-0-B-0.pdb	P32471	EXP	A	305	NA305N	-80.5283	-80.5283	0	0	0	0
710	710	P02994	306	V	V	22.5359	138659	chr2	478588	T	C	TEF2	synonymous_variant	c.918T>C	p.Val306Val	valine	Val	valine	Val	P02994	P02994-P32471-EXP-1f60-pdb1-A-0-B-0.pdb	P32471	EXP	A	306	VA306V	-80.58542	-80.5913	-0.00587999999999625	0.00665860345718583	0.000636396103065572	0.00622229861064964
711	711	P02994	306	V	V	22.8827	2194025	chr16	701511	T	C	TEF1	synonymous_variant	c.918T>C	p.Val306Val	valine	Val	valine	Val	P02994	P02994-P32471-EXP-1f60-pdb1-A-0-B-0.pdb	P32471	EXP	A	306	VA306V	-80.58542	-80.5913	-0.00587999999999625	0.00665860345718583	0.000636396103065572	0.00622229861064964
712	712	P02994	307	G	G	10.4411	138660	chr2	478591	T	G	TEF2	synonymous_variant	c.921T>G	p.Gly307Gly	glycine	Gly	glycine	Gly	P02994	P02994-P32471-EXP-1f60-pdb1-A-0-B-0.pdb	P32471	EXP	A	307	GA307G	-80.5283	-80.5283	0	0	0	0
713	713	P02994	308	F	F	16.46306	2194026	chr16	701517	C	T	TEF1	synonymous_variant	c.924C>T	p.Phe308Phe	phenylalanine	Phe	phenylalanine	Phe	P02994	P02994-P32471-EXP-1f60-pdb1-A-0-B-0.pdb	P32471	EXP	A	308	FA308F	-80.61128	-80.61166	-0.000379999999998405	0.00379433788690635	0.00394499683143166	0.0053438749985394
714	714	P03069	113	L	L	13.34728	577875	chr5	139425	T	C	GCN4	synonymous_variant	c.339A>G	p.Leu113Leu	leucine	Leu	leucine	Leu	P03069	P03069-P19659-EXP-2lpb-pdb1-B-0-A-0.pdb	P19659	EXP	A	113	LA113L	63.2718	63.27194	0.000140000000000384	0	0.00031304951685083	0.00031304951685083
715	715	P03069	116	N	D	3.20007	577873	chr5	139418	T	C	GCN4	missense_variant	c.346A>G	p.Asn116Asp	asparagine	Asn	aspartic acid	Asp	P03069	P03069-P19659-EXP-2lpb-pdb1-B-0-A-0.pdb	P19659	EXP	A	116	NA116D	63.2718	63.74634	0.474540000000002	0	0.0101115280744292	0.0101115280744292
716	716	P03069	116	N	N	3.20006	577872	chr5	139416	G	A	GCN4	synonymous_variant	c.348C>T	p.Asn116Asn	asparagine	Asn	asparagine	Asn	P03069	P03069-P19659-EXP-2lpb-pdb1-B-0-A-0.pdb	P19659	EXP	A	116	NA116N	63.2718	63.2695	-0.00229999999999819	0	0	0
717	717	P03069	125	D	A	4.20276	577871	chr5	139390	T	G	GCN4	missense_variant	c.374A>C	p.Asp125Ala	aspartic acid	Asp	alanine	Ala	P03069	P03069-P19659-EXP-2lpb-pdb1-B-0-A-0.pdb	P19659	EXP	A	125	DA125A	63.27174	63.3046	0.0328600000000009	0.000134164078648086	0	0.000134164078648108
718	718	P03069	127	D	D	4.20275	577870	chr5	139383	G	A	GCN4	synonymous_variant	c.381C>T	p.Asp127Asp	aspartic acid	Asp	aspartic acid	Asp	P03069	P03069-P19659-EXP-2lpb-pdb1-B-0-A-0.pdb	P19659	EXP	A	127	DA127D	63.24864	63.22784	-0.0207999999999984	0.013316080504413	0.00113490087672881	0.0135523060768259
719	719	P03069	133	D	Y	4.20274	577867	chr5	139367	C	A	GCN4	missense_variant	c.397G>T	p.Asp133Tyr	aspartic acid	Asp	tyrosine	Tyr	P03069	P03069-P19659-EXP-2lpb-pdb1-B-0-A-0.pdb	P19659	EXP	A	133	DA133Y	63.25364	63.82036	0.566720000000002	0.0250877061526163	0.0518483654515738	0.0354834045717144
720	720	P03962	7	K	K	14.20391	573812	chr5	116187	G	A	URA3	synonymous_variant	c.21G>A	p.Lys7Lys	lysine	Lys	lysine	Lys	P03962	P03962-P03962-EXP-3gdt-pdb2-B-0-C-0.pdb	P03962	EXP	A	7	KA7K	-87.978	-87.9789	-0.000900000000001455	0	0	0
721	721	P03962	14	P	P	17.17614	573813	chr5	116208	T	C	URA3	synonymous_variant	c.42T>C	p.Pro14Pro	proline	Pro	proline	Pro	P03962	P03962-P03962-EXP-3gdt-pdb2-B-0-C-0.pdb	P03962	EXP	B	14	PB14P	-87.97846	-87.97854	-8.00000000054986e-05	0.000536656314600552	0.000288097205821897	0.000798122797572832
722	722	P03962	26	H	Y	11.7331	573818	chr5	116242	C	T	URA3	missense_variant	c.76C>T	p.His26Tyr	histidine	His	tyrosine	Tyr	P03962	P03962-P03962-EXP-3gdt-pdb2-B-0-C-0.pdb	P03962	EXP	A	26	HA26Y	-87.97872	-89.81444	-1.83572000000001	0.00094180677423787	0.00670730944567387	0.00624155429360642
723	723	P03962	249	E	E	7.19478	573906	chr5	116913	A	G	URA3	synonymous_variant	c.747A>G	p.Glu249Glu	glutamic acid	Glu	glutamic acid	Glu	P03962	P03962-P03962-EXP-3gdt-pdb2-B-0-C-0.pdb	P03962	EXP	A	249	EA249E	-87.978	-87.978	0	0	0	0
724	724	P03965	246	N	N	3.42162	1228885	chr10	632204	G	A	CPA2	synonymous_variant	c.738C>T	p.Asn246Asn	asparagine	Asn	asparagine	Asn	P03965	P03965-P07258-MDD-CPSase_L_D2-GATase-1bxr-G-128-335-H-194-373.pdb	P07258	MDD	A	98	NA98N	164.024	164.0254	0.001400000000001	0	0.00517687164221161	0.00517687164221162
725	725	P03965	282	M	T	15.9979	1228879	chr10	632097	A	G	CPA2	missense_variant	c.845T>C	p.Met282Thr	methionine	Met	threonine	Thr	P03965	P03965-P07258-MDD-CPSase_L_D2-GATase-1bxr-G-128-335-H-194-373.pdb	P07258	MDD	A	134	MA134T	164.0172	165.6	1.5828	0.0141138230115058	0.0207484939212527	0.00704982269280665
726	726	P03965	285	S	S	18.75239	1228878	chr10	632087	G	A	CPA2	synonymous_variant	c.855C>T	p.Ser285Ser	serine	Ser	serine	Ser	P03965	P03965-P07258-MDD-CPSase_L_D2-GATase-1bxr-G-128-335-H-194-373.pdb	P07258	MDD	A	137	SA137S	164.024	164.024	0	0	0	0
727	727	P03965	328	L	S	13.73034	1228864	chr10	631959	A	G	CPA2	missense_variant	c.983T>C	p.Leu328Ser	leucine	Leu	serine	Ser	P03965	P03965-P07258-MDD-CPSase_L_D2-GATase-1bxr-G-128-335-H-194-373.pdb	P07258	MDD	B	344	LB344S	163.9746	167.0946	3.12	0.0331255188638655	0.0411740209355349	0.0250699022734411
728	728	P04037	9	R	K	2.20842	744721	chr7	150146	C	T	COX4	missense_variant	c.26G>A	p.Arg9Lys	arginine	Arg	lysine	Lys	P04037	P04037-P10507-EXP-1hr8-pdb1-O-0-B-0.pdb	P10507	EXP	A	9	RA9K	0.59468	0.5947756	9.56000000000161e-05	0.00909692445280272	0.0158683713972165	0.00937227212579745
729	729	P04037	10	F	L	16.15151	744720	chr7	150144	A	G	COX4	missense_variant	c.28T>C	p.Phe10Leu	phenylalanine	Phe	leucine	Leu	P04037	P04037-P10507-EXP-1hr8-pdb1-O-0-B-0.pdb	P10507	EXP	A	10	FA10L	0.5999294	4.123526	3.5235966	0.00210100947165879	0.351223350917902	0.352626854063612
730	730	P04037	13	P	P	17.22425	744719	chr7	150133	T	A	COX4	synonymous_variant	c.39A>T	p.Pro13Pro	proline	Pro	proline	Pro	P04037	P04037-P10507-EXP-1hr8-pdb1-O-0-B-0.pdb	P10507	EXP	A	13	PA13P	0.5466044	0.537809	-0.00879540000000001	0.00622673893783897	0.0043351998223842	0.00649178698818747
731	731	P04037	14	A	A	1.32712	744718	chr7	150130	G	A	COX4	synonymous_variant	c.42C>T	p.Ala14Ala	alanine	Ala	alanine	Ala	P04037	P04037-P10507-EXP-1hr8-pdb1-O-0-B-0.pdb	P10507	EXP	A	14	AA14A	0.600869	0.600869	0	0	0	0
732	732	P04037	15	T	R	19.32223	744717	chr7	150128	G	C	COX4	missense_variant	c.44C>G	p.Thr15Arg	threonine	Thr	arginine	Arg	P04037	P04037-P10507-EXP-1hr8-pdb1-O-0-B-0.pdb	P10507	EXP	A	15	TA15R	0.1779744	0.54008646	0.36211206	0.0517868605806531	0.325679079275148	0.278657963627936
733	733	P04050	3	G	G	10.10511	306164	chr4	210553	T	C	RPO21	synonymous_variant	c.9A>G	p.Gly3Gly	glycine	Gly	glycine	Gly	P04050	P04050-P29055-EXP-4bbr-pdb1-A-0-M-0.pdb	P29055	EXP	A	3	GA3G	479.232	479.232	0	0	0	0
734	734	P04050	11	L	L	13.1813	306162	chr4	210529	G	T	RPO21	synonymous_variant	c.33C>A	p.Leu11Leu	leucine	Leu	leucine	Leu	P04050	P04050-P34087-EXP-4by7-pdb1-A-0-G-0.pdb	P34087	EXP	A	11	LA11L	380.826	380.8262	0.000199999999995271	0	0.000447213595489383	0.000447213595489383
735	735	P04050	12	R	C	2.8322	306161	chr4	210528	G	A	RPO21	missense_variant	c.34C>T	p.Arg12Cys	arginine	Arg	cysteine	Cys	P04050	P04050-P34087-EXP-4by7-pdb1-A-0-G-0.pdb	P34087	EXP	A	12	RA12C	380.7418	381.0456	0.303800000000024	0.040251708038298	0.00194935886896235	0.0404314234228819
736	736	P04050	12	R	C	2.8322	306161	chr4	210528	G	A	RPO21	missense_variant	c.34C>T	p.Arg12Cys	arginine	Arg	cysteine	Cys	P04050	P04050-P20433-EXP-3hou-pdb1-A-0-D-0.pdb	P20433	EXP	A	12	RA12C	1138.02	1138.54	0.519999999999982	0	0	0
737	737	P04050	12	R	C	2.8322	306161	chr4	210528	G	A	RPO21	missense_variant	c.34C>T	p.Arg12Cys	arginine	Arg	cysteine	Cys	P04050	P04050-P20433-EXP-3hou-pdb1-A-0-D-0.pdb	P20433	EXP	B	12	RB12C	1138.02	1138.6	0.579999999999927	0	0	0
738	738	P04050	38	P	L	17.9342	306154	chr4	210449	G	A	RPO21	missense_variant	c.113C>T	p.Pro38Leu	proline	Pro	leucine	Leu	P04050	P04050-P29055-EXP-4bbr-pdb1-A-0-M-0.pdb	P29055	EXP	A	38	PA38L	477.9874	480.1668	2.17940000000002	0.527806593365414	0.217172051608862	0.438957059403315
739	739	P04050	38	P	P	17.9341	306153	chr4	210448	T	C	RPO21	synonymous_variant	c.114A>G	p.Pro38Pro	proline	Pro	proline	Pro	P04050	P04050-P29055-EXP-4bbr-pdb1-A-0-M-0.pdb	P29055	EXP	A	38	PA38P	479.093	479.1242	0.0311999999999898	0.00663324958072105	0.00983361581513354	0.0153199216708112
740	740	P04050	39	E	E	7.9939	306152	chr4	210445	C	T	RPO21	synonymous_variant	c.117G>A	p.Glu39Glu	glutamic acid	Glu	glutamic acid	Glu	P04050	P04050-P29055-EXP-4bbr-pdb1-A-0-M-0.pdb	P29055	EXP	A	39	EA39E	479.2392	479.2398	0.00059999999999719	0.0152872495891263	0.0361690475406894	0.0332986486212417
741	741	P04050	45	Q	H	8.6035	306150	chr4	210427	C	A	RPO21	missense_variant	c.135G>T	p.Gln45His	glutamine	Gln	histidine	His	P04050	P04050-P29055-EXP-4bbr-pdb1-A-0-M-0.pdb	P29055	EXP	A	45	QA45H	479.1706	479.1444	-0.026199999999983	0.00450555213043642	0.00931665175907889	0.00690651865993284
742	742	P04050	47	R	R	2.8319	306148	chr4	210421	T	C	RPO21	synonymous_variant	c.141A>G	p.Arg47Arg	arginine	Arg	arginine	Arg	P04050	P04050-P38902-EXP-1twf-pdb1-A-0-K-0.pdb	P38902	EXP	B	47	RB47R	607.2072	607.0006	-0.206600000000026	0.334681490375569	0.52982902902726	0.493157479918949
743	743	P04050	50	I	I	12.10538	306146	chr4	210412	A	T	RPO21	synonymous_variant	c.150T>A	p.Ile50Ile	isoleucine	Ile	isoleucine	Ile	P04050	P04050-P29055-EXP-4bbr-pdb1-A-0-M-0.pdb	P29055	EXP	A	50	IA50I	479.2204	479.21	-0.0103999999999814	0.0116961532137644	0.00447213595499551	0.0147918896696689
744	744	P04050	53	L	I	13.18129	306144	chr4	210405	G	T	RPO21	missense_variant	c.157C>A	p.Leu53Ile	leucine	Leu	isoleucine	Ile	P04050	P04050-P29055-EXP-4bbr-pdb1-A-0-M-0.pdb	P29055	EXP	A	53	LA53I	478.845	484.5142	5.66919999999999	0.307629647465901	0.535950744005466	0.298343258680354
745	745	P04050	59	G	G	10.10508	306142	chr4	210385	G	A	RPO21	synonymous_variant	c.177C>T	p.Gly59Gly	glycine	Gly	glycine	Gly	P04050	P04050-P34087-EXP-4by7-pdb1-A-0-G-0.pdb	P34087	EXP	B	59	GB59G	380.826	380.826	0	0	0	0
746	746	P04050	61	I	I	12.10537	306141	chr4	210379	A	G	RPO21	synonymous_variant	c.183T>C	p.Ile61Ile	isoleucine	Ile	isoleucine	Ile	P04050	P04050-P34087-EXP-4by7-pdb1-A-0-G-0.pdb	P34087	EXP	B	61	IB61I	380.7008	380.6522	-0.0485999999999991	0.056477429119963	0.0589296190383124	0.069442782202352
747	747	P04050	63	R	R	2.8318	306140	chr4	210373	A	G	RPO21	synonymous_variant	c.189T>C	p.Arg63Arg	arginine	Arg	arginine	Arg	P04050	P04050-P29055-EXP-4bbr-pdb1-A-0-M-0.pdb	P29055	EXP	A	63	RA63R	479.264	479.25	-0.01400000000001	0	0	0
748	748	P04050	86	L	L	13.18128	306136	chr4	210306	A	G	RPO21	synonymous_variant	c.256T>C	p.Leu86Leu	leucine	Leu	leucine	Leu	P04050	P04050-P29055-EXP-4bbr-pdb1-A-0-M-0.pdb	P29055	EXP	B	86	LB86L	479.8186	479.8236	0.00500000000000682	0.0222777916320293	0.0271808756297584	0.0111803398875142
749	749	P04050	90	V	I	22.12386	306135	chr4	210294	C	T	RPO21	missense_variant	c.268G>A	p.Val90Ile	valine	Val	isoleucine	Ile	P04050	P04050-P20434-EXP-1twf-pdb1-A-0-E-0.pdb	P20434	EXP	B	90	VB90I	598.9366	598.027	-0.909599999999978	0.00918150314490876	0.0225721066805865	0.0171842951557622
750	750	P04050	90	V	V	22.12385	306134	chr4	210292	T	C	RPO21	synonymous_variant	c.270A>G	p.Val90Val	valine	Val	valine	Val	P04050	P04050-P20434-EXP-1twf-pdb1-A-0-E-0.pdb	P20434	EXP	B	90	VB90V	598.9464	598.946	-0.000399999999967804	0.00219089023003113	0.00187082869337312	0.00151657508880068
751	751	P04050	123	R	R	2.8316	306125	chr4	210193	T	C	RPO21	synonymous_variant	c.369A>G	p.Arg123Arg	arginine	Arg	arginine	Arg	P04050	P04050-P20434-EXP-1twf-pdb1-A-0-E-0.pdb	P20434	EXP	A	123	RA123R	598.948	598.943	-0.00499999999999545	0	0	0
752	752	P04050	152	V	V	22.12379	306117	chr4	210106	G	A	RPO21	synonymous_variant	c.456C>T	p.Val152Val	valine	Val	valine	Val	P04050	P04050-P07273-EXP-3po3-pdb1-A-0-S-0.pdb	P07273	EXP	B	152	VB152V	499.1908	499.187	-0.00380000000000109	0.00303315017761074	0.00234520787990473	0.00349284983930768
753	753	P04050	156	D	N	4.10491	306115	chr4	210096	C	T	RPO21	missense_variant	c.466G>A	p.Asp156Asn	aspartic acid	Asp	asparagine	Asn	P04050	P04050-P20434-EXP-1twf-pdb1-A-0-E-0.pdb	P20434	EXP	A	156	DA156N	598.9388	598.7756	-0.163199999999984	0.0194730583114176	0.0418066980279678	0.0306789830340185
754	754	P04050	157	D	D	4.1049	306114	chr4	210091	A	G	RPO21	synonymous_variant	c.471T>C	p.Asp157Asp	aspartic acid	Asp	aspartic acid	Asp	P04050	P04050-P20434-EXP-1twf-pdb1-A-0-E-0.pdb	P20434	EXP	A	157	DA157D	598.948	598.948	0	0	0	0
755	755	P04050	158	P	R	17.9338	306113	chr4	210089	G	C	RPO21	missense_variant	c.473C>G	p.Pro158Arg	proline	Pro	arginine	Arg	P04050	P04050-P20434-EXP-1twf-pdb1-A-0-E-0.pdb	P20434	EXP	A	158	PA158R	598.8566	599.8772	1.02060000000001	0.0853803256025808	0.24970322384781	0.16525525710243
756	756	P04050	177	D	D	4.10489	306106	chr4	210031	A	G	RPO21	synonymous_variant	c.531T>C	p.Asp177Asp	aspartic acid	Asp	aspartic acid	Asp	P04050	P04050-P29055-EXP-4bbr-pdb1-A-0-M-0.pdb	P29055	EXP	A	177	DA177D	478.9936	479.006	0.0124000000000138	0.00568330889535976	0.00860232526705397	0.0132400906341432
757	757	P04050	204	T	T	19.13617	306095	chr4	209950	C	T	RPO21	synonymous_variant	c.612G>A	p.Thr204Thr	threonine	Thr	threonine	Thr	P04050	P04050-P20434-EXP-1twf-pdb1-A-0-E-0.pdb	P20434	EXP	B	204	TB204T	598.947	598.871	-0.0760000000000218	0	0	0
758	758	P04050	207	I	I	12.10535	306094	chr4	209941	G	T	RPO21	synonymous_variant	c.621C>A	p.Ile207Ile	isoleucine	Ile	isoleucine	Ile	P04050	P04050-P07273-EXP-3po3-pdb1-A-0-S-0.pdb	P07273	EXP	B	207	IB207I	499.193	499.193	0	0	0	0
759	759	P04050	222	L	F	13.18127	306088	chr4	209896	C	A	RPO21	missense_variant	c.666G>T	p.Leu222Phe	leucine	Leu	phenylalanine	Phe	P04050	P04050-P32569-EXP-4gwq-pdb1-H-0-B-0.pdb	P32569	EXP	B	222	LB222F	844.9276	845.5526	0.625000000000023	0.0364389901067687	0.0899627700774299	0.0606135298427854
760	760	P04050	228	F	L	16.6297	306087	chr4	209880	A	G	RPO21	missense_variant	c.682T>C	p.Phe228Leu	phenylalanine	Phe	leucine	Leu	P04050	P04050-P20433-EXP-3hou-pdb1-A-0-D-0.pdb	P20433	EXP	A	228	FA228L	1137.736	1138.45	0.714000000000033	0.249058226123923	0.212249852767938	0.0527257053058084
761	761	P04050	249	S	S	18.18393	306082	chr4	209815	G	A	RPO21	synonymous_variant	c.747C>T	p.Ser249Ser	serine	Ser	serine	Ser	P04050	P04050-P29055-EXP-4bbr-pdb1-A-0-M-0.pdb	P29055	EXP	A	249	SA249S	479.2162	479.2256	0.00939999999999373	0.0160841536923817	0.0153231850474976	0.0130115333454655
762	762	P04050	257	R	R	2.8313	306081	chr4	209791	T	C	RPO21	synonymous_variant	c.771A>G	p.Arg257Arg	arginine	Arg	arginine	Arg	P04050	P04050-P29055-EXP-4bbr-pdb1-A-0-M-0.pdb	P29055	EXP	A	257	RA257R	479.0656	478.8794	-0.186199999999997	0.187960900189384	0.258578421373486	0.393874599333352
763	763	P04050	259	E	E	7.9937	306080	chr4	209785	C	T	RPO21	synonymous_variant	c.777G>A	p.Glu259Glu	glutamic acid	Glu	glutamic acid	Glu	P04050	P04050-P29055-EXP-4bbr-pdb1-A-0-M-0.pdb	P29055	EXP	A	259	EA259E	479.264	479.264	0	0	0	0
764	764	P04050	264	F	F	16.6296	306079	chr4	209770	A	G	RPO21	synonymous_variant	c.792T>C	p.Phe264Phe	phenylalanine	Phe	phenylalanine	Phe	P04050	P04050-P29055-EXP-4bbr-pdb1-A-0-M-0.pdb	P29055	EXP	A	264	FA264F	479.2134	479.1876	-0.0258000000000038	0.0257157539263336	0.0307619895325519	0.0326756790288939
765	765	P04050	272	A	A	1.13762	306076	chr4	209746	A	G	RPO21	synonymous_variant	c.816T>C	p.Ala272Ala	alanine	Ala	alanine	Ala	P04050	P04050-P29055-EXP-4bbr-pdb1-A-0-M-0.pdb	P29055	EXP	A	272	AA272A	479.264	479.264	0	0	0	0
766	766	P04050	272	A	T	1.13763	306077	chr4	209748	C	T	RPO21	missense_variant	c.814G>A	p.Ala272Thr	alanine	Ala	threonine	Thr	P04050	P04050-P29055-EXP-4bbr-pdb1-A-0-M-0.pdb	P29055	EXP	A	272	AA272T	479.264	482.4174	3.15339999999999	0	0.339834959943803	0.339834959943804
767	767	P04050	278	T	T	19.13614	306075	chr4	209728	T	G	RPO21	synonymous_variant	c.834A>C	p.Thr278Thr	threonine	Thr	threonine	Thr	P04050	P04050-P29055-EXP-4bbr-pdb1-A-0-M-0.pdb	P29055	EXP	A	278	TA278T	479.232	479.232	0	0	0	0
768	768	P04050	288	A	T	1.13761	306072	chr4	209700	C	T	RPO21	missense_variant	c.862G>A	p.Ala288Thr	alanine	Ala	threonine	Thr	P04050	P04050-P29055-EXP-4bbr-pdb1-A-0-M-0.pdb	P29055	EXP	A	288	AA288T	479.205	480.5754	1.37040000000001	0.105408728291366	0.790953412028801	0.735933964428865
769	769	P04050	292	A	A	1.1376	306071	chr4	209686	T	A	RPO21	synonymous_variant	c.876A>T	p.Ala292Ala	alanine	Ala	alanine	Ala	P04050	P04050-P29055-EXP-4bbr-pdb1-A-0-M-0.pdb	P29055	EXP	A	292	AA292A	479.264	479.264	0	0	0	0
770	770	P04050	308	I	I	12.10533	306069	chr4	209638	A	G	RPO21	synonymous_variant	c.924T>C	p.Ile308Ile	isoleucine	Ile	isoleucine	Ile	P04050	P04050-P29055-EXP-4bbr-pdb1-A-0-M-0.pdb	P29055	EXP	A	308	IA308I	479.086	479.0936	0.00760000000001355	0.00905538513812573	0.00981325634027066	0.00841427358718503
771	771	P04050	311	Q	Q	8.6031	306068	chr4	209629	T	C	RPO21	synonymous_variant	c.933A>G	p.Gln311Gln	glutamine	Gln	glutamine	Gln	P04050	P04050-P29055-EXP-4bbr-pdb1-A-0-M-0.pdb	P29055	EXP	A	311	QA311Q	479.1398	479.1454	0.00559999999999264	0.00909395403551139	0.01732916616575	0.0143979165159422
772	772	P04050	317	K	K	14.10398	306067	chr4	209611	C	T	RPO21	synonymous_variant	c.951G>A	p.Lys317Lys	lysine	Lys	lysine	Lys	P04050	P04050-P29055-EXP-4bbr-pdb1-A-0-M-0.pdb	P29055	EXP	A	317	KA317K	479.1892	479.1892	0	0.00402492235948071	0.00402492235948071	0
773	773	P04050	319	G	G	10.10505	306066	chr4	209605	G	A	RPO21	synonymous_variant	c.957C>T	p.Gly319Gly	glycine	Gly	glycine	Gly	P04050	P04050-P29055-EXP-4bbr-pdb1-A-0-M-0.pdb	P29055	EXP	A	319	GA319G	479.232	479.232	0	0	0	0
774	774	P04050	359	L	L	13.18125	306059	chr4	209485	C	T	RPO21	synonymous_variant	c.1077G>A	p.Leu359Leu	leucine	Leu	leucine	Leu	P04050	P04050-P38902-EXP-1twf-pdb1-A-0-K-0.pdb	P38902	EXP	A	359	LA359L	607.4966	607.4358	-0.0607999999999948	0.0353878510226552	0.0399023808813609	0.0485252511585373
775	775	P04050	404	Y	Y	21.4866	306047	chr4	209350	G	A	RPO21	synonymous_variant	c.1212C>T	p.Tyr404Tyr	tyrosine	Tyr	tyrosine	Tyr	P04050	P04050-P29055-EXP-4bbr-pdb1-A-0-M-0.pdb	P29055	EXP	A	404	YA404Y	479.2232	479.2108	-0.0124000000000138	0.0139713993572746	0.0138996402831309	0.0160872620417668
776	776	P04050	411	D	D	4.10486	306045	chr4	209329	G	A	RPO21	synonymous_variant	c.1233C>T	p.Asp411Asp	aspartic acid	Asp	aspartic acid	Asp	P04050	P04050-P29055-EXP-4bbr-pdb1-A-0-M-0.pdb	P29055	EXP	A	411	DA411D	479.1838	479.1898	0.00599999999999456	0.0110317722964053	0.0156428897586023	0.00868907359848874
777	777	P04050	414	D	N	4.10485	306044	chr4	209322	C	T	RPO21	missense_variant	c.1240G>A	p.Asp414Asn	aspartic acid	Asp	asparagine	Asn	P04050	P04050-P29055-EXP-4bbr-pdb1-A-0-M-0.pdb	P29055	EXP	A	414	DA414N	477.5942	478.1708	0.576599999999996	0.627277211446422	0.608624432634768	0.0869959769184655
778	778	P04050	463	I	I	12.10529	306034	chr4	209173	A	T	RPO21	synonymous_variant	c.1389T>A	p.Ile463Ile	isoleucine	Ile	isoleucine	Ile	P04050	P04050-P38902-EXP-1twf-pdb1-A-0-K-0.pdb	P38902	EXP	A	463	IA463I	607.5952	607.5594	-0.0358000000000175	0.0183221177815321	0.00968504001025891	0.0239729013680189
779	779	P04050	463	I	T	12.1053	306035	chr4	209174	A	G	RPO21	missense_variant	c.1388T>C	p.Ile463Thr	isoleucine	Ile	threonine	Thr	P04050	P04050-P38902-EXP-1twf-pdb1-A-0-K-0.pdb	P38902	EXP	A	463	IA463T	607.5116	610.184	2.67239999999999	0.163958226387089	0.199569536753493	0.0407713134446463
780	780	P04050	483	D	D	4.10484	306029	chr4	209113	G	A	RPO21	synonymous_variant	c.1449C>T	p.Asp483Asp	aspartic acid	Asp	aspartic acid	Asp	P04050	P04050-P07273-EXP-3po3-pdb1-A-0-S-0.pdb	P07273	EXP	A	483	DA483D	499.193	499.193	0	0	0	0
781	781	P04050	555	D	G	4.10482	306013	chr4	208898	T	C	RPO21	missense_variant	c.1664A>G	p.Asp555Gly	aspartic acid	Asp	glycine	Gly	P04050	P04050-P38902-EXP-1twf-pdb1-A-0-K-0.pdb	P38902	EXP	A	555	DA555G	607.9134	609.9504	2.03699999999999	0.00709224929059145	0.0451586093674166	0.0437492857084344
782	782	P04050	564	A	V	1.13757	306012	chr4	208871	G	A	RPO21	missense_variant	c.1691C>T	p.Ala564Val	alanine	Ala	valine	Val	P04050	P04050-P20436-EXP-1twf-pdb1-A-0-H-0.pdb	P20436	EXP	A	564	AA564V	689.609	690.0544	0.44539999999995	0	0.00357770876400721	0.00357770876400706
783	783	P04050	565	I	I	12.10525	306011	chr4	208867	A	G	RPO21	synonymous_variant	c.1695T>C	p.Ile565Ile	isoleucine	Ile	isoleucine	Ile	P04050	P04050-P20436-EXP-1twf-pdb1-A-0-H-0.pdb	P20436	EXP	A	565	IA565I	689.6084	689.6124	0.00399999999999636	0.00134164078651899	0.00694982014156422	0.00821583836260115
784	784	P04050	567	K	K	14.10396	306010	chr4	208861	C	T	RPO21	synonymous_variant	c.1701G>A	p.Lys567Lys	lysine	Lys	lysine	Lys	P04050	P04050-P20436-EXP-1twf-pdb1-A-0-H-0.pdb	P20436	EXP	A	567	KA567K	689.609	689.549	-0.0600000000000591	0	0	0
785	785	P04050	568	P	P	17.9332	306009	chr4	208858	G	A	RPO21	synonymous_variant	c.1704C>T	p.Pro568Pro	proline	Pro	proline	Pro	P04050	P04050-P16370-EXP-1twf-pdb2-A-0-C-0.pdb	P16370	EXP	A	568	PA568P	714.1714	714.1708	-0.000600000000008549	0.000547722557492214	0.000447213595540225	0.000894427191023251
786	786	P04050	568	P	P	17.9332	306009	chr4	208858	G	A	RPO21	synonymous_variant	c.1704C>T	p.Pro568Pro	proline	Pro	proline	Pro	P04050	P04050-P20436-EXP-1twf-pdb1-A-0-H-0.pdb	P20436	EXP	A	568	PA568P	689.612	689.6124	0.000399999999967804	0.00519615242268221	0.0040373258476305	0.00723187389268179
787	787	P04050	573	S	S	18.18389	306008	chr4	208843	G	A	RPO21	synonymous_variant	c.1719C>T	p.Ser573Ser	serine	Ser	serine	Ser	P04050	P04050-P20436-EXP-1twf-pdb1-A-0-H-0.pdb	P20436	EXP	A	573	SA573S	689.6028	689.5946	-0.00820000000001073	0.0138636214605268	0.0114586212085282	0.0081363382427341
788	788	P04050	591	F	F	16.6293	306001	chr4	208789	A	G	RPO21	synonymous_variant	c.1773T>C	p.Phe591Phe	phenylalanine	Phe	phenylalanine	Phe	P04050	P04050-P07273-EXP-3po3-pdb1-A-0-S-0.pdb	P07273	EXP	A	591	FA591F	499.193	499.1966	0.00360000000002857	0	0.00698569967862471	0.00698569967862473
789	789	P04050	591	F	F	16.6293	306001	chr4	208789	A	G	RPO21	synonymous_variant	c.1773T>C	p.Phe591Phe	phenylalanine	Phe	phenylalanine	Phe	P04050	P04050-P20436-EXP-1twf-pdb1-A-0-H-0.pdb	P20436	EXP	A	591	FA591F	689.5308	689.5324	0.00160000000003039	0.0158335087709468	0.0181879080710184	0.0297875813049552
790	790	P04050	598	L	L	13.18119	306000	chr4	208768	A	G	RPO21	synonymous_variant	c.1794T>C	p.Leu598Leu	leucine	Leu	leucine	Leu	P04050	P04050-P20436-EXP-1twf-pdb1-A-0-H-0.pdb	P20436	EXP	A	598	LA598L	689.5716	689.5304	-0.0412000000000035	0.0325699247773282	0.0352462763990869	0.0244989795706152
791	791	P04050	600	P	L	17.933	305999	chr4	208763	G	A	RPO21	missense_variant	c.1799C>T	p.Pro600Leu	proline	Pro	leucine	Leu	P04050	P04050-P20436-EXP-1twf-pdb1-A-0-H-0.pdb	P20436	EXP	A	600	PA600L	689.609	691.4262	1.81719999999996	0	0.0308820336118118	0.0308820336118112
792	792	P04050	611	Q	K	8.6027	305996	chr4	208731	G	T	RPO21	missense_variant	c.1831C>A	p.Gln611Lys	glutamine	Gln	lysine	Lys	P04050	P04050-P20436-EXP-1twf-pdb1-A-0-H-0.pdb	P20436	EXP	A	611	QA611K	689.5544	688.8752	-0.679199999999992	0.0197053292284273	0.0787762654611283	0.0817875296117886
793	793	P04050	672	D	D	4.10481	305973	chr4	208546	G	A	RPO21	synonymous_variant	c.2016C>T	p.Asp672Asp	aspartic acid	Asp	aspartic acid	Asp	P04050	P04050-P16370-EXP-1twf-pdb2-A-0-C-0.pdb	P16370	EXP	A	672	DA672D	714.173	714.173	0	0	0	0
794	794	P04050	694	T	T	19.13606	305966	chr4	208480	C	T	RPO21	synonymous_variant	c.2082G>A	p.Thr694Thr	threonine	Thr	threonine	Thr	P04050	P04050-P27999-EXP-1twf-pdb2-A-1-I-1.pdb	P27999	EXP	A	694	TA694T	644.0558	643.854	-0.201800000000048	0.000447213595540225	0.112365475124689	0.112812676592686
795	795	P04050	704	A	A	1.13753	305964	chr4	208450	A	G	RPO21	synonymous_variant	c.2112T>C	p.Ala704Ala	alanine	Ala	alanine	Ala	P04050	P04050-P36106-EXP-4by7-pdb1-A-0-X-0.pdb	P36106	EXP	A	704	AA704A	459.104	459.104	0	0	0	0
796	796	P04050	704	A	A	1.13753	305964	chr4	208450	A	G	RPO21	synonymous_variant	c.2112T>C	p.Ala704Ala	alanine	Ala	alanine	Ala	P04050	P04050-P07273-EXP-3po3-pdb1-A-0-S-0.pdb	P07273	EXP	A	704	AA704A	499.193	499.193	0	0	0	0
797	797	P04050	707	G	G	10.10496	305963	chr4	208441	A	G	RPO21	synonymous_variant	c.2121T>C	p.Gly707Gly	glycine	Gly	glycine	Gly	P04050	P04050-P07273-EXP-3po3-pdb1-A-0-S-0.pdb	P07273	EXP	A	707	GA707G	498.905	498.905	0	0	0	0
798	798	P04050	710	L	L	13.18118	305962	chr4	208432	G	A	RPO21	synonymous_variant	c.2130C>T	p.Leu710Leu	leucine	Leu	leucine	Leu	P04050	P04050-P27999-EXP-1twf-pdb2-A-1-I-1.pdb	P27999	EXP	A	710	LA710L	644.056	644.0566	0.000599999999985812	0	0.00134164078646815	0.00134164078646815
799	799	P04050	714	F	F	16.6292	305960	chr4	208420	A	G	RPO21	synonymous_variant	c.2142T>C	p.Phe714Phe	phenylalanine	Phe	phenylalanine	Phe	P04050	P04050-P27999-EXP-1twf-pdb2-A-1-I-1.pdb	P27999	EXP	A	714	FA714F	644.056	644.0606	0.00459999999995944	0	0.00882043082849116	0.00882043082849115
800	800	P04050	720	R	R	2.8307	305959	chr4	208402	C	T	RPO21	synonymous_variant	c.2160G>A	p.Arg720Arg	arginine	Arg	arginine	Arg	P04050	P04050-P07273-EXP-3po3-pdb1-A-0-S-0.pdb	P07273	EXP	A	720	RA720R	498.905	498.905	0	0	0	0
801	801	P04050	738	K	K	14.10392	305955	chr4	208348	T	C	RPO21	synonymous_variant	c.2214A>G	p.Lys738Lys	lysine	Lys	lysine	Lys	P04050	P04050-P16370-EXP-1twf-pdb2-A-0-C-0.pdb	P16370	EXP	A	738	KA738K	713.544	713.261	-0.28299999999997	0.156861403793287	0.241587458283773	0.287234224980266
802	802	P04050	738	K	K	14.10392	305955	chr4	208348	T	C	RPO21	synonymous_variant	c.2214A>G	p.Lys738Lys	lysine	Lys	lysine	Lys	P04050	P04050-P20436-EXP-1twf-pdb1-A-0-H-0.pdb	P20436	EXP	A	738	KA738K	689.609	689.5954	-0.0136000000000649	0	0.00581377674146366	0.00581377674146368
803	803	P04050	742	N	H	3.10215	305954	chr4	208338	T	G	RPO21	missense_variant	c.2224A>C	p.Asn742His	asparagine	Asn	histidine	His	P04050	P04050-P16370-EXP-1twf-pdb2-A-0-C-0.pdb	P16370	EXP	A	742	NA742H	713.6512	713.7194	0.0681999999999789	0.236488266093669	0.373607146612574	0.215691214471062
804	804	P04050	759	A	A	1.13751	305953	chr4	208285	C	T	RPO21	synonymous_variant	c.2277G>A	p.Ala759Ala	alanine	Ala	alanine	Ala	P04050	P04050-P07273-EXP-3po3-pdb1-A-0-S-0.pdb	P07273	EXP	A	759	AA759A	498.905	498.905	0	0	0	0
805	805	P04050	790	D	D	4.10479	305949	chr4	208192	A	G	RPO21	synonymous_variant	c.2370T>C	p.Asp790Asp	aspartic acid	Asp	aspartic acid	Asp	P04050	P04050-P27999-EXP-1twf-pdb2-A-1-I-1.pdb	P27999	EXP	A	790	DA790D	644.056	644.0552	-0.000800000000049294	0	0.000836660026568644	0.000836660026568643
806	806	P04050	830	K	K	14.10391	305940	chr4	208072	T	C	RPO21	synonymous_variant	c.2490A>G	p.Lys830Lys	lysine	Lys	lysine	Lys	P04050	P04050-P07273-EXP-3po3-pdb1-A-0-S-0.pdb	P07273	EXP	A	830	KA830K	498.8162	498.6582	-0.157999999999993	0.0863406045843791	0.0716149425748528	0.122337647517001
807	807	P04050	851	H	H	11.3826	305934	chr4	208009	A	G	RPO21	synonymous_variant	c.2553T>C	p.His851His	histidine	His	histidine	His	P04050	P04050-P20435-EXP-1twf-pdb2-A-0-F-0.pdb	P20435	EXP	A	851	HA851H	564.5614	564.6466	0.0852000000000317	0.11192542159847	0.126780519008258	0.158684277734105
808	808	P04050	855	T	T	19.13603	305931	chr4	207997	G	A	RPO21	synonymous_variant	c.2565C>T	p.Thr855Thr	threonine	Thr	threonine	Thr	P04050	P04050-P20434-EXP-1twf-pdb1-A-0-E-0.pdb	P20434	EXP	A	855	TA855T	598.947	598.9466	-0.000399999999990541	0.000999999999976353	0.000547722557492214	0.000547722557492214
809	809	P04050	861	G	G	10.10493	305929	chr4	207979	A	G	RPO21	synonymous_variant	c.2583T>C	p.Gly861Gly	glycine	Gly	glycine	Gly	P04050	P04050-P20434-EXP-1twf-pdb1-A-0-E-0.pdb	P20434	EXP	A	861	GA861G	598.948	598.948	0	0	0	0
810	810	P04050	861	G	G	10.10493	305929	chr4	207979	A	G	RPO21	synonymous_variant	c.2583T>C	p.Gly861Gly	glycine	Gly	glycine	Gly	P04050	P04050-P20435-EXP-1twf-pdb2-A-0-F-0.pdb	P20435	EXP	A	861	GA861G	564.374	564.374	0	0	0	0
811	811	P04050	862	N	N	3.10211	305928	chr4	207976	G	A	RPO21	synonymous_variant	c.2586C>T	p.Asn862Asn	asparagine	Asn	asparagine	Asn	P04050	P04050-P20434-EXP-1twf-pdb1-A-0-E-0.pdb	P20434	EXP	A	862	NA862N	598.948	598.948	0	0	0	0
812	812	P04050	869	G	G	10.10492	305927	chr4	207955	A	G	RPO21	synonymous_variant	c.2607T>C	p.Gly869Gly	glycine	Gly	glycine	Gly	P04050	P04050-P20434-EXP-1twf-pdb1-A-0-E-0.pdb	P20434	EXP	A	869	GA869G	598.948	598.948	0	0	0	0
813	813	P04050	870	E	D	7.9933	305926	chr4	207952	T	A	RPO21	missense_variant	c.2610A>T	p.Glu870Asp	glutamic acid	Glu	aspartic acid	Asp	P04050	P04050-P20434-EXP-1twf-pdb1-A-0-E-0.pdb	P20434	EXP	A	870	EA870D	598.948	602.346	3.398	0	0.0297405447159205	0.0297405447159201
814	814	P04050	942	F	I	16.629	305906	chr4	207738	A	T	RPO21	missense_variant	c.2824T>A	p.Phe942Ile	phenylalanine	Phe	isoleucine	Ile	P04050	P04050-P20434-EXP-1twf-pdb1-A-0-E-0.pdb	P20434	EXP	A	942	FA942I	598.777	601.2434	2.4664	0.147825911125203	0.132322711580475	0.0876629910509498
815	815	P04050	942	F	S	16.6289	305905	chr4	207737	A	G	RPO21	missense_variant	c.2825T>C	p.Phe942Ser	phenylalanine	Phe	serine	Ser	P04050	P04050-P20434-EXP-1twf-pdb1-A-0-E-0.pdb	P20434	EXP	A	942	FA942S	598.8716	603.0174	4.14580000000001	0.113983770774608	0.0812914509650537	0.0576428659939481
816	816	P04050	946	V	I	22.1236	305903	chr4	207726	C	T	RPO21	missense_variant	c.2836G>A	p.Val946Ile	valine	Val	isoleucine	Ile	P04050	P04050-P20434-EXP-1twf-pdb1-A-0-E-0.pdb	P20434	EXP	A	946	VA946I	598.9036	599.6328	0.729199999999991	0.0136857590216946	0.719503787342383	0.730266526687362
817	817	P04050	951	E	E	7.9931	305898	chr4	207709	T	C	RPO21	synonymous_variant	c.2853A>G	p.Glu951Glu	glutamic acid	Glu	glutamic acid	Glu	P04050	P04050-P07273-EXP-3po3-pdb1-A-0-S-0.pdb	P07273	EXP	A	951	EA951E	499.0476	499.0188	-0.02879999999999	0.20716732367823	0.253108079681393	0.125792289111844
818	818	P04050	952	A	A	1.13748	305897	chr4	207706	T	C	RPO21	synonymous_variant	c.2856A>G	p.Ala952Ala	alanine	Ala	alanine	Ala	P04050	P04050-P07273-EXP-3po3-pdb1-A-0-S-0.pdb	P07273	EXP	A	952	AA952A	498.905	498.905	0	0	0	0
819	819	P04050	973	I	T	12.10519	305894	chr4	207644	A	G	RPO21	missense_variant	c.2918T>C	p.Ile973Thr	isoleucine	Ile	threonine	Thr	P04050	P04050-P20436-EXP-1twf-pdb1-A-0-H-0.pdb	P20436	EXP	A	973	IA973T	689.5074	691.5312	2.02379999999996	0.0203543607121591	0.0205353354002369	0.00516720427310497
820	820	P04050	975	H	Y	11.3824	305893	chr4	207639	G	A	RPO21	missense_variant	c.2923C>T	p.His975Tyr	histidine	His	tyrosine	Tyr	P04050	P04050-P20436-EXP-1twf-pdb1-A-0-H-0.pdb	P20436	EXP	A	975	HA975Y	689.5832	687.27	-2.31320000000001	0.0176974574444971	0.0732905178041377	0.0619733813826676
821	821	P04050	1007	I	I	12.10516	305881	chr4	207541	T	A	RPO21	synonymous_variant	c.3021A>T	p.Ile1007Ile	isoleucine	Ile	isoleucine	Ile	P04050	P04050-P20434-EXP-1twf-pdb1-A-0-E-0.pdb	P20434	EXP	A	1007	IA1007I	598.8932	598.8932	2.27374109124101e-14	0.00370135110470122	0.00286356421266696	0.00393700393703553
822	822	P04050	1013	D	G	4.10474	305879	chr4	207524	T	C	RPO21	missense_variant	c.3038A>G	p.Asp1013Gly	aspartic acid	Asp	glycine	Gly	P04050	P04050-P20434-EXP-1twf-pdb1-A-0-E-0.pdb	P20434	EXP	A	1013	DA1013G	598.8344	598.595	-0.239400000000023	0.0104546640309205	0.0826347384578691	0.0854154552759729
823	823	P04050	1014	A	A	1.13746	305878	chr4	207520	T	A	RPO21	synonymous_variant	c.3042A>T	p.Ala1014Ala	alanine	Ala	alanine	Ala	P04050	P04050-P20434-EXP-1twf-pdb1-A-0-E-0.pdb	P20434	EXP	A	1014	AA1014A	598.948	598.948	0	0	0	0
824	824	P04050	1016	T	T	19.13598	305877	chr4	207514	T	G	RPO21	synonymous_variant	c.3048A>C	p.Thr1016Thr	threonine	Thr	threonine	Thr	P04050	P04050-P20434-EXP-1twf-pdb1-A-0-E-0.pdb	P20434	EXP	A	1016	TA1016T	598.935	598.9204	-0.0145999999999958	0.013490737563208	0.0106442472725693	0.0201444781515849
825	825	P04050	1051	A	T	1.13741	305865	chr4	207411	C	T	RPO21	missense_variant	c.3151G>A	p.Ala1051Thr	alanine	Ala	threonine	Thr	P04050	P04050-P20435-EXP-1twf-pdb2-A-0-F-0.pdb	P20435	EXP	A	1051	AA1051T	564.3554	565.1234	0.767999999999983	0.0316196141658847	0.0317222319517277	0.021400934559018
826	826	P04050	1057	V	I	22.12357	305864	chr4	207393	C	T	RPO21	missense_variant	c.3169G>A	p.Val1057Ile	valine	Val	isoleucine	Ile	P04050	P04050-P20435-EXP-1twf-pdb2-A-0-F-0.pdb	P20435	EXP	A	1057	VA1057I	564.1934	564.9244	0.730999999999995	0.00304959013638105	0.00409878030637845	0.00494974746832057
827	827	P04050	1059	H	H	11.3823	305862	chr4	207385	G	A	RPO21	synonymous_variant	c.3177C>T	p.His1059His	histidine	His	histidine	His	P04050	P04050-P20435-EXP-1twf-pdb2-A-0-F-0.pdb	P20435	EXP	A	1059	HA1059H	564.3358	564.2876	-0.0482000000000426	0.0281549285205796	0.0112605506082142	0.0325530336528019
828	828	P04050	1060	P	S	17.9327	305861	chr4	207384	G	A	RPO21	missense_variant	c.3178C>T	p.Pro1060Ser	proline	Pro	serine	Ser	P04050	P04050-P20435-EXP-1twf-pdb2-A-0-F-0.pdb	P20435	EXP	A	1060	PA1060S	564.2112	567.0738	2.8626	0.0285254272535995	0.0331617249250012	0.0179944435868643
829	829	P04050	1082	N	N	3.10209	305859	chr4	207316	G	A	RPO21	synonymous_variant	c.3246C>T	p.Asn1082Asn	asparagine	Asn	asparagine	Asn	P04050	P04050-P07273-EXP-3po3-pdb1-A-0-S-0.pdb	P07273	EXP	A	1082	NA1082N	498.3922	498.0508	-0.34140000000001	0.155427475048654	0.0749646583397816	0.108649896456465
830	830	P04050	1146	V	V	22.12353	305838	chr4	207124	G	T	RPO21	synonymous_variant	c.3438C>A	p.Val1146Val	valine	Val	valine	Val	P04050	P04050-P27999-EXP-1twf-pdb2-A-1-I-1.pdb	P27999	EXP	A	1146	VA1146V	644.0548	644.0584	0.00360000000000582	0.00178885438201473	0.00563914887194234	0.00421900462193091
831	831	P04050	1152	I	I	12.10514	305837	chr4	207106	A	T	RPO21	synonymous_variant	c.3456T>A	p.Ile1152Ile	isoleucine	Ile	isoleucine	Ile	P04050	P04050-P27999-EXP-1twf-pdb2-A-1-I-1.pdb	P27999	EXP	A	1152	IA1152I	643.9986	643.9894	-0.00920000000000983	0.0115887876846738	0.00928977932997835	0.0113004424692102
832	832	P04050	1152	I	I	12.10514	305837	chr4	207106	A	T	RPO21	synonymous_variant	c.3456T>A	p.Ile1152Ile	isoleucine	Ile	isoleucine	Ile	P04050	P04050-Q04307-EXP-3qt1-pdb1-A-0-I-0.pdb	Q04307	EXP	A	1152	IA1152I	1432.86	1432.88	0.0200000000001637	0	0.00707106781193943	0.00707106781193943
833	833	P04050	1153	Y	Y	21.4864	305836	chr4	207103	G	A	RPO21	synonymous_variant	c.3459C>T	p.Tyr1153Tyr	tyrosine	Tyr	tyrosine	Tyr	P04050	P04050-P27999-EXP-1twf-pdb2-A-1-I-1.pdb	P27999	EXP	A	1153	YA1153Y	643.9882	643.9462	-0.04200000000003	0.0204743742272983	0.00903880523076946	0.0151162164578495
834	834	P04050	1153	Y	Y	21.4864	305836	chr4	207103	G	A	RPO21	synonymous_variant	c.3459C>T	p.Tyr1153Tyr	tyrosine	Tyr	tyrosine	Tyr	P04050	P04050-Q04307-EXP-3qt1-pdb1-A-0-I-0.pdb	Q04307	EXP	A	1153	YA1153Y	1431.986	1431.97	-0.0159999999999854	0.011401754250981	0.0187082869338527	0.0240831891575627
835	835	P04050	1176	L	L	13.18104	305832	chr4	207034	T	C	RPO21	synonymous_variant	c.3528A>G	p.Leu1176Leu	leucine	Leu	leucine	Leu	P04050	P04050-P36106-EXP-4by7-pdb1-A-0-X-0.pdb	P36106	EXP	A	1176	LA1176L	459.089	459.0496	-0.0394000000000005	0.0335410196624918	0.0299633108985004	0.0035777087639913
836	836	P04050	1176	L	L	13.18104	305832	chr4	207034	T	C	RPO21	synonymous_variant	c.3528A>G	p.Leu1176Leu	leucine	Leu	leucine	Leu	P04050	P04050-P07273-EXP-3po3-pdb1-A-0-S-0.pdb	P07273	EXP	A	1176	LA1176L	498.8994	498.896	-0.00339999999997644	0.00844393273300918	0	0.00844393273300918
837	837	P04050	1181	A	G	1.13736	305830	chr4	207020	G	C	RPO21	missense_variant	c.3542C>G	p.Ala1181Gly	alanine	Ala	glycine	Gly	P04050	P04050-P36106-EXP-4by7-pdb1-A-0-X-0.pdb	P36106	EXP	A	1181	AA1181G	459.104	457.123	-1.98099999999998	0	0.023494680248952	0.0234946802489554
838	838	P04050	1190	P	P	17.9326	305829	chr4	206992	A	C	RPO21	synonymous_variant	c.3570T>G	p.Pro1190Pro	proline	Pro	proline	Pro	P04050	P04050-P27999-EXP-1twf-pdb2-A-1-I-1.pdb	P27999	EXP	A	1190	PA1190P	644.039	644.0296	-0.00940000000000508	0.0102713192921071	0.00973652915573419	0.0185013513020414
839	839	P04050	1190	P	P	17.9326	305829	chr4	206992	A	C	RPO21	synonymous_variant	c.3570T>G	p.Pro1190Pro	proline	Pro	proline	Pro	P04050	P04050-Q04307-EXP-3qt1-pdb1-A-0-I-0.pdb	Q04307	EXP	A	1190	PA1190P	1432.86	1432.86	0	0	0	0
840	840	P04050	1207	L	L	13.18103	305827	chr4	206941	T	C	RPO21	synonymous_variant	c.3621A>G	p.Leu1207Leu	leucine	Leu	leucine	Leu	P04050	P04050-P07273-EXP-3po3-pdb1-A-0-S-0.pdb	P07273	EXP	A	1207	LA1207L	498.8824	498.8802	-0.00219999999999347	0.0259576578296113	0.0235626823600468	0.0246312809248743
841	841	P04050	1210	G	G	10.10486	305825	chr4	206932	A	G	RPO21	synonymous_variant	c.3630T>C	p.Gly1210Gly	glycine	Gly	glycine	Gly	P04050	P04050-P36106-EXP-4by7-pdb1-A-0-X-0.pdb	P36106	EXP	A	1210	GA1210G	459.104	459.104	0	0	0	0
842	842	P04050	1210	G	G	10.10486	305825	chr4	206932	A	G	RPO21	synonymous_variant	c.3630T>C	p.Gly1210Gly	glycine	Gly	glycine	Gly	P04050	P04050-P07273-EXP-3po3-pdb1-A-0-S-0.pdb	P07273	EXP	A	1210	GA1210G	498.905	498.905	0	0	0	0
843	843	P04050	1210	G	S	10.10487	305826	chr4	206934	C	T	RPO21	missense_variant	c.3628G>A	p.Gly1210Ser	glycine	Gly	serine	Ser	P04050	P04050-P36106-EXP-4by7-pdb1-A-0-X-0.pdb	P36106	EXP	A	1210	GA1210S	458.8806	458.737	-0.143599999999992	0.0596933832179067	0.0606094052107359	0.0020736441353329
844	844	P04050	1210	G	S	10.10487	305826	chr4	206934	C	T	RPO21	missense_variant	c.3628G>A	p.Gly1210Ser	glycine	Gly	serine	Ser	P04050	P04050-P07273-EXP-3po3-pdb1-A-0-S-0.pdb	P07273	EXP	A	1210	GA1210S	498.6362	498.6636	0.0274000000000001	0.0294312758812884	0.0369770198907495	0.0193984535466214
845	845	P04050	1215	R	K	2.8305	305823	chr4	206918	C	T	RPO21	missense_variant	c.3644G>A	p.Arg1215Lys	arginine	Arg	lysine	Lys	P04050	P04050-P20434-EXP-1twf-pdb1-A-0-E-0.pdb	P20434	EXP	A	1215	RA1215K	598.8172	598.8336	0.0163999999999988	0.0421212535425857	0.144949301481567	0.148885190667115
846	846	P04050	1230	E	E	7.9928	305817	chr4	206872	T	C	RPO21	synonymous_variant	c.3690A>G	p.Glu1230Glu	glutamic acid	Glu	glutamic acid	Glu	P04050	P04050-P36106-EXP-4by7-pdb1-A-0-X-0.pdb	P36106	EXP	A	1230	EA1230E	459.104	459.1088	0.00480000000000019	0	0.0118827606220164	0.0118827606220164
847	847	P04050	1230	E	E	7.9928	305817	chr4	206872	T	C	RPO21	synonymous_variant	c.3690A>G	p.Glu1230Glu	glutamic acid	Glu	glutamic acid	Glu	P04050	P04050-P07273-EXP-3po3-pdb1-A-0-S-0.pdb	P07273	EXP	A	1230	EA1230E	498.9032	498.899	-0.00419999999998027	0.00402492235948071	0	0.00402492235948071
848	848	P04050	1264	E	E	7.9927	305813	chr4	206770	C	T	RPO21	synonymous_variant	c.3792G>A	p.Glu1264Glu	glutamic acid	Glu	glutamic acid	Glu	P04050	P04050-P27999-EXP-1twf-pdb2-A-1-I-1.pdb	P27999	EXP	A	1264	EA1264E	644.056	644.036	-0.0200000000000955	0	0	0
849	849	P04050	1264	E	E	7.9927	305813	chr4	206770	C	T	RPO21	synonymous_variant	c.3792G>A	p.Glu1264Glu	glutamic acid	Glu	glutamic acid	Glu	P04050	P04050-Q04307-EXP-3qt1-pdb1-A-0-I-0.pdb	Q04307	EXP	A	1264	EA1264E	1432.708	1432.372	-0.335999999999967	0.204254742906894	0.275717246468139	0.427527776875233
850	850	P04050	1286	K	I	14.10382	305807	chr4	206705	T	A	RPO21	missense_variant	c.3857A>T	p.Lys1286Ile	lysine	Lys	isoleucine	Ile	P04050	P04050-P36106-EXP-4by7-pdb1-A-0-X-0.pdb	P36106	EXP	A	1286	KA1286I	459.104	460.522	1.41800000000002	0	0.00894427190999738	0.00894427190999861
851	851	P04050	1326	R	R	2.8304	305794	chr4	206584	T	C	RPO21	synonymous_variant	c.3978A>G	p.Arg1326Arg	arginine	Arg	arginine	Arg	P04050	P04050-P20434-EXP-1twf-pdb1-A-0-E-0.pdb	P20434	EXP	A	1326	RA1326R	598.948	598.948	0	0	0	0
852	852	P04050	1327	I	I	12.1051	305793	chr4	206581	G	A	RPO21	synonymous_variant	c.3981C>T	p.Ile1327Ile	isoleucine	Ile	isoleucine	Ile	P04050	P04050-P20434-EXP-1twf-pdb1-A-0-E-0.pdb	P20434	EXP	A	1327	IA1327I	598.9228	598.9176	-0.0052000000000362	0.0141315250415372	0.0058137767415145	0.00834865258586815
853	853	P04050	1338	V	A	22.12344	305791	chr4	206549	A	G	RPO21	missense_variant	c.4013T>C	p.Val1338Ala	valine	Val	alanine	Ala	P04050	P04050-P20434-EXP-1twf-pdb1-A-0-E-0.pdb	P20434	EXP	A	1338	VA1338A	598.948	600.648	1.70000000000005	0	0	0
854	854	P04050	1340	G	S	10.10482	305790	chr4	206544	C	T	RPO21	missense_variant	c.4018G>A	p.Gly1340Ser	glycine	Gly	serine	Ser	P04050	P04050-P20434-EXP-1twf-pdb1-A-0-E-0.pdb	P20434	EXP	A	1340	GA1340S	597.5008	601.5868	4.08599999999999	0.262158730543152	0.26377869512153	0.10670754425065
855	855	P04050	1342	E	K	7.9924	305789	chr4	206538	C	T	RPO21	missense_variant	c.4024G>A	p.Glu1342Lys	glutamic acid	Glu	lysine	Lys	P04050	P04050-P20434-EXP-1twf-pdb1-A-0-E-0.pdb	P20434	EXP	A	1342	EA1342K	595.5042	604.0744	8.5702	0.526369357010845	1.28228538165261	0.978725804298627
856	856	P04050	1346	A	T	1.13735	305788	chr4	206526	C	T	RPO21	missense_variant	c.4036G>A	p.Ala1346Thr	alanine	Ala	threonine	Thr	P04050	P04050-P20434-EXP-1twf-pdb1-A-0-E-0.pdb	P20434	EXP	A	1346	AA1346T	598.6772	598.8258	0.148599999999988	0.0602843263211784	0.0225654603321181	0.0658354008114242
857	857	P04050	1347	A	G	1.13734	305787	chr4	206522	G	C	RPO21	missense_variant	c.4040C>G	p.Ala1347Gly	alanine	Ala	glycine	Gly	P04050	P04050-P20434-EXP-1twf-pdb1-A-0-E-0.pdb	P20434	EXP	A	1347	AA1347G	598.948	600.864	1.91600000000005	0	0	0
858	858	P04050	1358	S	S	18.1838	305786	chr4	206488	A	G	RPO21	synonymous_variant	c.4074T>C	p.Ser1358Ser	serine	Ser	serine	Ser	P04050	P04050-P07273-EXP-3po3-pdb1-A-0-S-0.pdb	P07273	EXP	A	1358	SA1358S	498.9046	498.8962	-0.00839999999998327	0.000894427190978766	0.00645755371637376	0.00634822809923158
859	859	P04050	1365	Y	Y	21.4863	305783	chr4	206467	G	A	RPO21	synonymous_variant	c.4095C>T	p.Tyr1365Tyr	tyrosine	Tyr	tyrosine	Tyr	P04050	P04050-P20434-EXP-1twf-pdb1-A-0-E-0.pdb	P20434	EXP	A	1365	YA1365Y	598.5782	598.5548	-0.0234000000000151	0.0256066397639185	0.00563027530409373	0.0227442300374915
860	860	P04050	1376	T	T	19.1359	305779	chr4	206434	T	G	RPO21	synonymous_variant	c.4128A>C	p.Thr1376Thr	threonine	Thr	threonine	Thr	P04050	P04050-P20434-EXP-1twf-pdb1-A-0-E-0.pdb	P20434	EXP	A	1376	TA1376T	598.948	598.9494	0.00140000000001237	0	0.00114017542512702	0.00114017542512702
861	861	P04050	1438	T	T	19.13589	305764	chr4	206248	G	A	RPO21	synonymous_variant	c.4314C>T	p.Thr1438Thr	threonine	Thr	threonine	Thr	P04050	P04050-P20435-EXP-1twf-pdb2-A-0-F-0.pdb	P20435	EXP	A	1438	TA1438T	564.3698	564.3694	-0.000399999999990541	0.000447213595489383	0.000547722557492214	0.000547722557492214
862	862	P04050	1439	G	G	10.1048	305763	chr4	206245	A	C	RPO21	synonymous_variant	c.4317T>G	p.Gly1439Gly	glycine	Gly	glycine	Gly	P04050	P04050-P20435-EXP-1twf-pdb2-A-0-F-0.pdb	P20435	EXP	A	1439	GA1439G	564.374	564.374	0	0	0	0
863	863	P04050	1446	D	D	4.10467	305762	chr4	206224	A	G	RPO21	synonymous_variant	c.4338T>C	p.Asp1446Asp	aspartic acid	Asp	aspartic acid	Asp	P04050	P04050-P34087-EXP-4by7-pdb1-A-0-G-0.pdb	P34087	EXP	A	1446	DA1446D	380.8176	380.8112	-0.00640000000003055	0.0187829710110117	0.0236156727619609	0.0184200977196174
864	864	P04050	1446	D	D	4.10467	305762	chr4	206224	A	G	RPO21	synonymous_variant	c.4338T>C	p.Asp1446Asp	aspartic acid	Asp	aspartic acid	Asp	P04050	P04050-P20435-EXP-1twf-pdb2-A-0-F-0.pdb	P20435	EXP	A	1446	DA1446D	564.224	564.1876	-0.0364000000000033	0.0250399680511039	0.0161956784359035	0.0240062491864125
865	865	P04050	1447	E	E	7.9923	305761	chr4	206221	C	T	RPO21	synonymous_variant	c.4341G>A	p.Glu1447Glu	glutamic acid	Glu	glutamic acid	Glu	P04050	P04050-P34087-EXP-4by7-pdb1-A-0-G-0.pdb	P34087	EXP	A	1447	EA1447E	380.826	380.766	-0.0600000000000023	0	0	0
866	866	P04050	1448	E	E	7.9922	305760	chr4	206218	C	T	RPO21	synonymous_variant	c.4344G>A	p.Glu1448Glu	glutamic acid	Glu	glutamic acid	Glu	P04050	P04050-P20435-EXP-1twf-pdb2-A-0-F-0.pdb	P20435	EXP	A	1448	EA1448E	564.374	564.366	-0.0080000000000382	0	0	0
867	867	P04050	1450	L	L	13.18101	305759	chr4	206214	G	A	RPO21	synonymous_variant	c.4348C>T	p.Leu1450Leu	leucine	Leu	leucine	Leu	P04050	P04050-P34087-EXP-4by7-pdb1-A-0-G-0.pdb	P34087	EXP	A	1450	LA1450L	380.826	380.712	-0.114000000000033	0	0	0
868	868	P04050	1454	M	I	15.251	305758	chr4	206200	C	T	RPO21	missense_variant	c.4362G>A	p.Met1454Ile	methionine	Met	isoleucine	Ile	P04050	P04050-P34087-EXP-4by7-pdb1-A-0-G-0.pdb	P34087	EXP	A	1454	MA1454I	380.7086	381.0688	0.360199999999975	0.160844023824338	0.3455628741633	0.185410895041248
869	869	P04050	1454	M	I	15.251	305758	chr4	206200	C	T	RPO21	missense_variant	c.4362G>A	p.Met1454Ile	methionine	Met	isoleucine	Ile	P04050	P04050-P20433-EXP-3hou-pdb1-A-0-D-0.pdb	P20433	EXP	A	1454	MA1454I	1138.02	1139.26	1.24000000000001	0	0	0
870	870	P04051	18	F	F	16.41886	1976940	chr15	544092	A	G	RPO31	synonymous_variant	c.54T>C	p.Phe18Phe	phenylalanine	Phe	phenylalanine	Phe	P04051	P04051-P22276-MDL-4ayb-pdb1-A-0-B-0.pdb	P22276	MDL	A	8	FA8F	1688.048	1688.07	0.0220000000000254	0.0593295878967899	0.0681909084849756	0.116490342947471
871	871	P04051	21	L	L	13.118627	1976939	chr15	544083	T	C	RPO31	synonymous_variant	c.63A>G	p.Leu21Leu	leucine	Leu	leucine	Leu	P04051	P04051-P22276-MDL-4ayb-pdb1-A-0-B-0.pdb	P22276	MDL	A	11	LA11L	1688.142	1688.124	-0.0180000000000291	0.00447213595499551	0.0357770876400658	0.0349284983932151
872	872	P04051	26	I	T	12.68941	1976937	chr15	544069	A	G	RPO31	missense_variant	c.77T>C	p.Ile26Thr	isoleucine	Ile	threonine	Thr	P04051	P04051-P22276-MDL-4ayb-pdb1-A-0-B-0.pdb	P22276	MDL	A	16	IA16T	1685.67	1685.97	0.300000000000046	0.18289341158164	0.228363744933366	0.0509901951359929
873	873	P04051	28	A	A	1.87431	1976935	chr15	544062	G	T	RPO31	synonymous_variant	c.84C>A	p.Ala28Ala	alanine	Ala	alanine	Ala	P04051	P04051-P22276-MDL-4ayb-pdb1-A-0-B-0.pdb	P22276	MDL	A	18	AA18A	1688.16	1688.16	0	0	0	0
874	874	P04051	61	S	T	18.122871	1976928	chr15	543965	A	T	RPO31	missense_variant	c.181T>A	p.Ser61Thr	serine	Ser	threonine	Thr	P04051	P04051-P22276-MDL-4ayb-pdb1-A-0-B-0.pdb	P22276	MDL	A	51	SA51T	1687.916	1687.664	-0.251999999999998	0.0194935886896002	0.0194935886896002	0.0164316767251402
875	875	P04051	74	L	L	13.118625	1976927	chr15	543926	A	G	RPO31	synonymous_variant	c.220T>C	p.Leu74Leu	leucine	Leu	leucine	Leu	P04051	P04051-P22276-MDL-4ayb-pdb1-A-0-B-0.pdb	P22276	MDL	A	64	LA64L	1688.128	1688.126	-0.00200000000004366	0.0044721359550972	0.00547722557517122	0.00447213595509721
876	876	P04051	75	A	A	1.8743	1976926	chr15	543921	T	C	RPO31	synonymous_variant	c.225A>G	p.Ala75Ala	alanine	Ala	alanine	Ala	P04051	P04051-P22276-MDL-4ayb-pdb1-A-0-B-0.pdb	P22276	MDL	A	65	AA65A	1688.16	1688.16	0	0	0	0
877	877	P04051	255	T	A	19.88118	1976869	chr15	543383	T	C	RPO31	missense_variant	c.763A>G	p.Thr255Ala	threonine	Thr	alanine	Ala	P04051	P04051-P22276-MDL-4ayb-pdb1-A-0-B-0.pdb	P22276	MDL	A	245	TA245A	1687.776	1688.056	0.280000000000018	0.378853533703963	0.396459329566105	0.0291547594742392
878	878	P04051	262	P	P	17.61767	1976868	chr15	543360	G	A	RPO31	synonymous_variant	c.786C>T	p.Pro262Pro	proline	Pro	proline	Pro	P04051	P04051-P22276-MDL-4ayb-pdb1-A-0-B-0.pdb	P22276	MDL	A	252	PA252P	1688.064	1688.086	0.02199999999998	0.0194935886896002	0.00547722557504668	0.0204939015319005
879	879	P04051	271	S	S	18.122867	1976867	chr15	543333	G	A	RPO31	synonymous_variant	c.813C>T	p.Ser271Ser	serine	Ser	serine	Ser	P04051	P04051-P22276-MDL-4ayb-pdb1-A-0-B-0.pdb	P22276	MDL	A	261	SA261S	1687.668	1687.704	0.0360000000000127	0.113004424692132	0.12915107432771	0.115021737076081
880	880	P04051	278	P	P	17.61766	1976866	chr15	543312	T	C	RPO31	synonymous_variant	c.834A>G	p.Pro278Pro	proline	Pro	proline	Pro	P04051	P04051-P22276-MDL-4ayb-pdb1-A-0-B-0.pdb	P22276	MDL	A	268	PA268P	1688.16	1688.162	0.00199999999999818	0	0.00447213595499551	0.00447213595499551
881	881	P04051	281	N	N	3.68571	1976865	chr15	543303	G	A	RPO31	synonymous_variant	c.843C>T	p.Asn281Asn	asparagine	Asn	asparagine	Asn	P04051	P04051-P22276-MDL-4ayb-pdb1-A-0-B-0.pdb	P22276	MDL	A	271	NA271N	1688.09	1688.09	0	0	0	0
882	882	P04051	328	N	N	3.6857	1976847	chr15	543162	G	A	RPO31	synonymous_variant	c.984C>T	p.Asn328Asn	asparagine	Asn	asparagine	Asn	P04051	P04051-P22276-MDL-4ayb-pdb1-A-0-B-0.pdb	P22276	MDL	A	318	NA318N	1688.09	1688.09	0	0	0	0
883	883	P04051	345	G	G	10.67838	1976835	chr15	543111	T	C	RPO31	synonymous_variant	c.1035A>G	p.Gly345Gly	glycine	Gly	glycine	Gly	P04051	P04051-P22276-MDL-4ayb-pdb1-A-0-B-0.pdb	P22276	MDL	A	335	GA335G	1688.13	1688.13	0	0	0	0
884	884	P04051	346	K	K	14.70073	1976834	chr15	543108	T	C	RPO31	synonymous_variant	c.1038A>G	p.Lys346Lys	lysine	Lys	lysine	Lys	P04051	P04051-P22276-MDL-4ayb-pdb1-A-0-B-0.pdb	P22276	MDL	A	336	KA336K	1688.13	1688.13	0	0	0	0
885	885	P04051	356	R	R	2.56209	1976830	chr15	543078	T	C	RPO31	synonymous_variant	c.1068A>G	p.Arg356Arg	arginine	Arg	arginine	Arg	P04051	P04051-P22276-MDL-4ayb-pdb1-A-0-B-0.pdb	P22276	MDL	A	346	RA346R	1688.16	1688.14	-0.0199999999999818	0	0	0
886	886	P04051	364	F	F	16.41884	1976828	chr15	543054	G	A	RPO31	synonymous_variant	c.1092C>T	p.Phe364Phe	phenylalanine	Phe	phenylalanine	Phe	P04051	P04051-P22276-MDL-4ayb-pdb1-A-0-B-0.pdb	P22276	MDL	A	354	FA354F	1688.09	1688.118	0.0280000000000655	0	0.034205262753066	0.034205262753066
887	887	P04051	367	N	N	3.68569	1976827	chr15	543045	A	G	RPO31	synonymous_variant	c.1101T>C	p.Asn367Asn	asparagine	Asn	asparagine	Asn	P04051	P04051-P22276-MDL-4ayb-pdb1-A-0-B-0.pdb	P22276	MDL	A	357	NA357N	1688.118	1688.126	0.0080000000000382	0.0109544511502179	0.0114017542510907	0.00836660026541468
888	888	P04051	371	K	K	14.70071	1976826	chr15	543033	C	T	RPO31	synonymous_variant	c.1113G>A	p.Lys371Lys	lysine	Lys	lysine	Lys	P04051	P04051-P22276-MDL-4ayb-pdb1-A-0-B-0.pdb	P22276	MDL	A	361	KA361K	1683.544	1683.414	-0.130000000000064	0.329742323640707	0.114586212085064	0.29487285395571
889	889	P04051	376	S	S	18.122863	1976825	chr15	543018	A	T	RPO31	synonymous_variant	c.1128T>A	p.Ser376Ser	serine	Ser	serine	Ser	P04051	P04051-P22276-MDL-4ayb-pdb1-A-0-B-0.pdb	P22276	MDL	A	366	SA366S	1688.16	1688.16	0	0	0	0
890	890	P04051	378	R	R	2.56208	1976824	chr15	543012	T	C	RPO31	synonymous_variant	c.1134A>G	p.Arg378Arg	arginine	Arg	arginine	Arg	P04051	P04051-P22276-MDL-4ayb-pdb1-A-0-B-0.pdb	P22276	MDL	A	368	RA368R	1687.964	1687.944	-0.0199999999999818	0.135757136092412	0.12300406497355	0.192743352674039
891	891	P04051	379	T	T	19.88115	1976823	chr15	543009	A	G	RPO31	synonymous_variant	c.1137T>C	p.Thr379Thr	threonine	Thr	threonine	Thr	P04051	P04051-P22276-MDL-4ayb-pdb1-A-0-B-0.pdb	P22276	MDL	A	369	TA369T	1687.704	1686.91	-0.793999999999962	0.323542887419854	1.21517488453304	0.957695149825854
892	892	P04051	385	P	P	17.61764	1976822	chr15	542991	T	C	RPO31	synonymous_variant	c.1155A>G	p.Pro385Pro	proline	Pro	proline	Pro	P04051	P04051-P22276-MDL-4ayb-pdb1-A-0-B-0.pdb	P22276	MDL	A	375	PA375P	1688.078	1688.074	-0.00399999999999636	0.0109544511500934	0.00547722557504668	0.00547722557504668
893	893	P04051	397	R	L	2.56207	1976817	chr15	542956	C	A	RPO31	missense_variant	c.1190G>T	p.Arg397Leu	arginine	Arg	leucine	Leu	P04051	P04051-P22276-MDL-4ayb-pdb1-A-0-B-0.pdb	P22276	MDL	A	387	RA387L	1687.026	1686.194	-0.831999999999925	0.404017326361139	0.431543740540842	0.0277488738509982
894	894	P04051	398	V	V	22.79713	1976816	chr15	542952	A	G	RPO31	synonymous_variant	c.1194T>C	p.Val398Val	valine	Val	valine	Val	P04051	P04051-P22276-MDL-4ayb-pdb1-A-0-B-0.pdb	P22276	MDL	A	388	VA388V	1688.13	1688.142	0.0119999999999891	0	0.0130384048103934	0.0130384048103934
895	895	P04051	401	V	V	22.79712	1976815	chr15	542943	G	A	RPO31	synonymous_variant	c.1203C>T	p.Val401Val	valine	Val	valine	Val	P04051	P04051-P22276-MDL-4ayb-pdb1-A-0-B-0.pdb	P22276	MDL	A	391	VA391V	1688.126	1688.138	0.0119999999999891	0.00547722557517122	0.024899799196037	0.0216794833886591
896	896	P04051	403	T	T	19.88114	1976814	chr15	542937	C	T	RPO31	synonymous_variant	c.1209G>A	p.Thr403Thr	threonine	Thr	threonine	Thr	P04051	P04051-P22276-MDL-4ayb-pdb1-A-0-B-0.pdb	P22276	MDL	A	393	TA393T	1688.124	1688.126	0.00199999999999818	0.00547722557517122	0.00894427191010542	0.00447213595499551
897	897	P04051	410	R	R	2.56206	1976811	chr15	542916	C	T	RPO31	synonymous_variant	c.1230G>A	p.Arg410Arg	arginine	Arg	arginine	Arg	P04051	P04051-P20435-MDD-RNA_pol_Rpb1_2-RNA_pol_Rpb6-1twf-A-342-507-F-78-134.pdb	P20435	MDD	A	41	RA41R	85.03264	85.01118	-0.021459999999999	0.0580557318444943	0.0782503482420386	0.020949653935093
898	898	P04051	411	Y	Y	21.31754	1976810	chr15	542913	A	G	RPO31	synonymous_variant	c.1233T>C	p.Tyr411Tyr	tyrosine	Tyr	tyrosine	Tyr	P04051	P04051-P20435-MDD-RNA_pol_Rpb1_2-RNA_pol_Rpb6-1twf-A-342-507-F-78-134.pdb	P20435	MDD	A	42	YA42Y	85.05652	85.04872	-0.00780000000000315	0.0219146526324282	0.0231088078446252	0.0362187106341419
899	899	P04051	445	R	K	2.56205	1976797	chr15	542812	C	T	RPO31	missense_variant	c.1334G>A	p.Arg445Lys	arginine	Arg	lysine	Lys	P04051	P04051-P22276-MDL-4ayb-pdb1-A-0-B-0.pdb	P22276	MDL	A	435	RA435K	1688.158	1687.872	-0.286000000000058	0.00447213595499551	0.0454972526643854	0.0433589667774338
900	900	P04051	445	R	R	2.56204	1976796	chr15	542811	T	C	RPO31	synonymous_variant	c.1335A>G	p.Arg445Arg	arginine	Arg	arginine	Arg	P04051	P04051-P22276-MDL-4ayb-pdb1-A-0-B-0.pdb	P22276	MDL	A	435	RA435R	1688.156	1688.146	-0.00999999999999091	0.00547722557504668	0.00547722557504668	0
901	901	P04051	459	G	D	10.67836	1976791	chr15	542770	C	T	RPO31	missense_variant	c.1376G>A	p.Gly459Asp	glycine	Gly	aspartic acid	Asp	P04051	P04051-P20435-MDD-RNA_pol_Rpb1_2-RNA_pol_Rpb6-1twf-A-342-507-F-78-134.pdb	P20435	MDD	A	90	GA90D	84.86366	88.77054	3.90688	0.0672072763917728	0.345878010286865	0.304139025776046
902	902	P04051	475	N	N	3.68566	1976786	chr15	542721	G	A	RPO31	synonymous_variant	c.1425C>T	p.Asn475Asn	asparagine	Asn	asparagine	Asn	P04051	P04051-P22276-MDL-4ayb-pdb1-A-0-B-0.pdb	P22276	MDL	A	465	NA465N	1687.994	1687.96	-0.0339999999999691	0.0304959013639261	0.0187082869338527	0.0482700735445448
903	903	P04051	486	L	L	13.118603	1976783	chr15	542688	T	C	RPO31	synonymous_variant	c.1458A>G	p.Leu486Leu	leucine	Leu	leucine	Leu	P04051	P04051-P22276-MDL-4ayb-pdb1-A-0-B-0.pdb	P22276	MDL	A	476	LA476L	1688.04	1688.056	0.0159999999999854	0.00707106781185904	0.0134164078649865	0.0181659021245684
904	904	P04051	505	C	C	6.1421	1976778	chr15	542631	G	A	RPO31	synonymous_variant	c.1515C>T	p.Cys505Cys	cysteine	Cys	cysteine	Cys	P04051	P04051-P22276-MDL-4ayb-pdb1-A-0-B-0.pdb	P22276	MDL	A	495	CA495C	1688.15	1688.15	0	0	0	0
905	905	P04051	510	A	A	1.87417	1976775	chr15	542616	A	G	RPO31	synonymous_variant	c.1530T>C	p.Ala510Ala	alanine	Ala	alanine	Ala	P04051	P04051-P22276-MDL-4ayb-pdb1-A-0-B-0.pdb	P22276	MDL	A	500	AA500A	1688.13	1688.13	0	0	0	0
906	906	P04051	513	D	D	4.69751	1976774	chr15	542607	G	A	RPO31	synonymous_variant	c.1539C>T	p.Asp513Asp	aspartic acid	Asp	aspartic acid	Asp	P04051	P04051-P22276-MDL-4ayb-pdb1-A-0-B-0.pdb	P22276	MDL	A	503	DA503D	1688.056	1688.076	0.0199999999999818	0.0357770876399641	0.0336154726279126	0.0212132034355771
907	907	P04051	540	N	N	3.68563	1976771	chr15	542526	G	A	RPO31	synonymous_variant	c.1620C>T	p.Asn540Asn	asparagine	Asn	asparagine	Asn	P04051	P04051-P22276-MDL-4ayb-pdb1-A-0-B-0.pdb	P22276	MDL	A	530	NA530N	1688.128	1688.134	0.00599999999999454	0.0044721359550972	0.0114017542510508	0.00894427190999102
908	908	P04051	557	F	F	16.41881	1976765	chr15	542475	G	A	RPO31	synonymous_variant	c.1671C>T	p.Phe557Phe	phenylalanine	Phe	phenylalanine	Phe	P04051	P04051-P22276-MDL-4ayb-pdb1-A-0-B-0.pdb	P22276	MDL	A	547	FA547F	1688.112	1688.112	0	0.0402492235950613	0.0402492235950613	0
909	909	P04051	659	I	I	12.68931	1976733	chr15	542169	A	G	RPO31	synonymous_variant	c.1977T>C	p.Ile659Ile	isoleucine	Ile	isoleucine	Ile	P04051	P04051-P22276-MDL-4ayb-pdb1-A-0-B-0.pdb	P22276	MDL	B	1547	IB1547I	1687.996	1688.008	0.0119999999999891	0.011401754250981	0.0311448230047665	0.0268328157299731
910	910	P04051	702	A	A	1.87413	1976723	chr15	542040	A	C	RPO31	synonymous_variant	c.2106T>G	p.Ala702Ala	alanine	Ala	alanine	Ala	P04051	P04051-P22276-MDL-4ayb-pdb1-A-0-B-0.pdb	P22276	MDL	A	692	AA692A	1688.13	1688.13	0	0	0	0
911	911	P04051	705	L	L	13.118594	1976722	chr15	542031	T	C	RPO31	synonymous_variant	c.2115A>G	p.Leu705Leu	leucine	Leu	leucine	Leu	P04051	P04051-P22276-MDL-4ayb-pdb1-A-0-B-0.pdb	P22276	MDL	A	695	LA695L	1687.702	1687.676	-0.0260000000000218	1.02411913369499	1.03845076917498	0.0456070170040038
912	912	P04051	711	S	S	18.122861	1976721	chr15	542013	A	G	RPO31	synonymous_variant	c.2133T>C	p.Ser711Ser	serine	Ser	serine	Ser	P04051	P04051-P22276-MDL-4ayb-pdb1-A-0-B-0.pdb	P22276	MDL	A	701	SA701S	1685.552	1685.552	4.16333634234434e-18	0.0130384048103934	0.00447213595499551	0.0141421356237181
913	913	P04051	714	I	V	12.68929	1976720	chr15	542006	T	C	RPO31	missense_variant	c.2140A>G	p.Ile714Val	isoleucine	Ile	valine	Val	P04051	P04051-P22276-MDL-4ayb-pdb1-A-0-B-0.pdb	P22276	MDL	A	704	IA704V	1687.974	1685.49	-2.48400000000006	0.246231598297237	0.0234520787990958	0.268849400222506
914	914	P04051	742	I	I	12.68927	1976709	chr15	541920	G	A	RPO31	synonymous_variant	c.2226C>T	p.Ile742Ile	isoleucine	Ile	isoleucine	Ile	P04051	P04051-P27999-MDL-2vum-pdb1-A-0-I-0.pdb	P27999	MDL	A	736	IA736I	1534.082	1534.082	0	0.00447213595499551	0.00447213595499551	0.00707106781185905
915	915	P04051	749	E	Q	7.67369	1976707	chr15	541901	C	G	RPO31	missense_variant	c.2245G>C	p.Glu749Gln	glutamic acid	Glu	glutamine	Gln	P04051	P04051-P27999-MDL-2vum-pdb1-A-0-I-0.pdb	P27999	MDL	A	743	EA743Q	1533.626	1532.852	-0.773999999999978	0.0343511280747232	0.197534807059428	0.169204018864762
916	916	P04051	758	E	E	7.67368	1976706	chr15	541872	T	C	RPO31	synonymous_variant	c.2274A>G	p.Glu758Glu	glutamic acid	Glu	glutamic acid	Glu	P04051	P04051-P27999-MDL-2vum-pdb1-A-0-I-0.pdb	P27999	MDL	A	752	EA752E	1534.09	1534.09	0	0	0	0
917	917	P04051	802	S	S	18.12286	1976701	chr15	541740	G	A	RPO31	synonymous_variant	c.2406C>T	p.Ser802Ser	serine	Ser	serine	Ser	P04051	P04051-Q04307-MDD-RNA_pol_Rpb1_4-TFIIS_C-4c3h-A-863-982-I-84-122.pdb	Q04307	MDD	A	44	SA44S	113.2952	113.1992	-0.0960000000000009	0.182928127962872	0.161485912698291	0.159942177051584
918	918	P04051	826	G	S	10.67834	1976697	chr15	541670	C	T	RPO31	missense_variant	c.2476G>A	p.Gly826Ser	glycine	Gly	serine	Ser	P04051	P04051-P22276-MDL-4ayb-pdb1-A-0-B-0.pdb	P22276	MDL	A	816	GA816S	1688.024	1697.898	9.87399999999993	0.170088212407609	0.165136307334244	0.0336154726279404
919	919	P04051	835	F	F	16.41879	1976695	chr15	541641	G	A	RPO31	synonymous_variant	c.2505C>T	p.Phe835Phe	phenylalanine	Phe	phenylalanine	Phe	P04051	P04051-P22276-MDL-4ayb-pdb1-A-0-B-0.pdb	P22276	MDL	A	825	FA825F	1688.16	1688.168	0.00799999999999272	0	0.0109544511500934	0.0109544511500934
920	920	P04051	835	F	F	16.41879	1976695	chr15	541641	G	A	RPO31	synonymous_variant	c.2505C>T	p.Phe835Phe	phenylalanine	Phe	phenylalanine	Phe	P04051	P04051-P27999-MDL-2vum-pdb1-A-0-I-0.pdb	P27999	MDL	A	829	FA829F	1534.09	1534.07	-0.0199999999999818	0	0	0
921	921	P04051	837	K	K	14.70064	1976694	chr15	541635	C	T	RPO31	synonymous_variant	c.2511G>A	p.Lys837Lys	lysine	Lys	lysine	Lys	P04051	P04051-P27999-MDL-2vum-pdb1-A-0-I-0.pdb	P27999	MDL	A	831	KA831K	1534.082	1534.064	-0.0179999999999836	0.017888543819982	0.0357770876399641	0.017888543819982
922	922	P04051	856	L	L	13.118589	1976686	chr15	541578	T	C	RPO31	synonymous_variant	c.2568A>G	p.Leu856Leu	leucine	Leu	leucine	Leu	P04051	P04051-P22276-MDL-4ayb-pdb1-A-0-B-0.pdb	P22276	MDL	A	846	LA846L	1688.16	1688.16	0	0	0	0
923	923	P04051	856	L	L	13.11859	1976687	chr15	541580	A	G	RPO31	synonymous_variant	c.2566T>C	p.Leu856Leu	leucine	Leu	leucine	Leu	P04051	P04051-P22276-MDL-4ayb-pdb1-A-0-B-0.pdb	P22276	MDL	A	846	LA846L	1688.16	1688.16	0	0	0	0
924	924	P04051	857	S	S	18.122858	1976685	chr15	541575	A	G	RPO31	synonymous_variant	c.2571T>C	p.Ser857Ser	serine	Ser	serine	Ser	P04051	P04051-P22276-MDL-4ayb-pdb1-A-0-B-0.pdb	P22276	MDL	A	847	SA847S	1688.116	1688.124	0.00800000000008368	0.00547722557504668	0.0114017542510907	0.0109544511502179
925	925	P04051	858	P	A	17.61756	1976684	chr15	541574	G	C	RPO31	missense_variant	c.2572C>G	p.Pro858Ala	proline	Pro	alanine	Ala	P04051	P04051-P22276-MDL-4ayb-pdb1-A-0-B-0.pdb	P22276	MDL	A	848	PA848A	1688.15	1691.104	2.95399999999991	0.00707106781185904	0.0279284800876183	0.0320936130718269
926	926	P04051	858	P	P	17.61755	1976683	chr15	541572	G	A	RPO31	synonymous_variant	c.2574C>T	p.Pro858Pro	proline	Pro	proline	Pro	P04051	P04051-P22276-MDL-4ayb-pdb1-A-0-B-0.pdb	P22276	MDL	A	848	PA848P	1688.086	1688.088	0.00199999999999818	0.00547722557504668	0.00447213595499551	0.00447213595499551
927	927	P04051	873	V	V	22.79703	1976681	chr15	541527	A	G	RPO31	synonymous_variant	c.2619T>C	p.Val873Val	valine	Val	valine	Val	P04051	P04051-P22276-MDL-4ayb-pdb1-A-0-B-0.pdb	P22276	MDL	A	863	VA863V	1688.156	1688.16	0.00399999999995088	0.00894427190999102	0.0254950975680299	0.0181659021246435
928	928	P04051	903	T	T	19.88108	1976674	chr15	541437	C	T	RPO31	synonymous_variant	c.2709G>A	p.Thr903Thr	threonine	Thr	threonine	Thr	P04051	P04051-P20434-MDL-2pmz-pdb1-A-0-H-0.pdb	P20434	MDL	A	682	TA682T	822.1182	822.03	-0.0881999999999834	0.2366953738458	0.195597801623617	0.164977877304786
929	929	P04051	908	A	V	1.8741	1976673	chr15	541423	G	A	RPO31	missense_variant	c.2723C>T	p.Ala908Val	alanine	Ala	valine	Val	P04051	P04051-P20434-MDL-2pmz-pdb1-A-0-H-0.pdb	P20434	MDL	A	687	AA687V	822.749	823.722	0.973000000000025	0	0.00447213595499551	0.00447213595499551
930	930	P04051	909	N	N	3.68559	1976672	chr15	541419	G	A	RPO31	synonymous_variant	c.2727C>T	p.Asn909Asn	asparagine	Asn	asparagine	Asn	P04051	P04051-P20434-MDL-2pmz-pdb1-A-0-H-0.pdb	P20434	MDL	A	688	NA688N	822.7478	822.7472	-0.000600000000031285	0.00178885438201473	0.00109544511503113	0.00134164078652746
931	931	P04051	910	G	V	10.67832	1976671	chr15	541417	C	A	RPO31	missense_variant	c.2729G>T	p.Gly910Val	glycine	Gly	valine	Val	P04051	P04051-P20434-MDL-2pmz-pdb1-A-0-H-0.pdb	P20434	MDL	A	689	GA689V	822.749	823.176	0.427000000000021	0	0	0
932	932	P04051	912	V	V	22.79702	1976670	chr15	541410	G	A	RPO31	synonymous_variant	c.2736C>T	p.Val912Val	valine	Val	valine	Val	P04051	P04051-P20434-MDL-2pmz-pdb1-A-0-H-0.pdb	P20434	MDL	A	691	VA691V	822.749	822.7512	0.00219999999994798	0	0.0013038404810097	0.0013038404810097
933	933	P04051	915	T	T	19.88107	1976668	chr15	541401	T	C	RPO31	synonymous_variant	c.2745A>G	p.Thr915Thr	threonine	Thr	threonine	Thr	P04051	P04051-P20434-MDL-2pmz-pdb1-A-0-H-0.pdb	P20434	MDL	A	694	TA694T	822.7486	822.7556	0.0069999999999709	0.000894427191029608	0.00536656314598381	0.00591607978310385
934	934	P04051	918	G	D	10.67831	1976667	chr15	541393	C	T	RPO31	missense_variant	c.2753G>A	p.Gly918Asp	glycine	Gly	aspartic acid	Asp	P04051	P04051-P20434-MDL-2pmz-pdb1-A-0-H-0.pdb	P20434	MDL	A	697	GA697D	822.286	824.7298	2.44379999999999	0.148420012127727	0.158203034104911	0.137299672250165
935	935	P04051	928	G	S	10.6783	1976664	chr15	541364	C	T	RPO31	missense_variant	c.2782G>A	p.Gly928Ser	glycine	Gly	serine	Ser	P04051	P04051-P20434-MDL-2pmz-pdb1-A-0-H-0.pdb	P20434	MDL	A	707	GA707S	822.7486	823.756	1.00739999999996	0.000894427191029608	0.000707106781169827	0.000547722557521646
936	936	P04051	1047	T	S	19.88104	1976622	chr15	541006	G	C	RPO31	missense_variant	c.3140C>G	p.Thr1047Ser	threonine	Thr	serine	Ser	P04051	P04051-P22276-MDL-4ayb-pdb1-A-0-B-0.pdb	P22276	MDL	B	1935	TB1935S	1692.098	1692.334	0.236000000000013	0.155145093380339	0.158682072081231	0.00894427190999111
937	937	P04051	1047	T	T	19.88103	1976621	chr15	541005	G	A	RPO31	synonymous_variant	c.3141C>T	p.Thr1047Thr	threonine	Thr	threonine	Thr	P04051	P04051-P22276-MDL-4ayb-pdb1-A-0-B-0.pdb	P22276	MDL	B	1935	TB1935T	1692.28	1692.262	-0.0179999999999836	0.0158113883008275	0.00447213595499551	0.0130384048103934
938	938	P04051	1108	T	T	19.881	1976592	chr15	540822	G	A	RPO31	synonymous_variant	c.3324C>T	p.Thr1108Thr	threonine	Thr	threonine	Thr	P04051	P04051-P22276-MDL-4ayb-pdb1-A-0-B-0.pdb	P22276	MDL	B	1996	TB1996T	1692.18	1692.18	0	0.00999999999999091	0.00999999999999091	0
939	939	P04051	1120	T	T	19.88099	1976588	chr15	540786	T	G	RPO31	synonymous_variant	c.3360A>C	p.Thr1120Thr	threonine	Thr	threonine	Thr	P04051	P04051-P22276-MDL-4ayb-pdb1-A-0-B-0.pdb	P22276	MDL	B	2008	TB2008T	1688.09	1688.128	0.0380000000001019	0	0.0334664010614447	0.0334664010614447
940	940	P04051	1167	S	S	18.12285	1976577	chr15	540645	A	C	RPO31	synonymous_variant	c.3501T>G	p.Ser1167Ser	serine	Ser	serine	Ser	P04051	P04051-P27999-MDL-2vum-pdb1-A-0-I-0.pdb	P27999	MDL	A	1161	SA1161S	1534.088	1534.086	-0.00199999999999818	0.00447213595499551	0.00547722557504668	0.00447213595499551
941	941	P04051	1168	D	D	4.69739	1976576	chr15	540642	G	A	RPO31	synonymous_variant	c.3504C>T	p.Asp1168Asp	aspartic acid	Asp	aspartic acid	Asp	P04051	P04051-P27999-MDL-2vum-pdb1-A-0-I-0.pdb	P27999	MDL	A	1162	DA1162D	1534.088	1534.09	0.00199999999999818	0.00447213595499551	0	0.00447213595499551
942	942	P04051	1173	V	V	22.79693	1976575	chr15	540627	G	A	RPO31	synonymous_variant	c.3519C>T	p.Val1173Val	valine	Val	valine	Val	P04051	P04051-P27999-MDL-2vum-pdb1-A-0-I-0.pdb	P27999	MDL	A	1167	VA1167V	1534.086	1534.086	0	0.00547722557504668	0.00547722557504668	0.00707106781185905
943	943	P04051	1186	V	L	22.79692	1976574	chr15	540590	C	G	RPO31	missense_variant	c.3556G>C	p.Val1186Leu	valine	Val	leucine	Leu	P04051	P04051-P27999-MDL-2vum-pdb1-A-0-I-0.pdb	P27999	MDL	A	1180	VA1180L	1534.09	1533.976	-0.113999999999942	0	0.696584524662993	0.696584524662993
944	944	P04051	1187	R	R	2.56198	1976573	chr15	540585	A	G	RPO31	synonymous_variant	c.3561T>C	p.Arg1187Arg	arginine	Arg	arginine	Arg	P04051	P04051-P27999-MDL-2vum-pdb1-A-0-I-0.pdb	P27999	MDL	A	1181	RA1181R	1534.056	1533.94	-0.115999999999894	0.065421708935125	0.0744983221286889	0.08590692637958
945	945	P04051	1262	Q	Q	8.39076	1976551	chr15	540360	C	T	RPO31	synonymous_variant	c.3786G>A	p.Gln1262Gln	glutamine	Gln	glutamine	Gln	P04051	P04051-P27999-MDL-2vum-pdb1-A-0-I-0.pdb	P27999	MDL	A	1256	QA1256Q	1534.036	1534.032	-0.00399999999999636	0.0512835256197857	0.0460434577328435	0.0461519230368153
946	946	P04147	190	L	L	13.38212	645575	chr5	510942	G	A	PAB1	synonymous_variant	c.570G>A	p.Leu190Leu	leucine	Leu	leucine	Leu	P04147	P04147-P25299-MDD-RRM_1-RRM_1-2ghp-A-212-283-B-122-189.pdb	P25299	MDD	A	63	LA63L	95.14486	95.12556	-0.0192999999999984	0.0257841618052616	0.0344632848115218	0.0335468329354674
947	947	P04385	107	L	W	13.5476	97426	chr2	279340	T	G	GAL1	missense_variant	c.320T>G	p.Leu107Trp	leucine	Leu	tryptophan	Trp	P04385	P04385-P04387-MDL-3v2u-pdb1-D-0-A-0.pdb	P04387	MDL	A	97	LA97W	88.2648	87.63206	-0.632739999999995	0	0.0683017422910977	0.0683017422910976
948	948	P04386	48	P	P	17.65208	2085394	chr16	82213	C	G	GAL4	synonymous_variant	c.144G>C	p.Pro48Pro	proline	Pro	proline	Pro	P04386	P04386-P04386-EXP-3coq-pdb1-B-0-A-0.pdb	P04386	EXP	A	48	PA48P	74.93452	74.93276	-0.00175999999999874	0.000794984276575079	0.00224120503301576	0.00192041662146843
949	949	P04386	48	P	P	17.65208	2085394	chr16	82213	C	G	GAL4	synonymous_variant	c.144G>C	p.Pro48Pro	proline	Pro	proline	Pro	P04386	P04386-P04386-EXP-3coq-pdb1-B-0-A-0.pdb	P04386	EXP	B	48	PB48P	74.9349	74.9367	0.00180000000000291	0	0.00223159136044044	0.00223159136044044
950	950	P04386	48	P	R	17.65209	2085395	chr16	82214	G	C	GAL4	missense_variant	c.143C>G	p.Pro48Arg	proline	Pro	arginine	Arg	P04386	P04386-P04386-EXP-3coq-pdb1-B-0-A-0.pdb	P04386	EXP	A	48	PA48R	74.93334	76.61026	1.67692	0.00184200977195921	0.0159299403639836	0.0149518226313762
951	951	P04386	48	P	R	17.65209	2085395	chr16	82214	G	C	GAL4	missense_variant	c.143C>G	p.Pro48Arg	proline	Pro	arginine	Arg	P04386	P04386-P04386-EXP-3coq-pdb1-B-0-A-0.pdb	P04386	EXP	B	48	PB48R	74.88588	76.41316	1.52728	0.0663998268070031	0.080201577291223	0.103729634145701
952	952	P04386	49	L	L	13.124887	2085392	chr16	82210	C	T	GAL4	synonymous_variant	c.147G>A	p.Leu49Leu	leucine	Leu	leucine	Leu	P04386	P04386-P04386-EXP-3coq-pdb1-B-0-A-0.pdb	P04386	EXP	A	49	LA49L	74.76126	74.76318	0.00192000000000122	0.0167099670855463	0.00546415592749609	0.0206457501680129
953	953	P04386	49	L	L	13.124887	2085392	chr16	82210	C	T	GAL4	synonymous_variant	c.147G>A	p.Leu49Leu	leucine	Leu	leucine	Leu	P04386	P04386-P04386-EXP-3coq-pdb1-B-0-A-0.pdb	P04386	EXP	B	49	LB49L	74.83916	74.83692	-0.00224000000000046	0.00364527090900297	0.000216794833889396	0.00347606098911225
954	954	P04386	49	L	L	13.124888	2085393	chr16	82212	G	A	GAL4	synonymous_variant	c.145C>T	p.Leu49Leu	leucine	Leu	leucine	Leu	P04386	P04386-P04386-EXP-3coq-pdb1-B-0-A-0.pdb	P04386	EXP	A	49	LA49L	74.76126	74.76318	0.00192000000000122	0.0167099670855463	0.00546415592749609	0.0206457501680129
955	955	P04386	49	L	L	13.124888	2085393	chr16	82212	G	A	GAL4	synonymous_variant	c.145C>T	p.Leu49Leu	leucine	Leu	leucine	Leu	P04386	P04386-P04386-EXP-3coq-pdb1-B-0-A-0.pdb	P04386	EXP	B	49	LB49L	74.83916	74.83692	-0.00224000000000046	0.00364527090900297	0.000216794833889396	0.00347606098911225
956	956	P04386	53	H	P	11.26799	2085390	chr16	82199	T	G	GAL4	missense_variant	c.158A>C	p.His53Pro	histidine	His	proline	Pro	P04386	P04386-P04386-EXP-3coq-pdb1-B-0-A-0.pdb	P04386	EXP	A	53	HA53P	74.73664	77.35062	2.61398	0.012624103928595	0.146222183679499	0.156544409034628
957	957	P04386	53	H	P	11.26799	2085390	chr16	82199	T	G	GAL4	missense_variant	c.158A>C	p.His53Pro	histidine	His	proline	Pro	P04386	P04386-P04386-EXP-3coq-pdb1-B-0-A-0.pdb	P04386	EXP	B	53	HB53P	74.75548	76.89366	2.13818	0.0755137537141392	0.450260983208626	0.482890848950356
958	958	P04386	54	L	L	13.124885	2085388	chr16	82195	C	T	GAL4	synonymous_variant	c.162G>A	p.Leu54Leu	leucine	Leu	leucine	Leu	P04386	P04386-P04386-EXP-3coq-pdb1-B-0-A-0.pdb	P04386	EXP	A	54	LA54L	74.90384	74.86478	-0.0390600000000006	0.0358552367165503	0.0271452942514857	0.036584190574617
959	959	P04386	54	L	L	13.124885	2085388	chr16	82195	C	T	GAL4	synonymous_variant	c.162G>A	p.Leu54Leu	leucine	Leu	leucine	Leu	P04386	P04386-P04386-EXP-3coq-pdb1-B-0-A-0.pdb	P04386	EXP	B	54	LB54L	74.90936	74.9107	0.00134000000000183	0.0113025660803171	0.0223229702324748	0.0176587938432923
960	960	P04386	54	L	R	13.124886	2085389	chr16	82196	A	C	GAL4	missense_variant	c.161T>G	p.Leu54Arg	leucine	Leu	arginine	Arg	P04386	P04386-P04386-EXP-3coq-pdb1-B-0-A-0.pdb	P04386	EXP	A	54	LA54R	73.17634	77.18406	4.00772	0.0715603451640647	0.561664640154604	0.517730221254275
961	961	P04386	54	L	R	13.124886	2085389	chr16	82196	A	C	GAL4	missense_variant	c.161T>G	p.Leu54Arg	leucine	Leu	arginine	Arg	P04386	P04386-P04386-EXP-3coq-pdb1-B-0-A-0.pdb	P04386	EXP	B	54	LB54R	73.53466	78.15224	4.61758	0.781140078987119	1.47250298573551	1.09269020403772
962	962	P04386	58	E	E	7.70848	2085385	chr16	82183	T	C	GAL4	synonymous_variant	c.174A>G	p.Glu58Glu	glutamic acid	Glu	glutamic acid	Glu	P04386	P04386-P04386-EXP-3coq-pdb1-B-0-A-0.pdb	P04386	EXP	A	58	EA58E	74.7964	74.74872	-0.0476799999999997	0.0188911354873113	0.0105913644069138	0.0208941857941362
963	963	P04386	58	E	E	7.70848	2085385	chr16	82183	T	C	GAL4	synonymous_variant	c.174A>G	p.Glu58Glu	glutamic acid	Glu	glutamic acid	Glu	P04386	P04386-P04386-EXP-3coq-pdb1-B-0-A-0.pdb	P04386	EXP	B	58	EB58E	74.91976	74.89372	-0.0260399999999976	0.0220655387425703	0.018045137849293	0.0302955112186579
964	964	P04386	60	R	R	2.59235	2085383	chr16	82177	C	T	GAL4	synonymous_variant	c.180G>A	p.Arg60Arg	arginine	Arg	arginine	Arg	P04386	P04386-P04386-EXP-3coq-pdb1-B-0-A-0.pdb	P04386	EXP	A	60	RA60R	74.89702	74.86506	-0.031959999999998	0.0507726993570357	0.0543072555005342	0.00556758475463267
965	965	P04386	60	R	R	2.59235	2085383	chr16	82177	C	T	GAL4	synonymous_variant	c.180G>A	p.Arg60Arg	arginine	Arg	arginine	Arg	P04386	P04386-P04386-EXP-3coq-pdb1-B-0-A-0.pdb	P04386	EXP	B	60	RB60R	74.91256	74.88804	-0.0245199999999983	0.0499537586173449	0.0886824559876431	0.0387286973702983
966	966	P04386	66	Q	K	8.41199	2085381	chr16	82161	G	T	GAL4	missense_variant	c.196C>A	p.Gln66Lys	glutamine	Gln	lysine	Lys	P04386	P04386-P04386-EXP-3coq-pdb1-B-0-A-0.pdb	P04386	EXP	B	66	QB66K	74.89718	75.0251	0.12792	0.0426285350440258	0.0740840738620679	0.0835580756121131
967	967	P04386	67	L	L	13.124884	2085380	chr16	82158	G	A	GAL4	synonymous_variant	c.199C>T	p.Leu67Leu	leucine	Leu	leucine	Leu	P04386	P04386-P04386-EXP-3coq-pdb1-B-0-A-0.pdb	P04386	EXP	A	67	LA67L	74.7737	74.7324	-0.0413000000000011	0.02404714120223	0.0125193849689198	0.0291205254073499
968	968	P04386	67	L	L	13.124884	2085380	chr16	82158	G	A	GAL4	synonymous_variant	c.199C>T	p.Leu67Leu	leucine	Leu	leucine	Leu	P04386	P04386-P04386-EXP-3coq-pdb1-B-0-A-0.pdb	P04386	EXP	B	67	LB67L	74.9349	74.9349	0	0	0	0
969	969	P04386	71	I	I	12.7259	2085377	chr16	82144	A	T	GAL4	synonymous_variant	c.213T>A	p.Ile71Ile	isoleucine	Ile	isoleucine	Ile	P04386	P04386-P04386-EXP-3coq-pdb1-B-0-A-0.pdb	P04386	EXP	A	71	IA71I	74.9349	74.94364	0.00874000000000025	0	0.0185496091603002	0.0185496091603002
970	970	P04386	71	I	I	12.7259	2085377	chr16	82144	A	T	GAL4	synonymous_variant	c.213T>A	p.Ile71Ile	isoleucine	Ile	isoleucine	Ile	P04386	P04386-P04386-EXP-3coq-pdb1-B-0-A-0.pdb	P04386	EXP	B	71	IB71I	74.9349	74.9502	0.015300000000002	0	0.0086521673585259	0.0086521673585259
971	971	P04386	71	I	L	12.72591	2085378	chr16	82146	T	G	GAL4	missense_variant	c.211A>C	p.Ile71Leu	isoleucine	Ile	leucine	Leu	P04386	P04386-P04386-EXP-3coq-pdb1-B-0-A-0.pdb	P04386	EXP	A	71	IA71L	74.9349	73.62298	-1.31192	0	0.0453455289968035	0.0453455289968041
972	972	P04386	71	I	L	12.72591	2085378	chr16	82146	T	G	GAL4	missense_variant	c.211A>C	p.Ile71Leu	isoleucine	Ile	leucine	Leu	P04386	P04386-P04386-EXP-3coq-pdb1-B-0-A-0.pdb	P04386	EXP	B	71	IB71L	74.36382	73.62406	-0.739759999999998	0.23178256405519	0.280364241657169	0.0500486063742059
973	973	P04386	78	D	E	4.73438	2085375	chr16	82123	G	T	GAL4	missense_variant	c.234C>A	p.Asp78Glu	aspartic acid	Asp	glutamic acid	Glu	P04386	P04386-P04386-EXP-3coq-pdb1-B-0-A-0.pdb	P04386	EXP	B	78	DB78E	74.8931	73.8737	-1.0194	0.0377710868257731	0.0457530326863697	0.0527761309684574
974	974	P04386	81	L	W	13.124882	2085373	chr16	82115	A	C	GAL4	missense_variant	c.242T>G	p.Leu81Trp	leucine	Leu	tryptophan	Trp	P04386	P04386-P04386-EXP-3coq-pdb1-B-0-A-0.pdb	P04386	EXP	A	81	LA81W	74.49062	81.69542	7.2048	0.297532497384737	2.32295309939741	2.32839462076342
975	975	P04386	81	L	W	13.124882	2085373	chr16	82115	A	C	GAL4	missense_variant	c.242T>G	p.Leu81Trp	leucine	Leu	tryptophan	Trp	P04386	P04386-P04386-EXP-3coq-pdb1-B-0-A-0.pdb	P04386	EXP	B	81	LB81W	73.36818	81.38466	8.01648	0.520651708918736	0.91476457791062	0.616024652104113
976	976	P04386	92	L	L	13.12488	2085370	chr16	82081	C	T	GAL4	synonymous_variant	c.276G>A	p.Leu92Leu	leucine	Leu	leucine	Leu	P04386	P04386-P04386-EXP-3coq-pdb1-B-0-A-0.pdb	P04386	EXP	A	92	LA92L	74.9349	74.9295	-0.00539999999999736	0	0.0078262379212485	0.0078262379212485
977	977	P04386	92	L	L	13.124881	2085371	chr16	82083	A	G	GAL4	synonymous_variant	c.274T>C	p.Leu92Leu	leucine	Leu	leucine	Leu	P04386	P04386-P04386-EXP-3coq-pdb1-B-0-A-0.pdb	P04386	EXP	A	92	LA92L	74.9349	74.9295	-0.00539999999999736	0	0.0078262379212485	0.0078262379212485
978	978	P04386	93	L	L	13.124879	2085369	chr16	82080	A	G	GAL4	synonymous_variant	c.277T>C	p.Leu93Leu	leucine	Leu	leucine	Leu	P04386	P04386-P04386-EXP-3coq-pdb1-B-0-A-0.pdb	P04386	EXP	A	93	LA93L	74.44136	74.20166	-0.239700000000002	0.118793067979577	0.0374216247642999	0.116762558211102
979	979	P04386	93	L	L	13.124879	2085369	chr16	82080	A	G	GAL4	synonymous_variant	c.277T>C	p.Leu93Leu	leucine	Leu	leucine	Leu	P04386	P04386-P04386-EXP-3coq-pdb1-B-0-A-0.pdb	P04386	EXP	B	93	LB93L	74.93064	74.91362	-0.0170199999999994	0.00952564958414756	0.00263856021345012	0.0108989449030602
980	980	P04387	37	Y	S	21.25342	1582952	chr13	171703	A	C	GAL80	missense_variant	c.110A>C	p.Tyr37Ser	tyrosine	Tyr	serine	Ser	P04387	P04387-P13045-EXP-3v2u-pdb1-A-0-D-0.pdb	P13045	EXP	A	37	YA37S	-122.413	-116.4912	5.9218	0.0451940261539034	0.0341862545476957	0.029098109904248
981	981	P04387	41	L	L	13.95181	1582954	chr13	171714	C	T	GAL80	synonymous_variant	c.121C>T	p.Leu41Leu	leucine	Leu	leucine	Leu	P04387	P04387-P13045-EXP-3v2u-pdb1-A-0-D-0.pdb	P13045	EXP	A	41	LA41L	-122.4116	-122.456	-0.0443999999999989	0.0392975826228499	0.016643316977092	0.0340705151120408
982	982	P04387	42	Q	R	8.31113	1582955	chr13	171718	A	G	GAL80	missense_variant	c.125A>G	p.Gln42Arg	glutamine	Gln	arginine	Arg	P04387	P04387-P13045-EXP-3v2u-pdb1-A-0-D-0.pdb	P13045	EXP	A	42	QA42R	-122.0842	-121.757	0.327200000000002	0.0205718253929946	0.598003762529967	0.59073657411743
983	983	P04387	44	S	L	18.97462	1582956	chr13	171724	C	T	GAL80	missense_variant	c.131C>T	p.Ser44Leu	serine	Ser	leucine	Leu	P04387	P04387-P13045-EXP-3v2u-pdb1-A-0-D-0.pdb	P13045	EXP	A	44	SA44L	-122.075	-120.191	1.88400000000001	0	0.348489598123104	0.348489598123103
984	984	P04387	66	R	C	2.44733	1582964	chr13	171789	C	T	GAL80	missense_variant	c.196C>T	p.Arg66Cys	arginine	Arg	cysteine	Cys	P04387	P04387-P13045-EXP-3v2u-pdb1-A-0-D-0.pdb	P13045	EXP	A	66	RA66C	-122.0752	-120.8078	1.2674	0.000447213595495738	0.00277488738510379	0.00288097205817617
985	985	P04387	156	P	P	17.48905	1583004	chr13	172061	A	G	GAL80	synonymous_variant	c.468A>G	p.Pro156Pro	proline	Pro	proline	Pro	P04387	P04387-P13045-EXP-3v2u-pdb1-A-0-D-0.pdb	P13045	EXP	A	156	PA156P	-122.1092	-122.1094	-0.000199999999998112	0.00349284983931866	0.00585662018573592	0.00238746727725651
986	986	P04387	160	R	R	2.44735	1583006	chr13	172071	A	C	GAL80	synonymous_variant	c.478A>C	p.Arg160Arg	arginine	Arg	arginine	Arg	P04387	P04387-P13045-EXP-3v2u-pdb1-A-0-D-0.pdb	P13045	EXP	A	160	RA160R	-122.0816	-122.139	-0.0574000000000012	0.0147580486514992	0.00447213595500187	0.0192301846065011
987	987	P04387	187	Y	Y	21.25344	1583018	chr13	172154	C	T	GAL80	synonymous_variant	c.561C>T	p.Tyr187Tyr	tyrosine	Tyr	tyrosine	Tyr	P04387	P04387-P04387-EXP-3v2u-pdb1-B-0-A-0.pdb	P04387	EXP	A	187	YA187Y	-120.4762	-120.4796	-0.00340000000000202	0.00294957624075497	0.000894427191004187	0.00288097205818148
988	988	P04387	187	Y	Y	21.25344	1583018	chr13	172154	C	T	GAL80	synonymous_variant	c.561C>T	p.Tyr187Tyr	tyrosine	Tyr	tyrosine	Tyr	P04387	P04387-P04387-EXP-3v2u-pdb1-B-0-A-0.pdb	P04387	EXP	B	187	YB187Y	-120.4862	-120.4878	-0.00159999999999911	0.00834865258589973	0.00449444101085292	0.0083845095265049
989	989	P04387	231	A	G	1.69918	1583035	chr13	172285	C	G	GAL80	missense_variant	c.692C>G	p.Ala231Gly	alanine	Ala	glycine	Gly	P04387	P04387-P04387-EXP-3v2u-pdb1-B-0-A-0.pdb	P04387	EXP	A	231	AA231G	-120.448	-119.083	1.36499999999999	0	0	0
990	990	P04387	231	A	G	1.69918	1583035	chr13	172285	C	G	GAL80	missense_variant	c.692C>G	p.Ala231Gly	alanine	Ala	glycine	Gly	P04387	P04387-P04387-EXP-3v2u-pdb1-B-0-A-0.pdb	P04387	EXP	B	231	AB231G	-120.466	-119.09	1.37599999999999	0	0	0
991	991	P04387	234	F	F	16.33469	1583038	chr13	172295	C	T	GAL80	synonymous_variant	c.702C>T	p.Phe234Phe	phenylalanine	Phe	phenylalanine	Phe	P04387	P04387-P04387-EXP-3v2u-pdb1-B-0-A-0.pdb	P04387	EXP	A	234	FA234F	-120.4512	-120.459	-0.00780000000000028	0.00609918027279472	0.00655743852430406	0.00742967024840295
992	992	P04387	234	F	F	16.33469	1583038	chr13	172295	C	T	GAL80	synonymous_variant	c.702C>T	p.Phe234Phe	phenylalanine	Phe	phenylalanine	Phe	P04387	P04387-P04387-EXP-3v2u-pdb1-B-0-A-0.pdb	P04387	EXP	B	234	FB234F	-120.6548	-120.6558	-0.00100000000000193	0.0226318359838557	0.0154012986465436	0.012288205727448
993	993	P04387	234	F	L	16.33468	1583037	chr13	172293	T	C	GAL80	missense_variant	c.700T>C	p.Phe234Leu	phenylalanine	Phe	leucine	Leu	P04387	P04387-P04387-EXP-3v2u-pdb1-B-0-A-0.pdb	P04387	EXP	A	234	FA234L	-120.4602	-119.0202	1.43999999999999	0.0139355660093186	0.0337890514812138	0.0345832329315845
994	994	P04387	234	F	L	16.33468	1583037	chr13	172293	T	C	GAL80	missense_variant	c.700T>C	p.Phe234Leu	phenylalanine	Phe	leucine	Leu	P04387	P04387-P04387-EXP-3v2u-pdb1-B-0-A-0.pdb	P04387	EXP	B	234	FB234L	-120.667	-119.5174	1.1496	0.0289568644711409	0.356201207184929	0.348800516054664
995	995	P04387	235	N	D	3.54583	1583039	chr13	172296	A	G	GAL80	missense_variant	c.703A>G	p.Asn235Asp	asparagine	Asn	aspartic acid	Asp	P04387	P04387-P04387-EXP-3v2u-pdb1-B-0-A-0.pdb	P04387	EXP	A	235	NA235D	-121.525	-120.6904	0.8346	0.0587792480387413	0.134615378021975	0.0903371462909894
996	996	P04387	266	G	V	10.53635	1583053	chr13	172390	G	T	GAL80	missense_variant	c.797G>T	p.Gly266Val	glycine	Gly	valine	Val	P04387	P04387-P04387-EXP-3v2u-pdb1-B-0-A-0.pdb	P04387	EXP	A	266	GA266V	-120.952	-106.6668	14.2852	0.0540509019351193	0.643637864019824	0.606215473243631
997	997	P04387	266	G	V	10.53635	1583053	chr13	172390	G	T	GAL80	missense_variant	c.797G>T	p.Gly266Val	glycine	Gly	valine	Val	P04387	P04387-P04387-EXP-3v2u-pdb1-B-0-A-0.pdb	P04387	EXP	B	266	GB266V	-120.8102	-106.3876	14.4226	0.0732441123913713	0.504159994446207	0.498552705338162
998	998	P04387	271	G	D	10.53636	1583055	chr13	172405	G	A	GAL80	missense_variant	c.812G>A	p.Gly271Asp	glycine	Gly	aspartic acid	Asp	P04387	P04387-P04387-EXP-3v2u-pdb1-B-0-A-0.pdb	P04387	EXP	A	271	GA271D	-120.479	-116.2152	4.2638	0.0179722007556142	0.00772657750883156	0.013442470011129
999	999	P04387	271	G	D	10.53636	1583055	chr13	172405	G	A	GAL80	missense_variant	c.812G>A	p.Gly271Asp	glycine	Gly	aspartic acid	Asp	P04387	P04387-P04387-EXP-3v2u-pdb1-B-0-A-0.pdb	P04387	EXP	B	271	GB271D	-120.4774	-115.604	4.8734	0.0183248465205064	0.0215406592285403	0.0116747590981583
1000	1000	P04387	277	C	Y	6.11463	1583057	chr13	172423	G	A	GAL80	missense_variant	c.830G>A	p.Cys277Tyr	cysteine	Cys	tyrosine	Tyr	P04387	P04387-P04387-EXP-3v2u-pdb1-B-0-A-0.pdb	P04387	EXP	A	277	CA277Y	-120.693	-105.5006	15.1924	0.0634074128158542	2.30091314481881	2.25529494745144
1001	1001	P04387	277	C	Y	6.11463	1583057	chr13	172423	G	A	GAL80	missense_variant	c.830G>A	p.Cys277Tyr	cysteine	Cys	tyrosine	Tyr	P04387	P04387-P04387-EXP-3v2u-pdb1-B-0-A-0.pdb	P04387	EXP	B	277	CB277Y	-121.1746	-110.3054	10.8692	0.15489770818188	1.84885594354995	1.77955042075239
1002	1002	P04387	278	S	G	18.97467	1583058	chr13	172425	A	G	GAL80	missense_variant	c.832A>G	p.Ser278Gly	serine	Ser	glycine	Gly	P04387	P04387-P04387-EXP-3v2u-pdb1-B-0-A-0.pdb	P04387	EXP	A	278	SA278G	-120.6158	-118.63	1.9858	0.15220118264981	0.139350278076506	0.0209690247746578
1003	1003	P04387	278	S	G	18.97467	1583058	chr13	172425	A	G	GAL80	missense_variant	c.832A>G	p.Ser278Gly	serine	Ser	glycine	Gly	P04387	P04387-P04387-EXP-3v2u-pdb1-B-0-A-0.pdb	P04387	EXP	B	278	SB278G	-120.6322	-119.0012	1.631	0.0614548614838578	0.0403075675276992	0.0727976647977118
1004	1004	P04387	281	G	G	10.53637	1583059	chr13	172436	T	G	GAL80	synonymous_variant	c.843T>G	p.Gly281Gly	glycine	Gly	glycine	Gly	P04387	P04387-P04387-EXP-3v2u-pdb1-B-0-A-0.pdb	P04387	EXP	B	281	GB281G	-120.47	-120.47	0	0	0	0
1005	1005	P04387	284	P	P	17.4891	1583062	chr13	172445	T	C	GAL80	synonymous_variant	c.852T>C	p.Pro284Pro	proline	Pro	proline	Pro	P04387	P04387-P04387-EXP-3v2u-pdb1-B-0-A-0.pdb	P04387	EXP	A	284	PA284P	-120.448	-120.4618	-0.0138000000000034	0	0.0150565600320964	0.0150565600320964
1006	1006	P04387	284	P	P	17.4891	1583062	chr13	172445	T	C	GAL80	synonymous_variant	c.852T>C	p.Pro284Pro	proline	Pro	proline	Pro	P04387	P04387-P04387-EXP-3v2u-pdb1-B-0-A-0.pdb	P04387	EXP	B	284	PB284P	-120.466	-120.42	0.0459999999999951	0	0.0348425027803648	0.0348425027803648
1007	1007	P04387	295	D	D	4.55648	1583066	chr13	172478	C	T	GAL80	synonymous_variant	c.885C>T	p.Asp295Asp	aspartic acid	Asp	aspartic acid	Asp	P04387	P04387-P04387-EXP-3v2u-pdb1-B-0-A-0.pdb	P04387	EXP	A	295	DA295D	-120.448	-120.459	-0.0110000000000099	0	0	0
1008	1008	P04387	295	D	D	4.55648	1583066	chr13	172478	C	T	GAL80	synonymous_variant	c.885C>T	p.Asp295Asp	aspartic acid	Asp	aspartic acid	Asp	P04387	P04387-P04387-EXP-3v2u-pdb1-B-0-A-0.pdb	P04387	EXP	B	295	DB295D	-120.466	-120.466	0	0	0	0
1009	1009	P04387	318	V	V	22.63545	1583072	chr13	172547	C	T	GAL80	synonymous_variant	c.954C>T	p.Val318Val	valine	Val	valine	Val	P04387	P04387-P13045-EXP-3v2u-pdb1-A-0-D-0.pdb	P13045	EXP	A	318	VA318V	-122.0756	-122.0756	0	0.000547722557499998	0.000547722557499998	0.000707106781179875
1010	1010	P04387	320	Y	Y	21.25346	1583073	chr13	172553	C	T	GAL80	synonymous_variant	c.960C>T	p.Tyr320Tyr	tyrosine	Tyr	tyrosine	Tyr	P04387	P04387-P04387-EXP-3v2u-pdb1-B-0-A-0.pdb	P04387	EXP	A	320	YA320Y	-120.4614	-120.4722	-0.0108000000000004	0.0185013513019996	0.031854356060044	0.0421212535425984
1011	1011	P04387	320	Y	Y	21.25346	1583073	chr13	172553	C	T	GAL80	synonymous_variant	c.960C>T	p.Tyr320Tyr	tyrosine	Tyr	tyrosine	Tyr	P04387	P04387-P04387-EXP-3v2u-pdb1-B-0-A-0.pdb	P04387	EXP	B	320	YB320Y	-120.503	-120.505	-0.00200000000000103	0.0243618554301628	0.00710633520177738	0.0193002590656187
1012	1012	P04387	320	Y	Y	21.25346	1583073	chr13	172553	C	T	GAL80	synonymous_variant	c.960C>T	p.Tyr320Tyr	tyrosine	Tyr	tyrosine	Tyr	P04387	P04387-P13045-EXP-3v2u-pdb1-A-0-D-0.pdb	P13045	EXP	A	320	YA320Y	-122.1222	-122.1954	-0.0731999999999944	0.0539879616210873	0.207789075747497	0.154248824955003
1013	1013	P04387	321	Y	Y	21.25347	1583074	chr13	172556	C	T	GAL80	synonymous_variant	c.963C>T	p.Tyr321Tyr	tyrosine	Tyr	tyrosine	Tyr	P04387	P04387-P04387-EXP-3v2u-pdb1-B-0-A-0.pdb	P04387	EXP	A	321	YA321Y	-120.448	-120.4422	0.00579999999999643	0	0.0229390496751693	0.0229390496751694
1014	1014	P04387	321	Y	Y	21.25347	1583074	chr13	172556	C	T	GAL80	synonymous_variant	c.963C>T	p.Tyr321Tyr	tyrosine	Tyr	tyrosine	Tyr	P04387	P04387-P04387-EXP-3v2u-pdb1-B-0-A-0.pdb	P04387	EXP	B	321	YB321Y	-120.476	-120.477	-0.00100000000000193	0.00946044396421724	0.00815475321515239	0.00141421356237482
1015	1015	P04387	341	P	P	17.48912	1583080	chr13	172616	G	A	GAL80	synonymous_variant	c.1023G>A	p.Pro341Pro	proline	Pro	proline	Pro	P04387	P04387-P13045-EXP-3v2u-pdb1-A-0-D-0.pdb	P13045	EXP	A	341	PA341P	-122.0752	-122.0676	0.00759999999999935	0.000447213595495738	0.00991463564635596	0.00973652915571165
1016	1016	P04387	341	P	T	17.48911	1583079	chr13	172614	C	A	GAL80	missense_variant	c.1021C>A	p.Pro341Thr	proline	Pro	threonine	Thr	P04387	P04387-P13045-EXP-3v2u-pdb1-A-0-D-0.pdb	P13045	EXP	A	341	PA341T	-122.0764	-122.8224	-0.746000000000001	0.00219089023001848	0.147028228582133	0.147463554819486
1017	1017	P04387	343	Y	D	21.25348	1583081	chr13	172620	T	G	GAL80	missense_variant	c.1027T>G	p.Tyr343Asp	tyrosine	Tyr	aspartic acid	Asp	P04387	P04387-P13045-EXP-3v2u-pdb1-A-0-D-0.pdb	P13045	EXP	A	343	YA343D	-122.0904	-118.4094	3.681	0.0165015150819547	0.0382204133938899	0.0416953234787794
1018	1018	P04387	348	E	D	7.53933	1583084	chr13	172637	A	T	GAL80	missense_variant	c.1044A>T	p.Glu348Asp	glutamic acid	Glu	aspartic acid	Asp	P04387	P04387-P04387-EXP-3v2u-pdb1-B-0-A-0.pdb	P04387	EXP	A	348	EA348D	-120.4494	-120.4342	0.0151999999999959	0.00313049516850194	0.0286653100454152	0.0286653100454154
1019	1019	P04387	348	E	D	7.53933	1583084	chr13	172637	A	T	GAL80	missense_variant	c.1044A>T	p.Glu348Asp	glutamic acid	Glu	aspartic acid	Asp	P04387	P04387-P04387-EXP-3v2u-pdb1-B-0-A-0.pdb	P04387	EXP	B	348	EB348D	-120.505	-120.678	-0.173000000000005	0.0395727178748159	0.0349141805001906	0.0607042008430989
1020	1020	P04387	348	E	D	7.53933	1583084	chr13	172637	A	T	GAL80	missense_variant	c.1044A>T	p.Glu348Asp	glutamic acid	Glu	aspartic acid	Asp	P04387	P04387-P13045-EXP-3v2u-pdb1-A-0-D-0.pdb	P13045	EXP	A	348	EA348D	-123.1994	-122.6568	0.542599999999999	0.0470350932815086	0.0475783564239012	0.021337759957406
1021	1021	P04387	349	I	F	12.54936	1583085	chr13	172638	A	T	GAL80	missense_variant	c.1045A>T	p.Ile349Phe	isoleucine	Ile	phenylalanine	Phe	P04387	P04387-P13045-EXP-3v2u-pdb1-A-0-D-0.pdb	P13045	EXP	A	349	IA349F	-122.7616	-121.1766	1.585	0.235544687904442	0.813699760353902	0.721795331101547
1022	1022	P04387	356	R	R	2.44737	1583086	chr13	172661	A	G	GAL80	synonymous_variant	c.1068A>G	p.Arg356Arg	arginine	Arg	arginine	Arg	P04387	P04387-P13045-EXP-3v2u-pdb1-A-0-D-0.pdb	P13045	EXP	A	356	RA356R	-122.075	-122.08	-0.00499999999999545	0	0	0
1023	1023	P04387	358	Y	F	21.25349	1583087	chr13	172666	A	T	GAL80	missense_variant	c.1073A>T	p.Tyr358Phe	tyrosine	Tyr	phenylalanine	Phe	P04387	P04387-P13045-EXP-3v2u-pdb1-A-0-D-0.pdb	P13045	EXP	A	358	YA358F	-124.794	-124.3434	0.450599999999997	0.0290860791444991	0.0293904746474079	0.00559464029227718
1024	1024	P04387	359	N	Y	3.54588	1583088	chr13	172668	A	T	GAL80	missense_variant	c.1075A>T	p.Asn359Tyr	asparagine	Asn	tyrosine	Tyr	P04387	P04387-P13045-EXP-3v2u-pdb1-A-0-D-0.pdb	P13045	EXP	A	359	NA359Y	-122.0892	-121.1256	0.9636	0.00952365476064465	0.0132400906341352	0.0146389890361339
1025	1025	P04387	362	V	M	22.63546	1583089	chr13	172677	G	A	GAL80	missense_variant	c.1084G>A	p.Val362Met	valine	Val	methionine	Met	P04387	P04387-P13045-EXP-3v2u-pdb1-A-0-D-0.pdb	P13045	EXP	A	362	VA362M	-122.075	-123.2952	-1.2202	0	0.125756510765842	0.12575651076584
1026	1026	P04387	363	G	G	10.53642	1583091	chr13	172682	T	C	GAL80	synonymous_variant	c.1089T>C	p.Gly363Gly	glycine	Gly	glycine	Gly	P04387	P04387-P13045-EXP-3v2u-pdb1-A-0-D-0.pdb	P13045	EXP	A	363	GA363G	-122.075	-122.075	0	0	0	0
1027	1027	P04387	370	Q	Q	8.31118	1583094	chr13	172703	A	G	GAL80	synonymous_variant	c.1110A>G	p.Gln370Gln	glutamine	Gln	glutamine	Gln	P04387	P04387-P13045-EXP-3v2u-pdb1-A-0-D-0.pdb	P13045	EXP	A	370	QA370Q	-122.075	-122.116	-0.0409999999999968	0	0	0
1028	1028	P04387	419	N	N	3.5459	1583119	chr13	172850	C	T	GAL80	synonymous_variant	c.1257C>T	p.Asn419Asn	asparagine	Asn	asparagine	Asn	P04387	P04387-P04387-EXP-3v2u-pdb1-B-0-A-0.pdb	P04387	EXP	A	419	NA419N	-120.4534	-120.464	-0.0106000000000023	0.00568330889535476	0.00424264068711945	0.00497995983919803
1029	1029	P04387	419	N	N	3.5459	1583119	chr13	172850	C	T	GAL80	synonymous_variant	c.1257C>T	p.Asn419Asn	asparagine	Asn	asparagine	Asn	P04387	P04387-P04387-EXP-3v2u-pdb1-B-0-A-0.pdb	P04387	EXP	B	419	NB419N	-120.466	-120.46	0.00599999999999738	0	0.00824621125123161	0.0082462112512316
1030	1030	P04387	423	S	F	18.97471	1583121	chr13	172861	C	T	GAL80	missense_variant	c.1268C>T	p.Ser423Phe	serine	Ser	phenylalanine	Phe	P04387	P04387-P04387-EXP-3v2u-pdb1-B-0-A-0.pdb	P04387	EXP	A	423	SA423F	-120.448	-121.3866	-0.938600000000005	0	0.0228319950946067	0.0228319950946067
1031	1031	P04387	423	S	F	18.97471	1583121	chr13	172861	C	T	GAL80	missense_variant	c.1268C>T	p.Ser423Phe	serine	Ser	phenylalanine	Phe	P04387	P04387-P04387-EXP-3v2u-pdb1-B-0-A-0.pdb	P04387	EXP	B	423	SB423F	-120.5016	-119.7946	0.706999999999999	0.0875174268360319	0.0632400189753279	0.0267955220139531
1032	1032	P04387	423	S	P	18.9747	1583120	chr13	172860	T	C	GAL80	missense_variant	c.1267T>C	p.Ser423Pro	serine	Ser	proline	Pro	P04387	P04387-P04387-EXP-3v2u-pdb1-B-0-A-0.pdb	P04387	EXP	A	423	SA423P	-120.448	-115.2342	5.21379999999999	0	0.187178257284334	0.187178257284333
1033	1033	P04387	423	S	P	18.9747	1583120	chr13	172860	T	C	GAL80	missense_variant	c.1267T>C	p.Ser423Pro	serine	Ser	proline	Pro	P04387	P04387-P04387-EXP-3v2u-pdb1-B-0-A-0.pdb	P04387	EXP	B	423	SB423P	-120.5254	-114.3198	6.2056	0.0851663078922697	0.0940037233305119	0.0157257750206443
1034	1034	P04397	101	T	T	19.4519	97218	chr2	278050	T	A	GAL10	synonymous_variant	c.303A>T	p.Thr101Thr	threonine	Thr	threonine	Thr	P04397	P04397-P04397-EXP-1z45-pdb1-A-0-A-1.pdb	P04397	EXP	A	101	TA101T	-16.7975	-16.7968	0.000700000000000502	0.00270554985169373	0.0027294688127907	0.00152151240547142
1035	1035	P04397	104	P	P	17.2911	97217	chr2	278041	C	T	GAL10	synonymous_variant	c.312G>A	p.Pro104Pro	proline	Pro	proline	Pro	P04397	P04397-P04397-EXP-1z45-pdb1-A-0-A-1.pdb	P04397	EXP	A	104	PA104P	-16.7992	-16.8078	-0.00859999999999985	0.00804984471899955	0.0217509769895509	0.0233089038781313
1036	1036	P04397	105	L	L	13.5469	97216	chr2	278038	C	A	GAL10	synonymous_variant	c.315G>T	p.Leu105Leu	leucine	Leu	leucine	Leu	P04397	P04397-P04397-EXP-1z45-pdb1-A-0-A-1.pdb	P04397	EXP	A	105	LA105L	-16.99238	-17.00426	-0.0118799999999986	0.00922968038449955	0.00935163087381049	0.00940382900737693
1037	1037	P04397	106	R	R	2.2449	97215	chr2	278035	T	C	GAL10	synonymous_variant	c.318A>G	p.Arg106Arg	arginine	Arg	arginine	Arg	P04397	P04397-P04397-EXP-1z45-pdb1-A-0-A-1.pdb	P04397	EXP	A	106	RA106R	-16.82756	-16.85196	-0.0244000000000001	0.0541915399301403	0.121602006562393	0.0714195001382686
1038	1038	P04397	108	Y	H	21.1539	97213	chr2	278031	A	G	GAL10	missense_variant	c.322T>C	p.Tyr108His	tyrosine	Tyr	histidine	His	P04397	P04397-P04397-EXP-1z45-pdb1-A-0-A-1.pdb	P04397	EXP	A	108	YA108H	-17.38464	-13.38164	4.003	0.0304322690576953	0.0320042653407321	0.0598447992727856
1039	1039	P04397	109	H	H	11.1174	97211	chr2	278026	G	A	GAL10	synonymous_variant	c.327C>T	p.His109His	histidine	His	histidine	His	P04397	P04397-P04397-EXP-1z45-pdb1-A-0-A-1.pdb	P04397	EXP	A	109	HA109H	-16.7765	-16.7785	-0.0020000000000003	0.0143108350559987	0.0161367592781199	0.0137257058106309
1040	1040	P04397	109	H	Y	11.1175	97212	chr2	278028	G	A	GAL10	missense_variant	c.325C>T	p.His109Tyr	histidine	His	tyrosine	Tyr	P04397	P04397-P04397-EXP-1z45-pdb1-A-0-A-1.pdb	P04397	EXP	A	109	HA109Y	-17.58562	-18.4108	-0.82518	0.028557608443285	0.0132332913517386	0.0274983090389204
1041	1041	P04397	120	E	A	7.3065	97210	chr2	277994	T	G	GAL10	missense_variant	c.359A>C	p.Glu120Ala	glutamic acid	Glu	alanine	Ala	P04397	P04397-P04397-EXP-1z45-pdb1-A-0-A-1.pdb	P04397	EXP	A	120	EA120A	-17.18506	-16.1071	1.07796	0.536140721266348	0.657395976562072	0.335535561453625
1042	1042	P04397	159	P	S	17.2909	97191	chr2	277878	G	A	GAL10	missense_variant	c.475C>T	p.Pro159Ser	proline	Pro	serine	Ser	P04397	P04397-P04397-EXP-1z45-pdb1-A-0-A-1.pdb	P04397	EXP	A	159	PA159S	-16.85544	-13.4753	3.38014	0.0657410298063536	0.0193551026863722	0.0505215102703787
1043	1043	P04397	162	P	P	17.2908	97188	chr2	277867	C	T	GAL10	synonymous_variant	c.486G>A	p.Pro162Pro	proline	Pro	proline	Pro	P04397	P04397-P04397-EXP-1z45-pdb1-A-0-A-1.pdb	P04397	EXP	A	162	PA162P	-16.96718	-16.97166	-0.00447999999999951	0.00897535514617713	0.011036213118639	0.00433497404836588
1044	1044	P04397	165	H	H	11.1173	97187	chr2	277858	A	G	GAL10	synonymous_variant	c.495T>C	p.His165His	histidine	His	histidine	His	P04397	P04397-P04397-EXP-1z45-pdb1-A-0-A-1.pdb	P04397	EXP	A	165	HA165H	-17.04078	-17.13428	-0.0935000000000003	0.796807358776261	0.846091772209139	0.0989215345614907
1045	1045	P04397	169	A	V	1.4259	97186	chr2	277847	G	A	GAL10	missense_variant	c.506C>T	p.Ala169Val	alanine	Ala	valine	Val	P04397	P04397-P04397-EXP-1z45-pdb1-A-0-A-1.pdb	P04397	EXP	A	169	AA169V	-16.8603	-18.14754	-1.28724	0.0861976217769373	0.140713336254955	0.0545324032113018
1046	1046	P04397	172	N	K	3.3165	97184	chr2	277837	A	T	GAL10	missense_variant	c.516T>A	p.Asn172Lys	asparagine	Asn	lysine	Lys	P04397	P04397-P04397-EXP-1z45-pdb1-A-0-A-1.pdb	P04397	EXP	A	172	NA172K	-17.56996	-19.34554	-1.77558	0.0226161004596275	0.175895716263928	0.192656811454981
1047	1047	P04397	177	L	V	13.5467	97182	chr2	277824	G	C	GAL10	missense_variant	c.529C>G	p.Leu177Val	leucine	Leu	valine	Val	P04397	P04397-P04397-EXP-1z45-pdb1-A-0-A-1.pdb	P04397	EXP	A	177	LA177V	-16.83838	-14.91096	1.92742	0.0186702169242893	0.00044497190922614	0.0190405357067494
1048	1048	P04397	180	S	S	18.5863	97179	chr2	277813	G	A	GAL10	synonymous_variant	c.540C>T	p.Ser180Ser	serine	Ser	serine	Ser	P04397	P04397-P04397-EXP-1z45-pdb1-A-0-A-1.pdb	P04397	EXP	A	180	SA180S	-16.8372	-16.84184	-0.00464000000000055	0.00814094589098832	0.00224120503301169	0.00611661671187699
1049	1049	P04449	11	A	A	1.34891	797537	chr7	437902	G	A	RPL24A	synonymous_variant	c.33C>T	p.Ala11Ala	alanine	Ala	alanine	Ala	P04449	P04449-P14126-EXP-3u5i-pdb1-W-0-B-0.pdb	P14126	EXP	A	11	AA11A	299.573	299.573	0	0	0	0
1050	1050	P04449	16	G	G	10.26596	797535	chr7	437887	G	A	RPL24A	synonymous_variant	c.48C>T	p.Gly16Gly	glycine	Gly	glycine	Gly	P04449	P04449-P14126-EXP-3u5i-pdb1-W-0-B-0.pdb	P14126	EXP	A	16	GA16G	299.573	299.573	0	0	0	0
1051	1051	P04449	16	G	G	10.26596	797535	chr7	437887	G	A	RPL24A	synonymous_variant	c.48C>T	p.Gly16Gly	glycine	Gly	glycine	Gly	P04449	P04449-P0CX41-EXP-3u5i-pdb1-W-0-V-0.pdb	P0CX41	EXP	A	16	GA16G	129.45	129.45	0	0	0	0
1052	1052	P04449	23	R	R	2.22338	797534	chr7	437866	A	G	RPL24A	synonymous_variant	c.69T>C	p.Arg23Arg	arginine	Arg	arginine	Arg	P04449	P04449-Q12522-EXP-2x7n-pdb1-D-0-B-0.pdb	Q12522	EXP	A	23	RA23R	75.0952	75.0947	-0.000500000000002387	0	0	0
1053	1053	P04449	23	R	R	2.22338	797534	chr7	437866	A	G	RPL24A	synonymous_variant	c.69T>C	p.Arg23Arg	arginine	Arg	arginine	Arg	P04449	P04449-P0CX41-EXP-3u5i-pdb1-W-0-V-0.pdb	P0CX41	EXP	A	23	RA23R	129.45	129.328	-0.121999999999986	0	0	0
1054	1054	P04449	27	K	K	14.27648	797533	chr7	437854	T	C	RPL24A	synonymous_variant	c.81A>G	p.Lys27Lys	lysine	Lys	lysine	Lys	P04449	P04449-Q12522-EXP-2x7n-pdb1-D-0-B-0.pdb	Q12522	EXP	A	27	KA27K	75.00896	74.98268	-0.026279999999997	0.0397190508446481	0.0616996515387256	0.0415970191239732
1055	1055	P04449	28	I	I	12.2704	797532	chr7	437851	G	A	RPL24A	synonymous_variant	c.84C>T	p.Ile28Ile	isoleucine	Ile	isoleucine	Ile	P04449	P04449-Q12522-EXP-2x7n-pdb1-D-0-B-0.pdb	Q12522	EXP	A	28	IA28I	75.03844	75.00954	-0.0289000000000016	0.0232744065445276	0.00421283752356831	0.0250841583474494
1056	1056	P04449	28	I	I	12.2704	797532	chr7	437851	G	A	RPL24A	synonymous_variant	c.84C>T	p.Ile28Ile	isoleucine	Ile	isoleucine	Ile	P04449	P04449-P0CX41-EXP-3u5i-pdb1-W-0-V-0.pdb	P0CX41	EXP	A	28	IA28I	129.41	129.417	0.00700000000000502	0.0354471437495265	0.0463465209050262	0.0758188630882777
1057	1057	P04449	34	S	S	18.47914	797530	chr7	437833	G	A	RPL24A	synonymous_variant	c.102C>T	p.Ser34Ser	serine	Ser	serine	Ser	P04449	P04449-P14126-EXP-3u5i-pdb1-W-0-B-0.pdb	P14126	EXP	A	34	SA34S	299.5414	299.541	-0.000399999999990541	0.000547722557492214	0	0.000547722557492214
1058	1058	P04449	41	K	K	14.27647	797528	chr7	437812	C	T	RPL24A	synonymous_variant	c.123G>A	p.Lys41Lys	lysine	Lys	lysine	Lys	P04449	P04449-P0CX41-EXP-3u5i-pdb1-W-0-V-0.pdb	P0CX41	EXP	A	41	KA41K	129.3998	129.3432	-0.056599999999986	0.070108487360654	0.103842187958465	0.0366237627777459
1059	1059	P04456	25	K	K	14.66754	1888611	chr15	80836	G	A	RPL25	synonymous_variant	c.75G>A	p.Lys25Lys	lysine	Lys	lysine	Lys	P04456	P04456-P0CX84-EXP-3u5e-pdb1-X-0-h-0.pdb	P0CX84	EXP	B	25	KB25K	113.249	113.2458	-0.00319999999999822	0	0.00715541752799536	0.00715541752799535
1060	1060	P04456	25	K	K	14.66754	1888611	chr15	80836	G	A	RPL25	synonymous_variant	c.75G>A	p.Lys25Lys	lysine	Lys	lysine	Lys	P04456	P04456-P17076-EXP-3u5e-pdb1-X-0-G-0.pdb	P17076	EXP	A	25	KA25K	208.1562	208.1252	-0.0310000000000002	0.00949736805646553	0.040665710371268	0.0336005952328175
1061	1061	P04456	25	K	K	14.66754	1888611	chr15	80836	G	A	RPL25	synonymous_variant	c.75G>A	p.Lys25Lys	lysine	Lys	lysine	Lys	P04456	P04456-P0CX85-EXP-3u5e-pdb1-X-0-h-0.pdb	P0CX85	EXP	B	25	KB25K	113.249	113.2458	-0.00319999999999822	0	0.00715541752799536	0.00715541752799535
1062	1062	P04456	29	S	T	18.116984	1888613	chr15	80846	T	A	RPL25	missense_variant	c.85T>A	p.Ser29Thr	serine	Ser	threonine	Thr	P04456	P04456-P17076-EXP-3u5e-pdb1-X-0-G-0.pdb	P17076	EXP	A	29	SA29T	208.1766	208.0874	-0.0891999999999939	0.00313049516850194	0.0137949266036545	0.0107098085883977
1063	1063	P04456	47	A	A	1.83541	1888617	chr15	80902	T	G	RPL25	synonymous_variant	c.141T>G	p.Ala47Ala	alanine	Ala	alanine	Ala	P04456	P04456-P0CX84-EXP-3u5e-pdb1-X-0-h-0.pdb	P0CX84	EXP	A	47	AA47A	113.249	113.249	0	0	0	0
1064	1064	P04456	47	A	A	1.83541	1888617	chr15	80902	T	G	RPL25	synonymous_variant	c.141T>G	p.Ala47Ala	alanine	Ala	alanine	Ala	P04456	P04456-P0CX85-EXP-3u5e-pdb1-X-0-h-0.pdb	P0CX85	EXP	A	47	AA47A	113.249	113.249	0	0	0	0
1065	1065	P04456	48	S	F	18.116985	1888618	chr15	80904	C	T	RPL25	missense_variant	c.143C>T	p.Ser48Phe	serine	Ser	phenylalanine	Phe	P04456	P04456-P0CX84-EXP-3u5e-pdb1-X-0-h-0.pdb	P0CX84	EXP	A	48	SA48F	112.0856	111.767	-0.318599999999998	0.0329363021603818	0.0212014150471127	0.0281389409893119
1066	1066	P04456	48	S	F	18.116985	1888618	chr15	80904	C	T	RPL25	missense_variant	c.143C>T	p.Ser48Phe	serine	Ser	phenylalanine	Phe	P04456	P04456-P0CX85-EXP-3u5e-pdb1-X-0-h-0.pdb	P0CX85	EXP	A	48	SA48F	112.0856	111.767	-0.318599999999998	0.0329363021603818	0.0212014150471127	0.0281389409893119
1067	1067	P04456	54	Y	Y	21.3035	1888620	chr15	80923	C	T	RPL25	synonymous_variant	c.162C>T	p.Tyr54Tyr	tyrosine	Tyr	tyrosine	Tyr	P04456	P04456-P0CX84-EXP-3u5e-pdb1-X-0-h-0.pdb	P0CX84	EXP	A	54	YA54Y	113.249	113.247	-0.00199999999999534	0	0	0
1068	1068	P04456	54	Y	Y	21.3035	1888620	chr15	80923	C	T	RPL25	synonymous_variant	c.162C>T	p.Tyr54Tyr	tyrosine	Tyr	tyrosine	Tyr	P04456	P04456-P0CX85-EXP-3u5e-pdb1-X-0-h-0.pdb	P0CX85	EXP	A	54	YA54Y	113.249	113.247	-0.00199999999999534	0	0	0
1069	1069	P04456	63	I	I	12.65789	1888622	chr15	80950	T	C	RPL25	synonymous_variant	c.189T>C	p.Ile63Ile	isoleucine	Ile	isoleucine	Ile	P04456	P04456-P0CX84-EXP-3u5e-pdb1-X-0-h-0.pdb	P0CX84	EXP	A	63	IA63I	112.9022	112.7618	-0.140400000000002	0.195000512819839	0.277953593248945	0.23477606351585
1070	1070	P04456	63	I	I	12.65789	1888622	chr15	80950	T	C	RPL25	synonymous_variant	c.189T>C	p.Ile63Ile	isoleucine	Ile	isoleucine	Ile	P04456	P04456-P0CX85-EXP-3u5e-pdb1-X-0-h-0.pdb	P0CX85	EXP	A	63	IA63I	112.9022	112.7618	-0.140400000000002	0.195000512819839	0.277953593248945	0.23477606351585
1071	1071	P04456	74	K	K	14.66755	1888625	chr15	80983	G	A	RPL25	synonymous_variant	c.222G>A	p.Lys74Lys	lysine	Lys	lysine	Lys	P04456	P04456-P0CX84-EXP-3u5e-pdb1-X-0-h-0.pdb	P0CX84	EXP	B	74	KB74K	113.212	113.145	-0.0669999999999988	0.0383144881213335	0.0461031452289329	0.0465564173879381
1072	1072	P04456	74	K	K	14.66755	1888625	chr15	80983	G	A	RPL25	synonymous_variant	c.222G>A	p.Lys74Lys	lysine	Lys	lysine	Lys	P04456	P04456-Q03862-EXP-4b6a-pdb1-X-0-t-0.pdb	Q03862	EXP	A	74	KA74K	376.199	376.185	-0.0139999999999986	0.00842614977316262	0.0159530561335327	0.0156684396159865
1073	1073	P04456	74	K	K	14.66755	1888625	chr15	80983	G	A	RPL25	synonymous_variant	c.222G>A	p.Lys74Lys	lysine	Lys	lysine	Lys	P04456	P04456-P0CX85-EXP-3u5e-pdb1-X-0-h-0.pdb	P0CX85	EXP	B	74	KB74K	113.212	113.145	-0.0669999999999988	0.0383144881213335	0.0461031452289329	0.0465564173879381
1074	1074	P04456	77	E	K	7.64337	1888627	chr15	80990	G	A	RPL25	missense_variant	c.229G>A	p.Glu77Lys	glutamic acid	Glu	lysine	Lys	P04456	P04456-Q03862-EXP-4b6a-pdb1-X-0-t-0.pdb	Q03862	EXP	A	77	EA77K	373.2442	373.6224	0.378200000000004	0.414510795999344	0.429868933513467	0.196142040368697
1075	1075	P04456	102	L	L	13.113283	1888636	chr15	81067	A	G	RPL25	synonymous_variant	c.306A>G	p.Leu102Leu	leucine	Leu	leucine	Leu	P04456	P04456-P0CX84-EXP-3u5e-pdb1-X-0-h-0.pdb	P0CX84	EXP	A	102	LA102L	113.041	113.034	-0.00699999999999934	0.0112472218791995	0.00784219357067845	0.0158587515271515
1076	1076	P04456	102	L	L	13.113283	1888636	chr15	81067	A	G	RPL25	synonymous_variant	c.306A>G	p.Leu102Leu	leucine	Leu	leucine	Leu	P04456	P04456-P0CX85-EXP-3u5e-pdb1-X-0-h-0.pdb	P0CX85	EXP	A	102	LA102L	113.041	113.034	-0.00699999999999934	0.0112472218791995	0.00784219357067845	0.0158587515271515
1077	1077	P04456	139	I	I	12.6579	1888641	chr15	81178	C	T	RPL25	synonymous_variant	c.417C>T	p.Ile139Ile	isoleucine	Ile	isoleucine	Ile	P04456	P04456-P0CX84-EXP-3u5e-pdb1-X-0-h-0.pdb	P0CX84	EXP	A	139	IA139I	113.249	113.136	-0.113	0	0	0
1078	1078	P04456	139	I	I	12.6579	1888641	chr15	81178	C	T	RPL25	synonymous_variant	c.417C>T	p.Ile139Ile	isoleucine	Ile	isoleucine	Ile	P04456	P04456-P0CX85-EXP-3u5e-pdb1-X-0-h-0.pdb	P0CX85	EXP	A	139	IA139I	113.249	113.136	-0.113	0	0	0
1079	1079	P04786	720	L	L	13.116179	1932490	chr15	313228	C	T	TOP1	synonymous_variant	c.2160G>A	p.Leu720Leu	leucine	Leu	leucine	Leu	P04786	P04786-P04786-MDL-2b9s-pdb1-B-0-A-0.pdb	P04786	MDL	A	3	LA3L	178.8026	178.7864	-0.0162000000000035	0.0509440869974101	0.0650330685113289	0.0300782313309775
1080	1080	P04786	726	N	N	3.67118	1932489	chr15	313210	A	G	TOP1	synonymous_variant	c.2178T>C	p.Asn726Asn	asparagine	Asn	asparagine	Asn	P04786	P04786-P04786-MDL-2b9s-pdb1-B-0-A-0.pdb	P04786	MDL	A	9	NA9N	178.8508	178.8434	-0.00739999999999555	0.00584807660688268	0.000894427190993065	0.0049799598391976
1081	1081	P04786	746	K	K	14.68488	1932484	chr15	313150	C	T	TOP1	synonymous_variant	c.2238G>A	p.Lys746Lys	lysine	Lys	lysine	Lys	P04786	P04786-P04786-MDL-2b9s-pdb1-B-0-A-0.pdb	P04786	MDL	A	29	KA29K	178.7726	178.7426	-0.0300000000000011	0.0448140602936094	0.0171551741466008	0.0453596737201601
1082	1082	P04786	754	E	E	7.65937	1932482	chr15	313126	T	C	TOP1	synonymous_variant	c.2262A>G	p.Glu754Glu	glutamic acid	Glu	glutamic acid	Glu	P04786	P04786-P04786-MDL-2b9s-pdb1-B-0-A-0.pdb	P04786	MDL	A	37	EA37E	178.8536	178.849	-0.00460000000000491	0.00313049516848923	0	0.00313049516848923
1083	1083	P04786	755	K	K	14.68487	1932481	chr15	313123	T	C	TOP1	synonymous_variant	c.2265A>G	p.Lys755Lys	lysine	Lys	lysine	Lys	P04786	P04786-P04786-MDL-2b9s-pdb1-B-0-A-0.pdb	P04786	MDL	A	38	KA38K	178.855	178.845	-0.00999999999999091	0	0	0
1084	1084	P04786	768	R	R	2.54923	1932477	chr15	313084	C	T	TOP1	synonymous_variant	c.2304G>A	p.Arg768Arg	arginine	Arg	arginine	Arg	P04786	P04786-P04786-MDL-2b9s-pdb1-B-0-A-0.pdb	P04786	MDL	A	51	RA51R	178.8372	178.8182	-0.0189999999999941	0.0108489630840897	0.0220159033428131	0.0117686022959447
1085	1085	P04802	77	K	N	14.49049	1401689	chr12	111345	C	G	DPS1	missense_variant	c.231G>C	p.Lys77Asn	lysine	Lys	asparagine	Asn	P04802	P04802-P04802-EXP-1eov-pdb1-A-0-A-1.pdb	P04802	EXP	A	77	KA77N	-26.5737	-24.92012	1.65358	0	0.0115631743046619	0.0115631743046622
1086	1086	P04802	77	K	R	14.4905	1401690	chr12	111346	T	C	DPS1	missense_variant	c.230A>G	p.Lys77Arg	lysine	Lys	arginine	Arg	P04802	P04802-P04802-EXP-1eov-pdb1-A-0-A-1.pdb	P04802	EXP	A	77	KA77R	-26.5737	-25.5329	1.0408	0	0.116063086293619	0.116063086293619
1087	1087	P04802	83	S	S	18.85909	1401687	chr12	111327	A	G	DPS1	synonymous_variant	c.249T>C	p.Ser83Ser	serine	Ser	serine	Ser	P04802	P04802-P04802-EXP-1eov-pdb1-A-0-A-1.pdb	P04802	EXP	A	83	SA83S	-26.5737	-26.56884	0.00485999999999861	0	0.00505944661005398	0.00505944661005396
1088	1088	P04802	90	G	G	10.47223	1401686	chr12	111306	A	G	DPS1	synonymous_variant	c.270T>C	p.Gly90Gly	glycine	Gly	glycine	Gly	P04802	P04802-P04802-EXP-1eov-pdb1-A-0-A-1.pdb	P04802	EXP	A	90	GA90G	-26.5731	-26.5731	0	0	0	0
1089	1089	P04802	91	Q	E	8.27374	1401685	chr12	111305	G	C	DPS1	missense_variant	c.271C>G	p.Gln91Glu	glutamine	Gln	glutamic acid	Glu	P04802	P04802-P04802-EXP-1eov-pdb1-A-0-A-1.pdb	P04802	EXP	A	91	QA91E	-27.10614	-26.69692	0.40922	0.169589203665799	0.171045102239146	0.0271723572772035
1090	1090	P04802	91	Q	Q	8.27373	1401684	chr12	111303	C	T	DPS1	synonymous_variant	c.273G>A	p.Gln91Gln	glutamine	Gln	glutamine	Gln	P04802	P04802-P04802-EXP-1eov-pdb1-A-0-A-1.pdb	P04802	EXP	A	91	QA91Q	-26.95642	-27.00076	-0.0443400000000004	0.0295947968399848	0.0192627360465743	0.0237167240570861
1091	1091	P04802	93	R	C	2.39265	1401683	chr12	111299	G	A	DPS1	missense_variant	c.277C>T	p.Arg93Cys	arginine	Arg	cysteine	Cys	P04802	P04802-P04802-EXP-1eov-pdb1-A-0-A-1.pdb	P04802	EXP	A	93	RA93C	-27.13318	-25.0629	2.07028	0.0374161328840919	0.0648765365906652	0.069482278316129
1092	1092	P04802	93	R	R	2.39264	1401682	chr12	111297	A	C	DPS1	synonymous_variant	c.279T>G	p.Arg93Arg	arginine	Arg	arginine	Arg	P04802	P04802-P04802-EXP-1eov-pdb1-A-0-A-1.pdb	P04802	EXP	A	93	RA93R	-26.5731	-26.592	-0.0188999999999986	0	0	0
1093	1093	P04802	95	K	R	14.49048	1401681	chr12	111292	T	C	DPS1	missense_variant	c.284A>G	p.Lys95Arg	lysine	Lys	arginine	Arg	P04802	P04802-P04802-EXP-1eov-pdb1-A-0-A-1.pdb	P04802	EXP	A	95	KA95R	-26.62082	-26.20296	0.417860000000001	0.0739539518889969	0.225128625456649	0.176957800054138
1094	1094	P04802	131	R	R	2.39263	1401665	chr12	111183	C	T	DPS1	synonymous_variant	c.393G>A	p.Arg131Arg	arginine	Arg	arginine	Arg	P04802	P04802-P04802-EXP-1eov-pdb1-A-0-A-1.pdb	P04802	EXP	A	131	RA131R	-26.5737	-26.6349	-0.0611999999999995	0	0	0
1095	1095	P04802	205	P	S	17.42965	1401627	chr12	110963	G	A	DPS1	missense_variant	c.613C>T	p.Pro205Ser	proline	Pro	serine	Ser	P04802	P04802-P04802-EXP-1eov-pdb1-A-0-A-1.pdb	P04802	EXP	A	205	PA205S	-26.97874	-23.99042	2.98832	0.00620628713483451	0.027544545739584	0.0229326622963842
1096	1096	P04802	236	V	I	22.55891	1401613	chr12	110870	C	T	DPS1	missense_variant	c.706G>A	p.Val236Ile	valine	Val	isoleucine	Ile	P04802	P04802-P04802-EXP-1eov-pdb1-A-0-A-1.pdb	P04802	EXP	A	236	VA236I	-26.6014	-26.6219	-0.0204999999999991	0.0304370662186752	0.0501782821547331	0.0771653743592294
1097	1097	P04802	240	R	R	2.39259	1401612	chr12	110856	T	C	DPS1	synonymous_variant	c.720A>G	p.Arg240Arg	arginine	Arg	arginine	Arg	P04802	P04802-P04802-EXP-1eov-pdb1-A-0-A-1.pdb	P04802	EXP	A	240	RA240R	-26.5737	-26.67082	-0.0971200000000004	0	0.21716692197478	0.21716692197478
1098	1098	P04802	245	Q	Q	8.27371	1401611	chr12	110841	T	C	DPS1	synonymous_variant	c.735A>G	p.Gln245Gln	glutamine	Gln	glutamine	Gln	P04802	P04802-P04802-EXP-1eov-pdb1-A-0-A-1.pdb	P04802	EXP	A	245	QA245Q	-26.84138	-26.90188	-0.0605000000000004	0.0477746480887083	0.0444964830070869	0.0737449998304961
1099	1099	P04802	255	C	C	6.10158	1401610	chr12	110811	A	G	DPS1	synonymous_variant	c.765T>C	p.Cys255Cys	cysteine	Cys	cysteine	Cys	P04802	P04802-P04802-EXP-1eov-pdb1-A-0-A-1.pdb	P04802	EXP	A	255	CA255C	-26.64458	-26.6459	-0.00132000000000119	0.00267805899860346	0.00109316055545399	0.00225543787322924
1100	1100	P04802	256	E	E	7.47282	1401609	chr12	110808	C	T	DPS1	synonymous_variant	c.768G>A	p.Glu256Glu	glutamic acid	Glu	glutamic acid	Glu	P04802	P04802-P04802-EXP-1eov-pdb1-A-0-A-1.pdb	P04802	EXP	A	256	EA256E	-26.5737	-26.5762	-0.00250000000000128	0	0	0
1101	1101	P04802	263	A	T	1.6157	1401606	chr12	110789	C	T	DPS1	missense_variant	c.787G>A	p.Ala263Thr	alanine	Ala	threonine	Thr	P04802	P04802-P04802-EXP-1eov-pdb1-A-0-A-1.pdb	P04802	EXP	A	263	AA263T	-26.58968	-26.0556	0.534080000000001	0.0209864718330642	0.0165736236230943	0.0153582876649715
1102	1102	P04802	268	T	A	19.6178	1401605	chr12	110774	T	C	DPS1	missense_variant	c.802A>G	p.Thr268Ala	threonine	Thr	alanine	Ala	P04802	P04802-P04802-EXP-1eov-pdb1-A-0-A-1.pdb	P04802	EXP	A	268	TA268A	-26.57878	-25.7861	0.792679999999998	0.0068649107787371	0	0.00686491077873707
1103	1103	P04802	271	H	H	11.17811	1401604	chr12	110763	G	A	DPS1	synonymous_variant	c.813C>T	p.His271His	histidine	His	histidine	His	P04802	P04802-P04802-EXP-1eov-pdb1-A-0-A-1.pdb	P04802	EXP	A	271	HA271H	-26.5655	-26.52668	0.0388199999999998	0.0427377467819721	0.190174990469305	0.19960279807658
1104	1104	P04802	272	T	A	19.61779	1401603	chr12	110762	T	C	DPS1	missense_variant	c.814A>G	p.Thr272Ala	threonine	Thr	alanine	Ala	P04802	P04802-P04802-EXP-1eov-pdb1-A-0-A-1.pdb	P04802	EXP	A	272	TA272A	-26.70258	-24.52142	2.18116	0.0330030604641459	0.0577733242941751	0.0667254299349206
1105	1105	P04802	275	L	L	13.83422	1401602	chr12	110753	G	A	DPS1	synonymous_variant	c.823C>T	p.Leu275Leu	leucine	Leu	leucine	Leu	P04802	P04802-P04802-EXP-1eov-pdb1-A-0-A-1.pdb	P04802	EXP	A	275	LA275L	-26.70718	-26.78114	-0.0739600000000004	0.023005694947121	0.0649424976421441	0.0708023516558588
1106	1106	P04802	289	V	A	22.55889	1401598	chr12	110710	A	G	DPS1	missense_variant	c.866T>C	p.Val289Ala	valine	Val	alanine	Ala	P04802	P04802-P04802-EXP-1eov-pdb1-A-0-A-1.pdb	P04802	EXP	A	289	VA289A	-26.60906	-23.0186	3.59046	0.0015009996668891	0	0.00150099966688862
1107	1107	P04802	289	V	V	22.55888	1401597	chr12	110709	C	T	DPS1	synonymous_variant	c.867G>A	p.Val289Val	valine	Val	valine	Val	P04802	P04802-P04802-EXP-1eov-pdb1-A-0-A-1.pdb	P04802	EXP	A	289	VA289V	-26.6087	-26.61028	-0.00157999999999987	0.00224499443206435	0.000626099033699674	0.00256164009962246
1108	1108	P04802	292	F	F	16.29402	1401596	chr12	110700	G	A	DPS1	synonymous_variant	c.876C>T	p.Phe292Phe	phenylalanine	Phe	phenylalanine	Phe	P04802	P04802-P04802-EXP-1eov-pdb1-A-0-A-1.pdb	P04802	EXP	A	292	FA292F	-26.5731	-26.57212	0.000979999999999844	0	0.00884997175136767	0.00884997175136767
1109	1109	P04802	309	L	L	13.83421	1401591	chr12	110651	A	G	DPS1	synonymous_variant	c.925T>C	p.Leu309Leu	leucine	Leu	leucine	Leu	P04802	P04802-P04802-EXP-1eov-pdb1-A-0-A-1.pdb	P04802	EXP	A	309	LA309L	-26.73122	-26.7337	-0.00247999999999991	0.00433035795287188	0.00465349331148134	0.00508989194384325
1110	1110	P04802	314	F	F	16.294	1401590	chr12	110634	A	G	DPS1	synonymous_variant	c.942T>C	p.Phe314Phe	phenylalanine	Phe	phenylalanine	Phe	P04802	P04802-P04802-EXP-1eov-pdb1-A-0-A-1.pdb	P04802	EXP	A	314	FA314F	-27.01816	-27.02078	-0.00261999999999957	0.0256743646464714	0.0305723240856822	0.040031575037711
1111	1111	P04802	315	E	K	7.47281	1401589	chr12	110633	C	T	DPS1	missense_variant	c.943G>A	p.Glu315Lys	glutamic acid	Glu	lysine	Lys	P04802	P04802-P04802-EXP-1eov-pdb1-A-0-A-1.pdb	P04802	EXP	A	315	EA315K	-26.97512	-24.10668	2.86844	0.301306574770615	0.361283236533334	0.139192323782599
1112	1112	P04802	320	I	I	12.48187	1401586	chr12	110616	G	A	DPS1	synonymous_variant	c.960C>T	p.Ile320Ile	isoleucine	Ile	isoleucine	Ile	P04802	P04802-P04802-EXP-1eov-pdb1-A-0-A-1.pdb	P04802	EXP	A	320	IA320I	-26.57328	-26.56608	0.00719999999999956	0.000402492235950613	0.0104281829673252	0.0102637712367338
1113	1113	P04802	321	G	G	10.47221	1401585	chr12	110613	C	T	DPS1	synonymous_variant	c.963G>A	p.Gly321Gly	glycine	Gly	glycine	Gly	P04802	P04802-P04802-EXP-1eov-pdb1-A-0-A-1.pdb	P04802	EXP	A	321	GA321G	-26.5731	-26.5731	0	0	0	0
1114	1114	P04802	327	E	E	7.47279	1401583	chr12	110595	T	C	DPS1	synonymous_variant	c.981A>G	p.Glu327Glu	glutamic acid	Glu	glutamic acid	Glu	P04802	P04802-P04802-EXP-1eov-pdb1-A-0-A-1.pdb	P04802	EXP	A	327	EA327E	-27.00874	-27.03086	-0.0221199999999996	0.0157320691582518	0.00868176249387097	0.013365141226339
1115	1115	P04802	339	T	T	19.61778	1401579	chr12	110559	A	T	DPS1	synonymous_variant	c.1017T>A	p.Thr339Thr	threonine	Thr	threonine	Thr	P04802	P04802-P04802-EXP-1eov-pdb1-A-0-A-1.pdb	P04802	EXP	A	339	TA339T	-26.67156	-26.67188	-0.000319999999999965	0.000650384501660432	4.47213595498916e-05	0.000661059755241583
1116	1116	P04802	346	A	V	1.61569	1401577	chr12	110539	G	A	DPS1	missense_variant	c.1037C>T	p.Ala346Val	alanine	Ala	valine	Val	P04802	P04802-P04802-EXP-1eov-pdb1-A-0-A-1.pdb	P04802	EXP	A	346	AA346V	-26.68584	-26.0024	0.68344	0.0424917992087888	0.389317922782911	0.428446266175819
1117	1117	P04802	447	K	K	14.49039	1401547	chr12	110235	C	T	DPS1	synonymous_variant	c.1341G>A	p.Lys447Lys	lysine	Lys	lysine	Lys	P04802	P04802-P04802-EXP-1eov-pdb1-A-0-A-1.pdb	P04802	EXP	A	447	KA447K	-26.63258	-26.69006	-0.0574800000000003	0.0412074265151329	0.0162795270201571	0.0307424299625128
1118	1118	P04802	462	A	A	1.61566	1401542	chr12	110190	G	A	DPS1	synonymous_variant	c.1386C>T	p.Ala462Ala	alanine	Ala	alanine	Ala	P04802	P04802-P04802-EXP-1eov-pdb1-A-0-A-1.pdb	P04802	EXP	A	462	AA462A	-26.5737	-26.5737	0	0	0	0
1119	1119	P04802	462	A	V	1.61567	1401543	chr12	110191	G	A	DPS1	missense_variant	c.1385C>T	p.Ala462Val	alanine	Ala	valine	Val	P04802	P04802-P04802-EXP-1eov-pdb1-A-0-A-1.pdb	P04802	EXP	A	462	AA462V	-26.66416	-26.53904	0.12512	0.141996295726332	0.143850314563437	0.0222388623809769
1120	1120	P04802	487	H	H	11.17809	1401534	chr12	110115	G	A	DPS1	synonymous_variant	c.1461C>T	p.His487His	histidine	His	histidine	His	P04802	P04802-P04802-EXP-1eov-pdb1-A-0-A-1.pdb	P04802	EXP	A	487	HA487H	-26.348	-26.28188	0.0661199999999994	0.134866823199777	0.0850855863234196	0.197004294369439
1121	1121	P04802	521	P	P	17.42957	1401520	chr12	110013	T	A	DPS1	synonymous_variant	c.1563A>T	p.Pro521Pro	proline	Pro	proline	Pro	P04802	P04802-P04802-EXP-1eov-pdb1-A-0-A-1.pdb	P04802	EXP	A	521	PA521P	-26.73054	-26.74272	-0.0121800000000008	0.012463466612464	0.00257429602027468	0.012967150805016
1122	1122	P04802	547	L	L	13.83412	1401513	chr12	109935	C	T	DPS1	synonymous_variant	c.1641G>A	p.Leu547Leu	leucine	Leu	leucine	Leu	P04802	P04802-P04802-EXP-1eov-pdb1-A-0-A-1.pdb	P04802	EXP	A	547	LA547L	-27.14798	-27.14486	0.00311999999999983	0.0136076081660222	0.0164393734673798	0.0167692277699353
1123	1123	P04802	548	F	F	16.29397	1401512	chr12	109932	G	A	DPS1	synonymous_variant	c.1644C>T	p.Phe548Phe	phenylalanine	Phe	phenylalanine	Phe	P04802	P04802-P04802-EXP-1eov-pdb1-A-0-A-1.pdb	P04802	EXP	A	548	FA548F	-26.76818	-26.76618	0.00199999999999959	0.0139013308715379	0.00761820188758448	0.0142444726122096
1124	1124	P04806	2	V	V	22.28061	711233	chr6	255044	A	T	HXK1	synonymous_variant	c.6T>A	p.Val2Val	valine	Val	valine	Val	P04806	P04806-P04807-MDL-3o4w-pdb1-B-0-A-0.pdb	P04807	MDL	A	1	VA1V	2.609658	2.609694	3.60000000000583e-05	2.68328157299747e-05	0.000111937482551659	0.000103585713300645
1125	1125	P04806	2	V	V	22.28061	711233	chr6	255044	A	T	HXK1	synonymous_variant	c.6T>A	p.Val2Val	valine	Val	valine	Val	P04806	P04806-P04807-MDL-3o4w-pdb1-B-0-A-0.pdb	P04807	MDL	B	484	VB484V	2.609444	2.610914	0.00147000000000004	0.000446407885235037	0.00255380696216446	0.00234352298900603
1126	1126	P04806	9	P	P	17.21643	711232	chr6	255023	T	C	HXK1	synonymous_variant	c.27A>G	p.Pro9Pro	proline	Pro	proline	Pro	P04806	P04806-P04807-MDL-3o4w-pdb1-B-0-A-0.pdb	P04807	MDL	A	8	PA8P	2.60967	2.60958	-9.00000000001455e-05	0	0	0
1127	1127	P04806	9	P	P	17.21643	711232	chr6	255023	T	C	HXK1	synonymous_variant	c.27A>G	p.Pro9Pro	proline	Pro	proline	Pro	P04806	P04806-P04807-MDL-3o4w-pdb1-B-0-A-0.pdb	P04807	MDL	B	491	PB491P	2.608952	2.60968	0.000727999999999972	0.00101760503143401	0.000684361015838995	0.00123914083138277
1128	1128	P04806	10	Q	Q	8.13753	711231	chr6	255020	C	T	HXK1	synonymous_variant	c.30G>A	p.Gln10Gln	glutamine	Gln	glutamine	Gln	P04806	P04806-P04807-MDL-3o4w-pdb1-B-0-A-0.pdb	P04807	MDL	A	9	QA9Q	2.463154	2.426538	-0.0366160000000001	0.0168115623902123	0.0211320827179907	0.013299751125491
1129	1129	P04806	10	Q	Q	8.13753	711231	chr6	255020	C	T	HXK1	synonymous_variant	c.30G>A	p.Gln10Gln	glutamine	Gln	glutamine	Gln	P04806	P04806-P04807-MDL-3o4w-pdb1-B-0-A-0.pdb	P04807	MDL	B	492	QB492Q	2.105376	1.958628	-0.146748	0.051193645406437	0.153461871877024	0.125248676120748
1130	1130	P04806	11	A	G	1.31433	711229	chr6	255018	G	C	HXK1	missense_variant	c.32C>G	p.Ala11Gly	alanine	Ala	glycine	Gly	P04806	P04806-P04807-MDL-3o4w-pdb1-B-0-A-0.pdb	P04807	MDL	A	10	AA10G	2.60967	2.85608	0.24641	0	0	0
1131	1131	P04806	11	A	G	1.31433	711229	chr6	255018	G	C	HXK1	missense_variant	c.32C>G	p.Ala11Gly	alanine	Ala	glycine	Gly	P04806	P04806-P04807-MDL-3o4w-pdb1-B-0-A-0.pdb	P04807	MDL	B	493	AB493G	2.60967	2.75956	0.14989	0	0	0
1132	1132	P04806	13	K	K	14.24852	711228	chr6	255011	C	T	HXK1	synonymous_variant	c.39G>A	p.Lys13Lys	lysine	Lys	lysine	Lys	P04806	P04806-P04807-MDL-3o4w-pdb1-B-0-A-0.pdb	P04807	MDL	A	12	KA12K	1.958922	1.98232	0.023398	0.0832391177271841	0.162037559380534	0.0978067537034125
1133	1133	P04806	13	K	K	14.24852	711228	chr6	255011	C	T	HXK1	synonymous_variant	c.39G>A	p.Lys13Lys	lysine	Lys	lysine	Lys	P04806	P04806-P04807-MDL-3o4w-pdb1-B-0-A-0.pdb	P04807	MDL	B	495	KB495K	2.60967	2.60967	0	0	0	0
1134	1134	P04806	15	S	S	18.43162	711227	chr6	255005	G	A	HXK1	synonymous_variant	c.45C>T	p.Ser15Ser	serine	Ser	serine	Ser	P04806	P04806-P04807-MDL-3o4w-pdb1-B-0-A-0.pdb	P04807	MDL	A	14	SA14S	2.60967	2.609704	3.40000000000451e-05	0	2.79284800875141e-05	2.79284800875141e-05
1135	1135	P04806	15	S	S	18.43162	711227	chr6	255005	G	A	HXK1	synonymous_variant	c.45C>T	p.Ser15Ser	serine	Ser	serine	Ser	P04806	P04806-P04807-MDL-3o4w-pdb1-B-0-A-0.pdb	P04807	MDL	B	497	SB497S	2.609492	2.60941	-8.20000000000041e-05	0.000172973986483536	0.000109999999999933	8.75785361832509e-05
1136	1136	P04806	18	D	D	4.24738	711225	chr6	254996	A	G	HXK1	synonymous_variant	c.54T>C	p.Asp18Asp	aspartic acid	Asp	aspartic acid	Asp	P04806	P04806-P04807-MDL-3o4w-pdb1-B-0-A-0.pdb	P04807	MDL	A	17	DA17D	2.60967	2.610614	0.000944000000000056	0	0.00211084817075993	0.00211084817075993
1137	1137	P04806	18	D	D	4.24738	711225	chr6	254996	A	G	HXK1	synonymous_variant	c.54T>C	p.Asp18Asp	aspartic acid	Asp	aspartic acid	Asp	P04806	P04806-P04807-MDL-3o4w-pdb1-B-0-A-0.pdb	P04807	MDL	B	500	DB500D	2.60967	2.60971	3.99999999999956e-05	0	8.94427190999817e-05	8.94427190999818e-05
1138	1138	P04806	105	F	F	16.14568	711164	chr6	254735	A	G	HXK1	synonymous_variant	c.315T>C	p.Phe105Phe	phenylalanine	Phe	phenylalanine	Phe	P04806	P04806-P04807-MDL-3o4w-pdb1-B-0-A-0.pdb	P04807	MDL	A	104	FA104F	2.60967	2.60967	0	0	0	0
1139	1139	P04806	105	F	F	16.14568	711164	chr6	254735	A	G	HXK1	synonymous_variant	c.315T>C	p.Phe105Phe	phenylalanine	Phe	phenylalanine	Phe	P04806	P04806-P04807-MDL-3o4w-pdb1-B-0-A-0.pdb	P04807	MDL	B	587	FB587F	2.60967	2.59592	-0.0137499999999998	0	0.0136296423283957	0.0136296423283957
1140	1140	P04806	106	D	D	4.24734	711163	chr6	254732	G	A	HXK1	synonymous_variant	c.318C>T	p.Asp106Asp	aspartic acid	Asp	aspartic acid	Asp	P04806	P04806-P04807-MDL-3o4w-pdb1-B-0-A-0.pdb	P04807	MDL	A	105	DA105D	2.607912	2.603898	-0.00401400000000001	0.00288559699195851	0.000964245819280614	0.00227663787195064
1141	1141	P04806	106	D	D	4.24734	711163	chr6	254732	G	A	HXK1	synonymous_variant	c.318C>T	p.Asp106Asp	aspartic acid	Asp	aspartic acid	Asp	P04806	P04806-P04807-MDL-3o4w-pdb1-B-0-A-0.pdb	P04807	MDL	B	588	DB588D	1.882104	1.834014	-0.04809	0.0399387916692531	0.0417239670932667	0.0475059612048846
1142	1142	P04806	107	T	T	19.3104	711162	chr6	254729	G	A	HXK1	synonymous_variant	c.321C>T	p.Thr107Thr	threonine	Thr	threonine	Thr	P04806	P04806-P04807-MDL-3o4w-pdb1-B-0-A-0.pdb	P04807	MDL	A	106	TA106T	2.48941	2.484136	-0.00527399999999999	0.0121657737115236	0.000266514539941187	0.0122541188993742
1143	1143	P04806	107	T	T	19.3104	711162	chr6	254729	G	A	HXK1	synonymous_variant	c.321C>T	p.Thr107Thr	threonine	Thr	threonine	Thr	P04806	P04806-P04807-MDL-3o4w-pdb1-B-0-A-0.pdb	P04807	MDL	B	589	TB589T	2.59929	2.594778	-0.00451199999999998	0.00277483332832797	0.000737339813111891	0.0031259910428534
1144	1144	P04806	109	Q	H	8.1375	711161	chr6	254723	T	G	HXK1	missense_variant	c.327A>C	p.Gln109His	glutamine	Gln	histidine	His	P04806	P04806-P04807-MDL-3o4w-pdb1-B-0-A-0.pdb	P04807	MDL	A	108	QA108H	2.471884	4.25774	1.785856	0.00389022235868344	0.530436046899152	0.529398823081427
1145	1145	P04806	109	Q	H	8.1375	711161	chr6	254723	T	G	HXK1	missense_variant	c.327A>C	p.Gln109His	glutamine	Gln	histidine	His	P04806	P04806-P04807-MDL-3o4w-pdb1-B-0-A-0.pdb	P04807	MDL	B	591	QB591H	2.5007	5.162594	2.661894	0.0887979008760904	0.624202081044272	0.60052170758433
1146	1146	P04806	110	S	S	18.43157	711160	chr6	254720	G	A	HXK1	synonymous_variant	c.330C>T	p.Ser110Ser	serine	Ser	serine	Ser	P04806	P04806-P04807-MDL-3o4w-pdb1-B-0-A-0.pdb	P04807	MDL	A	109	SA109S	2.298376	2.310828	0.012452	0.292350625243046	0.295718927057434	0.0237083691973953
1147	1147	P04806	110	S	S	18.43157	711160	chr6	254720	G	A	HXK1	synonymous_variant	c.330C>T	p.Ser110Ser	serine	Ser	serine	Ser	P04806	P04806-P04807-MDL-3o4w-pdb1-B-0-A-0.pdb	P04807	MDL	B	592	SB592S	2.606834	2.602974	-0.00385999999999998	0.00387374883026762	0.000973462890920948	0.00293973638273901
1148	1148	P04806	111	K	K	14.24845	711159	chr6	254717	C	T	HXK1	synonymous_variant	c.333G>A	p.Lys111Lys	lysine	Lys	lysine	Lys	P04806	P04806-P04807-MDL-3o4w-pdb1-B-0-A-0.pdb	P04807	MDL	A	110	KA110K	2.60967	2.607	-0.00266999999999973	0	0	0
1149	1149	P04806	111	K	K	14.24845	711159	chr6	254717	C	T	HXK1	synonymous_variant	c.333G>A	p.Lys111Lys	lysine	Lys	lysine	Lys	P04806	P04806-P04807-MDL-3o4w-pdb1-B-0-A-0.pdb	P04807	MDL	B	593	KB593K	2.542902	2.421228	-0.121674	0.115376758361465	0.207685478356095	0.176697222756896
1150	1150	P04806	113	K	K	14.24843	711157	chr6	254711	T	C	HXK1	synonymous_variant	c.339A>G	p.Lys113Lys	lysine	Lys	lysine	Lys	P04806	P04806-P04807-MDL-3o4w-pdb1-B-0-A-0.pdb	P04807	MDL	A	112	KA112K	1.899896	1.885492	-0.014404	0.043553025497662	0.0551649587147494	0.0256423366719962
1151	1151	P04806	113	K	Q	14.24844	711158	chr6	254713	T	G	HXK1	missense_variant	c.337A>C	p.Lys113Gln	lysine	Lys	glutamine	Gln	P04806	P04806-P04807-MDL-3o4w-pdb1-B-0-A-0.pdb	P04807	MDL	A	112	KA112Q	-0.03673716	-0.098063868	-0.061326708	0.118867675482837	0.271779008847823	0.308221775235268
1152	1152	P04806	141	E	E	7.23932	711139	chr6	254627	C	T	HXK1	synonymous_variant	c.423G>A	p.Glu141Glu	glutamic acid	Glu	glutamic acid	Glu	P04806	P04806-P04807-MDL-3o4w-pdb1-B-0-A-0.pdb	P04807	MDL	A	140	EA140E	2.544128	2.528862	-0.0152659999999998	0.027063315946129	0.0290818666869924	0.0400842366772773
1153	1153	P04806	141	E	E	7.23932	711139	chr6	254627	C	T	HXK1	synonymous_variant	c.423G>A	p.Glu141Glu	glutamic acid	Glu	glutamic acid	Glu	P04806	P04806-P04807-MDL-3o4w-pdb1-B-0-A-0.pdb	P04807	MDL	B	623	EB623E	2.60967	2.60967	0	0	0	0
1154	1154	P04806	215	T	N	19.31034	711095	chr6	254406	G	T	HXK1	missense_variant	c.644C>A	p.Thr215Asn	threonine	Thr	asparagine	Asn	P04806	P04806-P04807-MDL-3o4w-pdb1-B-0-A-0.pdb	P04807	MDL	A	214	TA214N	2.60877	2.41215	-0.19662	0.00201246117974969	0.0129382707499882	0.0137058874211048
1155	1155	P04806	215	T	N	19.31034	711095	chr6	254406	G	T	HXK1	missense_variant	c.644C>A	p.Thr215Asn	threonine	Thr	asparagine	Asn	P04806	P04806-P04807-MDL-3o4w-pdb1-B-0-A-0.pdb	P04807	MDL	B	697	TB697N	2.592992	3.146628	0.553636	0.00835542757732975	0.0112305017697341	0.0116831130269291
1156	1156	P04806	222	T	A	19.31033	711088	chr6	254386	T	C	HXK1	missense_variant	c.664A>G	p.Thr222Ala	threonine	Thr	alanine	Ala	P04806	P04806-P04807-MDL-3o4w-pdb1-B-0-A-0.pdb	P04807	MDL	A	221	TA221A	2.575404	1.044795	-1.530609	0.065329214980742	0.0659304643165813	0.00425274675944855
1157	1157	P04806	231	I	I	12.24197	711083	chr6	254357	A	G	HXK1	synonymous_variant	c.693T>C	p.Ile231Ile	isoleucine	Ile	isoleucine	Ile	P04806	P04806-P04807-MDL-3o4w-pdb1-B-0-A-0.pdb	P04807	MDL	A	230	IA230I	2.60844	2.632552	0.024112	0.00275036361232469	0.0512496011691798	0.0506286748789656
1158	1158	P04806	231	I	I	12.24197	711083	chr6	254357	A	G	HXK1	synonymous_variant	c.693T>C	p.Ile231Ile	isoleucine	Ile	isoleucine	Ile	P04806	P04806-P04807-MDL-3o4w-pdb1-B-0-A-0.pdb	P04807	MDL	B	713	IB713I	2.512804	2.486958	-0.0258459999999999	0.0284063950546351	0.00486931925426953	0.0248703644927049
1159	1159	P04806	354	P	P	17.21638	710990	chr6	253988	T	G	HXK1	synonymous_variant	c.1062A>C	p.Pro354Pro	proline	Pro	proline	Pro	P04806	P04806-P04807-MDL-3o4w-pdb1-B-0-A-0.pdb	P04807	MDL	A	353	PA353P	2.599772	2.593354	-0.00641799999999994	0.00425179021119335	0.000666880798943823	0.00458346702835302
1160	1160	P04806	354	P	P	17.21638	710990	chr6	253988	T	G	HXK1	synonymous_variant	c.1062A>C	p.Pro354Pro	proline	Pro	proline	Pro	P04806	P04806-P04807-MDL-3o4w-pdb1-B-0-A-0.pdb	P04807	MDL	B	836	PB836P	2.608882	2.607588	-0.00129399999999995	0.00080310024280907	0.00269556487586548	0.00262720003045061
1161	1161	P04806	355	F	F	16.14562	710989	chr6	253985	A	G	HXK1	synonymous_variant	c.1065T>C	p.Phe355Phe	phenylalanine	Phe	phenylalanine	Phe	P04806	P04806-P04807-MDL-3o4w-pdb1-B-0-A-0.pdb	P04807	MDL	A	354	FA354F	2.55973	2.558462	-0.00126800000000005	0.0274995918151526	0.0279012368901453	0.00823501487551793
1162	1162	P04806	355	F	F	16.14562	710989	chr6	253985	A	G	HXK1	synonymous_variant	c.1065T>C	p.Phe355Phe	phenylalanine	Phe	phenylalanine	Phe	P04806	P04806-P04807-MDL-3o4w-pdb1-B-0-A-0.pdb	P04807	MDL	B	837	FB837F	2.603012	2.593874	-0.00913799999999998	0.006600618910375	0.0018027700907215	0.00677773339694026
1163	1163	P04806	359	E	E	7.2392	710987	chr6	253973	T	C	HXK1	synonymous_variant	c.1077A>G	p.Glu359Glu	glutamic acid	Glu	glutamic acid	Glu	P04806	P04806-P04807-MDL-3o4w-pdb1-B-0-A-0.pdb	P04807	MDL	A	358	EA358E	2.3206	2.335908	0.015308	0.160084323873389	0.120174373599366	0.196847636815889
1164	1164	P04806	359	E	E	7.2392	710987	chr6	253973	T	C	HXK1	synonymous_variant	c.1077A>G	p.Glu359Glu	glutamic acid	Glu	glutamic acid	Glu	P04806	P04806-P04807-MDL-3o4w-pdb1-B-0-A-0.pdb	P04807	MDL	B	841	EB841E	2.496166	2.412338	-0.083828	0.106291867656938	0.148613295232964	0.0468003431611351
1165	1165	P04806	360	D	D	4.24721	710985	chr6	253970	A	G	HXK1	synonymous_variant	c.1080T>C	p.Asp360Asp	aspartic acid	Asp	aspartic acid	Asp	P04806	P04806-P04807-MDL-3o4w-pdb1-B-0-A-0.pdb	P04807	MDL	A	359	DA359D	2.592172	2.577166	-0.0150060000000001	0.0193784473062214	0.0145895657920308	0.0302104357797101
1166	1166	P04806	360	D	D	4.24721	710985	chr6	253970	A	G	HXK1	synonymous_variant	c.1080T>C	p.Asp360Asp	aspartic acid	Asp	aspartic acid	Asp	P04806	P04806-P04807-MDL-3o4w-pdb1-B-0-A-0.pdb	P04807	MDL	B	842	DB842D	2.6016	2.566616	-0.034984	0.0169759977615455	0.0150132101830354	0.016345417706501
1167	1167	P04806	360	D	G	4.24722	710986	chr6	253971	T	C	HXK1	missense_variant	c.1079A>G	p.Asp360Gly	aspartic acid	Asp	glycine	Gly	P04806	P04806-P04807-MDL-3o4w-pdb1-B-0-A-0.pdb	P04807	MDL	A	359	DA359G	-0.790976	-0.4586576	0.3323184	0.680727619396701	0.520628066912743	0.225134668059586
1168	1168	P04806	360	D	G	4.24722	710986	chr6	253971	T	C	HXK1	missense_variant	c.1079A>G	p.Asp360Gly	aspartic acid	Asp	glycine	Gly	P04806	P04806-P04807-MDL-3o4w-pdb1-B-0-A-0.pdb	P04807	MDL	B	842	DB842G	2.46432	2.062326	-0.401994	0.132972974133844	0.221183778858216	0.155946219672039
1169	1169	P04806	375	L	L	13.42011	710977	chr6	253925	C	T	HXK1	synonymous_variant	c.1125G>A	p.Leu375Leu	leucine	Leu	leucine	Leu	P04806	P04806-P04807-MDL-3o4w-pdb1-B-0-A-0.pdb	P04807	MDL	A	374	LA374L	2.609154	2.609162	8.00000000005259e-06	0.0011538110763899	0.00130486397758541	0.000600891005091535
1170	1170	P04806	375	L	L	13.42012	710978	chr6	253927	G	A	HXK1	synonymous_variant	c.1123C>T	p.Leu375Leu	leucine	Leu	leucine	Leu	P04806	P04806-P04807-MDL-3o4w-pdb1-B-0-A-0.pdb	P04807	MDL	A	374	LA374L	2.609154	2.609162	8.00000000005259e-06	0.0011538110763899	0.00130486397758541	0.000600891005091535
1171	1171	P04806	379	K	K	14.24833	710976	chr6	253913	C	T	HXK1	synonymous_variant	c.1137G>A	p.Lys379Lys	lysine	Lys	lysine	Lys	P04806	P04806-P04807-MDL-3o4w-pdb1-B-0-A-0.pdb	P04807	MDL	A	378	KA378K	2.396168	2.36503	-0.0311379999999999	0.169521445604974	0.187050429964756	0.167339596838286
1172	1172	P04806	379	K	K	14.24833	710976	chr6	253913	C	T	HXK1	synonymous_variant	c.1137G>A	p.Lys379Lys	lysine	Lys	lysine	Lys	P04806	P04806-P04807-MDL-3o4w-pdb1-B-0-A-0.pdb	P04807	MDL	B	861	KB861K	2.60967	2.56799	-0.0416799999999999	0	0	0
1173	1173	P04806	416	A	A	1.31415	710955	chr6	253802	A	G	HXK1	synonymous_variant	c.1248T>C	p.Ala416Ala	alanine	Ala	alanine	Ala	P04806	P04806-P04807-MDL-3o4w-pdb1-B-0-A-0.pdb	P04807	MDL	A	415	AA415A	2.60967	2.60967	0	0	0	0
1174	1174	P04806	416	A	A	1.31415	710955	chr6	253802	A	G	HXK1	synonymous_variant	c.1248T>C	p.Ala416Ala	alanine	Ala	alanine	Ala	P04806	P04806-P04807-MDL-3o4w-pdb1-B-0-A-0.pdb	P04807	MDL	B	898	AB898A	2.60967	2.60967	0	0	0	0
1175	1175	P04806	422	N	N	3.24416	710952	chr6	253784	G	A	HXK1	synonymous_variant	c.1266C>T	p.Asn422Asn	asparagine	Asn	asparagine	Asn	P04806	P04806-P04807-MDL-3o4w-pdb1-B-0-A-0.pdb	P04807	MDL	A	421	NA421N	2.60967	2.612078	0.00240800000000006	0	0.00289239001519513	0.00289239001519513
1176	1176	P04806	422	N	N	3.24416	710952	chr6	253784	G	A	HXK1	synonymous_variant	c.1266C>T	p.Asn422Asn	asparagine	Asn	asparagine	Asn	P04806	P04806-P04807-MDL-3o4w-pdb1-B-0-A-0.pdb	P04807	MDL	B	904	NB904N	2.60967	2.608344	-0.00132599999999989	0	0.00418969330619793	0.00418969330619793
1177	1177	P04819	36	P	S	17.9046	298795	chr4	167149	G	A	CDC9	missense_variant	c.106C>T	p.Pro36Ser	proline	Pro	serine	Ser	P04819	P04819-P15873-EXP-2od8-pdb1-B-0-A-0.pdb	P15873	EXP	A	36	PA36S	-1.741174	-0.6266424	1.1145316	0.164795256242405	0.183127018963068	0.0847522585439468
1178	1178	P04819	37	K	K	14.10072	298794	chr4	167144	T	C	CDC9	synonymous_variant	c.111A>G	p.Lys37Lys	lysine	Lys	lysine	Lys	P04819	P04819-P15873-EXP-2od8-pdb1-B-0-A-0.pdb	P15873	EXP	A	37	KA37K	-0.7124064	-0.7217474	-0.00934100000000002	0.0131187183177321	0.0111476186605033	0.0131919354531472
1179	1179	P04819	39	A	A	1.13355	298792	chr4	167138	G	A	CDC9	synonymous_variant	c.117C>T	p.Ala39Ala	alanine	Ala	alanine	Ala	P04819	P04819-P15873-EXP-2od8-pdb1-B-0-A-0.pdb	P15873	EXP	A	39	AA39A	-0.666106	-0.666106	0	0	0	0
1180	1180	P04819	39	A	V	1.13356	298793	chr4	167139	G	A	CDC9	missense_variant	c.116C>T	p.Ala39Val	alanine	Ala	valine	Val	P04819	P04819-P15873-EXP-2od8-pdb1-B-0-A-0.pdb	P15873	EXP	A	39	AA39V	-0.6749376	-0.5695578	0.1053798	0.00824939545057698	0.00508236870956841	0.00795557305918315
1181	1181	P04819	42	A	D	1.13354	298791	chr4	167130	G	T	CDC9	missense_variant	c.125C>A	p.Ala42Asp	alanine	Ala	aspartic acid	Asp	P04819	P04819-P15873-EXP-2od8-pdb1-B-0-A-0.pdb	P15873	EXP	A	42	AA42D	-0.6842322	0.191637	0.8758692	0.0316946041022758	0.0452639929911182	0.0449249668246956
1182	1182	P04819	43	R	I	2.8039	298790	chr4	167127	C	A	CDC9	missense_variant	c.128G>T	p.Arg43Ile	arginine	Arg	isoleucine	Ile	P04819	P04819-P15873-EXP-2od8-pdb1-B-0-A-0.pdb	P15873	EXP	A	43	RA43I	-0.7245626	0.00347232	0.72803492	0.0554891123536861	0.0899561265641035	0.106746606029827
1183	1183	P04819	43	R	R	2.8038	298789	chr4	167126	T	C	CDC9	synonymous_variant	c.129A>G	p.Arg43Arg	arginine	Arg	arginine	Arg	P04819	P04819-P15873-EXP-2od8-pdb1-B-0-A-0.pdb	P15873	EXP	A	43	RA43R	-0.666106	-0.666106	0	0	0	0
1184	1184	P04819	45	F	F	16.6102	298788	chr4	167120	G	A	CDC9	synonymous_variant	c.135C>T	p.Phe45Phe	phenylalanine	Phe	phenylalanine	Phe	P04819	P04819-P15873-EXP-2od8-pdb1-B-0-A-0.pdb	P15873	EXP	A	45	FA45F	-0.6954974	-0.7082874	-0.01279	0.0199261943757457	0.0389215211907243	0.0433761378064023
1185	1185	P04819	126	L	L	13.17561	298713	chr4	166877	C	T	CDC9	synonymous_variant	c.378G>A	p.Leu126Leu	leucine	Leu	leucine	Leu	P04819	P04819-P15873-EXP-2od8-pdb1-B-0-A-0.pdb	P15873	EXP	B	126	LB126L	-0.666106	-0.6631662	0.00293980000000001	0	0.00647785228297155	0.00647785228297157
1186	1186	P04819	126	L	L	13.17562	298714	chr4	166879	A	G	CDC9	synonymous_variant	c.376T>C	p.Leu126Leu	leucine	Leu	leucine	Leu	P04819	P04819-P15873-EXP-2od8-pdb1-B-0-A-0.pdb	P15873	EXP	B	126	LB126L	-0.666106	-0.6631662	0.00293980000000001	0	0.00647785228297155	0.00647785228297157
1187	1187	P04819	208	G	G	10.10168	298653	chr4	166631	G	C	CDC9	synonymous_variant	c.624C>G	p.Gly208Gly	glycine	Gly	glycine	Gly	P04819	P04819-P15873-EXP-2od8-pdb1-B-0-A-0.pdb	P15873	EXP	B	208	GB208G	-0.666106	-0.666106	0	0	0	0
1188	1188	P04911	22	K	K	14.1551	440997	chr4	915595	G	A	HTA1	synonymous_variant	c.66G>A	p.Lys22Lys	lysine	Lys	lysine	Lys	P04911	P04911-P32558-MDL-4kha-pdb1-B-0-A-0.pdb	P32558	MDL	A	7	KA7K	175.633	175.5886	-0.0444000000000016	0	0.0992814182009944	0.0992814182009942
1189	1189	P04911	23	A	A	1.19504	440998	chr4	915598	T	C	HTA1	synonymous_variant	c.69T>C	p.Ala23Ala	alanine	Ala	alanine	Ala	P04911	P04911-P32558-MDL-4kha-pdb1-B-0-A-0.pdb	P32558	MDL	A	8	AA8A	175.633	175.633	0	0	0	0
1190	1190	P04911	24	G	G	10.14985	440999	chr4	915601	T	C	HTA1	synonymous_variant	c.72T>C	p.Gly24Gly	glycine	Gly	glycine	Gly	P04911	P04911-P32558-MDL-4kha-pdb1-B-0-A-0.pdb	P32558	MDL	A	9	GA9G	175.633	175.633	0	0	0	0
1191	1191	P04911	25	L	L	13.26458	441000	chr4	915604	G	A	HTA1	synonymous_variant	c.75G>A	p.Leu25Leu	leucine	Leu	leucine	Leu	P04911	P04911-P32558-MDL-4kha-pdb1-B-0-A-0.pdb	P32558	MDL	A	10	LA10L	175.6328	175.6224	-0.0103999999999985	0.000447213595502093	0.000894427190991476	0.00134164078649358
1192	1192	P04911	27	F	F	16.9114	441002	chr4	915610	C	T	HTA1	synonymous_variant	c.81C>T	p.Phe27Phe	phenylalanine	Phe	phenylalanine	Phe	P04911	P04911-P32558-MDL-4kha-pdb1-B-0-A-0.pdb	P32558	MDL	A	12	FA12F	175.6292	175.626	-0.00319999999999823	0.00268328157300091	0.00234520787990473	0.00294957624074919
1193	1193	P04911	32	V	M	22.17579	441003	chr4	915623	G	A	HTA1	missense_variant	c.94G>A	p.Val32Met	valine	Val	methionine	Met	P04911	P04911-P32558-MDL-4kha-pdb1-B-0-A-0.pdb	P32558	MDL	A	17	VA17M	175.5658	172.0842	-3.48160000000001	0.0236050841981113	0.306104883985866	0.316005221475847
1194	1194	P04911	36	L	L	13.26459	441005	chr4	915635	C	T	HTA1	synonymous_variant	c.106C>T	p.Leu36Leu	leucine	Leu	leucine	Leu	P04911	P04911-P32558-MDL-4kha-pdb1-B-0-A-0.pdb	P32558	MDL	A	21	LA21L	175.3694	175.3472	-0.022199999999998	0.00439317652730094	0.0235520699727279	0.0215220816837136
1195	1195	P04911	40	N	N	3.15362	441006	chr4	915649	C	T	HTA1	synonymous_variant	c.120C>T	p.Asn40Asn	asparagine	Asn	asparagine	Asn	P04911	P04911-Q12692-MDL-4jjn-pdb1-G-0-C-0.pdb	Q12692	MDL	A	24	NA24N	84.9914	84.99136	-4.0000000001328e-05	0	8.94427191029608e-05	8.94427191029611e-05
1196	1196	P04911	45	I	I	12.151	441007	chr4	915664	T	C	HTA1	synonymous_variant	c.135T>C	p.Ile45Ile	isoleucine	Ile	isoleucine	Ile	P04911	P04911-P32558-MDL-4kha-pdb1-B-0-A-0.pdb	P32558	MDL	A	30	IA30I	175.6136	175.619	0.00539999999999737	0.0153068612066543	0.0220907220343816	0.0188494031735811
1197	1197	P04911	46	G	G	10.14986	441008	chr4	915667	T	G	HTA1	synonymous_variant	c.138T>G	p.Gly46Gly	glycine	Gly	glycine	Gly	P04911	P04911-P32558-MDL-4kha-pdb1-B-0-A-0.pdb	P32558	MDL	A	31	GA31G	175.633	175.633	0	0	0	0
1198	1198	P04911	57	L	L	13.2646	441009	chr4	915698	T	C	HTA1	synonymous_variant	c.169T>C	p.Leu57Leu	leucine	Leu	leucine	Leu	P04911	P04911-P32558-MDL-4kha-pdb1-B-0-A-0.pdb	P32558	MDL	A	42	LA42L	175.631	175.6238	-0.00720000000001732	0.00447213595500822	0.00939148550549312	0.00491934955048488
1199	1199	P04911	57	L	L	13.26461	441010	chr4	915700	G	A	HTA1	synonymous_variant	c.171G>A	p.Leu57Leu	leucine	Leu	leucine	Leu	P04911	P04911-P32558-MDL-4kha-pdb1-B-0-A-0.pdb	P32558	MDL	A	42	LA42L	175.631	175.6238	-0.00720000000001732	0.00447213595500822	0.00939148550549312	0.00491934955048488
1200	1200	P04911	78	T	T	19.19513	441017	chr4	915763	C	T	HTA1	synonymous_variant	c.234C>T	p.Thr78Thr	threonine	Thr	threonine	Thr	P04911	P04911-P32558-MDL-4kha-pdb1-B-0-A-0.pdb	P32558	MDL	A	63	TA63T	175.6228	175.6278	0.00500000000000114	0.0139713993572628	0.0116275534830036	0.0215174347913577
1201	1201	P04911	117	L	L	13.26465	441026	chr4	915878	T	C	HTA1	synonymous_variant	c.349T>C	p.Leu117Leu	leucine	Leu	leucine	Leu	P04911	P04911-P61830-EXP-4jjn-pdb1-G-0-A-0.pdb	P61830	EXP	A	117	LA117L	58.1448	58.1448	0	0	0	0
1202	1202	P04911	131	E	V	7.14814	441030	chr4	915921	A	T	HTA1	missense_variant	c.392A>T	p.Glu131Val	glutamic acid	Glu	valine	Val	P04911	P04911-P38850-EXP-3t7k-pdb1-C-0-A-0.pdb	P38850	EXP	A	131	EA131V	-15.63794	-15.27368	0.36426	0.247012900472829	0.232223980243213	0.0163169543726754
1203	1203	P04912	23	A	A	1.3938	89622	chr2	235724	A	G	HTA2	synonymous_variant	c.69T>C	p.Ala23Ala	alanine	Ala	alanine	Ala	P04912	P04912-P32558-MDL-4kha-pdb1-B-0-A-0.pdb	P32558	MDL	A	8	AA8A	175.633	175.633	0	0	0	0
1204	1204	P04912	31	R	R	2.2278	89621	chr2	235700	T	C	HTA2	synonymous_variant	c.93A>G	p.Arg31Arg	arginine	Arg	arginine	Arg	P04912	P04912-P32558-MDL-4kha-pdb1-B-0-A-0.pdb	P32558	MDL	A	16	RA16R	175.633	175.633	0	0	0	0
1205	1205	P04912	35	L	L	13.5068	89619	chr2	235690	A	G	HTA2	synonymous_variant	c.103T>C	p.Leu35Leu	leucine	Leu	leucine	Leu	P04912	P04912-P32558-MDL-4kha-pdb1-B-0-A-0.pdb	P32558	MDL	A	20	LA20L	175.6318	175.607	-0.0248000000000104	0.00268328157299985	0	0.00268328157299988
1206	1206	P04912	42	A	A	1.3937	89617	chr2	235667	G	A	HTA2	synonymous_variant	c.126C>T	p.Ala42Ala	alanine	Ala	alanine	Ala	P04912	P04912-P32558-MDL-4kha-pdb1-B-0-A-0.pdb	P32558	MDL	A	27	AA27A	175.633	175.633	0	0	0	0
1207	1207	P04912	44	R	R	2.2275	89616	chr2	235661	T	C	HTA2	synonymous_variant	c.132A>G	p.Arg44Arg	arginine	Arg	arginine	Arg	P04912	P04912-P32558-MDL-4kha-pdb1-B-0-A-0.pdb	P32558	MDL	A	29	RA29R	175.633	175.624	-0.00900000000001455	0	0	0
1208	1208	P04912	51	V	V	22.3437	89615	chr2	235640	G	T	HTA2	synonymous_variant	c.153C>A	p.Val51Val	valine	Val	valine	Val	P04912	P04912-P32558-MDL-4kha-pdb1-B-0-A-0.pdb	P32558	MDL	A	36	VA36V	175.633	175.6332	0.000199999999995271	0	0.000447213595489383	0.000447213595489383
1209	1209	P04912	52	Y	Y	21.14	89614	chr2	235637	A	G	HTA2	synonymous_variant	c.156T>C	p.Tyr52Tyr	tyrosine	Tyr	tyrosine	Tyr	P04912	P04912-P32558-MDL-4kha-pdb1-B-0-A-0.pdb	P32558	MDL	A	37	YA37Y	175.6282	175.6118	-0.016399999999993	0.00661059755242285	0.0263761255683932	0.0278352294763193
1210	1210	P04912	53	L	L	13.5066	89612	chr2	235634	T	C	HTA2	synonymous_variant	c.159A>G	p.Leu53Leu	leucine	Leu	leucine	Leu	P04912	P04912-P32558-MDL-4kha-pdb1-B-0-A-0.pdb	P32558	MDL	A	38	LA38L	175.4792	175.4672	-0.0119999999999948	0.00875785361832383	0.0216725633001752	0.0218746428542373
1211	1211	P04912	53	L	L	13.5067	89613	chr2	235636	G	A	HTA2	synonymous_variant	c.157C>T	p.Leu53Leu	leucine	Leu	leucine	Leu	P04912	P04912-P32558-MDL-4kha-pdb1-B-0-A-0.pdb	P32558	MDL	A	38	LA38L	175.4792	175.4672	-0.0119999999999948	0.00875785361832383	0.0216725633001752	0.0218746428542373
1212	1212	P04912	57	L	L	13.5065	89611	chr2	235622	T	C	HTA2	synonymous_variant	c.171A>G	p.Leu57Leu	leucine	Leu	leucine	Leu	P04912	P04912-P32558-MDL-4kha-pdb1-B-0-A-0.pdb	P32558	MDL	A	42	LA42L	175.631	175.6238	-0.00720000000001732	0.00447213595500822	0.00939148550549312	0.00491934955048488
1213	1213	P04912	59	Y	Y	21.1399	89610	chr2	235616	A	G	HTA2	synonymous_variant	c.177T>C	p.Tyr59Tyr	tyrosine	Tyr	tyrosine	Tyr	P04912	P04912-P32558-MDL-4kha-pdb1-B-0-A-0.pdb	P32558	MDL	A	44	YA44Y	175.5648	175.5546	-0.0102000000000032	0.00645755371638542	0.0062289646009586	0.0109407495172844
1214	1214	P04912	61	A	A	1.3936	89609	chr2	235610	A	G	HTA2	synonymous_variant	c.183T>C	p.Ala61Ala	alanine	Ala	alanine	Ala	P04912	P04912-P06701-EXP-4jjn-pdb1-G-0-L-0.pdb	P06701	EXP	A	61	AA61A	78.6966	78.6966	0	0	0	0
1215	1215	P04912	61	A	A	1.3936	89609	chr2	235610	A	G	HTA2	synonymous_variant	c.183T>C	p.Ala61Ala	alanine	Ala	alanine	Ala	P04912	P04912-P32558-MDL-4kha-pdb1-B-0-A-0.pdb	P32558	MDL	A	46	AA46A	175.633	175.633	0	0	0	0
1216	1216	P04912	79	R	R	2.2274	89605	chr2	235556	T	C	HTA2	synonymous_variant	c.237A>G	p.Arg79Arg	arginine	Arg	arginine	Arg	P04912	P04912-P32558-MDL-4kha-pdb1-B-0-A-0.pdb	P32558	MDL	A	64	RA64R	175.633	175.613	-0.0200000000000102	0	0	0
1217	1217	P04912	92	D	D	4.2996	89600	chr2	235517	A	G	HTA2	synonymous_variant	c.276T>C	p.Asp92Asp	aspartic acid	Asp	aspartic acid	Asp	P04912	P04912-P06701-EXP-4jjn-pdb1-G-0-L-0.pdb	P06701	EXP	A	92	DA92D	78.68838	78.67646	-0.0119199999999978	0.00407884787654393	0.00339749908020555	0.00348094814670166
1218	1218	P04912	107	G	G	10.2772	89595	chr2	235472	A	T	HTA2	synonymous_variant	c.321T>A	p.Gly107Gly	glycine	Gly	glycine	Gly	P04912	P04912-P61830-EXP-4jjn-pdb1-G-0-A-0.pdb	P61830	EXP	A	107	GA107G	58.1448	58.1448	0	0	0	0
1219	1219	P05030	100	Y	Y	21.12641	807110	chr7	482367	G	A	PMA1	synonymous_variant	c.300C>T	p.Tyr100Tyr	tyrosine	Tyr	tyrosine	Tyr	P05030	P05030-P13586-MDD-Cation_ATPase_N-E1-E2_ATPase-2voy-B-36-72-H-289-336.pdb	P13586	MDD	A	1	YA1Y	42.73806	42.73194	-0.0061199999999971	0.00830710539237249	0.0113145039661496	0.00529358101855326
1220	1220	P05030	114	V	V	22.31732	807104	chr7	482325	A	G	PMA1	synonymous_variant	c.342T>C	p.Val114Val	valine	Val	valine	Val	P05030	P05030-P13586-MDD-Cation_ATPase_N-E1-E2_ATPase-2voy-B-36-72-H-289-336.pdb	P13586	MDD	A	15	VA15V	42.7435	42.7438	0.000300000000001433	0	0.00015811388300805	0.00015811388300805
1221	1221	P05030	124	I	I	12.27433	807098	chr7	482295	A	G	PMA1	synonymous_variant	c.372T>C	p.Ile124Ile	isoleucine	Ile	isoleucine	Ile	P05030	P05030-P13586-MDD-Cation_ATPase_N-E1-E2_ATPase-2voy-B-36-72-H-289-336.pdb	P13586	MDD	A	25	IA25I	42.7435	42.7416	-0.00189999999999912	0	0	0
1222	1222	P05030	134	L	L	13.47764	807095	chr7	482265	C	T	PMA1	synonymous_variant	c.402G>A	p.Leu134Leu	leucine	Leu	leucine	Leu	P05030	P05030-P13586-MDD-Cation_ATPase_N-E1-E2_ATPase-2voy-B-36-72-H-289-336.pdb	P13586	MDD	A	35	LA35L	42.7435	42.7435	0	0	0	0
1223	1223	P05030	347	A	A	1.35409	806999	chr7	481626	G	A	PMA1	synonymous_variant	c.1041C>T	p.Ala347Ala	alanine	Ala	alanine	Ala	P05030	P05030-P13586-MDD-Cation_ATPase_N-E1-E2_ATPase-2voy-B-36-72-H-289-336.pdb	P13586	MDD	B	71	AB71A	42.7435	42.7435	0	0	0	0
1224	1224	P05085	43	K	K	14.5521	1566191	chr13	76912	C	T	ARG81	synonymous_variant	c.129G>A	p.Lys43Lys	lysine	Lys	lysine	Lys	P05085	P05085-P39001-MDD-Zn_clus-Zn_clus-1qp9-C-62-100-D-62-100.pdb	P39001	MDD	A	24	KA24K	61.50516	61.5055	0.000339999999999918	0.000760263112349745	0	0.000760263112349745
1225	1225	P05085	46	L	V	13.9415	1566190	chr13	76905	A	C	ARG81	missense_variant	c.136T>G	p.Leu46Val	leucine	Leu	valine	Val	P05085	P05085-P39001-MDD-Zn_clus-Zn_clus-1qp9-C-62-100-D-62-100.pdb	P39001	MDD	A	27	LA27V	61.25784	62.02258	0.764740000000001	0.147066287775275	0.0363383681526847	0.148586180380275
1226	1226	P05317	201	I	I	12.52197	1509859	chr12	806489	C	T	RPP0	synonymous_variant	c.603C>T	p.Ile201Ile	isoleucine	Ile	isoleucine	Ile	P05317	P05317-P05319-EXP-3izs-pdb1-s-0-v-0.pdb	P05319	EXP	A	201	IA201I	184.8166	184.8176	0.00100000000001045	0.0053665631459997	0.0163340135912835	0.0148323969742009
1227	1227	P05317	204	I	I	12.52198	1509860	chr12	806498	C	A	RPP0	synonymous_variant	c.612C>A	p.Ile204Ile	isoleucine	Ile	isoleucine	Ile	P05317	P05317-P05319-EXP-3izs-pdb1-s-0-v-0.pdb	P05319	EXP	A	204	IA204I	184.819	184.819	0	0	0	0
1228	1228	P05317	210	V	L	22.60496	1509861	chr12	806514	G	C	RPP0	missense_variant	c.628G>C	p.Val210Leu	valine	Val	leucine	Leu	P05317	P05317-P05319-EXP-3izs-pdb1-s-0-v-0.pdb	P05319	EXP	A	210	VA210L	184.7926	183.8026	-0.990000000000004	0.0562609989246499	0.208853537197718	0.15261389189717
1229	1229	P05317	217	V	V	22.60497	1509862	chr12	806537	C	T	RPP0	synonymous_variant	c.651C>T	p.Val217Val	valine	Val	valine	Val	P05317	P05317-P05319-EXP-3izs-pdb1-s-0-v-0.pdb	P05319	EXP	A	217	VA217V	184.8138	184.812	-0.00179999999998586	0.00294957624074341	0	0.00294957624074341
1230	1230	P05317	242	N	N	3.51976	1509869	chr12	806612	C	T	RPP0	synonymous_variant	c.726C>T	p.Asn242Asn	asparagine	Asn	asparagine	Asn	P05317	P05317-P10622-MDL-3izs-pdb1-s-0-u-0.pdb	P10622	MDL	A	242	NA242N	200.0958	200.095	-0.000800000000003816	0.000447213595502093	0	0.000447213595502091
1231	1231	P05317	242	N	N	3.51976	1509869	chr12	806612	C	T	RPP0	synonymous_variant	c.726C>T	p.Asn242Asn	asparagine	Asn	asparagine	Asn	P05317	P05317-P05318-EXP-3izs-pdb1-s-0-u-0.pdb	P05318	EXP	A	242	NA242N	197.683	197.6614	-0.0216000000000009	0	0.00581377674148908	0.00581377674148908
1232	1232	P05317	242	N	S	3.51975	1509868	chr12	806611	A	G	RPP0	missense_variant	c.725A>G	p.Asn242Ser	asparagine	Asn	serine	Ser	P05317	P05317-P10622-MDL-3izs-pdb1-s-0-u-0.pdb	P10622	MDL	A	242	NA242S	200.0888	199.4774	-0.611400000000004	0.01136661779071	0.0104785495179358	0.00581377674150439
1233	1233	P05317	242	N	S	3.51975	1509868	chr12	806611	A	G	RPP0	missense_variant	c.725A>G	p.Asn242Ser	asparagine	Asn	serine	Ser	P05317	P05317-P05318-EXP-3izs-pdb1-s-0-u-0.pdb	P05318	EXP	A	242	NA242S	195.2734	193.8176	-1.45579999999999	0.259932298877996	0.0488600040933307	0.307242086960758
1234	1234	P05317	245	D	E	4.52999	1509870	chr12	806621	C	A	RPP0	missense_variant	c.735C>A	p.Asp245Glu	aspartic acid	Asp	glutamic acid	Glu	P05317	P05317-P10622-MDL-3izs-pdb1-s-0-u-0.pdb	P10622	MDL	A	245	DA245E	200.0802	198.6108	-1.4694	0.014131525041554	0.0272525228189912	0.0203297811104772
1235	1235	P05317	245	D	E	4.52999	1509870	chr12	806621	C	A	RPP0	missense_variant	c.735C>A	p.Asp245Glu	aspartic acid	Asp	glutamic acid	Glu	P05317	P05317-P05318-EXP-3izs-pdb1-s-0-u-0.pdb	P05318	EXP	A	245	DA245E	197.7196	196.7182	-1.00140000000001	0.00610737259383339	0.0180886704873532	0.0231689447321131
1236	1236	P05317	246	L	L	13.90395	1509871	chr12	806622	T	C	RPP0	synonymous_variant	c.736T>C	p.Leu246Leu	leucine	Leu	leucine	Leu	P05317	P05317-P10622-MDL-3izs-pdb1-s-0-u-0.pdb	P10622	MDL	A	246	LA246L	200.096	200.096	0	0	0	0
1237	1237	P05317	246	L	L	13.90395	1509871	chr12	806622	T	C	RPP0	synonymous_variant	c.736T>C	p.Leu246Leu	leucine	Leu	leucine	Leu	P05317	P05317-P05318-EXP-3izs-pdb1-s-0-u-0.pdb	P05318	EXP	A	246	LA246L	197.4692	197.378	-0.0911999999999864	0.583166528531946	0.713305684822432	0.130139156290486
1238	1238	P05317	249	V	I	22.60498	1509872	chr12	806631	G	A	RPP0	missense_variant	c.745G>A	p.Val249Ile	valine	Val	isoleucine	Ile	P05317	P05317-P10622-MDL-3izs-pdb1-s-0-u-0.pdb	P10622	MDL	A	249	VA249I	199.7906	199.4998	-0.290800000000001	0.162019443277651	0.619944513646189	0.463592169907999
1239	1239	P05317	249	V	I	22.60498	1509872	chr12	806631	G	A	RPP0	missense_variant	c.745G>A	p.Val249Ile	valine	Val	isoleucine	Ile	P05317	P05317-P05318-EXP-3izs-pdb1-s-0-u-0.pdb	P05318	EXP	A	249	VA249I	197.7224	196.7086	-1.0138	0.00736885337076878	0.00114017542510458	0.00843800924389033
1240	1240	P05317	251	I	I	12.522	1509873	chr12	806639	T	C	RPP0	synonymous_variant	c.753T>C	p.Ile251Ile	isoleucine	Ile	isoleucine	Ile	P05317	P05317-P10622-MDL-3izs-pdb1-s-0-u-0.pdb	P10622	MDL	A	251	IA251I	200.096	200.0956	-0.00040000000000191	0	0.000894427191004187	0.000894427191004187
1241	1241	P05317	251	I	I	12.522	1509873	chr12	806639	T	C	RPP0	synonymous_variant	c.753T>C	p.Ile251Ile	isoleucine	Ile	isoleucine	Ile	P05317	P05317-P05318-EXP-3izs-pdb1-s-0-u-0.pdb	P05318	EXP	A	251	IA251I	197.7298	197.7362	0.00640000000000782	0.000447213595489383	0.00967987603226814	0.00950263121457212
1242	1242	P05317	252	A	V	1.66597	1509874	chr12	806641	C	T	RPP0	missense_variant	c.755C>T	p.Ala252Val	alanine	Ala	valine	Val	P05317	P05317-P10622-MDL-3izs-pdb1-s-0-u-0.pdb	P10622	MDL	A	252	AA252V	200.0586	199.1418	-0.916800000000006	0.0836289423584974	0.00460434577329354	0.0882139444759273
1243	1243	P05317	252	A	V	1.66597	1509874	chr12	806641	C	T	RPP0	missense_variant	c.755C>T	p.Ala252Val	alanine	Ala	valine	Val	P05317	P05317-P05318-EXP-3izs-pdb1-s-0-u-0.pdb	P05318	EXP	A	252	AA252V	197.7194	199.1722	1.4528	0.0237023205614966	0.0935612099109527	0.0919902168711504
1244	1244	P05317	254	S	S	18.92753	1509875	chr12	806648	C	T	RPP0	synonymous_variant	c.762C>T	p.Ser254Ser	serine	Ser	serine	Ser	P05317	P05317-P10622-MDL-3izs-pdb1-s-0-u-0.pdb	P10622	MDL	A	254	SA254S	200.0116	200.0118	0.000200000000000954	0.00482700735446926	0.00491934955051032	0.000447213595502091
1245	1245	P05317	254	S	S	18.92753	1509875	chr12	806648	C	T	RPP0	synonymous_variant	c.762C>T	p.Ser254Ser	serine	Ser	serine	Ser	P05317	P05317-P05318-EXP-3izs-pdb1-s-0-u-0.pdb	P05318	EXP	A	254	SA254S	197.7286	197.728	-0.00059999999999718	0.000894427190993065	0	0.000894427190993065
1246	1246	P05318	32	A	A	1.14613	323937	chr4	310027	A	T	RPP1A	synonymous_variant	c.96T>A	p.Ala32Ala	alanine	Ala	alanine	Ala	P05318	P05318-P10622-MDD-Ribosomal_60s-Ribosomal_60s-3j61-u-21-63-s-17-59.pdb	P10622	MDD	A	12	AA12A	55.005	55.005	0	0	0	0
1247	1247	P05318	32	A	A	1.14613	323937	chr4	310027	A	T	RPP1A	synonymous_variant	c.96T>A	p.Ala32Ala	alanine	Ala	alanine	Ala	P05318	P05318-P10622-MDD-Ribosomal_60s-Ribosomal_60s-3j61-u-21-63-s-17-59.pdb	P10622	MDD	B	54	AB54A	55.005	55.005	0	0	0	0
1248	1248	P05318	47	K	K	14.11061	323933	chr4	309982	C	T	RPP1A	synonymous_variant	c.141G>A	p.Lys47Lys	lysine	Lys	lysine	Lys	P05318	P05318-P05319-EXP-3izs-pdb1-t-0-w-0.pdb	P05319	EXP	A	47	KA47K	36.11736	36.09842	-0.0189399999999992	0.039286931669449	0.0464031464450416	0.0260219714856498
1249	1249	P05318	50	D	E	4.11174	323932	chr4	309973	G	C	RPP1A	missense_variant	c.150C>G	p.Asp50Glu	aspartic acid	Asp	glutamic acid	Glu	P05318	P05318-P05319-EXP-3izs-pdb1-t-0-w-0.pdb	P05319	EXP	A	50	DA50E	36.17876	36.14056	-0.0381999999999962	0.00334185577187286	0.00486857268611852	0.00721491510691742
1250	1250	P05318	50	D	E	4.11174	323932	chr4	309973	G	C	RPP1A	missense_variant	c.150C>G	p.Asp50Glu	aspartic acid	Asp	glutamic acid	Glu	P05318	P05318-P10622-MDD-Ribosomal_60s-Ribosomal_60s-3j61-u-21-63-s-17-59.pdb	P10622	MDD	A	30	DA30E	55.00494	55.16972	0.164779999999999	0.000134164078651264	0.0952546429314608	0.0952307040822449
1251	1251	P05318	62	S	S	18.19421	323928	chr4	309937	G	A	RPP1A	synonymous_variant	c.186C>T	p.Ser62Ser	serine	Ser	serine	Ser	P05318	P05318-P05319-EXP-3izs-pdb1-t-0-w-0.pdb	P05319	EXP	A	62	SA62S	36.18096	36.18082	-0.000139999999997542	0.000433589667772566	0.000491934955051768	0.000684105255060381
1252	1252	P05319	2	K	R	14.68106	1921412	chr15	254301	A	G	RPP2A	missense_variant	c.5A>G	p.Lys2Arg	lysine	Lys	arginine	Arg	P05319	P05319-P10622-MDL-3izs-pdb1-v-0-t-0.pdb	P10622	MDL	A	2	KA2R	11.2244	11.58958	0.365179999999999	0.0260503358903494	0.365123427076379	0.363259820238903
1253	1253	P05319	28	S	S	18.119208	1921419	chr15	254380	C	T	RPP2A	synonymous_variant	c.84C>T	p.Ser28Ser	serine	Ser	serine	Ser	P05319	P05319-P10622-MDL-3izs-pdb1-v-0-t-0.pdb	P10622	MDL	A	28	SA28S	10.28156	10.29796	0.0164000000000002	0.061644732135033	0.0634779725574155	0.0807661129434862
1254	1254	P05319	29	V	V	22.77526	1921420	chr15	254383	C	T	RPP2A	synonymous_variant	c.87C>T	p.Val29Val	valine	Val	valine	Val	P05319	P05319-P10622-MDL-3izs-pdb1-v-0-t-0.pdb	P10622	MDL	A	29	VA29V	11.23484	11.235	0.000159999999999982	0.00077653074633305	0.000731436941916628	0.000304959013639614
1255	1255	P05319	31	I	I	12.6707	1921421	chr15	254389	C	A	RPP2A	synonymous_variant	c.93C>A	p.Ile31Ile	isoleucine	Ile	isoleucine	Ile	P05319	P05319-P10622-MDL-3izs-pdb1-v-0-t-0.pdb	P10622	MDL	A	31	IA31I	11.2125	11.21368	0.00117999999999974	0.0128840987267255	0.0174966282466082	0.0149459693563185
1256	1256	P05373	11	P	P	17.23983	792876	chr7	420523	T	C	HEM2	synonymous_variant	c.33A>G	p.Pro11Pro	proline	Pro	proline	Pro	P05373	P05373-P05373-EXP-1h7n-pdb1-A-5-A-7.pdb	P05373	EXP	A	11	PA11P	-79.57662	-79.56138	0.0152399999999972	0.000268328157302527	0.010421228334512	0.0105587878092167
1257	1257	P05373	13	E	E	7.26599	792875	chr7	420517	T	C	HEM2	synonymous_variant	c.39A>G	p.Glu13Glu	glutamic acid	Glu	glutamic acid	Glu	P05373	P05373-P05373-EXP-1h7n-pdb1-A-5-A-7.pdb	P05373	EXP	A	13	EA13E	-79.73364	-79.62496	0.108679999999998	0.163222771082957	0.0670049102678346	0.0986241451166951
1258	1258	P05373	17	V	I	22.31141	792873	chr7	420507	C	T	HEM2	missense_variant	c.49G>A	p.Val17Ile	valine	Val	isoleucine	Ile	P05373	P05373-P05373-EXP-1h7n-pdb1-A-5-A-7.pdb	P05373	EXP	A	17	VA17I	-79.57778	-79.79288	-0.215100000000001	0.000828854631406396	0.0115908153293871	0.0114010964384989
1259	1259	P05373	18	L	L	13.46798	792872	chr7	420504	G	A	HEM2	synonymous_variant	c.52C>T	p.Leu18Leu	leucine	Leu	leucine	Leu	P05373	P05373-P05373-EXP-1h7n-pdb1-A-5-A-7.pdb	P05373	EXP	A	18	LA18L	-79.5946	-79.60202	-0.0074200000000019	0.0378466643180092	0.0550519936060484	0.0173871216709408
1260	1260	P05373	25	P	A	17.23982	792870	chr7	420483	G	C	HEM2	missense_variant	c.73C>G	p.Pro25Ala	proline	Pro	alanine	Ala	P05373	P05373-P05373-EXP-1h7n-pdb1-A-5-A-7.pdb	P05373	EXP	A	25	PA25A	-79.59988	-77.74154	1.85834	0.0105445246455177	0.0111981248430275	0.00154369686143705
1261	1261	P05373	26	L	L	13.46797	792869	chr7	420480	G	A	HEM2	synonymous_variant	c.76C>T	p.Leu26Leu	leucine	Leu	leucine	Leu	P05373	P05373-P05373-EXP-1h7n-pdb1-A-5-A-7.pdb	P05373	EXP	A	26	LA26L	-79.74536	-79.765	-0.0196400000000011	0.0131325168950952	0.00892188320928296	0.0117304305121353
1262	1262	P05373	27	L	L	13.46796	792868	chr7	420477	G	A	HEM2	synonymous_variant	c.79C>T	p.Leu27Leu	leucine	Leu	leucine	Leu	P05373	P05373-P05373-EXP-1h7n-pdb1-A-5-A-7.pdb	P05373	EXP	A	27	LA27L	-79.6771	-79.6923	-0.0151999999999987	0.00621329220300752	0.0126473317344062	0.0114230031077689
1263	1263	P05373	33	E	Q	7.26598	792867	chr7	420459	C	G	HEM2	missense_variant	c.97G>C	p.Glu33Gln	glutamic acid	Glu	glutamine	Gln	P05373	P05373-P05373-EXP-1h7n-pdb1-A-5-A-7.pdb	P05373	EXP	A	33	EA33Q	-80.59298	-80.33996	0.253020000000001	0.275096250428825	0.333966963935059	0.308532473169356
1264	1264	P05373	84	R	H	2.22266	792840	chr7	420305	C	T	HEM2	missense_variant	c.251G>A	p.Arg84His	arginine	Arg	histidine	His	P05373	P05373-P05373-EXP-1h7n-pdb1-A-5-A-7.pdb	P05373	EXP	A	84	RA84H	-79.57888	-78.8626	0.71628	0.00499319536970266	0.179990999774987	0.182394577770281
1265	1265	P05373	84	R	R	2.22265	792839	chr7	420304	A	G	HEM2	synonymous_variant	c.252T>C	p.Arg84Arg	arginine	Arg	arginine	Arg	P05373	P05373-P05373-EXP-1h7n-pdb1-A-5-A-7.pdb	P05373	EXP	A	84	RA84R	-79.60072	-79.586	0.0147200000000026	0.0516245290535419	0.0212426457862477	0.0598524602668911
1266	1266	P05373	85	S	S	18.47619	792838	chr7	420301	A	G	HEM2	synonymous_variant	c.255T>C	p.Ser85Ser	serine	Ser	serine	Ser	P05373	P05373-P05373-EXP-1h7n-pdb1-A-5-A-7.pdb	P05373	EXP	A	85	SA85S	-79.5765	-79.57018	0.0063199999999938	0	0.00425288137619814	0.00425288137619814
1267	1267	P05373	124	P	S	17.23978	792813	chr7	420186	G	A	HEM2	missense_variant	c.370C>T	p.Pro124Ser	proline	Pro	serine	Ser	P05373	P05373-P05373-EXP-1h7n-pdb1-A-5-A-7.pdb	P05373	EXP	A	124	PA124S	-79.57672	-78.66426	0.912459999999996	0.000491934955053574	0.00473845966533578	0.00480759815292656
1268	1268	P05373	126	L	L	13.46788	792812	chr7	420180	G	A	HEM2	synonymous_variant	c.376C>T	p.Leu126Leu	leucine	Leu	leucine	Leu	P05373	P05373-P05373-EXP-1h7n-pdb1-A-5-A-7.pdb	P05373	EXP	A	126	LA126L	-79.83474	-79.89296	-0.0582199999999999	0.0530320469150476	0.0772321370933063	0.0610159159564066
1269	1269	P05373	127	Y	Y	21.12398	792811	chr7	420175	A	G	HEM2	synonymous_variant	c.381T>C	p.Tyr127Tyr	tyrosine	Tyr	tyrosine	Tyr	P05373	P05373-P05373-EXP-1h7n-pdb1-A-5-A-7.pdb	P05373	EXP	A	127	YA127Y	-79.58328	-79.61358	-0.0303000000000026	0.00419130051416253	0.0219603506347206	0.0231015151018252
1270	1270	P05373	129	I	M	12.26904	792809	chr7	420169	A	C	HEM2	missense_variant	c.387T>G	p.Ile129Met	isoleucine	Ile	methionine	Met	P05373	P05373-P05373-EXP-1h7n-pdb1-A-5-A-7.pdb	P05373	EXP	A	129	IA129M	-79.58924	-79.34254	0.246699999999998	0.00107842477716359	0.109026570156084	0.108206931386116
1271	1271	P05373	174	H	H	11.9957	792781	chr7	420034	G	A	HEM2	synonymous_variant	c.522C>T	p.His174His	histidine	His	histidine	His	P05373	P05373-P05373-EXP-1h7n-pdb1-A-5-A-7.pdb	P05373	EXP	A	174	HA174H	-79.56178	-79.55724	0.00454000000000009	0.0201911366693386	0.0124089886775672	0.0272440452209264
1272	1272	P05373	175	C	C	6.5667	792780	chr7	420031	A	G	HEM2	synonymous_variant	c.525T>C	p.Cys175Cys	cysteine	Cys	cysteine	Cys	P05373	P05373-P05373-EXP-1h7n-pdb1-A-5-A-7.pdb	P05373	EXP	A	175	CA175C	-79.57654	-79.59872	-0.0221800000000087	8.94427191029608e-05	0.000849705831452706	0.000831865373725776
1273	1273	P05373	191	R	R	2.22262	792775	chr7	419983	T	G	HEM2	synonymous_variant	c.573A>C	p.Arg191Arg	arginine	Arg	arginine	Arg	P05373	P05373-P05373-EXP-1h7n-pdb1-A-5-A-7.pdb	P05373	EXP	A	191	RA191R	-79.59938	-79.87386	-0.274480000000003	0.0511612353251967	0.216395524445404	0.227945184200066
1274	1274	P05373	191	R	R	2.22263	792776	chr7	419985	G	T	HEM2	synonymous_variant	c.571C>A	p.Arg191Arg	arginine	Arg	arginine	Arg	P05373	P05373-P05373-EXP-1h7n-pdb1-A-5-A-7.pdb	P05373	EXP	A	191	RA191R	-79.59938	-79.87386	-0.274480000000003	0.0511612353251967	0.216395524445404	0.227945184200066
1275	1275	P05373	203	F	F	16.16197	792771	chr7	419947	G	A	HEM2	synonymous_variant	c.609C>T	p.Phe203Phe	phenylalanine	Phe	phenylalanine	Phe	P05373	P05373-P05373-EXP-1h7n-pdb1-A-5-A-7.pdb	P05373	EXP	A	203	FA203F	-79.6467	-79.65206	-0.00535999999999604	0.0109045861911422	0.0041836586858875	0.0109527622086845
1276	1276	P05373	254	S	N	18.47615	792751	chr7	419795	C	T	HEM2	missense_variant	c.761G>A	p.Ser254Asn	serine	Ser	asparagine	Asn	P05373	P05373-P05373-EXP-1h7n-pdb1-A-5-A-7.pdb	P05373	EXP	A	254	SA254N	-79.67926	-79.6325	0.0467600000000004	0.0626750588352351	0.0572525981943193	0.00988498861910958
1277	1277	P05373	256	G	G	10.26495	792749	chr7	419788	A	G	HEM2	synonymous_variant	c.768T>C	p.Gly256Gly	glycine	Gly	glycine	Gly	P05373	P05373-P05373-EXP-1h7n-pdb1-A-5-A-7.pdb	P05373	EXP	A	256	GA256G	-79.5765	-79.5765	0	0	0	0
1278	1278	P05373	258	D	D	4.27556	792746	chr7	419782	G	A	HEM2	synonymous_variant	c.774C>T	p.Asp258Asp	aspartic acid	Asp	aspartic acid	Asp	P05373	P05373-P05373-EXP-1h7n-pdb1-A-5-A-7.pdb	P05373	EXP	A	258	DA258D	-79.63202	-79.6375	-0.00548000000000003	0.0454380017166284	0.0538845061218942	0.0195092798431931
1279	1279	P05373	280	K	I	14.27515	792737	chr7	419717	T	A	HEM2	missense_variant	c.839A>T	p.Lys280Ile	lysine	Lys	isoleucine	Ile	P05373	P05373-P05373-EXP-1h7n-pdb1-A-5-A-7.pdb	P05373	EXP	A	280	KA280I	-79.5765	-78.40462	1.17187999999999	0	0.00299783255036245	0.00299783255036402
1280	1280	P05373	281	D	D	4.27555	792736	chr7	419713	G	A	HEM2	synonymous_variant	c.843C>T	p.Asp281Asp	aspartic acid	Asp	aspartic acid	Asp	P05373	P05373-P05373-EXP-1h7n-pdb1-A-5-A-7.pdb	P05373	EXP	A	281	DA281D	-79.62112	-79.61728	0.00383999999999674	0.00972687000015758	0.0111428003661527	0.00603183222578142
1281	1281	P05453	21	N	S	3.14562	422897	chr4	808385	A	G	SUP35	missense_variant	c.62A>G	p.Asn21Ser	asparagine	Asn	serine	Ser	P05453	P05453-P32324-MDD-GTP_EFTU-GTP_EFTU-2hcj-B-59-201-A-9-39.pdb	P32324	MDD	B	160	NB160S	112.492	112.308	-0.184000000000006	0	0.0430522937832608	0.0430522937832609
1282	1282	P05453	31	G	G	10.14283	422903	chr4	808416	T	C	SUP35	synonymous_variant	c.93T>C	p.Gly31Gly	glycine	Gly	glycine	Gly	P05453	P05453-P32324-MDD-GTP_EFTU-GTP_EFTU-2hcj-B-59-201-A-9-39.pdb	P32324	MDD	B	170	GB170G	112.492	112.492	0	0	0	0
1283	1283	P05453	31	G	R	10.14282	422902	chr4	808414	G	C	SUP35	missense_variant	c.91G>C	p.Gly31Arg	glycine	Gly	arginine	Arg	P05453	P05453-P32324-MDD-GTP_EFTU-GTP_EFTU-2hcj-B-59-201-A-9-39.pdb	P32324	MDD	B	170	GB170R	111.3544	125.3028	13.9484	1.29007743953609	5.11799215513271	6.18821959855983
1284	1284	P05453	338	R	R	2.11715	423063	chr4	809337	G	A	SUP35	synonymous_variant	c.1014G>A	p.Arg338Arg	arginine	Arg	arginine	Arg	P05453	P05453-P32324-MDD-GTP_EFTU-GTP_EFTU-2hcj-B-59-201-A-9-39.pdb	P32324	MDD	A	16	RA16R	112.2214	112.1236	-0.0978000000000009	0.251032468019579	0.325871600480926	0.46958939511024
1285	1285	P05453	340	Y	Y	21.6754	423064	chr4	809343	T	C	SUP35	synonymous_variant	c.1020T>C	p.Tyr340Tyr	tyrosine	Tyr	tyrosine	Tyr	P05453	P05453-P32324-MDD-GTP_EFTU-GTP_EFTU-2hcj-B-59-201-A-9-39.pdb	P32324	MDD	A	18	YA18Y	111.8612	111.8172	-0.0439999999999996	0.194416305900506	0.265588403361292	0.0900138878173872
1286	1286	P05453	376	Y	Y	21.6755	423066	chr4	809451	C	T	SUP35	synonymous_variant	c.1128C>T	p.Tyr376Tyr	tyrosine	Tyr	tyrosine	Tyr	P05453	P05453-P32324-MDD-GTP_EFTU-GTP_EFTU-2hcj-B-59-201-A-9-39.pdb	P32324	MDD	A	54	YA54Y	112.492	112.4922	0.000199999999998113	0	0.000447213595495738	0.000447213595495738
1287	1287	P05453	389	H	H	11.536	423067	chr4	809490	C	T	SUP35	synonymous_variant	c.1167C>T	p.His389His	histidine	His	histidine	His	P05453	P05453-P32324-MDD-GTP_EFTU-GTP_EFTU-2hcj-B-59-201-A-9-39.pdb	P32324	MDD	A	67	HA67H	112.6858	112.7298	0.0440000000000055	0.140045349797843	0.023306651411133	0.122327429466984
1288	1288	P05453	393	A	A	1.18695	423068	chr4	809502	C	A	SUP35	synonymous_variant	c.1179C>A	p.Ala393Ala	alanine	Ala	alanine	Ala	P05453	P05453-P32324-MDD-GTP_EFTU-GTP_EFTU-2hcj-B-59-201-A-9-39.pdb	P32324	MDD	A	71	AA71A	112.492	112.492	0	0	0	0
1289	1289	P05453	401	M	I	15.3406	423069	chr4	809526	G	A	SUP35	missense_variant	c.1203G>A	p.Met401Ile	methionine	Met	isoleucine	Ile	P05453	P05453-P32324-MDD-GTP_EFTU-GTP_EFTU-2hcj-B-59-201-A-9-39.pdb	P32324	MDD	A	79	MA79I	112.1498	111.781	-0.368799999999999	0.043367038174171	0.0252685575369843	0.0544398750916993
1290	1290	P05453	404	V	V	22.16837	423072	chr4	809535	C	A	SUP35	synonymous_variant	c.1212C>A	p.Val404Val	valine	Val	valine	Val	P05453	P05453-P32324-MDD-GTP_EFTU-GTP_EFTU-2hcj-B-59-201-A-9-39.pdb	P32324	MDD	A	82	VA82V	112.491	112.4904	-0.000600000000002864	0.00100000000000477	0.000547722557507781	0.000894427191004186
1291	1291	P05453	407	K	K	14.14764	423073	chr4	809544	G	A	SUP35	synonymous_variant	c.1221G>A	p.Lys407Lys	lysine	Lys	lysine	Lys	P05453	P05453-P32324-MDD-GTP_EFTU-GTP_EFTU-2hcj-B-59-201-A-9-39.pdb	P32324	MDD	A	85	KA85K	112.096	111.9798	-0.116199999999998	0.105403984744411	0.0783945151142599	0.115610120664245
1292	1292	P05453	449	G	G	10.14305	423084	chr4	809670	C	T	SUP35	synonymous_variant	c.1347C>T	p.Gly449Gly	glycine	Gly	glycine	Gly	P05453	P05453-P32324-MDD-GTP_EFTU-GTP_EFTU-2hcj-B-59-201-A-9-39.pdb	P32324	MDD	A	127	GA127G	112.492	112.492	0	0	0	0
1293	1293	P05453	451	S	N	18.25578	423085	chr4	809675	G	A	SUP35	missense_variant	c.1352G>A	p.Ser451Asn	serine	Ser	asparagine	Asn	P05453	P05453-P32324-MDD-GTP_EFTU-GTP_EFTU-2hcj-B-59-201-A-9-39.pdb	P32324	MDD	A	129	SA129N	111.9674	111.8194	-0.148000000000002	0.0054129474410913	0.00867755725996256	0.00871779788707779
1294	1294	P05453	455	L	L	13.25268	423086	chr4	809688	G	A	SUP35	synonymous_variant	c.1365G>A	p.Leu455Leu	leucine	Leu	leucine	Leu	P05453	P05453-P32324-MDD-GTP_EFTU-GTP_EFTU-2hcj-B-59-201-A-9-39.pdb	P32324	MDD	A	133	LA133L	112.492	112.4862	-0.00580000000000495	0	0.00402492235949977	0.00402492235949976
1295	1295	P05453	456	K	K	14.14765	423087	chr4	809691	A	G	SUP35	synonymous_variant	c.1368A>G	p.Lys456Lys	lysine	Lys	lysine	Lys	P05453	P05453-P32324-MDD-GTP_EFTU-GTP_EFTU-2hcj-B-59-201-A-9-39.pdb	P32324	MDD	A	134	KA134K	107.582	107.4964	-0.0855999999999996	0.12729296916955	0.224289545008231	0.236786401636578
1296	1296	P05453	473	L	L	13.25269	423092	chr4	809740	T	C	SUP35	synonymous_variant	c.1417T>C	p.Leu473Leu	leucine	Leu	leucine	Leu	P05453	P05453-P32324-MDD-GTP_EFTU-GTP_EFTU-2hcj-B-59-201-A-9-39.pdb	P32324	MDD	A	151	LA151L	112.492	112.492	0	0	0	0
1297	1297	P05453	473	L	L	13.2527	423093	chr4	809742	A	G	SUP35	synonymous_variant	c.1419A>G	p.Leu473Leu	leucine	Leu	leucine	Leu	P05453	P05453-P32324-MDD-GTP_EFTU-GTP_EFTU-2hcj-B-59-201-A-9-39.pdb	P32324	MDD	A	151	LA151L	112.492	112.492	0	0	0	0
1298	1298	P05453	598	G	D	10.14308	423126	chr4	810116	G	A	SUP35	missense_variant	c.1793G>A	p.Gly598Asp	glycine	Gly	aspartic acid	Asp	P05453	P05453-P12385-MDL-3e1y-pdb1-F-0-A-0.pdb	P12385	MDL	A	107	GA107D	416.309	422.2126	5.9036	0.0200624026477305	0.181500137740994	0.175446003089252
1299	1299	P05453	615	V	V	22.16843	423130	chr4	810168	T	C	SUP35	synonymous_variant	c.1845T>C	p.Val615Val	valine	Val	valine	Val	P05453	P05453-P12385-MDL-3e1y-pdb1-F-0-A-0.pdb	P12385	MDL	A	124	VA124V	418.9696	418.9688	-0.00080000000001519	0.000547722557523349	0.000447213595489383	0.000836660026541468
1300	1300	P05737	3	A	T	1.34336	782538	chr7	365990	C	T	RPL7A	missense_variant	c.7G>A	p.Ala3Thr	alanine	Ala	threonine	Thr	P05737	P05737-Q02326-EXP-3o58-pdb1-G-0-F-0.pdb	Q02326	EXP	B	3	AB3T	1317.52	1318.41	0.8900000000001	0	0	0
1301	1301	P05737	38	K	T	14.27133	782316	chr7	364957	T	G	RPL7A	missense_variant	c.113A>C	p.Lys38Thr	lysine	Lys	threonine	Thr	P05737	P05737-P0CX23-EXP-3u5i-pdb1-F-0-S-0.pdb	P0CX23	EXP	B	38	KB38T	98.75114	99.46132	0.710179999999997	0.00214662525840115	4.47213595514804e-05	0.00213588389197644
1302	1302	P05737	38	K	T	14.27133	782316	chr7	364957	T	G	RPL7A	missense_variant	c.113A>C	p.Lys38Thr	lysine	Lys	threonine	Thr	P05737	P05737-P0CX24-EXP-3u5i-pdb1-F-0-S-0.pdb	P0CX24	EXP	B	38	KB38T	98.75114	99.46132	0.710179999999997	0.00214662525840115	4.47213595514804e-05	0.00213588389197644
1303	1303	P05737	41	R	R	2.2196	782314	chr7	364949	T	G	RPL7A	synonymous_variant	c.121A>C	p.Arg41Arg	arginine	Arg	arginine	Arg	P05737	P05737-Q02326-EXP-3o58-pdb1-G-0-F-0.pdb	Q02326	EXP	A	41	RA41R	1317.26	1317.124	-0.136000000000013	0.186010752377366	0.112827301660546	0.135757136092415
1304	1304	P05737	41	R	R	2.2196	782314	chr7	364949	T	G	RPL7A	synonymous_variant	c.121A>C	p.Arg41Arg	arginine	Arg	arginine	Arg	P05737	P05737-P10664-EXP-3u5i-pdb1-F-0-C-0.pdb	P10664	EXP	A	41	RA41R	280.0336	280.025	-0.00860000000001274	0.114855561467433	0.12951833846989	0.106164024038272
1305	1305	P05737	45	L	L	13.46196	782312	chr7	364935	C	T	RPL7A	synonymous_variant	c.135G>A	p.Leu45Leu	leucine	Leu	leucine	Leu	P05737	P05737-Q02326-EXP-3o58-pdb1-G-0-F-0.pdb	Q02326	EXP	A	45	LA45L	1317.356	1317.28	-0.0759999999999764	0.366715148309937	0.491934955049913	0.125219806739976
1306	1306	P05737	45	L	L	13.46196	782312	chr7	364935	C	T	RPL7A	synonymous_variant	c.135G>A	p.Leu45Leu	leucine	Leu	leucine	Leu	P05737	P05737-P10664-EXP-3u5i-pdb1-F-0-C-0.pdb	P10664	EXP	A	45	LA45L	280.6072	280.5888	-0.0184000000000083	0.0220839308095287	0.019279522815671	0.0228648201392361
1307	1307	P05737	48	N	N	3.26737	782309	chr7	364926	G	A	RPL7A	synonymous_variant	c.144C>T	p.Asn48Asn	asparagine	Asn	asparagine	Asn	P05737	P05737-Q02326-EXP-3o58-pdb1-G-0-F-0.pdb	Q02326	EXP	A	48	NA48N	1317.52	1317.146	-0.373999999999933	0	0.0918150314491049	0.091815031449105
1308	1308	P05737	48	N	N	3.26737	782309	chr7	364926	G	A	RPL7A	synonymous_variant	c.144C>T	p.Asn48Asn	asparagine	Asn	asparagine	Asn	P05737	P05737-P10664-EXP-3u5i-pdb1-F-0-C-0.pdb	P10664	EXP	A	48	NA48N	280.8448	280.8432	-0.00159999999999627	0.00268328157301256	0.00216794833887692	0.00151657508880443
1309	1309	P05737	48	N	S	3.26738	782310	chr7	364927	T	C	RPL7A	missense_variant	c.143A>G	p.Asn48Ser	asparagine	Asn	serine	Ser	P05737	P05737-Q02326-EXP-3o58-pdb1-G-0-F-0.pdb	Q02326	EXP	A	48	NA48S	1317.064	1309.868	-7.19599999999991	0.219954540757835	0.0389871773792995	0.195908141739876
1310	1310	P05737	48	N	S	3.26738	782310	chr7	364927	T	C	RPL7A	missense_variant	c.143A>G	p.Asn48Ser	asparagine	Asn	serine	Ser	P05737	P05737-P10664-EXP-3u5i-pdb1-F-0-C-0.pdb	P10664	EXP	A	48	NA48S	280.358	280.0234	-0.334600000000001	0.36731934335127	0.46653274268803	0.156201152364518
1311	1311	P05737	49	A	A	1.34331	782308	chr7	364923	G	A	RPL7A	synonymous_variant	c.147C>T	p.Ala49Ala	alanine	Ala	alanine	Ala	P05737	P05737-Q02326-EXP-3o58-pdb1-G-0-F-0.pdb	Q02326	EXP	A	49	AA49A	1317.52	1317.52	0	0	0	0
1312	1312	P05737	49	A	A	1.34331	782308	chr7	364923	G	A	RPL7A	synonymous_variant	c.147C>T	p.Ala49Ala	alanine	Ala	alanine	Ala	P05737	P05737-P10664-EXP-3u5i-pdb1-F-0-C-0.pdb	P10664	EXP	A	49	AA49A	280.846	280.846	0	0	0	0
1313	1313	P05737	60	R	S	2.21959	782302	chr7	364890	T	A	RPL7A	missense_variant	c.180A>T	p.Arg60Ser	arginine	Arg	serine	Ser	P05737	P05737-P10664-EXP-3u5i-pdb1-F-0-C-0.pdb	P10664	EXP	A	60	RA60S	280.5098	281.5402	1.03040000000001	0.113948233860814	0.078814338796941	0.119206962883885
1314	1314	P05737	70	K	K	14.27129	782297	chr7	364860	C	T	RPL7A	synonymous_variant	c.210G>A	p.Lys70Lys	lysine	Lys	lysine	Lys	P05737	P05737-Q02326-EXP-3o58-pdb1-G-0-F-0.pdb	Q02326	EXP	A	70	KA70K	1317.52	1317.52	0	0	0	0
1315	1315	P05737	70	K	K	14.27129	782297	chr7	364860	C	T	RPL7A	synonymous_variant	c.210G>A	p.Lys70Lys	lysine	Lys	lysine	Lys	P05737	P05737-P0CX23-EXP-3u5i-pdb1-F-0-S-0.pdb	P0CX23	EXP	A	70	KA70K	98.73304	98.70436	-0.0286799999999971	0.0258628691370454	0.039176370429123	0.0509369904882472
1316	1316	P05737	70	K	K	14.27129	782297	chr7	364860	C	T	RPL7A	synonymous_variant	c.210G>A	p.Lys70Lys	lysine	Lys	lysine	Lys	P05737	P05737-P0CX24-EXP-3u5i-pdb1-F-0-S-0.pdb	P0CX24	EXP	A	70	KA70K	98.73304	98.70436	-0.0286799999999971	0.0258628691370454	0.039176370429123	0.0509369904882472
1317	1317	P05737	70	K	K	14.27129	782297	chr7	364860	C	T	RPL7A	synonymous_variant	c.210G>A	p.Lys70Lys	lysine	Lys	lysine	Lys	P05737	P05737-P10664-EXP-3u5i-pdb1-F-0-C-0.pdb	P10664	EXP	A	70	KA70K	280.846	280.846	0	0	0	0
1318	1318	P05737	82	K	K	14.27128	782296	chr7	364824	C	T	RPL7A	synonymous_variant	c.246G>A	p.Lys82Lys	lysine	Lys	lysine	Lys	P05737	P05737-Q02753-EXP-3u5i-pdb1-F-0-T-0.pdb	Q02753	EXP	A	82	KA82K	142.522	142.5588	0.0367999999999939	0.106988317119205	0.0395752447876095	0.0753637844060453
1319	1319	P05737	88	R	R	2.21958	782294	chr7	364806	T	C	RPL7A	synonymous_variant	c.264A>G	p.Arg88Arg	arginine	Arg	arginine	Arg	P05737	P05737-P0CX50-EXP-3u5i-pdb1-F-0-Q-0.pdb	P0CX50	EXP	A	88	RA88R	134.235	133.9252	-0.309799999999995	0.706127467246539	0.509687845646725	0.572108993112333
1320	1320	P05737	88	R	R	2.21958	782294	chr7	364806	T	C	RPL7A	synonymous_variant	c.264A>G	p.Arg88Arg	arginine	Arg	arginine	Arg	P05737	P05737-P0CX49-EXP-3u5i-pdb1-F-0-Q-0.pdb	P0CX49	EXP	A	88	RA88R	134.235	133.9252	-0.309799999999995	0.706127467246539	0.509687845646725	0.572108993112333
1321	1321	P05737	142	S	S	18.46992	782280	chr7	364644	A	G	RPL7A	synonymous_variant	c.426T>C	p.Ser142Ser	serine	Ser	serine	Ser	P05737	P05737-Q02753-EXP-3u5i-pdb1-F-0-T-0.pdb	Q02753	EXP	B	142	SB142S	142.6198	142.6196	-0.000200000000000954	0.000447213595502093	0.000547722557507781	0.000447213595502091
1322	1322	P05737	146	Q	Q	8.15061	782278	chr7	364632	T	C	RPL7A	synonymous_variant	c.438A>G	p.Gln146Gln	glutamine	Gln	glutamine	Gln	P05737	P05737-P10664-EXP-3u5i-pdb1-F-0-C-0.pdb	P10664	EXP	A	146	QA146Q	280.846	280.8466	0.00059999999999718	0	0.00134164078649357	0.00134164078649357
1323	1323	P05737	157	N	D	3.26736	782274	chr7	364601	T	C	RPL7A	missense_variant	c.469A>G	p.Asn157Asp	asparagine	Asn	aspartic acid	Asp	P05737	P05737-Q02326-EXP-3o58-pdb1-G-0-F-0.pdb	Q02326	EXP	A	157	NA157D	1317.008	1316.778	-0.229999999999927	0.428858951171577	0.150565600320976	0.41376321731151
1324	1324	P05737	180	S	F	18.46991	782266	chr7	364531	G	A	RPL7A	missense_variant	c.539C>T	p.Ser180Phe	serine	Ser	phenylalanine	Phe	P05737	P05737-Q02326-EXP-3o58-pdb1-G-0-F-0.pdb	Q02326	EXP	A	180	SA180F	1317.064	1327.838	10.7740000000001	0.412286308285878	1.33032702746354	1.53446407582583
1325	1325	P05737	180	S	F	18.46991	782266	chr7	364531	G	A	RPL7A	missense_variant	c.539C>T	p.Ser180Phe	serine	Ser	phenylalanine	Phe	P05737	P05737-P10664-EXP-3u5i-pdb1-F-0-C-0.pdb	P10664	EXP	A	180	SA180F	280.3226	291.2536	10.931	0.0658923364284406	0.0423945751246615	0.0898665677546435
1326	1326	P05737	181	I	L	12.26548	782265	chr7	364529	T	G	RPL7A	missense_variant	c.541A>C	p.Ile181Leu	isoleucine	Ile	leucine	Leu	P05737	P05737-Q02326-EXP-3o58-pdb1-G-0-F-0.pdb	Q02326	EXP	A	181	IA181L	1317.484	1316.838	-0.645999999999958	0.0804984471900209	0.339955879490261	0.369634955057019
1327	1327	P05737	181	I	L	12.26548	782265	chr7	364529	T	G	RPL7A	missense_variant	c.541A>C	p.Ile181Leu	isoleucine	Ile	leucine	Leu	P05737	P05737-P10664-EXP-3u5i-pdb1-F-0-C-0.pdb	P10664	EXP	A	181	IA181L	280.6746	281.079	0.404399999999998	0.172440714449928	0.600562652851484	0.431471667667766
1328	1328	P05737	223	F	F	16.15996	782256	chr7	364401	A	G	RPL7A	synonymous_variant	c.669T>C	p.Phe223Phe	phenylalanine	Phe	phenylalanine	Phe	P05737	P05737-P0CX23-EXP-3u5i-pdb1-F-0-S-0.pdb	P0CX23	EXP	A	223	FA223F	98.31226	98.27264	-0.0396199999999993	0.0334395424609875	0.00249459415537068	0.03297888718559
1329	1329	P05737	223	F	F	16.15996	782256	chr7	364401	A	G	RPL7A	synonymous_variant	c.669T>C	p.Phe223Phe	phenylalanine	Phe	phenylalanine	Phe	P05737	P05737-P0CX24-EXP-3u5i-pdb1-F-0-S-0.pdb	P0CX24	EXP	A	223	FA223F	98.31226	98.27264	-0.0396199999999993	0.0334395424609875	0.00249459415537068	0.03297888718559
1330	1330	P05737	224	I	I	12.26546	782255	chr7	364398	G	A	RPL7A	synonymous_variant	c.672C>T	p.Ile224Ile	isoleucine	Ile	isoleucine	Ile	P05737	P05737-Q02326-EXP-3o58-pdb1-G-0-F-0.pdb	Q02326	EXP	A	224	IA224I	1317.52	1317.52	0	0	0	0
1331	1331	P05737	224	I	I	12.26546	782255	chr7	364398	G	A	RPL7A	synonymous_variant	c.672C>T	p.Ile224Ile	isoleucine	Ile	isoleucine	Ile	P05737	P05737-P0CX23-EXP-3u5i-pdb1-F-0-S-0.pdb	P0CX23	EXP	A	224	IA224I	98.70572	98.70516	-0.000560000000001536	0.000383405790254483	0.000536656314597904	0.000594138031099671
1332	1332	P05737	224	I	I	12.26546	782255	chr7	364398	G	A	RPL7A	synonymous_variant	c.672C>T	p.Ile224Ile	isoleucine	Ile	isoleucine	Ile	P05737	P05737-P0CX24-EXP-3u5i-pdb1-F-0-S-0.pdb	P0CX24	EXP	A	224	IA224I	98.70572	98.70516	-0.000560000000001536	0.000383405790254483	0.000536656314597904	0.000594138031099671
1333	1333	P05738	15	G	D	10.25323	758002	chr7	228286	C	T	RPL9A	missense_variant	c.44G>A	p.Gly15Asp	glycine	Gly	aspartic acid	Asp	P05738	P05738-P38754-EXP-4cuw-pdb1-H-0-M-0.pdb	P38754	EXP	A	15	GA15D	280.105	284.2172	4.11219999999998	0	0.0492869150992366	0.0492869150992384
1334	1334	P05738	18	V	I	22.29735	758001	chr7	228278	C	T	RPL9A	missense_variant	c.52G>A	p.Val18Ile	valine	Val	isoleucine	Ile	P05738	P05738-P38754-EXP-4cuw-pdb1-H-0-M-0.pdb	P38754	EXP	A	18	VA18I	280.0788	279.6744	-0.40440000000001	0.0481892104106247	0.239041419005163	0.217884831964042
1335	1335	P05738	18	V	I	22.29735	758001	chr7	228278	C	T	RPL9A	missense_variant	c.52G>A	p.Val18Ile	valine	Val	isoleucine	Ile	P05738	P05738-P36105-EXP-3u5i-pdb1-H-0-M-0.pdb	P36105	EXP	A	18	VA18I	91.7666	90.92838	-0.838219999999993	0	0.0258734806317199	0.0258734806317201
1336	1336	P05738	18	V	V	22.29734	758000	chr7	228276	G	A	RPL9A	synonymous_variant	c.54C>T	p.Val18Val	valine	Val	valine	Val	P05738	P05738-P38754-EXP-4cuw-pdb1-H-0-M-0.pdb	P38754	EXP	A	18	VA18V	280.105	280.105	0	0	0	0
1337	1337	P05738	18	V	V	22.29734	758000	chr7	228276	G	A	RPL9A	synonymous_variant	c.54C>T	p.Val18Val	valine	Val	valine	Val	P05738	P05738-P36105-EXP-3u5i-pdb1-H-0-M-0.pdb	P36105	EXP	A	18	VA18V	91.7666	91.76666	6.00000000019918e-05	0	8.94427191029608e-05	8.94427191029607e-05
1338	1338	P05738	22	S	S	18.45577	757999	chr7	228264	G	A	RPL9A	synonymous_variant	c.66C>T	p.Ser22Ser	serine	Ser	serine	Ser	P05738	P05738-P38754-EXP-4cuw-pdb1-H-0-M-0.pdb	P38754	EXP	A	22	SA22S	279.6566	279.6562	-0.000399999999990541	0.000547722557492214	0.000447213595489383	0.000547722557492214
1339	1339	P05738	40	H	H	11.9506	757993	chr7	228210	G	A	RPL9A	synonymous_variant	c.120C>T	p.His40His	histidine	His	histidine	His	P05738	P05738-P26784-EXP-1vw8-pdb1-I-0-P-0.pdb	P26784	EXP	A	40	HA40H	349.0206	349.0474	0.0268000000000143	0.00134164078651899	0.0295008474454583	0.0301446512668624
1340	1340	P05738	44	T	T	19.32826	757992	chr7	228198	G	T	RPL9A	synonymous_variant	c.132C>A	p.Thr44Thr	threonine	Thr	threonine	Thr	P05738	P05738-P38754-EXP-4cuw-pdb1-H-0-M-0.pdb	P38754	EXP	A	44	TA44T	280.1048	280.1048	0	0.000447213595514804	0.000447213595514804	0
1341	1341	P05738	44	T	T	19.32826	757992	chr7	228198	G	T	RPL9A	synonymous_variant	c.132C>A	p.Thr44Thr	threonine	Thr	threonine	Thr	P05738	P05738-P36105-EXP-3u5i-pdb1-H-0-M-0.pdb	P36105	EXP	A	44	TA44T	91.63356	91.5461	-0.0874599999999986	0.0646640394655306	0.0623960335277836	0.0746846905329326
1342	1342	P05738	58	H	H	11.9505	757989	chr7	228156	G	A	RPL9A	synonymous_variant	c.174C>T	p.His58His	histidine	His	histidine	His	P05738	P05738-P38754-EXP-4cuw-pdb1-H-0-M-0.pdb	P38754	EXP	A	58	HA58H	279.7204	279.696	-0.0243999999999915	0.0155820409446203	0.0147478812037623	0.0132778010227594
1343	1343	P05738	58	H	H	11.9505	757989	chr7	228156	G	A	RPL9A	synonymous_variant	c.174C>T	p.His58His	histidine	His	histidine	His	P05738	P05738-P0CX23-EXP-3u5e-pdb1-H-0-S-0.pdb	P0CX23	EXP	A	58	HA58H	124.6446	124.6414	-0.00319999999999823	0.0116318528188765	0.00634822809923929	0.0122963409191522
1344	1344	P05738	58	H	H	11.9505	757989	chr7	228156	G	A	RPL9A	synonymous_variant	c.174C>T	p.His58His	histidine	His	histidine	His	P05738	P05738-P36105-EXP-3u5i-pdb1-H-0-M-0.pdb	P36105	EXP	A	58	HA58H	91.57004	91.5652	-0.00484000000000434	0.00501727017410777	0.00860813568666087	0.0103647479467661
1345	1345	P05738	58	H	H	11.9505	757989	chr7	228156	G	A	RPL9A	synonymous_variant	c.174C>T	p.His58His	histidine	His	histidine	His	P05738	P05738-P0CX24-EXP-3u5e-pdb1-H-0-S-0.pdb	P0CX24	EXP	A	58	HA58H	124.6446	124.6414	-0.00319999999999823	0.0116318528188765	0.00634822809923929	0.0122963409191522
1346	1346	P05738	93	V	V	22.2973	757976	chr7	228051	G	A	RPL9A	synonymous_variant	c.279C>T	p.Val93Val	valine	Val	valine	Val	P05738	P05738-P0CH09-EXP-3u5i-pdb1-H-0-m-0.pdb	P0CH09	EXP	A	93	VA93V	75.49946	75.49938	-7.99999999998136e-05	0.000577061521850704	0.000630079360080763	0.000178885438199566
1347	1347	P05738	93	V	V	22.2973	757976	chr7	228051	G	A	RPL9A	synonymous_variant	c.279C>T	p.Val93Val	valine	Val	valine	Val	P05738	P05738-P0CH08-EXP-3u5i-pdb1-H-0-m-0.pdb	P0CH08	EXP	A	93	VA93V	75.49946	75.49938	-7.99999999998136e-05	0.000577061521850704	0.000630079360080763	0.000178885438199566
1348	1348	P05738	95	A	A	1.33332	757975	chr7	228045	C	T	RPL9A	synonymous_variant	c.285G>A	p.Ala95Ala	alanine	Ala	alanine	Ala	P05738	P05738-P0CH09-EXP-3u5i-pdb1-H-0-m-0.pdb	P0CH09	EXP	A	95	AA95A	75.5843	75.5843	0	0	0	0
1349	1349	P05738	95	A	A	1.33332	757975	chr7	228045	C	T	RPL9A	synonymous_variant	c.285G>A	p.Ala95Ala	alanine	Ala	alanine	Ala	P05738	P05738-Q03195-EXP-3j16-pdb1-F-0-B-0.pdb	Q03195	EXP	A	95	AA95A	488.224	488.224	0	0	0	0
1350	1350	P05738	95	A	A	1.33332	757975	chr7	228045	C	T	RPL9A	synonymous_variant	c.285G>A	p.Ala95Ala	alanine	Ala	alanine	Ala	P05738	P05738-P0CH08-EXP-3u5i-pdb1-H-0-m-0.pdb	P0CH08	EXP	A	95	AA95A	75.5843	75.5843	0	0	0	0
1351	1351	P05738	102	N	N	3.25918	757974	chr7	228024	G	A	RPL9A	synonymous_variant	c.306C>T	p.Asn102Asn	asparagine	Asn	asparagine	Asn	P05738	P05738-Q03195-EXP-3j16-pdb1-F-0-B-0.pdb	Q03195	EXP	A	102	NA102N	488.224	488.2204	-0.00359999999997172	0	0.000894427190978766	0.000894427190978767
1352	1352	P05738	123	I	I	12.25669	757969	chr7	227961	G	A	RPL9A	synonymous_variant	c.369C>T	p.Ile123Ile	isoleucine	Ile	isoleucine	Ile	P05738	P05738-Q03195-EXP-3j16-pdb1-F-0-B-0.pdb	Q03195	EXP	A	123	IA123I	488.1498	488.144	-0.00579999999998792	0.00794984276574936	0.0022360679774914	0.00729383301153137
1353	1353	P05738	172	I	I	12.25667	757953	chr7	227814	G	A	RPL9A	synonymous_variant	c.516C>T	p.Ile172Ile	isoleucine	Ile	isoleucine	Ile	P05738	P05738-P0CH09-EXP-3u5i-pdb1-H-0-m-0.pdb	P0CH09	EXP	A	172	IA172I	75.5843	75.58422	-7.99999999969714e-05	0	0.000563027530413033	0.000563027530413033
1354	1354	P05738	172	I	I	12.25667	757953	chr7	227814	G	A	RPL9A	synonymous_variant	c.516C>T	p.Ile172Ile	isoleucine	Ile	isoleucine	Ile	P05738	P05738-P0CH08-EXP-3u5i-pdb1-H-0-m-0.pdb	P0CH08	EXP	A	172	IA172I	75.5843	75.58422	-7.99999999969714e-05	0	0.000563027530413033	0.000563027530413033
1355	1355	P05738	174	K	K	14.26241	757952	chr7	227808	T	C	RPL9A	synonymous_variant	c.522A>G	p.Lys174Lys	lysine	Lys	lysine	Lys	P05738	P05738-P0CH09-EXP-3u5i-pdb1-H-0-m-0.pdb	P0CH09	EXP	A	174	KA174K	75.58108	75.57748	-0.0035999999999973	0.00456092095962901	0.00670238763426974	0.00844067532843071
1356	1356	P05738	174	K	K	14.26241	757952	chr7	227808	T	C	RPL9A	synonymous_variant	c.522A>G	p.Lys174Lys	lysine	Lys	lysine	Lys	P05738	P05738-P0CH08-EXP-3u5i-pdb1-H-0-m-0.pdb	P0CH08	EXP	A	174	KA174K	75.58108	75.57748	-0.0035999999999973	0.00456092095962901	0.00670238763426974	0.00844067532843071
1357	1357	P05738	177	D	D	4.26285	757951	chr7	227799	G	A	RPL9A	synonymous_variant	c.531C>T	p.Asp177Asp	aspartic acid	Asp	aspartic acid	Asp	P05738	P05738-P0CH09-EXP-3u5i-pdb1-H-0-m-0.pdb	P0CH09	EXP	A	177	DA177D	75.5843	75.58624	0.00193999999999903	0	0.00265857104475179	0.00265857104475179
1358	1358	P05738	177	D	D	4.26285	757951	chr7	227799	G	A	RPL9A	synonymous_variant	c.531C>T	p.Asp177Asp	aspartic acid	Asp	aspartic acid	Asp	P05738	P05738-P0CH08-EXP-3u5i-pdb1-H-0-m-0.pdb	P0CH08	EXP	A	177	DA177D	75.5843	75.58624	0.00193999999999903	0	0.00265857104475179	0.00265857104475179
1359	1359	P05740	168	L	L	13.75829	1274306	chr11	110078	G	A	RPL17A	synonymous_variant	c.504G>A	p.Leu168Leu	leucine	Leu	leucine	Leu	P05740	P05740-P05744-EXP-3u5e-pdb1-P-0-f-0.pdb	P05744	EXP	A	168	LA168L	123.3958	123.3724	-0.0234000000000037	0.00715541752800172	0.00357770876399768	0.00357770876400405
1360	1360	P05740	172	Q	Q	8.24779	1274307	chr11	110090	A	G	RPL17A	synonymous_variant	c.516A>G	p.Gln172Gln	glutamine	Gln	glutamine	Gln	P05740	P05740-P05744-EXP-3u5e-pdb1-P-0-f-0.pdb	P05744	EXP	A	172	QA172Q	123.399	123.396	-0.00300000000000011	0	0	0
1361	1361	P05743	8	V	V	22.60586	1512357	chr12	819782	T	C	RPL26A	synonymous_variant	c.24T>C	p.Val8Val	valine	Val	valine	Val	P05743	P05743-P49626-EXP-2wwb-pdb1-L-0-H-0.pdb	P49626	EXP	A	8	VA8V	502.7226	502.724	0.001400000000001	0.000547722557523349	0.00122474487140904	0.000894427191007364
1362	1362	P05743	84	K	K	14.53227	1512382	chr12	820010	G	A	RPL26A	synonymous_variant	c.252G>A	p.Lys84Lys	lysine	Lys	lysine	Lys	P05743	P05743-P38353-EXP-2ww9-pdb1-L-0-A-0.pdb	P38353	EXP	A	84	KA84K	425.231	425.229	-0.00200000000000955	0	0	0
1363	1363	P05743	86	T	S	19.66898	1512384	chr12	820015	C	G	RPL26A	missense_variant	c.257C>G	p.Thr86Ser	threonine	Thr	serine	Ser	P05743	P05743-P38353-EXP-2ww9-pdb1-L-0-A-0.pdb	P38353	EXP	A	86	TA86S	425.1796	426.6476	1.468	0.0258611678003791	0.0196290600895732	0.0382099463490799
1364	1364	P05743	89	K	K	14.53228	1512385	chr12	820025	G	A	RPL26A	synonymous_variant	c.267G>A	p.Lys89Lys	lysine	Lys	lysine	Lys	P05743	P05743-P38353-EXP-2ww9-pdb1-L-0-A-0.pdb	P38353	EXP	A	89	KA89K	425.2236	425.212	-0.0116000000000099	0.0129923054151175	0.0237276210354023	0.0225011110836678
1365	1365	P05743	96	P	S	17.46648	1512386	chr12	820044	C	T	RPL26A	missense_variant	c.286C>T	p.Pro96Ser	proline	Pro	serine	Ser	P05743	P05743-P38353-EXP-2ww9-pdb1-L-0-A-0.pdb	P38353	EXP	A	96	PA96S	425.231	427.049	1.81799999999998	0	0	0
1366	1366	P05744	2	A	T	1.93678	2118832	chr16	282125	G	A	RPL33A	missense_variant	c.4G>A	p.Ala2Thr	alanine	Ala	threonine	Thr	P05744	P05744-Q02326-EXP-3u5i-pdb1-f-0-E-0.pdb	Q02326	EXP	A	2	AA2T	61.6641	61.96882	0.304720000000001	0	0.000268328157299349	0.000268328157299453
1367	1367	P05745	10	G	G	10.56745	1671138	chr13	651637	T	A	RPL36A	synonymous_variant	c.30T>A	p.Gly10Gly	glycine	Gly	glycine	Gly	P05745	P05745-Q12690-EXP-3u5i-pdb1-i-0-L-0.pdb	Q12690	EXP	A	10	GA10G	218.731	218.731	0	0	0	0
1368	1368	P05745	10	G	G	10.56745	1671138	chr13	651637	T	A	RPL36A	synonymous_variant	c.30T>A	p.Gly10Gly	glycine	Gly	glycine	Gly	P05745	P05745-P40212-EXP-4cuw-pdb1-i-0-L-0.pdb	P40212	EXP	A	10	GA10G	363.288	363.288	0	0	0	0
1369	1369	P05745	13	K	N	14.59063	1671139	chr13	651646	A	C	RPL36A	missense_variant	c.39A>C	p.Lys13Asn	lysine	Lys	asparagine	Asn	P05745	P05745-P05748-EXP-3u5e-pdb1-i-0-N-0.pdb	P05748	EXP	B	13	KB13N	166.4916	167.3088	0.817200000000009	0.157023246686599	0.0465961371789582	0.166804376441382
1370	1370	P05745	13	K	N	14.59063	1671139	chr13	651646	A	C	RPL36A	missense_variant	c.39A>C	p.Lys13Asn	lysine	Lys	asparagine	Asn	P05745	P05745-Q12690-EXP-3u5i-pdb1-i-0-L-0.pdb	Q12690	EXP	A	13	KA13N	218.7164	218.4452	-0.271199999999999	0.015757537878747	0.0370836891368735	0.0434246473791186
1371	1371	P05745	13	K	N	14.59063	1671139	chr13	651646	A	C	RPL36A	missense_variant	c.39A>C	p.Lys13Asn	lysine	Lys	asparagine	Asn	P05745	P05745-P40212-EXP-4cuw-pdb1-i-0-L-0.pdb	P40212	EXP	A	13	KA13N	363.272	364.1114	0.839400000000001	0.00346410161513378	0.0566506840205681	0.0561008021332712
1372	1372	P05745	18	T	T	19.74096	1671140	chr13	651661	T	C	RPL36A	synonymous_variant	c.54T>C	p.Thr18Thr	threonine	Thr	threonine	Thr	P05745	P05745-Q12690-EXP-3u5i-pdb1-i-0-L-0.pdb	Q12690	EXP	A	18	TA18T	218.7262	218.7272	0.00099999999999909	0.00303315017762292	0.00178885438200837	0.0014142135623698
1373	1373	P05745	18	T	T	19.74096	1671140	chr13	651661	T	C	RPL36A	synonymous_variant	c.54T>C	p.Thr18Thr	threonine	Thr	threonine	Thr	P05745	P05745-P40212-EXP-4cuw-pdb1-i-0-L-0.pdb	P40212	EXP	A	18	TA18T	363.2196	363.2154	-0.004200000000003	0.00439317652730321	0.00466904701198527	0.00506951674225025
1374	1374	P05745	19	S	G	18.102969	1671141	chr13	651662	A	G	RPL36A	missense_variant	c.55A>G	p.Ser19Gly	serine	Ser	glycine	Gly	P05745	P05745-Q12690-EXP-3u5i-pdb1-i-0-L-0.pdb	Q12690	EXP	A	19	SA19G	218.7308	219.812	1.08120000000002	0.000447213595502093	0	0.000447213595500008
1375	1375	P05745	19	S	G	18.102969	1671141	chr13	651662	A	G	RPL36A	missense_variant	c.55A>G	p.Ser19Gly	serine	Ser	glycine	Gly	P05745	P05745-P40212-EXP-4cuw-pdb1-i-0-L-0.pdb	P40212	EXP	A	19	SA19G	363.2878	362.306	-0.981800000000021	0.000447213595514804	0	0.000447213595514705
1376	1376	P05745	19	S	N	18.10297	1671142	chr13	651663	G	A	RPL36A	missense_variant	c.56G>A	p.Ser19Asn	serine	Ser	asparagine	Asn	P05745	P05745-Q12690-EXP-3u5i-pdb1-i-0-L-0.pdb	Q12690	EXP	A	19	SA19N	218.655	218.7622	0.107199999999994	0.00848528137424308	0.00694262198308472	0.00192353840616955
1377	1377	P05745	19	S	N	18.10297	1671142	chr13	651663	G	A	RPL36A	missense_variant	c.56G>A	p.Ser19Asn	serine	Ser	asparagine	Asn	P05745	P05745-P40212-EXP-4cuw-pdb1-i-0-L-0.pdb	P40212	EXP	A	19	SA19N	363.288	364.1644	0.87639999999999	0	0.00610737259384362	0.00610737259384381
1378	1378	P05745	21	T	T	19.74097	1671143	chr13	651670	C	T	RPL36A	synonymous_variant	c.63C>T	p.Thr21Thr	threonine	Thr	threonine	Thr	P05745	P05745-P40212-EXP-4cuw-pdb1-i-0-L-0.pdb	P40212	EXP	A	21	TA21T	363.0334	363.025	-0.00839999999999464	0.00890505474434522	0.00387298334620023	0.0103344085461815
1379	1379	P05745	22	P	P	17.51897	1671145	chr13	651673	A	T	RPL36A	synonymous_variant	c.66A>T	p.Pro22Pro	proline	Pro	proline	Pro	P05745	P05745-Q12690-EXP-3u5i-pdb1-i-0-L-0.pdb	Q12690	EXP	A	22	PA22P	218.714	218.7112	-0.00280000000000769	0	0.00178885438199566	0.00178885438199566
1380	1380	P05745	22	P	P	17.51897	1671145	chr13	651673	A	T	RPL36A	synonymous_variant	c.66A>T	p.Pro22Pro	proline	Pro	proline	Pro	P05745	P05745-P40212-EXP-4cuw-pdb1-i-0-L-0.pdb	P40212	EXP	A	22	PA22P	363.2868	363.286	-0.000799999999992451	0.000836660026534673	0.000707106781169827	0.000836660026534674
1381	1381	P05745	22	P	S	17.51896	1671144	chr13	651671	C	T	RPL36A	missense_variant	c.64C>T	p.Pro22Ser	proline	Pro	serine	Ser	P05745	P05745-Q12690-EXP-3u5i-pdb1-i-0-L-0.pdb	Q12690	EXP	A	22	PA22S	218.7214	219.2714	0.549999999999994	0.00541294744109249	0.0304187442212827	0.0323341924284437
1382	1382	P05745	22	P	S	17.51896	1671144	chr13	651671	C	T	RPL36A	missense_variant	c.64C>T	p.Pro22Ser	proline	Pro	serine	Ser	P05745	P05745-P40212-EXP-4cuw-pdb1-i-0-L-0.pdb	P40212	EXP	A	22	PA22S	362.8516	365.3152	2.46360000000001	0.344148659738786	0.493220234783609	0.190607712330856
1383	1383	P05745	36	R	R	2.47442	1671150	chr13	651715	A	G	RPL36A	synonymous_variant	c.108A>G	p.Arg36Arg	arginine	Arg	arginine	Arg	P05745	P05745-P17076-EXP-3u5e-pdb1-i-0-G-0.pdb	P17076	EXP	A	36	RA36R	223.229	223.214	-0.0150000000000148	0	0	0
1384	1384	P05745	36	R	R	2.47442	1671150	chr13	651715	A	G	RPL36A	synonymous_variant	c.108A>G	p.Arg36Arg	arginine	Arg	arginine	Arg	P05745	P05745-P05748-EXP-3u5e-pdb1-i-0-N-0.pdb	P05748	EXP	A	36	RA36R	166.637	166.621	-0.0159999999999911	0	0	0
1385	1385	P05745	37	T	T	19.74098	1671151	chr13	651718	C	A	RPL36A	synonymous_variant	c.111C>A	p.Thr37Thr	threonine	Thr	threonine	Thr	P05745	P05745-P05748-EXP-3u5e-pdb1-i-0-N-0.pdb	P05748	EXP	A	37	TA37T	164.9002	164.8822	-0.0179999999999893	0.0183630062898201	0.000447213595502093	0.0179861057486023
1386	1386	P05745	39	F	F	16.35425	1671152	chr13	651724	C	T	RPL36A	synonymous_variant	c.117C>T	p.Phe39Phe	phenylalanine	Phe	phenylalanine	Phe	P05745	P05745-P17076-EXP-3u5e-pdb1-i-0-G-0.pdb	P17076	EXP	A	39	FA39F	223.229	223.2564	0.0273999999999944	0	0.0362808489426549	0.0362808489426549
1387	1387	P05745	39	F	F	16.35425	1671152	chr13	651724	C	T	RPL36A	synonymous_variant	c.117C>T	p.Phe39Phe	phenylalanine	Phe	phenylalanine	Phe	P05745	P05745-P05748-EXP-3u5e-pdb1-i-0-N-0.pdb	P05748	EXP	A	39	FA39F	166.4128	166.3374	-0.0754000000000019	0.0516643010211115	0.0432585251713545	0.058883783845808
1388	1388	P05745	40	V	I	22.67097	1671153	chr13	651725	G	A	RPL36A	missense_variant	c.118G>A	p.Val40Ile	valine	Val	isoleucine	Ile	P05745	P05745-P17076-EXP-3u5e-pdb1-i-0-G-0.pdb	P17076	EXP	A	40	VA40I	223.229	222.674	-0.555000000000012	0	0.00902773504263135	0.00902773504263133
1389	1389	P05745	40	V	I	22.67097	1671153	chr13	651725	G	A	RPL36A	missense_variant	c.118G>A	p.Val40Ile	valine	Val	isoleucine	Ile	P05745	P05745-P05748-EXP-3u5e-pdb1-i-0-N-0.pdb	P05748	EXP	A	40	VA40I	165.0182	164.1562	-0.861999999999995	1.03316925041351	0.961494513764901	0.106122570643573
1390	1390	P05745	43	L	V	13.100346	1671154	chr13	651734	T	G	RPL36A	missense_variant	c.127T>G	p.Leu43Val	leucine	Leu	valine	Val	P05745	P05745-P17076-EXP-3u5e-pdb1-i-0-G-0.pdb	P17076	EXP	A	43	LA43V	222.6282	224.3674	1.73920000000001	0.564740382830906	0.590821715917753	0.0322908655814597
1391	1391	P05745	43	L	V	13.100346	1671154	chr13	651734	T	G	RPL36A	missense_variant	c.127T>G	p.Leu43Val	leucine	Leu	valine	Val	P05745	P05745-P05748-EXP-3u5e-pdb1-i-0-N-0.pdb	P05748	EXP	A	43	LA43V	165.9896	167.1734	1.18379999999999	0.13082545623846	0.167090693935959	0.104867535491214
1392	1392	P05745	44	V	V	22.67098	1671155	chr13	651739	C	T	RPL36A	synonymous_variant	c.132C>T	p.Val44Val	valine	Val	valine	Val	P05745	P05745-P17076-EXP-3u5e-pdb1-i-0-G-0.pdb	P17076	EXP	A	44	VA44V	223.2272	223.227	-0.000200000000000954	0.00109544511501556	0.00100000000000477	0.000836660026538066
1393	1393	P05745	44	V	V	22.67098	1671155	chr13	651739	C	T	RPL36A	synonymous_variant	c.132C>T	p.Val44Val	valine	Val	valine	Val	P05745	P05745-P05748-EXP-3u5e-pdb1-i-0-N-0.pdb	P05748	EXP	A	44	VA44V	166.638	166.6406	0.00259999999999536	0	0.00288097205817852	0.00288097205817852
1394	1394	P05745	47	I	I	12.58144	1671156	chr13	651748	C	T	RPL36A	synonymous_variant	c.141C>T	p.Ile47Ile	isoleucine	Ile	isoleucine	Ile	P05745	P05745-P17076-EXP-3u5e-pdb1-i-0-G-0.pdb	P17076	EXP	A	47	IA47I	222.8876	222.8846	-0.00300000000000864	0.763393607518438	0.765629675495936	0.00223606797749775
1395	1395	P05745	47	I	I	12.58144	1671156	chr13	651748	C	T	RPL36A	synonymous_variant	c.141C>T	p.Ile47Ile	isoleucine	Ile	isoleucine	Ile	P05745	P05745-P05748-EXP-3u5e-pdb1-i-0-N-0.pdb	P05748	EXP	A	47	IA47I	166.638	166.6462	0.00819999999999369	0	0.00414728827067096	0.00414728827067097
1396	1396	P05745	48	A	T	1.73759	1671157	chr13	651749	G	A	RPL36A	missense_variant	c.142G>A	p.Ala48Thr	alanine	Ala	threonine	Thr	P05745	P05745-P17076-EXP-3u5e-pdb1-i-0-G-0.pdb	P17076	EXP	A	48	AA48T	222.6966	222.973	0.27639999999999	0.0126214103807767	0.0102225241501278	0.00240831891575998
1397	1397	P05745	48	A	T	1.73759	1671157	chr13	651749	G	A	RPL36A	missense_variant	c.142G>A	p.Ala48Thr	alanine	Ala	threonine	Thr	P05745	P05745-P05748-EXP-3u5e-pdb1-i-0-N-0.pdb	P05748	EXP	A	48	AA48T	166.6248	166.6516	0.0267999999999972	0.0175698605572158	0.019060430215506	0.015122830422906
1398	1398	P05745	49	G	G	10.56747	1671158	chr13	651754	T	G	RPL36A	synonymous_variant	c.147T>G	p.Gly49Gly	glycine	Gly	glycine	Gly	P05745	P05745-P05748-EXP-3u5e-pdb1-i-0-N-0.pdb	P05748	EXP	A	49	GA49G	166.638	166.638	0	0	0	0
1399	1399	P05745	95	A	T	1.73764	1671178	chr13	651890	G	A	RPL36A	missense_variant	c.283G>A	p.Ala95Thr	alanine	Ala	threonine	Thr	P05745	P05745-P0CX43-EXP-4cuw-pdb1-i-0-t-0.pdb	P0CX43	EXP	A	95	AA95T	471.413	470.8882	-0.524800000000027	0.0796868872525496	0.0723857720826434	0.0890993827139076
1400	1400	P05745	95	A	V	1.73765	1671179	chr13	651891	C	T	RPL36A	missense_variant	c.284C>T	p.Ala95Val	alanine	Ala	valine	Val	P05745	P05745-P0CX43-EXP-4cuw-pdb1-i-0-t-0.pdb	P0CX43	EXP	A	95	AA95V	471.4188	471.3178	-0.10100000000001	0.0542051658054735	0.122640531636156	0.0833816526581302
1401	1401	P05747	16	A	A	1.31106	705032	chr6	223390	A	G	RPL29	synonymous_variant	c.48T>C	p.Ala16Ala	alanine	Ala	alanine	Ala	P05747	P05747-Q02753-EXP-3u5i-pdb1-b-0-T-0.pdb	Q02753	EXP	A	16	AA16A	146.229	146.229	0	0	0	0
1402	1402	P05747	16	A	S	1.31107	705033	chr6	223392	C	A	RPL29	missense_variant	c.46G>T	p.Ala16Ser	alanine	Ala	serine	Ser	P05747	P05747-Q02753-EXP-3u5i-pdb1-b-0-T-0.pdb	Q02753	EXP	A	16	AA16S	145.9142	147.1738	1.2596	0.0426110314355383	0.0439567969715796	0.00313049516850722
1403	1403	P05747	21	I	I	12.23953	705031	chr6	223375	G	A	RPL29	synonymous_variant	c.63C>T	p.Ile21Ile	isoleucine	Ile	isoleucine	Ile	P05747	P05747-Q02753-EXP-3u5i-pdb1-b-0-T-0.pdb	Q02753	EXP	A	21	IA21I	146.218	146.2174	-0.000600000000002864	0.0100498756211222	0.00923579991121253	0.0127593103261901
1404	1404	P05747	22	K	M	14.24628	705030	chr6	223373	T	A	RPL29	missense_variant	c.65A>T	p.Lys22Met	lysine	Lys	methionine	Met	P05747	P05747-Q02753-EXP-3u5i-pdb1-b-0-T-0.pdb	Q02753	EXP	A	22	KA22M	146.189	147.2616	1.0726	0.032272279126216	0.176298893927331	0.159310388864
1405	1405	P05747	31	S	Y	18.42736	705029	chr6	223346	G	T	RPL29	missense_variant	c.92C>A	p.Ser31Tyr	serine	Ser	tyrosine	Tyr	P05747	P05747-Q02753-EXP-3u5i-pdb1-b-0-T-0.pdb	Q02753	EXP	A	31	SA31Y	146.2226	146.3894	0.166800000000001	0.00937016542010496	0.0343554944659553	0.0380617918653419
1406	1406	P05748	2	G	G	10.47735	1417745	chr12	202585	A	T	RPL15A	synonymous_variant	c.6T>A	p.Gly2Gly	glycine	Gly	glycine	Gly	P05748	P05748-P17076-EXP-3u5e-pdb1-N-0-G-0.pdb	P17076	EXP	A	2	GA2G	221.879	221.879	0	0	0	0
1407	1407	P05748	2	G	G	10.47735	1417745	chr12	202585	A	T	RPL15A	synonymous_variant	c.6T>A	p.Gly2Gly	glycine	Gly	glycine	Gly	P05748	P05748-P29453-MDL-3u5e-pdb1-N-0-G-0.pdb	P29453	MDL	A	1	GA1G	168.689	168.689	0	0	0	0
1408	1408	P05748	3	A	A	1.62295	1417744	chr12	202582	G	T	RPL15A	synonymous_variant	c.9C>A	p.Ala3Ala	alanine	Ala	alanine	Ala	P05748	P05748-P17076-EXP-3u5e-pdb1-N-0-G-0.pdb	P17076	EXP	A	3	AA3A	221.879	221.879	0	0	0	0
1409	1409	P05748	3	A	A	1.62295	1417744	chr12	202582	G	T	RPL15A	synonymous_variant	c.9C>A	p.Ala3Ala	alanine	Ala	alanine	Ala	P05748	P05748-P29453-MDL-3u5e-pdb1-N-0-G-0.pdb	P29453	MDL	A	2	AA2A	168.689	168.689	0	0	0	0
1410	1410	P05748	7	L	L	13.84406	1417743	chr12	202570	C	T	RPL15A	synonymous_variant	c.21G>A	p.Leu7Leu	leucine	Leu	leucine	Leu	P05748	P05748-P17076-EXP-3u5e-pdb1-N-0-G-0.pdb	P17076	EXP	A	7	LA7L	221.6096	221.616	0.0064000000000135	0.0176861527755455	0	0.0176861527755455
1411	1411	P05748	7	L	L	13.84406	1417743	chr12	202570	C	T	RPL15A	synonymous_variant	c.21G>A	p.Leu7Leu	leucine	Leu	leucine	Leu	P05748	P05748-P29453-MDL-3u5e-pdb1-N-0-G-0.pdb	P29453	MDL	A	6	LA6L	168.6502	168.633	-0.0172000000000025	0.0100598210719684	0.00418330013267676	0.01121160113454
1412	1412	P05748	10	L	L	13.84404	1417740	chr12	202561	C	T	RPL15A	synonymous_variant	c.30G>A	p.Leu10Leu	leucine	Leu	leucine	Leu	P05748	P05748-P17076-EXP-3u5e-pdb1-N-0-G-0.pdb	P17076	EXP	A	10	LA10L	221.8776	221.8728	-0.0047999999999945	0.00313049516848923	0.00148323969741376	0.00303315017761636
1413	1413	P05748	10	L	L	13.84404	1417740	chr12	202561	C	T	RPL15A	synonymous_variant	c.30G>A	p.Leu10Leu	leucine	Leu	leucine	Leu	P05748	P05748-P29453-MDL-3u5e-pdb1-N-0-G-0.pdb	P29453	MDL	A	9	LA9L	168.566	168.5282	-0.0377999999999986	0.024929901724634	0.032942373927823	0.0501617384068788
1414	1414	P05748	10	L	L	13.84405	1417741	chr12	202563	A	G	RPL15A	synonymous_variant	c.28T>C	p.Leu10Leu	leucine	Leu	leucine	Leu	P05748	P05748-P17076-EXP-3u5e-pdb1-N-0-G-0.pdb	P17076	EXP	A	10	LA10L	221.8776	221.8728	-0.0047999999999945	0.00313049516848923	0.00148323969741376	0.00303315017761636
1415	1415	P05748	10	L	L	13.84405	1417741	chr12	202563	A	G	RPL15A	synonymous_variant	c.28T>C	p.Leu10Leu	leucine	Leu	leucine	Leu	P05748	P05748-P29453-MDL-3u5e-pdb1-N-0-G-0.pdb	P29453	MDL	A	9	LA9L	168.566	168.5282	-0.0377999999999986	0.024929901724634	0.032942373927823	0.0501617384068788
1416	1416	P05748	19	L	S	13.84403	1417737	chr12	202535	A	G	RPL15A	missense_variant	c.56T>C	p.Leu19Ser	leucine	Leu	serine	Ser	P05748	P05748-P17076-EXP-3u5e-pdb1-N-0-G-0.pdb	P17076	EXP	A	19	LA19S	221.2236	225.1006	3.87700000000002	0.0567080241235755	0.136727100459268	0.155902212941314
1417	1417	P05748	19	L	S	13.84403	1417737	chr12	202535	A	G	RPL15A	missense_variant	c.56T>C	p.Leu19Ser	leucine	Leu	serine	Ser	P05748	P05748-P29453-MDL-3u5e-pdb1-N-0-G-0.pdb	P29453	MDL	A	18	LA18S	167.4334	171.0752	3.64179999999999	0.236036649696613	0.219431538298393	0.0404004950464757
1418	1418	P05748	24	R	R	2.39784	1417736	chr12	202519	T	C	RPL15A	synonymous_variant	c.72A>G	p.Arg24Arg	arginine	Arg	arginine	Arg	P05748	P05748-P17076-EXP-3u5e-pdb1-N-0-G-0.pdb	P17076	EXP	A	24	RA24R	221.8788	221.8646	-0.0141999999999882	0.000447213595502093	0.0065038450165982	0.00630079360080311
1419	1419	P05748	24	R	R	2.39784	1417736	chr12	202519	T	C	RPL15A	synonymous_variant	c.72A>G	p.Arg24Arg	arginine	Arg	arginine	Arg	P05748	P05748-P29453-MDL-3u5e-pdb1-N-0-G-0.pdb	P29453	MDL	A	23	RA23R	168.569	168.5618	-0.00720000000000597	0.00784219357067392	0.00420713679359809	0.00941806774237811
1420	1420	P05748	29	E	E	7.47875	1417735	chr12	202504	T	C	RPL15A	synonymous_variant	c.87A>G	p.Glu29Glu	glutamic acid	Glu	glutamic acid	Glu	P05748	P05748-P17076-EXP-3u5e-pdb1-N-0-G-0.pdb	P17076	EXP	A	29	EA29E	221.8738	221.8144	-0.0593999999999995	0.0116275534829909	0.066187612133992	0.0700057140524924
1421	1421	P05748	29	E	E	7.47875	1417735	chr12	202504	T	C	RPL15A	synonymous_variant	c.87A>G	p.Glu29Glu	glutamic acid	Glu	glutamic acid	Glu	P05748	P05748-P29453-MDL-3u5e-pdb1-N-0-G-0.pdb	P29453	MDL	A	28	EA28E	168.5938	168.5754	-0.0184000000000026	0.0105924501414841	0.015420765220961	0.0140996453856155
1422	1422	P05748	41	R	R	2.39782	1417731	chr12	202468	T	C	RPL15A	synonymous_variant	c.123A>G	p.Arg41Arg	arginine	Arg	arginine	Arg	P05748	P05748-P17076-EXP-3u5e-pdb1-N-0-G-0.pdb	P17076	EXP	A	41	RA41R	221.879	221.7856	-0.0934000000000026	0	0.0344354468534959	0.0344354468534959
1423	1423	P05748	41	R	R	2.39782	1417731	chr12	202468	T	C	RPL15A	synonymous_variant	c.123A>G	p.Arg41Arg	arginine	Arg	arginine	Arg	P05748	P05748-P29453-MDL-3u5e-pdb1-N-0-G-0.pdb	P29453	MDL	A	40	RA40R	168.689	168.679	-0.00999999999999091	0	0	0
1424	1424	P05748	45	P	A	17.43452	1417730	chr12	202458	G	C	RPL15A	missense_variant	c.133C>G	p.Pro45Ala	proline	Pro	alanine	Ala	P05748	P05748-P17076-EXP-3u5e-pdb1-N-0-G-0.pdb	P17076	EXP	A	45	PA45A	221.4048	223.6872	2.2824	0.0488998977504023	0.0357938542210809	0.0180222085217139
1425	1425	P05748	45	P	A	17.43452	1417730	chr12	202458	G	C	RPL15A	missense_variant	c.133C>G	p.Pro45Ala	proline	Pro	alanine	Ala	P05748	P05748-P29453-MDL-3u5e-pdb1-N-0-G-0.pdb	P29453	MDL	A	44	PA44A	168.6824	171.121	2.43860000000002	0.00606630035523928	0	0.00606630035523801
1426	1426	P05748	49	R	R	2.39781	1417729	chr12	202444	T	C	RPL15A	synonymous_variant	c.147A>G	p.Arg49Arg	arginine	Arg	arginine	Arg	P05748	P05748-P29453-MDL-3u5e-pdb1-N-0-G-0.pdb	P29453	MDL	A	48	RA48R	168.5706	168.5308	-0.0397999999999968	0.0655652346903473	0.0424699894042837	0.0266964417104667
1427	1427	P05748	52	G	G	10.47734	1417726	chr12	202435	A	G	RPL15A	synonymous_variant	c.156T>C	p.Gly52Gly	glycine	Gly	glycine	Gly	P05748	P05748-P0CX27-EXP-3u5e-pdb1-N-0-o-0.pdb	P0CX27	EXP	B	52	GB52G	187.021	187.021	0	0	0	0
1428	1428	P05748	89	V	A	22.56505	1417715	chr12	202325	A	G	RPL15A	missense_variant	c.266T>C	p.Val89Ala	valine	Val	alanine	Ala	P05748	P05748-P0CX27-EXP-3u5e-pdb1-N-0-o-0.pdb	P0CX27	EXP	A	89	VA89A	186.1976	187.7516	1.554	0.753229579875885	0.780799141905271	0.130887356150237
1429	1429	P05748	92	L	L	13.844	1417714	chr12	202317	A	G	RPL15A	synonymous_variant	c.274T>C	p.Leu92Leu	leucine	Leu	leucine	Leu	P05748	P05748-P0CX84-EXP-3u5i-pdb1-N-0-h-0.pdb	P0CX84	EXP	B	92	LB92L	164.9812	164.9654	-0.0157999999999959	0.0103295692068897	0.00531977443130471	0.0088994381845215
[truncated: 23,092 more rows]
