# Supplementary material for: Gain- and loss-of-function alleles within signaling pathways lead to phenotypic diversity among individuals
Source: iScience. 2024 Aug 31;27(10):110860. doi: 10.1016/j.isci.2024.110860 (PMC11460476; doi:10.1016/j.isci.2024.110860)
Supplement: File S7. Predicted impact of variants extracted, related to Figure 2 [file mmc8.zip › Predicted_impact_on_1700strains/Impact_on_stability_exp_models.csv]

IDs_1	aa_pos	ref_aa_1lettercode	alt_aa_1lettercode	CHROM	POS	REF	ALT	ANN....GENE	ANN....EFFECT	ANN....HGVS_C	ANN....HGVS_P	ref_aa_name	ref_aa_3lettercode	alt_aa_name	alt_aa_3lettercode	pdb_id	chain	pdb_pos	dG_wt	dG_mt	ddG	dG_wt_sd	dG_mt_sd	ddG_sd
D6VTK4	33	G	R	chr6	82676	G	C	STE2	missense_variant	c.97G>C	p.Gly33Arg	glycine	Gly	arginine	Arg	2k9p	A	33	18.8662	18.24892	-0.61728	0.000122474	0.049313406	0.049231565
D6VTK4	34	S	S	chr6	82681	T	A	STE2	synonymous_variant	c.102T>A	p.Ser34Ser	serine	Ser	serine	Ser	2k9p	A	34	18.85912	18.85682	-0.0023	0.002861293	0.000861394	0.0028
D6VTK4	34	S	T	chr6	82679	T	A	STE2	missense_variant	c.100T>A	p.Ser34Thr	serine	Ser	threonine	Thr	2k9p	A	34	18.83172	18.88966	0.05794	0.039594785	0.160546545	0.127370711
D6VTK4	34	S	Y	chr6	82680	C	A	STE2	missense_variant	c.101C>A	p.Ser34Tyr	serine	Ser	tyrosine	Tyr	2k9p	A	34	18.81982	18.74292	-0.0769	0.02724733	0.024162616	0.019121846
D6VTK4	36	I	M	chr6	82687	C	G	STE2	missense_variant	c.108C>G	p.Ile36Met	isoleucine	Ile	methionine	Met	2k9p	A	36	18.78936	18.51126	-0.2781	0.048646151	0.104945953	0.066483381
D6VTK4	39	D	D	chr6	82696	T	C	STE2	synonymous_variant	c.117T>C	p.Asp39Asp	aspartic acid	Asp	aspartic acid	Asp	2k9p	A	39	18.8664	18.8664	0	0	0	0
D6VTK4	39	D	N	chr6	82694	G	A	STE2	missense_variant	c.115G>A	p.Asp39Asn	aspartic acid	Asp	asparagine	Asn	2k9p	A	39	17.63412	18.77762	1.1435	0.043982349	0.056014346	0.013369555
D6VTK4	41	L	L	chr6	82702	G	A	STE2	synonymous_variant	c.123G>A	p.Leu41Leu	leucine	Leu	leucine	Leu	2k9p	A	41	18.8664	18.8622	-0.0042	0	0	0
D6VTK4	42	Q	Q	chr6	82705	A	G	STE2	synonymous_variant	c.126A>G	p.Gln42Gln	glutamine	Gln	glutamine	Gln	2k9p	A	42	18.8664	18.8664	0	0	0	0
D6VTK4	45	V	V	chr6	82714	T	G	STE2	synonymous_variant	c.135T>G	p.Val45Val	valine	Val	valine	Val	2k9p	A	45	18.8664	18.86824	0.00184	0	0.000357771	0.000357771
D6VTK4	47	S	N	chr6	82719	G	A	STE2	missense_variant	c.140G>A	p.Ser47Asn	serine	Ser	asparagine	Asn	2k9p	A	47	18.8664	18.14966	-0.71674	0	0.001537205	0.001537205
D6VTK4	50	T	I	chr6	82728	C	T	STE2	missense_variant	c.149C>T	p.Thr50Ile	threonine	Thr	isoleucine	Ile	2k9p	A	50	18.86236	18.21314	-0.64922	0.00540583	0.02667467	0.022012315
D6VTK4	56	G	D	chr6	82746	G	A	STE2	missense_variant	c.167G>A	p.Gly56Asp	glycine	Gly	aspartic acid	Asp	2k9p	A	56	18.8664	18.35506	-0.51134	0	0.029652875	0.029652875
D6VTK4	65	T	A	chr6	82772	A	G	STE2	missense_variant	c.193A>G	p.Thr65Ala	threonine	Thr	alanine	Ala	2k9p	A	65	18.81706	18.7707	-0.04636	0.01307184	0.015069506	0.004349483
D6VTK4	67	I	V	chr6	82778	A	G	STE2	missense_variant	c.199A>G	p.Ile67Val	isoleucine	Ile	valine	Val	2k9p	A	67	18.82988	19.9851	1.15522	0.013981309	0.034217612	0.02832573
D6VTK4	72	T	I	chr6	82794	C	T	STE2	missense_variant	c.215C>T	p.Thr72Ile	threonine	Thr	isoleucine	Ile	2k9p	A	72	18.86338	18.47358	-0.3898	0.006752925	0.019751127	0.024287445
D6VTK4	76	R	I	chr6	82806	G	T	STE2	missense_variant	c.227G>T	p.Arg76Ile	arginine	Arg	isoleucine	Ile	2k9p	A	76	18.82534	19.70508	0.87974	0.012627668	0.01227526	0.020659937
D6VTK4	76	R	S	chr6	82807	A	T	STE2	missense_variant	c.228A>T	p.Arg76Ser	arginine	Arg	serine	Ser	2k9p	A	76	18.84892	19.55926	0.71034	0.016493544	0.002549117	0.016184808
D6VTK4	79	P	P	chr6	82816	G	A	STE2	synonymous_variant	c.237G>A	p.Pro79Pro	proline	Pro	proline	Pro	2k9p	A	79	18.8664	18.86664	0.00024	0	0.000336155	0.000336155
D6VTK4	79	P	Q	chr6	82815	C	A	STE2	missense_variant	c.236C>A	p.Pro79Gln	proline	Pro	glutamine	Gln	2k9p	A	79	18.86388	20.5987	1.73482	0.005634891	0.093850812	0.099035534
D6VTK4	81	F	F	chr6	82822	C	T	STE2	synonymous_variant	c.243C>T	p.Phe81Phe	phenylalanine	Phe	phenylalanine	Phe	2k9p	A	81	18.86122	18.83592	-0.0253	0.011582832	0.021886343	0.017156486
D6VTK4	82	I	V	chr6	82823	A	G	STE2	missense_variant	c.244A>G	p.Ile82Val	isoleucine	Ile	valine	Val	2k9p	A	82	18.85762	19.9571	1.09948	0.011031183	0.020473886	0.012197008
D6VTK4	86	V	G	chr6	82836	T	G	STE2	missense_variant	c.257T>G	p.Val86Gly	valine	Val	glycine	Gly	2k9p	A	86	18.84204	22.10584	3.2638	0.028551147	0.074707316	0.057501913
D6VTK4	87	S	S	chr6	82840	A	G	STE2	synonymous_variant	c.261A>G	p.Ser87Ser	serine	Ser	serine	Ser	2k9p	A	87	18.8664	18.86926	0.00286	0	0.006283948	0.006283948
D6VTK4	89	F	L	chr6	82844	T	C	STE2	missense_variant	c.265T>C	p.Phe89Leu	phenylalanine	Phe	leucine	Leu	2k9p	A	89	18.8589	19.08342	0.22452	0.0002	0.148750771	0.148734922
D6VTK4	91	I	F	chr6	82850	A	T	STE2	missense_variant	c.271A>T	p.Ile91Phe	isoleucine	Ile	phenylalanine	Phe	2k9p	A	91	18.8221	18.81524	-0.00686	0.049172604	0.006173168	0.049715822
D6VTK4	93	L	L	chr6	82856	T	C	STE2	synonymous_variant	c.277T>C	p.Leu93Leu	leucine	Leu	leucine	Leu	2k9p	A	93	18.8664	18.86616	-0.00024	0	0.000536656	0.000536656
D6VTK4	100	K	K	chr6	82879	A	G	STE2	synonymous_variant	c.300A>G	p.Lys100Lys	lysine	Lys	lysine	Lys	2k9p	A	100	18.85284	18.82488	-0.02796	0.01060415	0.034217203	0.040303387
D6VTK4	108	S	S	chr6	82903	A	G	STE2	synonymous_variant	c.324A>G	p.Ser108Ser	serine	Ser	serine	Ser	2k9p	A	108	18.85146	18.85678	0.00532	0.021751046	0.021343313	0.012007789
D6VTK4	109	V	V	chr6	82906	G	T	STE2	synonymous_variant	c.327G>T	p.Val109Val	valine	Val	valine	Val	2k9p	A	109	18.8615	18.86136	-0.00014	0.000187083	5.48E-05	0.000230217
D6VTK4	110	T	I	chr6	82908	C	T	STE2	missense_variant	c.329C>T	p.Thr110Ile	threonine	Thr	isoleucine	Ile	2k9p	A	110	18.86636	18.97576	0.1094	8.94E-05	5.48E-05	0.000122474
D6VTK4	256	L	L	chr6	83347	G	A	STE2	synonymous_variant	c.768G>A	p.Leu256Leu	leucine	Leu	leucine	Leu	1pjd	A	5	15.47868	15.47242	-0.00626	0.008531237	0.006163359	0.007573837
D6VTK4	262	F	F	chr6	83365	C	T	STE2	synonymous_variant	c.786C>T	p.Phe262Phe	phenylalanine	Phe	phenylalanine	Phe	1pjd	A	11	15.4873	15.48572	-0.00158	0	0.002227555	0.002227555
D6VTK4	263	I	I	chr6	83368	C	T	STE2	synonymous_variant	c.789C>T	p.Ile263Ile	isoleucine	Ile	isoleucine	Ile	1pjd	A	12	15.4873	15.4873	0	0	0	0
D6VTK4	264	L	L	chr6	83371	C	T	STE2	synonymous_variant	c.792C>T	p.Leu264Leu	leucine	Leu	leucine	Leu	1pjd	A	13	15.4873	15.48722	-8.00E-05	0	0.000178885	0.000178885
D6VTK4	265	A	A	chr6	83374	A	G	STE2	synonymous_variant	c.795A>G	p.Ala265Ala	alanine	Ala	alanine	Ala	1pjd	A	14	15.4873	15.4873	0	0	0	0
D6VTK4	265	A	S	chr6	83372	G	T	STE2	missense_variant	c.793G>T	p.Ala265Ser	alanine	Ala	serine	Ser	1pjd	A	14	15.4873	15.50646	0.01916	0	0.000134164	0.000134164
O13297	242	R	K	chr16	119106	G	A	CET1	missense_variant	c.725G>A	p.Arg242Lys	arginine	Arg	lysine	Lys	1d8h	C	242	72.20736	71.79966	-0.4077	0.099766593	0.043112678	0.101099604
O13297	246	I	S	chr16	119118	T	G	CET1	missense_variant	c.737T>G	p.Ile246Ser	isoleucine	Ile	serine	Ser	1d8h	C	246	72.36692	72.7417	0.37478	0.018817332	0	0.018817332
O13297	252	K	K	chr16	119137	A	G	CET1	synonymous_variant	c.756A>G	p.Lys252Lys	lysine	Lys	lysine	Lys	1d8h	C	252	72.3782	72.3774	-0.0008	0	0	0
O13297	254	T	I	chr16	119142	C	T	CET1	missense_variant	c.761C>T	p.Thr254Ile	threonine	Thr	isoleucine	Ile	1d8h	C	254	72.3775	72.15242	-0.22508	0.000367423	0.008501588	0.008413501
O13297	257	A	V	chr16	119151	C	T	CET1	missense_variant	c.770C>T	p.Ala257Val	alanine	Ala	valine	Val	1d8h	C	257	72.37424	72.60394	0.2297	0.008360801	0.012198893	0.006960244
O13297	263	V	M	chr16	119168	G	A	CET1	missense_variant	c.787G>A	p.Val263Met	valine	Val	methionine	Met	1d8h	C	263	72.3752	71.5411	-0.8341	0	0.013209656	0.013209656
O13297	264	K	E	chr16	119171	A	G	CET1	missense_variant	c.790A>G	p.Lys264Glu	lysine	Lys	glutamic acid	Glu	1d8h	C	264	72.23672	70.88724	-1.34948	0.272750989	0.425400039	0.187567273
O13297	275	I	V	chr16	119204	A	G	CET1	missense_variant	c.823A>G	p.Ile275Val	isoleucine	Ile	valine	Val	1d8h	C	275	72.37758	72.5988	0.22122	0.001386362	0.000561249	0.000917606
O13297	284	S	S	chr16	119233	A	G	CET1	synonymous_variant	c.852A>G	p.Ser284Ser	serine	Ser	serine	Ser	1d8h	C	284	72.37584	72.3754	-0.00044	0.000736885	0.000158114	0.000756968
O13297	287	D	D	chr16	119242	C	T	CET1	synonymous_variant	c.861C>T	p.Asp287Asp	aspartic acid	Asp	aspartic acid	Asp	1d8h	C	287	72.3782	72.3782	0	0	0	0
O13297	289	V	V	chr16	119248	T	C	CET1	synonymous_variant	c.867T>C	p.Val289Val	valine	Val	valine	Val	1d8h	C	289	72.26134	72.25184	-0.0095	0.014052864	0.004824728	0.01083928
O13297	291	A	A	chr16	119254	T	C	CET1	synonymous_variant	c.873T>C	p.Ala291Ala	alanine	Ala	alanine	Ala	1d8h	C	291	72.3782	72.3782	0	0	0	0
O13297	293	I	V	chr16	119258	A	G	CET1	missense_variant	c.877A>G	p.Ile293Val	isoleucine	Ile	valine	Val	1d8h	C	293	72.1318	73.43296	1.30116	0.030991208	0.002409979	0.031983793
O13297	297	A	S	chr16	119270	G	T	CET1	missense_variant	c.889G>T	p.Ala297Ser	alanine	Ala	serine	Ser	1d8h	C	297	72.37234	73.06538	0.69304	0.008995443	0.525242598	0.517326123
O13297	299	E	K	chr16	119276	G	A	CET1	missense_variant	c.895G>A	p.Glu299Lys	glutamic acid	Glu	lysine	Lys	1d8h	C	299	72.25196	72.28458	0.03262	0.158116264	0.177693942	0.033270362
O13297	300	L	L	chr16	119279	C	T	CET1	synonymous_variant	c.898C>T	p.Leu300Leu	leucine	Leu	leucine	Leu	1d8h	C	300	72.26336	72.25508	-0.00828	0.005514798	0.002288449	0.007696233
O13297	302	S	S	chr16	119287	C	T	CET1	synonymous_variant	c.906C>T	p.Ser302Ser	serine	Ser	serine	Ser	1d8h	C	302	72.3782	72.3782	0	0	0	0
O13297	303	F	F	chr16	119290	C	T	CET1	synonymous_variant	c.909C>T	p.Phe303Phe	phenylalanine	Phe	phenylalanine	Phe	1d8h	C	303	72.37774	72.3782	0.00046	0.001028591	0	0.001028591
O13297	305	E	E	chr16	119296	G	A	CET1	synonymous_variant	c.915G>A	p.Glu305Glu	glutamic acid	Glu	glutamic acid	Glu	1d8h	C	305	72.2962	72.18184	-0.11436	0.112290338	0.152186787	0.123076228
O13297	306	L	L	chr16	119297	T	C	CET1	synonymous_variant	c.916T>C	p.Leu306Leu	leucine	Leu	leucine	Leu	1d8h	C	306	72.103	72.09322	-0.00978	0.023915058	0.009212329	0.018002139
O13297	309	K	K	chr16	119308	A	G	CET1	synonymous_variant	c.927A>G	p.Lys309Lys	lysine	Lys	lysine	Lys	1d8h	C	309	72.3782	72.3782	0	0	0	0
O13297	310	F	F	chr16	119311	T	C	CET1	synonymous_variant	c.930T>C	p.Phe310Phe	phenylalanine	Phe	phenylalanine	Phe	1d8h	C	310	72.3782	72.3735	-0.0047	0	0	0
O13297	313	I	I	chr16	119320	T	C	CET1	synonymous_variant	c.939T>C	p.Ile313Ile	isoleucine	Ile	isoleucine	Ile	1d8h	C	313	72.3782	72.38118	0.00298	0	0.003323703	0.003323703
O13297	316	A	A	chr16	119329	G	A	CET1	synonymous_variant	c.948G>A	p.Ala316Ala	alanine	Ala	alanine	Ala	1d8h	C	316	72.3782	72.3782	0	0	0	0
O13297	316	A	V	chr16	119328	C	T	CET1	missense_variant	c.947C>T	p.Ala316Val	alanine	Ala	valine	Val	1d8h	C	316	72.32936	72.43326	0.1039	0.08579349	0.019984319	0.073670788
O13297	319	P	T	chr16	119336	C	A	CET1	missense_variant	c.955C>A	p.Pro319Thr	proline	Pro	threonine	Thr	1d8h	C	319	72.3782	72.86794	0.48974	0	0.097332564	0.097332564
O13297	321	R	R	chr16	119344	T	G	CET1	synonymous_variant	c.963T>G	p.Arg321Arg	arginine	Arg	arginine	Arg	1d8h	C	321	70.6151	70.35184	-0.26326	0.398844788	0.182637669	0.458366941
O13297	323	N	H	chr16	119348	A	C	CET1	missense_variant	c.967A>C	p.Asn323His	asparagine	Asn	histidine	His	1d8h	C	323	72.3782	72.31192	-0.06628	0	0.007429468	0.007429468
O13297	330	C	C	chr16	119371	T	C	CET1	synonymous_variant	c.990T>C	p.Cys330Cys	cysteine	Cys	cysteine	Cys	1d8h	C	330	72.37316	72.3707	-0.00246	0.006797279	0.006172115	0.00697517
O13297	335	L	F	chr16	119384	C	T	CET1	missense_variant	c.1003C>T	p.Leu335Phe	leucine	Leu	phenylalanine	Phe	1d8h	C	335	72.2922	72.30526	0.01306	0.017087715	0.127464477	0.114657438
O13297	336	D	D	chr16	119389	T	C	CET1	synonymous_variant	c.1008T>C	p.Asp336Asp	aspartic acid	Asp	aspartic acid	Asp	1d8h	C	336	72.3782	72.37692	-0.00128	0	0.002862167	0.002862167
O13297	336	D	G	chr16	119388	A	G	CET1	missense_variant	c.1007A>G	p.Asp336Gly	aspartic acid	Asp	glycine	Gly	1d8h	C	336	72.2489	70.99412	-1.25478	0.03517826	0.084983098	0.051623125
O13297	337	A	A	chr16	119392	C	T	CET1	synonymous_variant	c.1011C>T	p.Ala337Ala	alanine	Ala	alanine	Ala	1d8h	C	337	72.3782	72.3782	0	0	0	0
O13297	338	H	H	chr16	119395	T	C	CET1	synonymous_variant	c.1014T>C	p.His338His	histidine	His	histidine	His	1d8h	C	338	72.25758	72.18998	-0.0676	0.033611263	0.116915085	0.092747695
O13297	340	T	T	chr16	119401	G	A	CET1	synonymous_variant	c.1020G>A	p.Thr340Thr	threonine	Thr	threonine	Thr	1d8h	C	340	72.37818	72.37932	0.00114	4.47E-05	0.000831865	0.000829458
O13297	341	P	S	chr16	119402	C	T	CET1	missense_variant	c.1021C>T	p.Pro341Ser	proline	Pro	serine	Ser	1d8h	C	341	71.72934	73.26804	1.5387	0.037246047	0.042929163	0.010337795
O13297	343	I	M	chr16	119410	T	G	CET1	missense_variant	c.1029T>G	p.Ile343Met	isoleucine	Ile	methionine	Met	1d8h	C	343	71.39384	71.13378	-0.26006	0.953491024	0.898008306	0.07586892
O13297	345	A	T	chr16	119414	G	A	CET1	missense_variant	c.1033G>A	p.Ala345Thr	alanine	Ala	threonine	Thr	1d8h	C	345	72.37258	73.32638	0.9538	0.00793738	0.039716332	0.041272872
O13297	346	S	P	chr16	119417	T	C	CET1	missense_variant	c.1036T>C	p.Ser346Pro	serine	Ser	proline	Pro	1d8h	C	346	72.35268	72.15922	-0.19346	0.048679226	0.080385179	0.091743572
O13297	347	L	L	chr16	119420	T	C	CET1	synonymous_variant	c.1039T>C	p.Leu347Leu	leucine	Leu	leucine	Leu	1d8h	C	347	72.35244	72.2923	-0.06014	0.050445099	0.134558705	0.084682129
O13297	350	E	E	chr16	119431	G	A	CET1	synonymous_variant	c.1050G>A	p.Glu350Glu	glutamic acid	Glu	glutamic acid	Glu	1d8h	C	350	72.36504	72.33808	-0.02696	0.007968877	0.025570628	0.024779891
O13297	351	L	L	chr16	119434	G	A	CET1	synonymous_variant	c.1053G>A	p.Leu351Leu	leucine	Leu	leucine	Leu	1d8h	C	351	72.33798	72.32848	-0.0095	0.044914775	0.059965924	0.032899012
O13297	354	Y	Y	chr16	119443	T	C	CET1	synonymous_variant	c.1062T>C	p.Tyr354Tyr	tyrosine	Tyr	tyrosine	Tyr	1d8h	C	354	72.3782	72.38294	0.00474	0	0.004388963	0.004388963
O13297	360	E	D	chr16	119461	A	T	CET1	missense_variant	c.1080A>T	p.Glu360Asp	glutamic acid	Glu	aspartic acid	Asp	1d8h	C	360	72.3782	72.68554	0.30734	0	0.013154391	0.013154391
O13297	362	T	T	chr16	119467	T	C	CET1	synonymous_variant	c.1086T>C	p.Thr362Thr	threonine	Thr	threonine	Thr	1d8h	C	362	72.37092	72.37102	1.00E-04	0.009968551	0.010107275	0.012941986
O13297	364	N	N	chr16	119473	T	C	CET1	synonymous_variant	c.1092T>C	p.Asn364Asn	asparagine	Asn	asparagine	Asn	1d8h	C	364	72.3782	72.385	0.0068	0	0.007380041	0.007380041
O13297	367	K	K	chr16	119482	A	G	CET1	synonymous_variant	c.1101A>G	p.Lys367Lys	lysine	Lys	lysine	Lys	1d8h	C	367	72.3782	72.3716	-0.0066	0	0	0
O13297	373	S	S	chr16	119500	C	T	CET1	synonymous_variant	c.1119C>T	p.Ser373Ser	serine	Ser	serine	Ser	1d8h	C	373	72.34036	72.3401	-0.00026	0.000167332	0.000141421	0.000279285
O13297	374	Q	Q	chr16	119503	G	A	CET1	synonymous_variant	c.1122G>A	p.Gln374Gln	glutamine	Gln	glutamine	Gln	1d8h	C	374	72.27092	72.2283	-0.04262	0.050430715	0.071280958	0.030236848
O13297	376	R	R	chr16	119509	A	G	CET1	synonymous_variant	c.1128A>G	p.Arg376Arg	arginine	Arg	arginine	Arg	1d8h	C	376	72.3782	72.3577	-0.0205	0	0	0
O13297	395	S	S	chr16	119566	T	C	CET1	synonymous_variant	c.1185T>C	p.Ser395Ser	serine	Ser	serine	Ser	1d8h	C	395	71.93846	71.74876	-0.1897	0.65932162	0.839080755	0.740727305
O13297	398	I	I	chr16	119575	T	C	CET1	synonymous_variant	c.1194T>C	p.Ile398Ile	isoleucine	Ile	isoleucine	Ile	1d8h	C	398	72.3782	72.3777	-0.0005	0	0	0
O13297	401	G	G	chr16	119584	G	A	CET1	synonymous_variant	c.1203G>A	p.Gly401Gly	glycine	Gly	glycine	Gly	1d8h	C	401	72.3782	72.3782	0	0	0	0
O13297	404	G	A	chr16	119592	G	C	CET1	missense_variant	c.1211G>C	p.Gly404Ala	glycine	Gly	alanine	Ala	1d8h	C	404	72.37486	72.73068	0.35582	0.007468467	0.017486052	0.010017585
O13297	407	I	T	chr16	119601	T	C	CET1	missense_variant	c.1220T>C	p.Ile407Thr	isoleucine	Ile	threonine	Thr	1d8h	C	407	72.35212	73.7582	1.40608	0.042616628	0.031227952	0.018474225
O13297	413	A	T	chr16	119618	G	A	CET1	missense_variant	c.1237G>A	p.Ala413Thr	alanine	Ala	threonine	Thr	1d8h	C	413	72.37814	73.35696	0.97882	0.000134164	0.001207477	0.00117983
O13297	414	Q	Q	chr16	119623	A	G	CET1	synonymous_variant	c.1242A>G	p.Gln414Gln	glutamine	Gln	glutamine	Gln	1d8h	C	414	72.3782	72.34272	-0.03548	0	0.062187716	0.062187716
O13297	417	L	L	chr16	119630	T	C	CET1	synonymous_variant	c.1249T>C	p.Leu417Leu	leucine	Leu	leucine	Leu	1d8h	C	417	71.68314	71.6784	-0.00474	0.006400625	0.004593474	0.006169522
O13297	420	P	P	chr16	119641	A	T	CET1	synonymous_variant	c.1260A>T	p.Pro420Pro	proline	Pro	proline	Pro	1d8h	C	420	72.3782	72.3782	0	0	0	0
O13297	420	P	R	chr16	119640	C	G	CET1	missense_variant	c.1259C>G	p.Pro420Arg	proline	Pro	arginine	Arg	1d8h	C	420	71.06554	74.24462	3.17908	0.569666537	0.500482849	0.185309719
O13297	421	K	K	chr16	119644	A	G	CET1	synonymous_variant	c.1263A>G	p.Lys421Lys	lysine	Lys	lysine	Lys	1d8h	C	421	72.3706	72.36314	-0.00746	0.007358329	0.011708672	0.010677687
O13297	424	Y	Y	chr16	119653	C	T	CET1	synonymous_variant	c.1272C>T	p.Tyr424Tyr	tyrosine	Tyr	tyrosine	Tyr	1d8h	C	424	72.3758	72.37254	-0.00326	0.005366563	0.012656145	0.007289582
O13297	425	D	D	chr16	119656	C	T	CET1	synonymous_variant	c.1275C>T	p.Asp425Asp	aspartic acid	Asp	aspartic acid	Asp	1d8h	C	425	71.99066	71.9489	-0.04176	0.236144665	0.263889437	0.347255379
O13297	429	S	S	chr16	119668	C	T	CET1	synonymous_variant	c.1287C>T	p.Ser429Ser	serine	Ser	serine	Ser	1d8h	C	429	72.378	72.3782	0.0002	0.000447214	0	0.000447214
O13297	430	L	L	chr16	119669	C	T	CET1	synonymous_variant	c.1288C>T	p.Leu430Leu	leucine	Leu	leucine	Leu	1d8h	C	430	72.22534	72.1747	-0.05064	0.046732622	0.029164876	0.028515487
O13297	436	V	V	chr16	119689	A	G	CET1	synonymous_variant	c.1308A>G	p.Val436Val	valine	Val	valine	Val	1d8h	C	436	72.19788	72.19568	-0.0022	0.005113414	0.000701427	0.004603803
O13297	439	N	N	chr16	119698	C	T	CET1	synonymous_variant	c.1317C>T	p.Asn439Asn	asparagine	Asn	asparagine	Asn	1d8h	C	439	72.3763	72.37512	-0.00118	0.003801316	0.003339461	0.004702871
O13297	445	Y	F	chr16	119715	A	T	CET1	missense_variant	c.1334A>T	p.Tyr445Phe	tyrosine	Tyr	phenylalanine	Phe	1d8h	C	445	72.1789	71.84258	-0.33632	0.056628747	0.342245419	0.310498844
O13297	449	S	S	chr16	119728	C	T	CET1	synonymous_variant	c.1347C>T	p.Ser449Ser	serine	Ser	serine	Ser	1d8h	C	449	72.3772	72.37836	0.00116	0	0.000304959	0.000304959
O13297	455	T	R	chr16	119745	C	G	CET1	missense_variant	c.1364C>G	p.Thr455Arg	threonine	Thr	arginine	Arg	1d8h	C	455	72.32194	72.50216	0.18022	0.036351382	0.133455397	0.151028994
O13297	457	D	D	chr16	119752	C	T	CET1	synonymous_variant	c.1371C>T	p.Asp457Asp	aspartic acid	Asp	aspartic acid	Asp	1d8h	C	457	72.3782	72.3539	-0.0243	0	0	0
O13297	460	S	S	chr16	119761	T	C	CET1	synonymous_variant	c.1380T>C	p.Ser460Ser	serine	Ser	serine	Ser	1d8h	C	460	72.3782	72.37978	0.00158	0	0.002870017	0.002870017
O13297	466	S	S	chr16	119779	C	T	CET1	synonymous_variant	c.1398C>T	p.Ser466Ser	serine	Ser	serine	Ser	1d8h	C	466	72.3782	72.37856	0.00036	0	0.000642651	0.000642651
O13297	468	T	I	chr16	119784	C	T	CET1	missense_variant	c.1403C>T	p.Thr468Ile	threonine	Thr	isoleucine	Ile	1d8h	C	468	72.10138	71.94514	-0.15624	0.048994357	0.276033436	0.288004762
O13297	472	I	I	chr16	119797	T	A	CET1	synonymous_variant	c.1416T>A	p.Ile472Ile	isoleucine	Ile	isoleucine	Ile	1d8h	C	472	72.37644	72.35784	-0.0186	0.00393548	0.045526344	0.041590864
O13297	474	K	K	chr16	119803	A	G	CET1	synonymous_variant	c.1422A>G	p.Lys474Lys	lysine	Lys	lysine	Lys	1d8h	C	474	72.36954	72.3674	-0.00214	0.017473637	0.008324662	0.022602832
O13297	488	E	K	chr16	119843	G	A	CET1	missense_variant	c.1462G>A	p.Glu488Lys	glutamic acid	Glu	lysine	Lys	1d8h	C	488	72.3778	72.29664	-0.08116	0.000587367	0.014516646	0.014061579
O13297	491	H	H	chr16	119854	C	T	CET1	synonymous_variant	c.1473C>T	p.His491His	histidine	His	histidine	His	1d8h	C	491	73.31236	73.38072	0.06836	0.530666372	0.028685397	0.554763898
O13297	493	V	L	chr16	119858	G	C	CET1	missense_variant	c.1477G>C	p.Val493Leu	valine	Val	leucine	Leu	1d8h	C	493	72.2112	71.50492	-0.70628	0.020143858	0.040007024	0.044151297
O13297	495	L	L	chr16	119864	C	T	CET1	synonymous_variant	c.1483C>T	p.Leu495Leu	leucine	Leu	leucine	Leu	1d8h	C	495	72.3782	72.37768	-0.00052	0	0.000626099	0.000626099
O13297	499	T	A	chr16	119876	A	G	CET1	missense_variant	c.1495A>G	p.Thr499Ala	threonine	Thr	alanine	Ala	1d8h	C	499	72.13298	72.73462	0.60164	0.014797196	0.010777848	0.00719048
O13297	499	T	T	chr16	119878	G	A	CET1	synonymous_variant	c.1497G>A	p.Thr499Thr	threonine	Thr	threonine	Thr	1d8h	C	499	72.1529	72.15118	-0.00172	0.002348404	0.000277489	0.002342435
O13297	500	P	P	chr16	119881	T	C	CET1	synonymous_variant	c.1500T>C	p.Pro500Pro	proline	Pro	proline	Pro	1d8h	C	500	72.31444	72.28	-0.03444	0.12200993	0.106852234	0.036265865
O13297	502	L	L	chr16	119885	C	T	CET1	synonymous_variant	c.1504C>T	p.Leu502Leu	leucine	Leu	leucine	Leu	1d8h	C	502	72.2562	72.2435	-0.0127	0.007913912	0.008113261	0.007613475
O13297	502	L	L	chr16	119887	G	A	CET1	synonymous_variant	c.1506G>A	p.Leu502Leu	leucine	Leu	leucine	Leu	1d8h	C	502	72.2562	72.2435	-0.0127	0.007913912	0.008113261	0.007613475
O13297	503	L	L	chr16	119890	A	G	CET1	synonymous_variant	c.1509A>G	p.Leu503Leu	leucine	Leu	leucine	Leu	1d8h	C	503	71.97288	71.9545	-0.01838	0.038304073	0.028873517	0.061748457
O13297	504	N	K	chr16	119893	C	G	CET1	missense_variant	c.1512C>G	p.Asn504Lys	asparagine	Asn	lysine	Lys	1d8h	C	504	71.78334	71.22962	-0.55372	0.393477284	0.634581911	0.290623445
O13297	507	D	N	chr16	119900	G	A	CET1	missense_variant	c.1519G>A	p.Asp507Asn	aspartic acid	Asp	asparagine	Asn	1d8h	C	507	72.3222	72.64528	0.32308	0.122538627	0.137414817	0.049400071
O13297	508	N	N	chr16	119905	C	T	CET1	synonymous_variant	c.1524C>T	p.Asn508Asn	asparagine	Asn	asparagine	Asn	1d8h	C	508	72.37592	72.37436	-0.00156	0.003141974	0.002232263	0.00382923
O13297	510	T	T	chr16	119911	G	A	CET1	synonymous_variant	c.1530G>A	p.Thr510Thr	threonine	Thr	threonine	Thr	1d8h	C	510	72.25634	72.2504	-0.00594	0.008355717	0.00279732	0.007908097
O13297	511	N	N	chr16	119914	C	T	CET1	synonymous_variant	c.1533C>T	p.Asn511Asn	asparagine	Asn	asparagine	Asn	1d8h	C	511	72.3782	72.37454	-0.00366	0	0.007908097	0.007908097
O13297	513	S	G	chr16	119918	A	G	CET1	missense_variant	c.1537A>G	p.Ser513Gly	serine	Ser	glycine	Gly	1d8h	C	513	72.37814	72.9509	0.57276	0.000134164	0	0.000134164
O13297	515	E	K	chr16	119924	G	A	CET1	missense_variant	c.1543G>A	p.Glu515Lys	glutamic acid	Glu	lysine	Lys	1d8h	C	515	71.2919	71.3741	0.0822	0.23231003	0.241636256	0.016202623
O13297	524	L	L	chr16	119951	C	T	CET1	synonymous_variant	c.1570C>T	p.Leu524Leu	leucine	Leu	leucine	Leu	1d8h	C	524	72.147	72.11848	-0.02852	0.028923347	0.00236791	0.027433319
O13297	535	S	S	chr16	119986	G	C	CET1	synonymous_variant	c.1605G>C	p.Ser535Ser	serine	Ser	serine	Ser	1d8h	C	535	70.63004	70.62932	-0.00072	0.000207364	0.000277489	0.000311448
O13297	536	S	S	chr16	119989	T	C	CET1	synonymous_variant	c.1608T>C	p.Ser536Ser	serine	Ser	serine	Ser	1d8h	C	536	71.90834	71.8569	-0.05144	0.089416906	0.035500563	0.091280874
O13297	538	S	S	chr16	119995	A	G	CET1	synonymous_variant	c.1614A>G	p.Ser538Ser	serine	Ser	serine	Ser	1d8h	C	538	72.27348	72.2598	-0.01368	0.012510675	0.004264387	0.015785975
O13516	11	T	A	chr16	405481	A	G	RPS9A	missense_variant	c.31A>G	p.Thr11Ala	threonine	Thr	alanine	Ala	4u4r	s9	11	105.7252	104.869	-0.8562	0.076270571	0.098386991	0.022698018
O13516	11	T	T	chr16	405483	T	A	RPS9A	synonymous_variant	c.33T>A	p.Thr11Thr	threonine	Thr	threonine	Thr	4u4r	s9	11	105.7636	105.7616	-0.002	0.005683309	0.005899152	0.007778175
O13563	6	T	I	chr12	965544	G	A	RPN13	missense_variant	c.17C>T	p.Thr6Ile	threonine	Thr	isoleucine	Ile	2z4d	A	6	120.848	120.83	-0.018	0.00484768	0.16450228	0.162038576
O13563	7	V	I	chr12	965542	C	T	RPN13	missense_variant	c.19G>A	p.Val7Ile	valine	Val	isoleucine	Ile	2z4d	A	7	120.8464	121.3002	0.4538	0.000547723	0.036731458	0.037117381
O13563	7	V	V	chr12	965540	T	G	RPN13	synonymous_variant	c.21A>C	p.Val7Val	valine	Val	valine	Val	2z4d	A	7	120.847	120.8466	-0.0004	0.001414214	0.000894427	0.002073644
O13563	10	F	S	chr12	965532	A	G	RPN13	missense_variant	c.29T>C	p.Phe10Ser	phenylalanine	Phe	serine	Ser	2z4d	A	10	120.8346	121.3384	0.5038	0.022199099	0.175290616	0.153886972
O13563	11	R	R	chr12	965528	C	T	RPN13	synonymous_variant	c.33G>A	p.Arg11Arg	arginine	Arg	arginine	Arg	2z4d	A	11	120.857	120.845	-0.012	0	0	0
O13563	22	R	C	chr12	965497	G	A	RPN13	missense_variant	c.64C>T	p.Arg22Cys	arginine	Arg	cysteine	Cys	2z4d	A	22	120.857	121.6536	0.7966	0	0.21179424	0.21179424
O13563	22	R	R	chr12	965495	A	G	RPN13	synonymous_variant	c.66T>C	p.Arg22Arg	arginine	Arg	arginine	Arg	2z4d	A	22	120.857	120.857	0	0	0	0
O13563	25	T	S	chr12	965488	T	A	RPN13	missense_variant	c.73A>T	p.Thr25Ser	threonine	Thr	serine	Ser	2z4d	A	25	121.306	120.6852	-0.6208	0.001414214	0.001643168	0.000447214
O13563	37	P	S	chr12	965452	G	A	RPN13	missense_variant	c.109C>T	p.Pro37Ser	proline	Pro	serine	Ser	2z4d	A	37	121.542	123.3234	1.7814	0	0.079358679	0.079358679
O13563	40	E	E	chr12	965441	C	T	RPN13	synonymous_variant	c.120G>A	p.Glu40Glu	glutamic acid	Glu	glutamic acid	Glu	2z4d	A	40	121.4846	121.4762	-0.0084	0.005128353	0.009628084	0.005549775
O13563	42	E	E	chr12	965435	T	C	RPN13	synonymous_variant	c.126A>G	p.Glu42Glu	glutamic acid	Glu	glutamic acid	Glu	2z4d	A	42	121.541	121.5396	-0.0014	0.001732051	0.00250998	0.002073644
O13563	45	F	F	chr12	965426	A	G	RPN13	synonymous_variant	c.135T>C	p.Phe45Phe	phenylalanine	Phe	phenylalanine	Phe	2z4d	A	45	121.5312	121.5168	-0.0144	0.01505656	0.013736812	0.006580274
O13563	46	W	L	chr12	965424	C	A	RPN13	missense_variant	c.137G>T	p.Trp46Leu	tryptophan	Trp	leucine	Leu	2z4d	A	46	121.542	120.9488	-0.5932	0	0.2500034	0.2500034
O13563	49	E	K	chr12	965416	C	T	RPN13	missense_variant	c.145G>A	p.Glu49Lys	glutamic acid	Glu	lysine	Lys	2z4d	A	49	121.4776	120.8658	-0.6118	0.142331655	0.0262145	0.127951944
O13563	56	P	P	chr12	965393	C	T	RPN13	synonymous_variant	c.168G>A	p.Pro56Pro	proline	Pro	proline	Pro	2z4d	A	56	121.4606	121.496	0.0354	0.04347183	0.048703183	0.036308401
O13563	58	G	E	chr12	965388	C	T	RPN13	missense_variant	c.173G>A	p.Gly58Glu	glycine	Gly	glutamic acid	Glu	2z4d	A	58	121.533	125.2252	3.6922	0.020124612	0.014096099	0.009038805
O13563	62	D	Y	chr12	965377	C	A	RPN13	missense_variant	c.184G>T	p.Asp62Tyr	aspartic acid	Asp	tyrosine	Tyr	2z4d	A	62	121.542	120.421	-1.121	0	0.011022704	0.011022704
O13563	63	P	S	chr12	965374	G	A	RPN13	missense_variant	c.187C>T	p.Pro63Ser	proline	Pro	serine	Ser	2z4d	A	63	121.542	123.2002	1.6582	0	0.115828321	0.115828321
O13563	70	P	P	chr12	965351	A	G	RPN13	synonymous_variant	c.210T>C	p.Pro70Pro	proline	Pro	proline	Pro	2z4d	A	70	121.542	121.5516	0.0096	0	0.018365729	0.018365729
O13563	71	G	G	chr12	965348	T	C	RPN13	synonymous_variant	c.213A>G	p.Gly71Gly	glycine	Gly	glycine	Gly	2z4d	A	71	121.542	121.542	0	0	0	0
O13563	73	T	T	chr12	965342	G	A	RPN13	synonymous_variant	c.219C>T	p.Thr73Thr	threonine	Thr	threonine	Thr	2z4d	A	73	121.542	121.542	0	0	0	0
O13563	74	M	V	chr12	965341	T	C	RPN13	missense_variant	c.220A>G	p.Met74Val	methionine	Met	valine	Val	2z4d	A	74	121.4994	122.3774	0.878	0.028439409	0.00167332	0.029034462
O13563	76	V	A	chr12	965334	A	G	RPN13	missense_variant	c.227T>C	p.Val76Ala	valine	Val	alanine	Ala	2z4d	A	76	121.4842	122.322	0.8378	0.075390318	0.037868192	0.102360637
O13563	78	I	L	chr12	965329	T	G	RPN13	missense_variant	c.232A>C	p.Ile78Leu	isoleucine	Ile	leucine	Leu	2z4d	A	78	121.542	121.6048	0.0628	0	0.014822281	0.014822281
O13563	80	S	S	chr12	965321	G	A	RPN13	synonymous_variant	c.240C>T	p.Ser80Ser	serine	Ser	serine	Ser	2z4d	A	80	121.155	121.155	0	0	0	0
O13563	89	L	L	chr12	965294	T	C	RPN13	synonymous_variant	c.267A>G	p.Leu89Leu	leucine	Leu	leucine	Leu	2z4d	A	89	121.3118	121.2582	-0.0536	0.032010936	0.013311649	0.025948025
O13563	90	V	I	chr12	965293	C	T	RPN13	missense_variant	c.268G>A	p.Val90Ile	valine	Val	isoleucine	Ile	2z4d	A	90	121.4892	121.4012	-0.088	0.059343913	0.085074673	0.08014986
O13563	91	F	F	chr12	965288	A	G	RPN13	synonymous_variant	c.273T>C	p.Phe91Phe	phenylalanine	Phe	phenylalanine	Phe	2z4d	A	91	121.542	121.5458	0.0038	0	0.006534524	0.006534524
O13563	95	E	Q	chr12	965278	C	G	RPN13	missense_variant	c.283G>C	p.Glu95Gln	glutamic acid	Glu	glutamine	Gln	2z4d	A	95	121.502	120.9776	-0.5244	0.019467922	0.020549939	0.025125684
O60200	10	A	A	chr11	339413	C	T	MDM35	synonymous_variant	c.30G>A	p.Ala10Ala	alanine	Ala	alanine	Ala	4xhr	M	10	16.6646	16.6646	0	0	0	0
O60200	15	D	D	chr11	339398	G	A	MDM35	synonymous_variant	c.45C>T	p.Asp15Asp	aspartic acid	Asp	aspartic acid	Asp	4xhr	M	15	15.37008	15.36846	-0.00162	0.723660782	0.724569212	0.001844451
O60200	16	L	L	chr11	339395	C	A	MDM35	synonymous_variant	c.48G>T	p.Leu16Leu	leucine	Leu	leucine	Leu	4xhr	M	16	16.66014	16.62198	-0.03816	0.006245638	0.002728003	0.004516968
O60200	23	C	Y	chr11	339375	C	T	MDM35	missense_variant	c.68G>A	p.Cys23Tyr	cysteine	Cys	tyrosine	Tyr	4xhr	M	23	15.51068	17.82034	2.30966	0.086891524	0.259701065	0.31230111
O60200	26	E	E	chr11	339365	T	C	MDM35	synonymous_variant	c.78A>G	p.Glu26Glu	glutamic acid	Glu	glutamic acid	Glu	4xhr	M	26	16.6646	16.65524	-0.00936	0	0.002772724	0.002772724
O60200	28	Y	Y	chr11	339359	A	G	MDM35	synonymous_variant	c.84T>C	p.Tyr28Tyr	tyrosine	Tyr	tyrosine	Tyr	4xhr	M	28	16.6646	16.67898	0.01438	0	0.024155372	0.024155372
O60200	32	F	F	chr11	339347	G	A	MDM35	synonymous_variant	c.96C>T	p.Phe32Phe	phenylalanine	Phe	phenylalanine	Phe	4xhr	M	32	16.6646	16.6712	0.0066	0	0.008504411	0.008504411
O60200	33	L	L	chr11	339346	G	A	MDM35	synonymous_variant	c.97C>T	p.Leu33Leu	leucine	Leu	leucine	Leu	4xhr	M	33	16.6646	16.66808	0.00348	0	0.009442298	0.009442298
O60200	37	S	S	chr11	339332	G	A	MDM35	synonymous_variant	c.111C>T	p.Ser37Ser	serine	Ser	serine	Ser	4xhr	M	37	16.6646	16.66458	-2.00E-05	0	4.47E-05	4.47E-05
O60200	40	N	N	chr11	339323	G	A	MDM35	synonymous_variant	c.120C>T	p.Asn40Asn	asparagine	Asn	asparagine	Asn	4xhr	M	40	16.1206	16.09466	-0.02594	0.16296584	0.154869552	0.065217965
O60200	43	S	S	chr11	339314	T	C	MDM35	synonymous_variant	c.129A>G	p.Ser43Ser	serine	Ser	serine	Ser	4xhr	M	43	15.97022	15.96932	-0.0009	0.001853915	0.001084896	0.001172604
O60200	48	A	D	chr11	339300	G	T	MDM35	missense_variant	c.143C>A	p.Ala48Asp	alanine	Ala	aspartic acid	Asp	4xhr	M	48	16.6646	16.55772	-0.10688	0	0.00572774	0.00572774
O60200	50	T	I	chr11	339294	G	A	MDM35	missense_variant	c.149C>T	p.Thr50Ile	threonine	Thr	isoleucine	Ile	4xhr	M	50	16.57674	14.87446	-1.70228	0.039588167	0.004324697	0.038257378
O60200	50	T	T	chr11	339293	A	G	MDM35	synonymous_variant	c.150T>C	p.Thr50Thr	threonine	Thr	threonine	Thr	4xhr	M	50	16.5668	16.56528	-0.00152	0.004514975	0.002587856	0.004348793
O60200	52	C	C	chr11	339287	A	G	MDM35	synonymous_variant	c.156T>C	p.Cys52Cys	cysteine	Cys	cysteine	Cys	4xhr	M	52	16.6646	16.66978	0.00518	0	0.012206842	0.012206842
O60200	53	V	I	chr11	339286	C	T	MDM35	missense_variant	c.157G>A	p.Val53Ile	valine	Val	isoleucine	Ile	4xhr	M	53	16.49808	15.52814	-0.96994	0.014543968	0.018047798	0.026274855
O60200	54	N	S	chr11	339282	T	C	MDM35	missense_variant	c.161A>G	p.Asn54Ser	asparagine	Asn	serine	Ser	4xhr	M	54	16.5895	16.74474	0.15524	0.03034584	0.017438406	0.042635818
O60200	57	L	L	chr11	339272	G	A	MDM35	synonymous_variant	c.171C>T	p.Leu57Leu	leucine	Leu	leucine	Leu	4xhr	M	57	16.36522	16.34702	-0.0182	0.01936897	0.008462092	0.024454345
O60200	58	V	I	chr11	339271	C	T	MDM35	missense_variant	c.172G>A	p.Val58Ile	valine	Val	isoleucine	Ile	4xhr	M	58	16.65638	16.36184	-0.29454	0.00309144	0.006710291	0.009055551
O60200	59	K	E	chr11	339268	T	C	MDM35	missense_variant	c.175A>G	p.Lys59Glu	lysine	Lys	glutamic acid	Glu	4xhr	M	59	16.65364	17.6094	0.95576	0.011924051	0.009856977	0.015307286
O60200	59	K	K	chr11	339266	T	C	MDM35	synonymous_variant	c.177A>G	p.Lys59Lys	lysine	Lys	lysine	Lys	4xhr	M	59	16.63668	16.58386	-0.05282	0.057796687	0.082408543	0.0824684
O60200	60	Q	H	chr11	339263	T	A	MDM35	missense_variant	c.180A>T	p.Gln60His	glutamine	Gln	histidine	His	4xhr	M	60	16.6646	16.58548	-0.07912	0	0.047117216	0.047117216
O60200	61	G	G	chr11	339260	A	G	MDM35	synonymous_variant	c.183T>C	p.Gly61Gly	glycine	Gly	glycine	Gly	4xhr	M	61	16.6646	16.6646	0	0	0	0
O60200	65	A	A	chr11	339248	A	G	MDM35	synonymous_variant	c.195T>C	p.Ala65Ala	alanine	Ala	alanine	Ala	4xhr	M	65	16.6634	16.6634	0	0	0	0
O60200	67	D	D	chr11	339242	G	A	MDM35	synonymous_variant	c.201C>T	p.Asp67Asp	aspartic acid	Asp	aspartic acid	Asp	4xhr	M	67	16.64616	16.62996	-0.0162	0.014921562	0.029868596	0.034039462
O60200	68	E	D	chr11	339239	T	G	MDM35	missense_variant	c.204A>C	p.Glu68Asp	glutamic acid	Glu	aspartic acid	Asp	4xhr	M	68	16.6634	17.30692	0.64352	0	0.00206325	0.00206325
O60200	69	A	A	chr11	339236	A	G	MDM35	synonymous_variant	c.207T>C	p.Ala69Ala	alanine	Ala	alanine	Ala	4xhr	M	69	16.6634	16.6634	0	0	0	0
O60200	71	E	Q	chr11	339232	C	G	MDM35	missense_variant	c.211G>C	p.Glu71Gln	glutamic acid	Glu	glutamine	Gln	4xhr	M	71	16.6632	15.73172	-0.93148	0.001232883	0.014364783	0.015189042
O60200	75	F	F	chr11	339218	A	G	MDM35	synonymous_variant	c.225T>C	p.Phe75Phe	phenylalanine	Phe	phenylalanine	Phe	4xhr	M	75	16.6274	16.62974	0.00234	0.054144575	0.058264251	0.01782142
O74700	57	M	I	chr5	117381	G	A	TIM9	missense_variant	c.171G>A	p.Met57Ile	methionine	Met	isoleucine	Ile	3dxr	A	57	14.72894	14.72164	-0.0073	0.000626897	0.001608726	0.001036822
O74700	59	C	Y	chr5	117386	G	A	TIM9	missense_variant	c.176G>A	p.Cys59Tyr	cysteine	Cys	tyrosine	Tyr	3dxr	A	59	14.73014	17.27596	2.54582	0.006395154	0.33847001	0.341244534
O74700	63	F	Y	chr5	117398	T	A	TIM9	missense_variant	c.188T>A	p.Phe63Tyr	phenylalanine	Phe	tyrosine	Tyr	3dxr	A	63	14.733	15.50136	0.76836	0	0.014494585	0.014494585
O74700	67	S	S	chr5	117411	C	T	TIM9	synonymous_variant	c.201C>T	p.Ser67Ser	serine	Ser	serine	Ser	3dxr	A	67	14.733	14.73412	0.00112	0	0.001965197	0.001965197
O74700	70	V	L	chr5	117418	G	C	TIM9	missense_variant	c.208G>C	p.Val70Leu	valine	Val	leucine	Leu	3dxr	A	70	14.53896	14.5244	-0.01456	0.105370551	0.102834649	0.017953078
O74700	75	Q	Q	chr5	117435	A	G	TIM9	synonymous_variant	c.225A>G	p.Gln75Gln	glutamine	Gln	glutamine	Gln	3dxr	A	75	14.733	14.72638	-0.00662	0	0.011895882	0.011895882
O74700	77	Q	R	chr5	117440	A	G	TIM9	missense_variant	c.230A>G	p.Gln77Arg	glutamine	Gln	arginine	Arg	3dxr	A	77	14.46896	14.3544	-0.11456	0.167790474	0.018736729	0.154200042
O74700	79	A	A	chr5	117447	T	A	TIM9	synonymous_variant	c.237T>A	p.Ala79Ala	alanine	Ala	alanine	Ala	3dxr	A	79	14.733	14.733	0	0	0	0
O74700	80	A	G	chr5	117449	C	G	TIM9	missense_variant	c.239C>G	p.Ala80Gly	alanine	Ala	glycine	Gly	3dxr	A	80	14.733	14.6517	-0.0813	0	0	0
O94742	32	D	D	chr4	1202223	C	T	SEM1	synonymous_variant	c.96C>T	p.Asp32Asp	aspartic acid	Asp	aspartic acid	Asp	3t5v	F	32	21.3485	21.34772	-0.00078	0.000969536	0.000511859	0.000704982
O94742	34	E	K	chr4	1202227	G	A	SEM1	missense_variant	c.100G>A	p.Glu34Lys	glutamic acid	Glu	lysine	Lys	3t5v	F	34	21.3528	21.19648	-0.15632	0	0.039835185	0.039835185
O94742	56	Q	Q	chr4	1202295	A	G	SEM1	synonymous_variant	c.168A>G	p.Gln56Gln	glutamine	Gln	glutamine	Gln	3t5v	F	56	21.3528	21.3495	-0.0033	0	0	0
O94742	58	N	N	chr4	1202301	C	T	SEM1	synonymous_variant	c.174C>T	p.Asn58Asn	asparagine	Asn	asparagine	Asn	3t5v	F	58	21.3528	21.3469	-0.0059	0	0.000894427	0.000894427
O94742	58	N	S	chr4	1202300	A	G	SEM1	missense_variant	c.173A>G	p.Asn58Ser	asparagine	Asn	serine	Ser	3t5v	F	58	21.3528	22.20062	0.84782	0	0.000178885	0.000178885
O94742	69	V	I	chr4	1202332	G	A	SEM1	missense_variant	c.205G>A	p.Val69Ile	valine	Val	isoleucine	Ile	3t5v	F	69	21.18846	21.18648	-0.00198	0.007756481	0.002835842	0.00635429
O94742	71	D	D	chr4	1202340	C	T	SEM1	synonymous_variant	c.213C>T	p.Asp71Asp	aspartic acid	Asp	aspartic acid	Asp	3t5v	F	71	21.3528	21.36272	0.00992	0	0.022181794	0.022181794
O94742	77	L	L	chr4	1202356	T	C	SEM1	synonymous_variant	c.229T>C	p.Leu77Leu	leucine	Leu	leucine	Leu	3t5v	F	77	21.35088	21.35218	0.0013	0.001952434	0.004738882	0.004389191
O94742	77	L	L	chr4	1202358	G	A	SEM1	synonymous_variant	c.231G>A	p.Leu77Leu	leucine	Leu	leucine	Leu	3t5v	F	77	21.35088	21.35218	0.0013	0.001952434	0.004738882	0.004389191
O94742	78	K	E	chr4	1202359	A	G	SEM1	missense_variant	c.232A>G	p.Lys78Glu	lysine	Lys	glutamic acid	Glu	3t5v	F	78	21.27896	21.9568	0.67784	0.014580569	0.015182062	0.027151206
O94742	79	A	A	chr4	1202364	C	A	SEM1	synonymous_variant	c.237C>A	p.Ala79Ala	alanine	Ala	alanine	Ala	3t5v	F	79	21.3528	21.3528	0	0	0	0
O94742	79	A	V	chr4	1202363	C	T	SEM1	missense_variant	c.236C>T	p.Ala79Val	alanine	Ala	valine	Val	3t5v	F	79	21.32332	22.45352	1.1302	0.065919284	0.034129342	0.032401235
O94742	82	D	N	chr4	1202371	G	A	SEM1	missense_variant	c.244G>A	p.Asp82Asn	aspartic acid	Asp	asparagine	Asn	3t5v	F	82	21.28114	21.44168	0.16054	0.020907248	0.008304938	0.024946403
O94742	83	R	G	chr4	1202374	A	G	SEM1	missense_variant	c.247A>G	p.Arg83Gly	arginine	Arg	glycine	Gly	3t5v	F	83	21.21326	23.12426	1.911	0.26893761	0.383064124	0.114665666
O94742	84	Y	C	chr4	1202378	A	G	SEM1	missense_variant	c.251A>G	p.Tyr84Cys	tyrosine	Tyr	cysteine	Cys	3t5v	F	84	21.29068	22.17682	0.88614	0.101116205	0.011654699	0.089502307
O94742	85	K	K	chr4	1202382	A	G	SEM1	synonymous_variant	c.255A>G	p.Lys85Lys	lysine	Lys	lysine	Lys	3t5v	F	85	21.3528	21.3515	-0.0013	0	0	0
O94742	86	R	Q	chr4	1202384	G	A	SEM1	missense_variant	c.257G>A	p.Arg86Gln	arginine	Arg	glutamine	Gln	3t5v	F	86	21.30778	22.36136	1.05358	0.041562086	0.008139902	0.048478779
O94742	86	R	R	chr4	1202385	G	A	SEM1	synonymous_variant	c.258G>A	p.Arg86Arg	arginine	Arg	arginine	Arg	3t5v	F	86	21.3528	21.3455	-0.0073	0	0	0
O94742	89	Q	Q	chr4	1202394	G	A	SEM1	synonymous_variant	c.267G>A	p.Gln89Gln	glutamine	Gln	glutamine	Gln	3t5v	F	89	21.3528	21.3528	0	0	0	0
P00127	77	Q	Q	chr6	224539	C	T	QCR6	synonymous_variant	c.231G>A	p.Gln77Gln	glutamine	Gln	glutamine	Gln	3cx5	Q	77	-2.796326	-2.897848	-0.101522	0.007766163	0.083611272	0.077277937
P00127	84	H	H	chr6	224518	A	G	QCR6	synonymous_variant	c.252T>C	p.His84His	histidine	His	histidine	His	3cx5	Q	84	-2.813046	-2.804992	0.008054	0.011837744	0.031135226	0.025102515
P00127	84	H	L	chr6	224519	T	A	QCR6	missense_variant	c.251A>T	p.His84Leu	histidine	His	leucine	Leu	3cx5	Q	84	-2.79187	-3.200224	-0.408354	0	0.009894641	0.009894641
P00127	85	F	F	chr6	224515	G	A	QCR6	synonymous_variant	c.255C>T	p.Phe85Phe	phenylalanine	Phe	phenylalanine	Phe	3cx5	Q	85	-3.065002	-3.077652	-0.01265	0.006436709	0.005658115	0.009943473
P00127	88	T	M	chr6	224507	G	A	QCR6	missense_variant	c.263C>T	p.Thr88Met	threonine	Thr	methionine	Met	3cx5	Q	88	-3.037104	-1.41538	1.621724	0.02523232	0.09717782	0.089807034
P00127	88	T	T	chr6	224506	C	T	QCR6	synonymous_variant	c.264G>A	p.Thr88Thr	threonine	Thr	threonine	Thr	3cx5	Q	88	-2.920094	-2.925544	-0.00545	0.013302845	0.005492225	0.010831186
P00127	89	E	G	chr6	224504	T	C	QCR6	missense_variant	c.266A>G	p.Glu89Gly	glutamic acid	Glu	glycine	Gly	3cx5	Q	89	-2.79358	-1.02443	1.76915	0.003823676	0	0.003823676
P00127	90	E	K	chr6	224502	C	T	QCR6	missense_variant	c.268G>A	p.Glu90Lys	glutamic acid	Glu	lysine	Lys	3cx5	Q	90	-2.792888	-2.56789	0.224998	0.002276317	0.033110749	0.034544196
P00127	93	A	D	chr6	224492	G	T	QCR6	missense_variant	c.278C>A	p.Ala93Asp	alanine	Ala	aspartic acid	Asp	3cx5	Q	93	-2.79176	-2.91229	-0.12053	0	0.024077536	0.024077536
P00127	96	H	R	chr6	224483	T	C	QCR6	missense_variant	c.287A>G	p.His96Arg	histidine	His	arginine	Arg	3cx5	Q	96	-2.813892	-3.381612	-0.56772	0.018996062	0.060622643	0.054403552
P00127	97	H	L	chr6	224480	T	A	QCR6	missense_variant	c.290A>T	p.His97Leu	histidine	His	leucine	Leu	3cx5	Q	97	-2.900678	-3.287536	-0.386858	0.079757592	0.035857061	0.055258077
P00127	97	H	Y	chr6	224481	G	A	QCR6	missense_variant	c.289C>T	p.His97Tyr	histidine	His	tyrosine	Tyr	3cx5	Q	97	-2.79176	-3.38557	-0.59381	0	0.003598889	0.003598889
P00127	99	E	K	chr6	224475	C	T	QCR6	missense_variant	c.295G>A	p.Glu99Lys	glutamic acid	Glu	lysine	Lys	3cx5	Q	99	-2.791782	-2.921556	-0.129774	4.92E-05	0.012030729	0.012021856
P00127	102	A	T	chr6	224466	C	T	QCR6	missense_variant	c.304G>A	p.Ala102Thr	alanine	Ala	threonine	Thr	3cx5	Q	102	-2.81493	-2.1545544	0.6603756	0.024640507	0.713442404	0.734974095
P00127	104	R	K	chr6	224459	C	T	QCR6	missense_variant	c.311G>A	p.Arg104Lys	arginine	Arg	lysine	Lys	3cx5	Q	104	-3.471346	-3.256882	0.214464	0.127188148	0.013250765	0.117060783
P00127	104	R	S	chr6	224458	T	A	QCR6	missense_variant	c.312A>T	p.Arg104Ser	arginine	Arg	serine	Ser	3cx5	Q	104	-3.63031	-3.07028	0.56003	0.130212196	0.050148434	0.173469695
P00127	105	V	V	chr6	224455	G	T	QCR6	synonymous_variant	c.315C>A	p.Val105Val	valine	Val	valine	Val	3cx5	Q	105	-2.971956	-2.981944	-0.009988	0.009922625	0.002221572	0.010989546
P00127	108	Q	E	chr6	224448	G	C	QCR6	missense_variant	c.322C>G	p.Gln108Glu	glutamine	Gln	glutamic acid	Glu	3cx5	Q	108	-3.410808	-2.141408	1.2694	0.122846652	0.166053316	0.058733892
P00127	109	Q	Q	chr6	224443	T	C	QCR6	synonymous_variant	c.327A>G	p.Gln109Gln	glutamine	Gln	glutamine	Gln	3cx5	Q	109	-2.79187	-2.79942	-0.00755	0	0	0
P00127	110	Q	Q	chr6	224440	T	C	QCR6	synonymous_variant	c.330A>G	p.Gln110Gln	glutamine	Gln	glutamine	Gln	3cx5	Q	110	-2.79187	-2.791766	0.000104	0	0.001921544	0.001921544
P00127	110	Q	R	chr6	224441	T	C	QCR6	missense_variant	c.329A>G	p.Gln110Arg	glutamine	Gln	arginine	Arg	3cx5	Q	110	-2.791782	-3.085248	-0.293466	4.92E-05	0.065419438	0.065385806
P00127	111	Q	Q	chr6	224437	T	C	QCR6	synonymous_variant	c.333A>G	p.Gln111Gln	glutamine	Gln	glutamine	Gln	3cx5	Q	111	-2.79187	-2.79187	0	0	0	0
P00127	112	P	P	chr6	224434	G	A	QCR6	synonymous_variant	c.336C>T	p.Pro112Pro	proline	Pro	proline	Pro	3cx5	Q	112	-2.792484	-2.792884	-0.0004	0.000806616	0.00151226	0.001313412
P00127	113	G	D	chr6	224432	C	T	QCR6	missense_variant	c.338G>A	p.Gly113Asp	glycine	Gly	aspartic acid	Asp	3cx5	Q	113	-2.792078	-0.6816334	2.1104446	0.00071107	0.003528867	0.003540607
P00127	113	G	G	chr6	224431	G	A	QCR6	synonymous_variant	c.339C>T	p.Gly113Gly	glycine	Gly	glycine	Gly	3cx5	Q	113	-2.79187	-2.79187	0	0	0	0
P00127	117	L	L	chr6	224419	A	C	QCR6	synonymous_variant	c.351T>G	p.Leu117Leu	leucine	Leu	leucine	Leu	3cx5	Q	117	-2.79187	-2.79031	0.00156	0	0.001431258	0.001431258
P00127	119	H	H	chr6	224413	G	A	QCR6	synonymous_variant	c.357C>T	p.His119His	histidine	His	histidine	His	3cx5	Q	119	-2.79187	-2.789888	0.001982	0	0.001622057	0.001622057
P00127	122	D	D	chr6	224404	G	A	QCR6	synonymous_variant	c.366C>T	p.Asp122Asp	aspartic acid	Asp	aspartic acid	Asp	3cx5	Q	122	-2.927742	-2.93832	-0.010578	0.007081509	0.006959163	0.009514813
P00127	126	E	E	chr6	224392	C	T	QCR6	synonymous_variant	c.378G>A	p.Glu126Glu	glutamic acid	Glu	glutamic acid	Glu	3cx5	Q	126	-2.961358	-2.955452	0.005906	0.035464954	0.05077011	0.05812853
P00127	126	E	G	chr6	224393	T	C	QCR6	missense_variant	c.377A>G	p.Glu126Gly	glutamic acid	Glu	glycine	Gly	3cx5	Q	126	-4.179178	-1.689508	2.48967	0.105657712	0.095005547	0.099743492
P00127	128	F	F	chr6	224386	G	A	QCR6	synonymous_variant	c.384C>T	p.Phe128Phe	phenylalanine	Phe	phenylalanine	Phe	3cx5	Q	128	-2.79187	-2.788782	0.003088	0	0.006904978	0.006904978
P00127	129	H	H	chr6	224383	A	G	QCR6	synonymous_variant	c.387T>C	p.His129His	histidine	His	histidine	His	3cx5	Q	129	-2.786526	-2.789112	-0.002586	0.004098497	0.011396571	0.009583986
P00127	129	H	R	chr6	224384	T	C	QCR6	missense_variant	c.386A>G	p.His129Arg	histidine	His	arginine	Arg	3cx5	Q	129	-2.842564	-3.21361	-0.371046	0.074486665	0.069995072	0.014254916
P00127	130	L	L	chr6	224380	T	G	QCR6	synonymous_variant	c.390A>C	p.Leu130Leu	leucine	Leu	leucine	Leu	3cx5	Q	130	-3.11796	-3.12548	-0.00752	0.018339591	0.032655444	0.036193532
P00127	134	L	L	chr6	224370	A	G	QCR6	synonymous_variant	c.400T>C	p.Leu134Leu	leucine	Leu	leucine	Leu	3cx5	Q	134	-2.869778	-2.882948	-0.01317	0.014184698	0.000742274	0.014376371
P00127	135	D	G	chr6	224366	T	C	QCR6	missense_variant	c.404A>G	p.Asp135Gly	aspartic acid	Asp	glycine	Gly	3cx5	Q	135	-2.896002	-1.48287	1.413132	0.051803233	0	0.051803233
P00127	137	A	A	chr6	224359	G	A	QCR6	synonymous_variant	c.411C>T	p.Ala137Ala	alanine	Ala	alanine	Ala	3cx5	Q	137	-2.79187	-2.79187	0	0	0	0
P00127	137	A	T	chr6	224361	C	T	QCR6	missense_variant	c.409G>A	p.Ala137Thr	alanine	Ala	threonine	Thr	3cx5	Q	137	-2.79187	-3.585296	-0.793426	0	0.000108995	0.000108995
P00127	138	T	T	chr6	224356	C	A	QCR6	synonymous_variant	c.414G>T	p.Thr138Thr	threonine	Thr	threonine	Thr	3cx5	Q	138	-2.792034	-2.78778	0.004254	0.000366715	0.006574667	0.006928343
P00127	139	A	A	chr6	224353	T	C	QCR6	synonymous_variant	c.417A>G	p.Ala139Ala	alanine	Ala	alanine	Ala	3cx5	Q	139	-2.79187	-2.79187	0	0	0	0
P00127	141	R	R	chr6	224347	T	C	QCR6	synonymous_variant	c.423A>G	p.Arg141Arg	arginine	Arg	arginine	Arg	3cx5	Q	141	-2.792548	-2.802272	-0.009724	0.001516054	0.013286716	0.011770662
P00127	142	L	L	chr6	224344	T	C	QCR6	synonymous_variant	c.426A>G	p.Leu142Leu	leucine	Leu	leucine	Leu	3cx5	Q	142	-3.032406	-3.058118	-0.025712	0.015763297	0.017856056	0.017756513
P00128	3	Q	Q	chr4	1496540	C	T	QCR7	synonymous_variant	c.9G>A	p.Gln3Gln	glutamine	Gln	glutamine	Gln	2ibz	F	3	2.805284	2.786	-0.019284	0.015336554	0.013023437	0.006836335
P00128	4	S	P	chr4	1496539	A	G	QCR7	missense_variant	c.10T>C	p.Ser4Pro	serine	Ser	proline	Pro	2ibz	F	4	2.82502	2.538132	-0.286888	0.000474552	0.000272525	0.000528649
P00128	4	S	Y	chr4	1496538	G	T	QCR7	missense_variant	c.11C>A	p.Ser4Tyr	serine	Ser	tyrosine	Tyr	2ibz	F	4	2.824698	2.403244	-0.421454	0.000597888	0.025503285	0.025418065
P00128	6	T	T	chr4	1496531	C	T	QCR7	synonymous_variant	c.18G>A	p.Thr6Thr	threonine	Thr	threonine	Thr	2ibz	F	6	2.823778	2.813442	-0.010336	0.003492781	0.027112648	0.023623
P00128	7	S	S	chr4	1496528	A	G	QCR7	synonymous_variant	c.21T>C	p.Ser7Ser	serine	Ser	serine	Ser	2ibz	F	7	2.067728	2.068562	0.000834	0.00183006	0.003002935	0.001254703
P00128	9	A	T	chr4	1496524	C	T	QCR7	missense_variant	c.25G>A	p.Ala9Thr	alanine	Ala	threonine	Thr	2ibz	F	9	2.816994	2.91289	0.095896	0.009390965	0.017478026	0.014315908
P00128	9	A	V	chr4	1496523	G	A	QCR7	missense_variant	c.26C>T	p.Ala9Val	alanine	Ala	valine	Val	2ibz	F	9	2.8081	2.780914	-0.027186	0.011844055	0.020556241	0.016421648
P00128	10	R	K	chr4	1496520	C	T	QCR7	missense_variant	c.29G>A	p.Arg10Lys	arginine	Arg	lysine	Lys	2ibz	F	10	2.823704	2.61912	-0.204584	0.001912323	0.01928316	0.019049112
P00128	16	L	L	chr4	1496501	C	T	QCR7	synonymous_variant	c.48G>A	p.Leu16Leu	leucine	Leu	leucine	Leu	2ibz	F	16	2.82535	2.825856	0.000506	0	0.000806957	0.000806957
P00128	17	K	K	chr4	1496498	C	T	QCR7	synonymous_variant	c.51G>A	p.Lys17Lys	lysine	Lys	lysine	Lys	2ibz	F	17	2.814816	2.816	0.001184	0.02355474	0	0.02355474
P00128	19	P	P	chr4	1496492	G	A	QCR7	synonymous_variant	c.57C>T	p.Pro19Pro	proline	Pro	proline	Pro	2ibz	F	19	2.82535	2.826342	0.000992	0	0.001376652	0.001376652
P00128	20	V	I	chr4	1496491	C	T	QCR7	missense_variant	c.58G>A	p.Val20Ile	valine	Val	isoleucine	Ile	2ibz	F	20	2.825326	2.420536	-0.40479	3.36E-05	0.011405645	0.011417587
P00128	20	V	V	chr4	1496489	G	A	QCR7	synonymous_variant	c.60C>T	p.Val20Val	valine	Val	valine	Val	2ibz	F	20	2.825318	2.82534	2.20E-05	2.28E-05	3.67E-05	4.21E-05
P00128	22	S	S	chr4	1496483	G	A	QCR7	synonymous_variant	c.66C>T	p.Ser22Ser	serine	Ser	serine	Ser	2ibz	F	22	2.687368	2.64745	-0.039918	0.140803547	0.165619697	0.101179065
P00128	23	K	M	chr4	1496481	T	A	QCR7	missense_variant	c.68A>T	p.Lys23Met	lysine	Lys	methionine	Met	2ibz	F	23	2.82535	3.283644	0.458294	0	0.058913365	0.058913365
P00128	24	L	L	chr4	1496479	A	G	QCR7	synonymous_variant	c.70T>C	p.Leu24Leu	leucine	Leu	leucine	Leu	2ibz	F	24	2.796574	2.73989	-0.056684	0.060733631	0.094608819	0.055161449
P00128	26	V	V	chr4	1496471	A	G	QCR7	synonymous_variant	c.78T>C	p.Val26Val	valine	Val	valine	Val	2ibz	F	26	2.82535	2.82561	0.00026	0	0.003037079	0.003037079
P00128	28	V	F	chr4	1496467	C	A	QCR7	missense_variant	c.82G>T	p.Val28Phe	valine	Val	phenylalanine	Phe	2ibz	F	28	2.774868	2.432122	-0.342746	0.02399697	0.027357339	0.012743252
P00128	31	Q	Q	chr4	1496456	C	T	QCR7	synonymous_variant	c.93G>A	p.Gln31Gln	glutamine	Gln	glutamine	Gln	2ibz	F	31	2.768166	2.69262	-0.075546	0.041446298	0.014377166	0.049951815
P00128	37	G	G	chr4	1496438	A	G	QCR7	synonymous_variant	c.111T>C	p.Gly37Gly	glycine	Gly	glycine	Gly	2ibz	F	37	2.82535	2.82535	0	0	0	0
P00128	39	K	R	chr4	1496433	T	C	QCR7	missense_variant	c.116A>G	p.Lys39Arg	lysine	Lys	arginine	Arg	2ibz	F	39	1.0926124	0.11377648	-0.97883592	0.381397809	0.200989142	0.328272569
P00128	40	K	K	chr4	1496429	C	T	QCR7	synonymous_variant	c.120G>A	p.Lys40Lys	lysine	Lys	lysine	Lys	2ibz	F	40	2.732952	2.694046	-0.038906	0.047302361	0.056409997	0.047220727
P00128	40	K	R	chr4	1496430	T	C	QCR7	missense_variant	c.119A>G	p.Lys40Arg	lysine	Lys	arginine	Arg	2ibz	F	40	2.733976	2.377082	-0.356894	0.043754066	0.026238741	0.04218291
P00128	41	L	L	chr4	1496428	A	G	QCR7	synonymous_variant	c.121T>C	p.Leu41Leu	leucine	Leu	leucine	Leu	2ibz	F	41	2.319308	2.28972	-0.029588	0.041314739	0.025213516	0.040309631
P00128	42	G	G	chr4	1496423	C	G	QCR7	synonymous_variant	c.126G>C	p.Gly42Gly	glycine	Gly	glycine	Gly	2ibz	F	42	2.82535	2.82535	0	0	0	0
P00128	47	D	D	chr4	1496408	G	A	QCR7	synonymous_variant	c.141C>T	p.Asp47Asp	aspartic acid	Asp	aspartic acid	Asp	2ibz	F	47	2.786594	2.783446	-0.003148	0.004940656	0.002920193	0.003682407
P00128	51	E	E	chr4	1496396	C	T	QCR7	synonymous_variant	c.153G>A	p.Glu51Glu	glutamic acid	Glu	glutamic acid	Glu	2ibz	F	51	2.82535	2.82322	-0.00213	0	0	0
P00128	53	N	N	chr4	1496390	A	G	QCR7	synonymous_variant	c.159T>C	p.Asn53Asn	asparagine	Asn	asparagine	Asn	2ibz	F	53	2.789484	2.802758	0.013274	0.029149337	0.031371254	0.027636417
P00128	54	P	P	chr4	1496387	G	A	QCR7	synonymous_variant	c.162C>T	p.Pro54Pro	proline	Pro	proline	Pro	2ibz	F	54	2.825086	2.820188	-0.004898	0.000373001	0.004780619	0.004945965
P00128	55	I	V	chr4	1496386	T	C	QCR7	missense_variant	c.163A>G	p.Ile55Val	isoleucine	Ile	valine	Val	2ibz	F	55	2.722714	3.519536	0.796822	0.011125742	0.000344209	0.011194031
P00128	58	T	T	chr4	1496375	G	A	QCR7	synonymous_variant	c.174C>T	p.Thr58Thr	threonine	Thr	threonine	Thr	2ibz	F	58	2.821288	2.82072	-0.000568	0.000778666	0.00013435	0.000784136
P00128	65	E	E	chr4	1496354	T	C	QCR7	synonymous_variant	c.195A>G	p.Glu65Glu	glutamic acid	Glu	glutamic acid	Glu	2ibz	F	65	2.813174	2.800294	-0.01288	0.014654946	0.013751357	0.008106445
P00128	68	S	S	chr4	1496345	A	T	QCR7	synonymous_variant	c.204T>A	p.Ser68Ser	serine	Ser	serine	Ser	2ibz	F	68	2.825104	2.824828	-0.000276	0.000180499	0.000130269	0.00027907
P00128	70	A	A	chr4	1496339	G	T	QCR7	synonymous_variant	c.210C>A	p.Ala70Ala	alanine	Ala	alanine	Ala	2ibz	F	70	2.82535	2.82535	0	0	0	0
P00128	70	A	G	chr4	1496340	G	C	QCR7	missense_variant	c.209C>G	p.Ala70Gly	alanine	Ala	glycine	Gly	2ibz	F	70	2.82535	3.96435	1.139	0	0	0
P00128	70	A	S	chr4	1496341	C	A	QCR7	missense_variant	c.208G>T	p.Ala70Ser	alanine	Ala	serine	Ser	2ibz	F	70	2.82535	2.966586	0.141236	0	0.199725651	0.199725651
P00128	71	R	R	chr4	1496336	T	C	QCR7	synonymous_variant	c.213A>G	p.Arg71Arg	arginine	Arg	arginine	Arg	2ibz	F	71	2.82007	2.81242	-0.00765	0.011806439	0	0.011806439
P00128	72	A	A	chr4	1496333	T	C	QCR7	synonymous_variant	c.216A>G	p.Ala72Ala	alanine	Ala	alanine	Ala	2ibz	F	72	2.82535	2.82535	0	0	0	0
P00128	72	A	T	chr4	1496335	C	T	QCR7	missense_variant	c.214G>A	p.Ala72Thr	alanine	Ala	threonine	Thr	2ibz	F	72	2.82535	3.66198	0.83663	0	0.010053773	0.010053773
P00128	72	A	V	chr4	1496334	G	A	QCR7	missense_variant	c.215C>T	p.Ala72Val	alanine	Ala	valine	Val	2ibz	F	72	2.8053	2.973348	0.168048	0.044833163	0.035080731	0.01533869
P00128	77	R	R	chr4	1496318	C	T	QCR7	synonymous_variant	c.231G>A	p.Arg77Arg	arginine	Arg	arginine	Arg	2ibz	F	77	2.82535	2.81117	-0.01418	0	0	0
P00128	78	A	A	chr4	1496315	A	G	QCR7	synonymous_variant	c.234T>C	p.Ala78Ala	alanine	Ala	alanine	Ala	2ibz	F	78	2.82535	2.82535	0	0	0	0
P00128	79	H	H	chr4	1496312	A	G	QCR7	synonymous_variant	c.237T>C	p.His79His	histidine	His	histidine	His	2ibz	F	79	2.825198	2.825674	0.000476	0.000339882	0.001327886	0.00165411
P00128	82	E	E	chr4	1496303	C	T	QCR7	synonymous_variant	c.246G>A	p.Glu82Glu	glutamic acid	Glu	glutamic acid	Glu	2ibz	F	82	2.82535	2.81901	-0.00634	0	0	0
P00128	84	T	T	chr4	1496297	A	G	QCR7	synonymous_variant	c.252T>C	p.Thr84Thr	threonine	Thr	threonine	Thr	2ibz	F	84	2.824282	2.82455	0.000268	0.00062054	0.000675019	0.000516595
P00128	87	L	L	chr4	1496288	T	C	QCR7	synonymous_variant	c.261A>G	p.Leu87Leu	leucine	Leu	leucine	Leu	2ibz	F	87	2.818984	2.819836	0.000852	0.008884058	0.046621476	0.039686335
P00128	88	L	L	chr4	1496287	G	A	QCR7	synonymous_variant	c.262C>T	p.Leu88Leu	leucine	Leu	leucine	Leu	2ibz	F	88	2.648574	2.65998	0.011406	0.03715304	0.046885555	0.033874508
P00128	95	K	N	chr4	1496264	T	A	QCR7	missense_variant	c.285A>T	p.Lys95Asn	lysine	Lys	asparagine	Asn	2ibz	F	95	2.571152	2.842516	0.271364	0.089431942	0.313062147	0.239176824
P00128	96	A	A	chr4	1496261	G	A	QCR7	synonymous_variant	c.288C>T	p.Ala96Ala	alanine	Ala	alanine	Ala	2ibz	F	96	2.82535	2.82535	0	0	0	0
P00128	98	E	E	chr4	1496255	C	T	QCR7	synonymous_variant	c.294G>A	p.Glu98Glu	glutamic acid	Glu	glutamic acid	Glu	2ibz	F	98	2.568732	2.535882	-0.03285	0.03363447	0.03111508	0.032240719
P00128	101	P	P	chr4	1496246	A	G	QCR7	synonymous_variant	c.303T>C	p.Pro101Pro	proline	Pro	proline	Pro	2ibz	F	101	2.804472	2.77819	-0.026282	0.010739307	0.003350493	0.011890913
P00128	102	Y	Y	chr4	1496243	G	A	QCR7	synonymous_variant	c.306C>T	p.Tyr102Tyr	tyrosine	Tyr	tyrosine	Tyr	2ibz	F	102	2.799894	2.771798	-0.028096	0.027015611	0.035915084	0.029939952
P00128	103	L	L	chr4	1496242	G	A	QCR7	synonymous_variant	c.307C>T	p.Leu103Leu	leucine	Leu	leucine	Leu	2ibz	F	103	2.776444	2.745486	-0.030958	0.023083587	0.010085684	0.02339872
P00128	105	P	P	chr4	1496234	T	C	QCR7	synonymous_variant	c.315A>G	p.Pro105Pro	proline	Pro	proline	Pro	2ibz	F	105	2.825192	2.843522	0.01833	0.000353299	0.015145888	0.015306005
P00128	106	Y	Y	chr4	1496231	G	A	QCR7	synonymous_variant	c.318C>T	p.Tyr106Tyr	tyrosine	Tyr	tyrosine	Tyr	2ibz	F	106	2.824992	2.82454	-0.000452	0.000800512	0.000848882	0.000695931
P00128	109	E	E	chr4	1496222	T	C	QCR7	synonymous_variant	c.327A>G	p.Glu109Glu	glutamic acid	Glu	glutamic acid	Glu	2ibz	F	109	2.82535	2.825324	-2.60E-05	0	5.81E-05	5.81E-05
P00128	110	A	A	chr4	1496219	A	T	QCR7	synonymous_variant	c.330T>A	p.Ala110Ala	alanine	Ala	alanine	Ala	2ibz	F	110	2.82535	2.82535	0	0	0	0
P00128	113	A	V	chr4	1496211	G	A	QCR7	missense_variant	c.338C>T	p.Ala113Val	alanine	Ala	valine	Val	2ibz	F	113	2.774464	3.125046	0.350582	0.016909773	0.040449101	0.027318952
P00128	118	D	D	chr4	1496195	G	A	QCR7	synonymous_variant	c.354C>T	p.Asp118Asp	aspartic acid	Asp	aspartic acid	Asp	2ibz	F	118	2.821914	2.821834	-8.00E-05	0.003645481	0.002545453	0.003858517
P00128	124	E	E	chr4	1496177	C	T	QCR7	synonymous_variant	c.372G>A	p.Glu124Glu	glutamic acid	Glu	glutamic acid	Glu	2ibz	F	124	2.82535	2.80303	-0.02232	0	0	0
P00128	126	S	F	chr4	1496172	G	A	QCR7	missense_variant	c.377C>T	p.Ser126Phe	serine	Ser	phenylalanine	Phe	2ibz	F	126	2.82535	2.277938	-0.547412	0	0.003934027	0.003934027
P00175	81	E	E	chr13	167066	C	T	CYB2	synonymous_variant	c.243G>A	p.Glu81Glu	glutamic acid	Glu	glutamic acid	Glu	1kbi	A	1	77.7887	77.782	-0.0067	0	0	0
P00175	82	P	P	chr13	167063	C	T	CYB2	synonymous_variant	c.246G>A	p.Pro82Pro	proline	Pro	proline	Pro	1kbi	A	2	77.67818	77.6764	-0.00178	0.002835842	0.005806462	0.003984595
P00175	87	N	T	chr13	167049	T	G	CYB2	missense_variant	c.260A>C	p.Asn87Thr	asparagine	Asn	threonine	Thr	1kbi	A	7	77.77654	78.5383	0.76176	0.021709284	0.284481089	0.277362665
P00175	88	K	K	chr13	167045	T	C	CYB2	synonymous_variant	c.264A>G	p.Lys88Lys	lysine	Lys	lysine	Lys	1kbi	A	8	77.7617	77.76798	0.00628	0.030195447	0.01717635	0.028419131
P00175	89	Q	Q	chr13	167042	T	C	CYB2	synonymous_variant	c.267A>G	p.Gln89Gln	glutamine	Gln	glutamine	Gln	1kbi	A	9	77.78192	77.75318	-0.02874	0.015160541	0.027389633	0.027352477
P00175	92	S	L	chr13	167034	G	A	CYB2	missense_variant	c.275C>T	p.Ser92Leu	serine	Ser	leucine	Leu	1kbi	A	12	77.772	76.5393	-1.2327	0.000158114	0.122580463	0.122600836
P00175	92	S	S	chr13	167033	C	T	CYB2	synonymous_variant	c.276G>A	p.Ser92Ser	serine	Ser	serine	Ser	1kbi	A	12	77.77222	77.77192	-0.0003	0.000884308	0.000130384	0.000956556
P00175	93	P	P	chr13	167030	G	A	CYB2	synonymous_variant	c.279C>T	p.Pro93Pro	proline	Pro	proline	Pro	1kbi	A	13	77.66156	77.65368	-0.00788	0.010930599	0.004693293	0.010132226
P00175	94	A	A	chr13	167027	A	T	CYB2	synonymous_variant	c.282T>A	p.Ala94Ala	alanine	Ala	alanine	Ala	1kbi	A	14	77.7887	77.7887	0	0	0	0
P00175	98	K	R	chr13	167016	T	C	CYB2	missense_variant	c.293A>G	p.Lys98Arg	lysine	Lys	arginine	Arg	1kbi	A	18	77.7887	77.91984	0.13114	0	0.022535705	0.022535705
P00175	102	P	L	chr13	167004	G	A	CYB2	missense_variant	c.305C>T	p.Pro102Leu	proline	Pro	leucine	Leu	1kbi	A	22	77.72814	79.4988	1.77066	0.065109047	0.288673743	0.253088765
P00175	104	D	N	chr13	166999	C	T	CYB2	missense_variant	c.310G>A	p.Asp104Asn	aspartic acid	Asp	asparagine	Asn	1kbi	A	24	75.97214	76.07022	0.09808	0.12502125	0.074750365	0.169311863
P00175	105	C	C	chr13	166994	A	G	CYB2	synonymous_variant	c.315T>C	p.Cys105Cys	cysteine	Cys	cysteine	Cys	1kbi	A	25	77.78828	77.80142	0.01314	0.000939149	0.024702166	0.024403237
P00175	114	Y	Y	chr13	166967	G	A	CYB2	synonymous_variant	c.342C>T	p.Tyr114Tyr	tyrosine	Tyr	tyrosine	Tyr	1kbi	A	34	77.52312	77.50752	-0.0156	0.054589211	0.042954825	0.068596647
P00175	115	D	E	chr13	166964	G	T	CYB2	missense_variant	c.345C>A	p.Asp115Glu	aspartic acid	Asp	glutamic acid	Glu	1kbi	A	35	77.25994	79.0569	1.79696	0.021858133	0.063773701	0.062662094
P00175	116	L	L	chr13	166961	T	C	CYB2	synonymous_variant	c.348A>G	p.Leu116Leu	leucine	Leu	leucine	Leu	1kbi	A	36	77.592	77.5863	-0.0057	0.008962422	0.000484768	0.008873556
P00175	116	L	L	chr13	166963	A	G	CYB2	synonymous_variant	c.346T>C	p.Leu116Leu	leucine	Leu	leucine	Leu	1kbi	A	36	77.592	77.5863	-0.0057	0.008962422	0.000484768	0.008873556
P00175	117	T	T	chr13	166958	C	A	CYB2	synonymous_variant	c.351G>T	p.Thr117Thr	threonine	Thr	threonine	Thr	1kbi	A	37	77.26764	77.25874	-0.0089	0.011234011	0.004040173	0.012982103
P00175	120	L	L	chr13	166951	G	A	CYB2	synonymous_variant	c.358C>T	p.Leu120Leu	leucine	Leu	leucine	Leu	1kbi	A	40	77.7887	77.7887	0	0	0	0
P00175	124	P	P	chr13	166937	T	A	CYB2	synonymous_variant	c.372A>T	p.Pro124Pro	proline	Pro	proline	Pro	1kbi	A	44	77.783	77.77906	-0.00394	0.002945335	0.001252198	0.001985699
P00175	126	G	G	chr13	166931	C	T	CYB2	synonymous_variant	c.378G>A	p.Gly126Gly	glycine	Gly	glycine	Gly	1kbi	A	46	77.7887	77.7887	0	0	0	0
P00175	131	K	K	chr13	166916	C	T	CYB2	synonymous_variant	c.393G>A	p.Lys131Lys	lysine	Lys	lysine	Lys	1kbi	A	51	77.7887	77.7882	-0.0005	0	0	0
P00175	132	F	F	chr13	166913	A	G	CYB2	synonymous_variant	c.396T>C	p.Phe132Phe	phenylalanine	Phe	phenylalanine	Phe	1kbi	A	52	77.78202	77.7711	-0.01092	0.007226825	0.015872303	0.015184762
P00175	132	F	V	chr13	166915	A	C	CYB2	missense_variant	c.394T>G	p.Phe132Val	phenylalanine	Phe	valine	Val	1kbi	A	52	77.75896	78.97832	1.21936	0.004740042	0.000376829	0.005005297
P00175	133	N	N	chr13	166910	G	A	CYB2	synonymous_variant	c.399C>T	p.Asn133Asn	asparagine	Asn	asparagine	Asn	1kbi	A	53	77.75658	77.73718	-0.0194	0.012266499	0.012066358	0.009564518
P00175	135	G	G	chr13	166904	C	G	CYB2	synonymous_variant	c.405G>C	p.Gly135Gly	glycine	Gly	glycine	Gly	1kbi	A	55	79.28642	79.28642	0	0.000531037	0.000531037	0
P00175	137	D	D	chr13	166898	A	G	CYB2	synonymous_variant	c.411T>C	p.Asp137Asp	aspartic acid	Asp	aspartic acid	Asp	1kbi	A	57	79.23	79.22364	-0.00636	0.018112427	0.022893733	0.028004517
P00175	139	T	T	chr13	166892	A	G	CYB2	synonymous_variant	c.417T>C	p.Thr139Thr	threonine	Thr	threonine	Thr	1kbi	A	59	79.28482	79.28488	6.00E-05	0.003256839	0.003246075	0.000114018
P00175	145	L	L	chr13	166876	G	A	CYB2	synonymous_variant	c.433C>T	p.Leu145Leu	leucine	Leu	leucine	Leu	1kbi	A	65	79.23574	79.23296	-0.00278	0.010849562	0.013410183	0.002937176
P00175	147	A	A	chr13	166868	A	T	CYB2	synonymous_variant	c.441T>A	p.Ala147Ala	alanine	Ala	alanine	Ala	1kbi	A	67	79.3094	79.3094	0	0	0	0
P00175	154	Y	Y	chr13	166847	A	G	CYB2	synonymous_variant	c.462T>C	p.Tyr154Tyr	tyrosine	Tyr	tyrosine	Tyr	1kbi	A	74	79.09078	79.06216	-0.02862	0.015810977	0.005652256	0.013443474
P00175	157	P	P	chr13	166838	G	A	CYB2	synonymous_variant	c.471C>T	p.Pro157Pro	proline	Pro	proline	Pro	1kbi	A	77	79.30928	79.306	-0.00328	0.000268328	0.001736376	0.001782414
P00175	161	L	L	chr13	166826	C	T	CYB2	synonymous_variant	c.483G>A	p.Leu161Leu	leucine	Leu	leucine	Leu	1kbi	A	81	79.3094	79.30454	-0.00486	0	0.02214019	0.02214019
P00175	162	G	G	chr13	166823	A	G	CYB2	synonymous_variant	c.486T>C	p.Gly162Gly	glycine	Gly	glycine	Gly	1kbi	A	82	79.3094	79.3094	0	0	0	0
P00175	162	G	S	chr13	166825	C	T	CYB2	missense_variant	c.484G>A	p.Gly162Ser	glycine	Gly	serine	Ser	1kbi	A	82	79.2559	85.6992	6.4433	0.007190271	0.02185978	0.018098204
P00175	175	P	P	chr13	166784	A	G	CYB2	synonymous_variant	c.525T>C	p.Pro175Pro	proline	Pro	proline	Pro	1kbi	A	95	79.3092	79.30878	-0.00042	0.00034641	0.000277489	0.000408656
P00175	175	P	S	chr13	166786	G	A	CYB2	missense_variant	c.523C>T	p.Pro175Ser	proline	Pro	serine	Ser	1kbi	A	95	79.28584	80.0869	0.80106	0.000978775	0.002003746	0.001062073
P00175	178	A	A	chr13	166775	A	G	CYB2	synonymous_variant	c.534T>C	p.Ala178Ala	alanine	Ala	alanine	Ala	1kbi	A	98	79.3094	79.3094	0	0	0	0
P00175	179	P	P	chr13	166772	A	G	CYB2	synonymous_variant	c.537T>C	p.Pro179Pro	proline	Pro	proline	Pro	1kbi	A	99	79.30946	79.2725	-0.03696	5.48E-05	0.009828784	0.009781513
P00175	180	G	G	chr13	166769	A	G	CYB2	synonymous_variant	c.540T>C	p.Gly180Gly	glycine	Gly	glycine	Gly	1kbi	A	100	79.3094	79.3094	0	0	0	0
P00175	182	T	T	chr13	166763	A	G	CYB2	synonymous_variant	c.546T>C	p.Thr182Thr	threonine	Thr	threonine	Thr	1kbi	A	102	79.18638	79.16864	-0.01774	0.009017871	0.002557929	0.010825803
P00175	189	K	K	chr13	166742	T	C	CYB2	synonymous_variant	c.567A>G	p.Lys189Lys	lysine	Lys	lysine	Lys	1kbi	A	109	79.30248	79.28436	-0.01812	0.00803038	0.010410475	0.014422448
P00175	191	Q	H	chr13	166736	T	A	CYB2	missense_variant	c.573A>T	p.Gln191His	glutamine	Gln	histidine	His	1kbi	A	111	79.3094	79.81278	0.50338	0	0.002703146	0.002703146
P00175	192	L	L	chr13	166735	G	A	CYB2	synonymous_variant	c.574C>T	p.Leu192Leu	leucine	Leu	leucine	Leu	1kbi	A	112	79.3094	79.30928	-0.00012	0	0.000268328	0.000268328
P00175	194	S	S	chr13	166727	C	T	CYB2	synonymous_variant	c.582G>A	p.Ser194Ser	serine	Ser	serine	Ser	1kbi	A	114	79.3094	79.30978	0.00038	0	0.000356371	0.000356371
P00175	194	S	T	chr13	166729	A	T	CYB2	missense_variant	c.580T>A	p.Ser194Thr	serine	Ser	threonine	Thr	1kbi	A	114	79.3094	79.7443	0.4349	0	0.002642915	0.002642915
P00175	196	L	L	chr13	166721	T	G	CYB2	synonymous_variant	c.588A>C	p.Leu196Leu	leucine	Leu	leucine	Leu	1kbi	A	116	79.057	79.03678	-0.02022	0.018046191	0.015840202	0.020910811
P00175	200	D	D	chr13	166709	A	G	CYB2	synonymous_variant	c.600T>C	p.Asp200Asp	aspartic acid	Asp	aspartic acid	Asp	1kbi	A	120	79.30186	79.29806	-0.0038	0.006353188	0.006354369	0.002639129
P00175	202	I	I	chr13	166703	A	G	CYB2	synonymous_variant	c.606T>C	p.Ile202Ile	isoleucine	Ile	isoleucine	Ile	1kbi	A	122	79.28814	79.2731	-0.01504	0.018756546	0.005238798	0.019604923
P00175	202	I	V	chr13	166705	T	C	CYB2	missense_variant	c.604A>G	p.Ile202Val	isoleucine	Ile	valine	Val	1kbi	A	122	79.22704	80.27582	1.04878	0.005864128	0.023970336	0.027261181
P00175	203	I	I	chr13	166700	A	G	CYB2	synonymous_variant	c.609T>C	p.Ile203Ile	isoleucine	Ile	isoleucine	Ile	1kbi	A	123	79.30738	79.3061	-0.00128	0.001370036	0.00128841	0.000864292
P00175	208	F	F	chr13	166685	A	G	CYB2	synonymous_variant	c.624T>C	p.Phe208Phe	phenylalanine	Phe	phenylalanine	Phe	1kbi	A	128	79.18106	79.15948	-0.02158	0.013361624	0.004983673	0.012616339
P00175	209	E	A	chr13	166683	T	G	CYB2	missense_variant	c.626A>C	p.Glu209Ala	glutamic acid	Glu	alanine	Ala	1kbi	A	129	78.13386	79.00712	0.87326	0.634721658	0.617681914	0.342736208
P00175	212	A	S	chr13	166675	C	A	CYB2	missense_variant	c.634G>T	p.Ala212Ser	alanine	Ala	serine	Ser	1kbi	A	132	79.3094	79.90102	0.59162	0	4.47E-05	4.47E-05
P00175	220	A	A	chr13	166649	C	T	CYB2	synonymous_variant	c.660G>A	p.Ala220Ala	alanine	Ala	alanine	Ala	1kbi	A	140	79.3094	79.3094	0	0	0	0
P00175	222	A	A	chr13	166643	G	A	CYB2	synonymous_variant	c.666C>T	p.Ala222Ala	alanine	Ala	alanine	Ala	1kbi	A	142	79.3094	79.3094	0	0	0	0
P00175	225	S	S	chr13	166634	G	C	CYB2	synonymous_variant	c.675C>G	p.Ser225Ser	serine	Ser	serine	Ser	1kbi	A	145	79.23046	79.18484	-0.04562	0.029697609	0.003337364	0.027581008
P00175	227	G	D	chr13	166629	C	T	CYB2	missense_variant	c.680G>A	p.Gly227Asp	glycine	Gly	aspartic acid	Asp	1kbi	A	147	78.2427	91.81228	13.56958	0.563853221	0.731594431	0.847864056
P00175	228	A	T	chr13	166627	C	T	CYB2	missense_variant	c.682G>A	p.Ala228Thr	alanine	Ala	threonine	Thr	1kbi	A	148	79.3094	79.08612	-0.22328	0	0.001645296	0.001645296
P00175	230	D	D	chr13	166619	G	A	CYB2	synonymous_variant	c.690C>T	p.Asp230Asp	aspartic acid	Asp	aspartic acid	Asp	1kbi	A	150	79.3094	79.2856	-0.0238	0	0.002167948	0.002167948
P00175	233	T	T	chr13	166610	A	T	CYB2	synonymous_variant	c.699T>A	p.Thr233Thr	threonine	Thr	threonine	Thr	1kbi	A	153	79.05284	79.02588	-0.02696	0.102493649	0.163770913	0.17856011
P00175	234	H	H	chr13	166607	G	A	CYB2	synonymous_variant	c.702C>T	p.His234His	histidine	His	histidine	His	1kbi	A	154	79.21632	79.20488	-0.01144	0.008427752	0.019835751	0.025778344
P00175	240	A	A	chr13	166589	A	C	CYB2	synonymous_variant	c.720T>G	p.Ala240Ala	alanine	Ala	alanine	Ala	1kbi	A	160	79.3094	79.3094	0	0	0	0
P00175	243	R	S	chr13	166580	C	A	CYB2	missense_variant	c.729G>T	p.Arg243Ser	arginine	Arg	serine	Ser	1kbi	A	163	78.86932	79.16478	0.29546	0.240254806	0.183707205	0.092495773
P00175	248	P	P	chr13	166565	T	C	CYB2	synonymous_variant	c.744A>G	p.Pro248Pro	proline	Pro	proline	Pro	1kbi	A	168	79.28364	79.23982	-0.04382	0.02802308	0.008512168	0.025269982
P00175	249	K	R	chr13	166563	T	C	CYB2	missense_variant	c.746A>G	p.Lys249Arg	lysine	Lys	arginine	Arg	1kbi	A	169	79.30926	78.16514	-1.14412	0.00031305	0.12818283	0.12817838
P00175	251	L	L	chr13	166556	A	G	CYB2	synonymous_variant	c.753T>C	p.Leu251Leu	leucine	Leu	leucine	Leu	1kbi	A	171	79.3094	79.30104	-0.00836	0	0.000808084	0.000808084
P00175	252	V	V	chr13	166553	T	G	CYB2	synonymous_variant	c.756A>C	p.Val252Val	valine	Val	valine	Val	1kbi	A	172	79.3094	79.3102	0.0008	0	0.001815213	0.001815213
P00175	253	D	N	chr13	166552	C	T	CYB2	missense_variant	c.757G>A	p.Asp253Asn	aspartic acid	Asp	asparagine	Asn	1kbi	A	173	79.30914	80.51756	1.20842	0.000581378	0.04341927	0.043789405
P00175	258	D	N	chr13	166537	C	T	CYB2	missense_variant	c.772G>A	p.Asp258Asn	aspartic acid	Asp	asparagine	Asn	1kbi	A	178	77.56892	78.46666	0.89774	0.010512944	0.004567603	0.011245799
P00175	262	D	E	chr13	166523	G	C	CYB2	missense_variant	c.786C>G	p.Asp262Glu	aspartic acid	Asp	glutamic acid	Glu	1kbi	A	182	79.00496	78.04908	-0.95588	0.03552447	0.150983433	0.156706595
P00175	273	Y	Y	chr13	166490	G	A	CYB2	synonymous_variant	c.819C>T	p.Tyr273Tyr	tyrosine	Tyr	tyrosine	Tyr	1kbi	A	193	79.30676	79.2914	-0.01536	0.004024053	0.003606938	0.002200682
P00175	274	V	V	chr13	166487	C	T	CYB2	synonymous_variant	c.822G>A	p.Val274Val	valine	Val	valine	Val	1kbi	A	194	79.3094	79.30998	0.00058	0	0.000481664	0.000481664
P00175	276	A	A	chr13	166481	A	G	CYB2	synonymous_variant	c.828T>C	p.Ala276Ala	alanine	Ala	alanine	Ala	1kbi	A	196	79.3094	79.3094	0	0	0	0
P00175	276	A	V	chr13	166482	G	A	CYB2	missense_variant	c.827C>T	p.Ala276Val	alanine	Ala	valine	Val	1kbi	A	196	79.09148	82.08372	2.99224	0.034918648	0.004328626	0.038777996
P00175	286	L	F	chr13	166451	T	A	CYB2	missense_variant	c.858A>T	p.Leu286Phe	leucine	Leu	phenylalanine	Phe	1kbi	A	206	79.18818	79.34174	0.15356	0.208975817	0.235787018	0.048480852
P00175	289	E	E	chr13	166442	T	C	CYB2	synonymous_variant	c.867A>G	p.Glu289Glu	glutamic acid	Glu	glutamic acid	Glu	1kbi	A	209	79.10042	79.10042	0	0.035618422	0.035618422	0
P00175	293	A	A	chr13	166430	G	A	CYB2	synonymous_variant	c.879C>T	p.Ala293Ala	alanine	Ala	alanine	Ala	1kbi	A	213	79.13242	79.13242	0	0.060061111	0.060061111	0
P00175	303	V	V	chr13	166400	G	A	CYB2	synonymous_variant	c.909C>T	p.Val303Val	valine	Val	valine	Val	1kbi	A	223	79.11288	79.11612	0.00324	0.032271458	0.032858439	0.003280701
P00175	312	S	S	chr13	166373	T	A	CYB2	synonymous_variant	c.936A>T	p.Ser312Ser	serine	Ser	serine	Ser	1kbi	A	232	79.1015	79.13222	0.03072	0.049175756	0.065292703	0.025220864
P00175	314	S	S	chr13	166367	G	T	CYB2	synonymous_variant	c.942C>A	p.Ser314Ser	serine	Ser	serine	Ser	1kbi	A	234	79.05318	79.05204	-0.00114	0.005024639	0.002936495	0.002331952
P00175	315	P	P	chr13	166364	A	G	CYB2	synonymous_variant	c.945T>C	p.Pro315Pro	proline	Pro	proline	Pro	1kbi	A	235	79.08496	79.08222	-0.00274	0.00644461	0.006534677	0.000694982
P00175	320	E	E	chr13	166349	T	C	CYB2	synonymous_variant	c.960A>G	p.Glu320Glu	glutamic acid	Glu	glutamic acid	Glu	1kbi	A	240	79.3094	79.3093	-0.0001	0	0	0
P00175	322	A	A	chr13	166343	T	C	CYB2	synonymous_variant	c.966A>G	p.Ala322Ala	alanine	Ala	alanine	Ala	1kbi	A	242	79.3094	79.3094	0	0	0	0
P00175	328	I	V	chr13	166327	T	C	CYB2	missense_variant	c.982A>G	p.Ile328Val	isoleucine	Ile	valine	Val	1kbi	A	248	78.72196	79.49178	0.76982	0.026097375	0.018930055	0.028771462
P00175	333	L	L	chr13	166310	T	C	CYB2	synonymous_variant	c.999A>G	p.Leu333Leu	leucine	Leu	leucine	Leu	1kbi	A	253	78.8003	78.6986	-0.1017	0.07466763	0.032314161	0.085178284
P00175	335	V	V	chr13	166304	A	G	CYB2	synonymous_variant	c.1005T>C	p.Val335Val	valine	Val	valine	Val	1kbi	A	255	79.30632	79.27402	-0.0323	0.006032578	0.009483248	0.013978913
P00175	336	N	N	chr13	166301	G	A	CYB2	synonymous_variant	c.1008C>T	p.Asn336Asn	asparagine	Asn	asparagine	Asn	1kbi	A	256	79.30784	79.30406	-0.00378	0.003488266	0.005852179	0.003500286
P00175	336	N	S	chr13	166302	T	C	CYB2	missense_variant	c.1007A>G	p.Asn336Ser	asparagine	Asn	serine	Ser	1kbi	A	256	78.89138	79.4805	0.58912	0.005946596	0.0057328	0.001655899
P00175	338	D	D	chr13	166295	A	G	CYB2	synonymous_variant	c.1014T>C	p.Asp338Asp	aspartic acid	Asp	aspartic acid	Asp	1kbi	A	258	78.98544	78.9749	-0.01054	0.008215108	0.000595819	0.008170863
P00175	341	I	I	chr13	166286	G	A	CYB2	synonymous_variant	c.1023C>T	p.Ile341Ile	isoleucine	Ile	isoleucine	Ile	1kbi	A	261	79.2179	79.21504	-0.00286	0.003570014	0.002494594	0.003138949
P00175	346	V	I	chr13	166273	C	T	CYB2	missense_variant	c.1036G>A	p.Val346Ile	valine	Val	isoleucine	Ile	1kbi	A	266	79.16826	78.30026	-0.868	0.023887298	0.022227191	0.023643075
P00175	347	K	E	chr13	166270	T	C	CYB2	missense_variant	c.1039A>G	p.Lys347Glu	lysine	Lys	glutamic acid	Glu	1kbi	A	267	78.90984	80.11096	1.20112	0.070669852	0.099432555	0.03747315
P00175	350	E	E	chr13	166259	T	C	CYB2	synonymous_variant	c.1050A>G	p.Glu350Glu	glutamic acid	Glu	glutamic acid	Glu	1kbi	A	270	79.00346	78.86544	-0.13802	0.054878438	0.073357024	0.079502371
P00175	351	K	K	chr13	166256	C	T	CYB2	synonymous_variant	c.1053G>A	p.Lys351Lys	lysine	Lys	lysine	Lys	1kbi	A	271	79.3094	79.3025	-0.0069	0	0	0
P00175	352	L	L	chr13	166253	C	A	CYB2	synonymous_variant	c.1056G>T	p.Leu352Leu	leucine	Leu	leucine	Leu	1kbi	A	272	79.1693	79.15364	-0.01566	0.021112082	0.016646111	0.014187248
P00175	359	V	A	chr13	166233	A	G	CYB2	missense_variant	c.1076T>C	p.Val359Ala	valine	Val	alanine	Ala	1kbi	A	279	79.18696	82.0216	2.83464	0.004978253	0	0.004978253
P00175	359	V	V	chr13	166232	G	C	CYB2	synonymous_variant	c.1077C>G	p.Val359Val	valine	Val	valine	Val	1kbi	A	279	79.19066	79.18248	-0.00818	0.00784366	0.001961377	0.008378663
P00175	366	L	L	chr13	166213	A	G	CYB2	synonymous_variant	c.1096T>C	p.Leu366Leu	leucine	Leu	leucine	Leu	1kbi	A	286	79.3094	79.29914	-0.01026	0	0.022942057	0.022942057
P00175	367	G	G	chr13	166208	A	G	CYB2	synonymous_variant	c.1101T>C	p.Gly367Gly	glycine	Gly	glycine	Gly	1kbi	A	287	79.3094	79.3094	0	0	0	0
P00175	368	Q	Q	chr13	166205	T	C	CYB2	synonymous_variant	c.1104A>G	p.Gln368Gln	glutamine	Gln	glutamine	Gln	1kbi	A	288	79.3008	79.27808	-0.02272	0.013744635	0.018227095	0.014999733
P00175	371	K	K	chr13	166196	T	C	CYB2	synonymous_variant	c.1113A>G	p.Lys371Lys	lysine	Lys	lysine	Lys	1kbi	A	291	79.30576	79.28026	-0.0255	0.005221398	0.023127213	0.020409802
P00175	374	K	R	chr13	166188	T	C	CYB2	missense_variant	c.1121A>G	p.Lys374Arg	lysine	Lys	arginine	Arg	1kbi	A	294	78.92968	79.00714	0.07746	0.347778215	0.425078937	0.095620568
P00175	377	F	F	chr13	166178	A	G	CYB2	synonymous_variant	c.1131T>C	p.Phe377Phe	phenylalanine	Phe	phenylalanine	Phe	1kbi	A	297	79.29928	79.27924	-0.02004	0.022629008	0.029954015	0.02978461
P00175	388	K	T	chr13	166146	T	G	CYB2	missense_variant	c.1163A>C	p.Lys388Thr	lysine	Lys	threonine	Thr	1kbi	A	308	79.3094	79.40566	0.09626	0	0.055375924	0.055375924
P00175	391	N	D	chr13	166138	T	C	CYB2	missense_variant	c.1171A>G	p.Asn391Asp	asparagine	Asn	aspartic acid	Asp	1kbi	A	311	79.3094	79.5781	0.2687	0	7.07E-05	7.07E-05
P00175	391	N	K	chr13	166136	A	T	CYB2	missense_variant	c.1173T>A	p.Asn391Lys	asparagine	Asn	lysine	Lys	1kbi	A	311	79.3086	79.26836	-0.04024	0.000930054	0.010606036	0.010314213
P00175	397	G	G	chr13	166118	A	C	CYB2	synonymous_variant	c.1191T>G	p.Gly397Gly	glycine	Gly	glycine	Gly	1kbi	A	317	79.3094	79.3094	0	0	0	0
P00175	398	A	D	chr13	166116	G	T	CYB2	missense_variant	c.1193C>A	p.Ala398Asp	alanine	Ala	aspartic acid	Asp	1kbi	A	318	79.3094	79.4222	0.1128	0	0.007397973	0.007397973
P00175	416	E	E	chr13	166061	T	C	CYB2	synonymous_variant	c.1248A>G	p.Glu416Glu	glutamic acid	Glu	glutamic acid	Glu	1kbi	A	336	79.29232	79.26042	-0.0319	0.010646924	0.01787378	0.020650182
P00175	417	E	E	chr13	166058	C	T	CYB2	synonymous_variant	c.1251G>A	p.Glu417Glu	glutamic acid	Glu	glutamic acid	Glu	1kbi	A	337	79.3094	79.30694	-0.00246	0	0.005500727	0.005500727
P00175	420	K	K	chr13	166049	T	C	CYB2	synonymous_variant	c.1260A>G	p.Lys420Lys	lysine	Lys	lysine	Lys	1kbi	A	340	79.28902	79.25454	-0.03448	0.031897994	0.044973581	0.037963693
P00175	422	T	T	chr13	166043	T	A	CYB2	synonymous_variant	c.1266A>T	p.Thr422Thr	threonine	Thr	threonine	Thr	1kbi	A	342	79.26554	79.25928	-0.00626	0.006613093	4.47E-05	0.006589234
P00175	423	K	R	chr13	166041	T	C	CYB2	missense_variant	c.1268A>G	p.Lys423Arg	lysine	Lys	arginine	Arg	1kbi	A	343	78.43064	78.26562	-0.16502	0.11001024	0.22210543	0.220963395
P00175	424	L	L	chr13	166039	G	A	CYB2	synonymous_variant	c.1270C>T	p.Leu424Leu	leucine	Leu	leucine	Leu	1kbi	A	344	79.16294	79.10356	-0.05938	0.020818093	0.003795787	0.022289841
P00175	425	P	P	chr13	166034	A	G	CYB2	synonymous_variant	c.1275T>C	p.Pro425Pro	proline	Pro	proline	Pro	1kbi	A	345	79.18712	79.1789	-0.00822	0.003614831	0.002639129	0.002217431
P00175	425	P	S	chr13	166036	G	A	CYB2	missense_variant	c.1273C>T	p.Pro425Ser	proline	Pro	serine	Ser	1kbi	A	345	79.18466	81.86476	2.6801	0.003422426	0.044713063	0.041499277
P00175	426	I	I	chr13	166031	A	G	CYB2	synonymous_variant	c.1278T>C	p.Ile426Ile	isoleucine	Ile	isoleucine	Ile	1kbi	A	346	79.0115	78.98552	-0.02598	0.019890073	0.004485198	0.02335395
P00175	427	V	V	chr13	166028	A	G	CYB2	synonymous_variant	c.1281T>C	p.Val427Val	valine	Val	valine	Val	1kbi	A	347	79.21788	79.21658	-0.0013	0.002961756	0.001269646	0.002533772
P00175	428	I	L	chr13	166027	T	G	CYB2	missense_variant	c.1282A>C	p.Ile428Leu	isoleucine	Ile	leucine	Leu	1kbi	A	348	78.7869	78.72248	-0.06442	0.140442212	0.057780983	0.105743685
P00175	430	G	G	chr13	166019	A	G	CYB2	synonymous_variant	c.1290T>C	p.Gly430Gly	glycine	Gly	glycine	Gly	1kbi	A	350	79.3094	79.3094	0	0	0	0
P00175	432	Q	Q	chr13	166013	T	C	CYB2	synonymous_variant	c.1296A>G	p.Gln432Gln	glutamine	Gln	glutamine	Gln	1kbi	A	352	79.3094	79.2996	-0.0098	0	0	0
P00175	438	I	I	chr13	165995	G	A	CYB2	synonymous_variant	c.1314C>T	p.Ile438Ile	isoleucine	Ile	isoleucine	Ile	1kbi	A	358	79.3094	79.30738	-0.00202	0	0.001147606	0.001147606
P00175	442	E	Q	chr13	165985	C	G	CYB2	missense_variant	c.1324G>C	p.Glu442Gln	glutamic acid	Glu	glutamine	Gln	1kbi	A	362	79.30882	79.0278	-0.28102	0.000995992	0.009296236	0.008826211
P00175	446	S	N	chr13	165972	C	T	CYB2	missense_variant	c.1337G>A	p.Ser446Asn	serine	Ser	asparagine	Asn	1kbi	A	366	79.30918	78.2084	-1.10078	0.000438178	0.004117038	0.004141497
P00175	446	S	R	chr13	165973	T	G	CYB2	missense_variant	c.1336A>C	p.Ser446Arg	serine	Ser	arginine	Arg	1kbi	A	366	79.12414	77.7513	-1.37284	0.016879218	0.06915996	0.070059889
P00175	447	G	G	chr13	165968	C	A	CYB2	synonymous_variant	c.1341G>T	p.Gly447Gly	glycine	Gly	glycine	Gly	1kbi	A	367	79.3094	79.3094	0	0	0	0
P00175	451	S	S	chr13	165956	G	T	CYB2	synonymous_variant	c.1353C>A	p.Ser451Ser	serine	Ser	serine	Ser	1kbi	A	371	78.76696	78.61262	-0.15434	0.142831327	0.036831943	0.135736042
P00175	454	G	G	chr13	165947	A	G	CYB2	synonymous_variant	c.1362T>C	p.Gly454Gly	glycine	Gly	glycine	Gly	1kbi	A	374	79.30632	79.30632	0	0.006887089	0.006887089	0
P00175	456	R	R	chr13	165941	T	C	CYB2	synonymous_variant	c.1368A>G	p.Arg456Arg	arginine	Arg	arginine	Arg	1kbi	A	376	79.27184	79.17974	-0.0921	0.083986713	0.188858301	0.104871588
P00175	458	L	L	chr13	165935	T	C	CYB2	synonymous_variant	c.1374A>G	p.Leu458Leu	leucine	Leu	leucine	Leu	1kbi	A	378	79.3094	79.3094	0	0	0	0
P00175	465	I	V	chr13	165916	T	C	CYB2	missense_variant	c.1393A>G	p.Ile465Val	isoleucine	Ile	valine	Val	1kbi	A	385	79.1599	80.03906	0.87916	0.05373658	0.012433141	0.05868942
P00175	467	V	V	chr13	165908	G	A	CYB2	synonymous_variant	c.1401C>T	p.Val467Val	valine	Val	valine	Val	1kbi	A	387	79.30772	79.29942	-0.0083	0.002300435	0.017744915	0.018559364
P00175	468	L	L	chr13	165905	C	T	CYB2	synonymous_variant	c.1404G>A	p.Leu468Leu	leucine	Leu	leucine	Leu	1kbi	A	388	79.30524	79.30296	-0.00228	0.00580069	0.005531998	0.002794101
P00175	474	I	I	chr13	165887	G	A	CYB2	synonymous_variant	c.1422C>T	p.Ile474Ile	isoleucine	Ile	isoleucine	Ile	1kbi	A	394	79.30854	79.3075	-0.00104	0.001923018	0.002425902	0.001094532
P00175	475	L	L	chr13	165884	C	T	CYB2	synonymous_variant	c.1425G>A	p.Leu475Leu	leucine	Leu	leucine	Leu	1kbi	A	395	79.18914	79.18408	-0.00506	0.011851076	0.005827264	0.007708307
P00175	475	L	L	chr13	165886	G	A	CYB2	synonymous_variant	c.1423C>T	p.Leu475Leu	leucine	Leu	leucine	Leu	1kbi	A	395	79.18914	79.18408	-0.00506	0.011851076	0.005827264	0.007708307
P00175	477	Q	Q	chr13	165878	T	C	CYB2	synonymous_variant	c.1431A>G	p.Gln477Gln	glutamine	Gln	glutamine	Gln	1kbi	A	397	79.3094	79.3094	0	0	0	0
P00175	481	K	K	chr13	165866	C	T	CYB2	synonymous_variant	c.1443G>A	p.Lys481Lys	lysine	Lys	lysine	Lys	1kbi	A	401	79.30802	79.29968	-0.00834	0.003085774	0.011448668	0.008362894
P00175	482	D	N	chr13	165865	C	T	CYB2	missense_variant	c.1444G>A	p.Asp482Asn	aspartic acid	Asp	asparagine	Asn	1kbi	A	402	79.3094	78.86044	-0.44896	0	0.005523857	0.005523857
P00175	483	K	K	chr13	165860	C	T	CYB2	synonymous_variant	c.1449G>A	p.Lys483Lys	lysine	Lys	lysine	Lys	1kbi	A	403	79.3094	79.2904	-0.019	0	0	0
P00175	490	G	S	chr13	165841	C	T	CYB2	missense_variant	c.1468G>A	p.Gly490Ser	glycine	Gly	serine	Ser	1kbi	A	410	78.7506	84.02586	5.27526	0.307308623	0.360059235	0.082298347
P00175	505	G	G	chr13	165794	A	G	CYB2	synonymous_variant	c.1515T>C	p.Gly505Gly	glycine	Gly	glycine	Gly	1kbi	A	425	79.3094	79.3094	0	0	0	0
P00175	509	V	V	chr13	165782	A	G	CYB2	synonymous_variant	c.1527T>C	p.Val509Val	valine	Val	valine	Val	1kbi	A	429	79.26658	79.25468	-0.0119	0.011400965	0.003227538	0.011755424
P00175	515	F	F	chr13	165764	G	A	CYB2	synonymous_variant	c.1545C>T	p.Phe515Phe	phenylalanine	Phe	phenylalanine	Phe	1kbi	A	435	78.85578	78.8683	0.01252	0.023821251	0.032400617	0.02608605
P00175	516	L	L	chr13	165763	A	G	CYB2	synonymous_variant	c.1546T>C	p.Leu516Leu	leucine	Leu	leucine	Leu	1kbi	A	436	79.09492	79.10888	0.01396	0.043930707	0.044394448	0.016253092
P00175	521	C	F	chr13	165747	C	A	CYB2	missense_variant	c.1562G>T	p.Cys521Phe	cysteine	Cys	phenylalanine	Phe	1kbi	A	441	78.90782	97.0805	18.17268	0.144531543	3.583319303	3.464999194
P00175	525	N	N	chr13	165734	A	G	CYB2	synonymous_variant	c.1575T>C	p.Asn525Asn	asparagine	Asn	asparagine	Asn	1kbi	A	445	79.25926	79.22976	-0.0295	0.022045929	0.011979274	0.01590786
P00175	529	K	E	chr13	165724	T	C	CYB2	missense_variant	c.1585A>G	p.Lys529Glu	lysine	Lys	glutamic acid	Glu	1kbi	A	449	79.06146	81.9105	2.84904	0.122867441	0.078451514	0.182213729
P00175	530	A	A	chr13	165719	G	T	CYB2	synonymous_variant	c.1590C>A	p.Ala530Ala	alanine	Ala	alanine	Ala	1kbi	A	450	79.07312	79.07312	0	0.030559074	0.030559074	0
P00175	533	I	I	chr13	165710	A	G	CYB2	synonymous_variant	c.1599T>C	p.Ile533Ile	isoleucine	Ile	isoleucine	Ile	1kbi	A	453	79.01474	79.01404	-0.0007	0.063536706	0.063877249	0.000764853
P00175	542	M	T	chr13	165684	A	G	CYB2	missense_variant	c.1625T>C	p.Met542Thr	methionine	Met	threonine	Thr	1kbi	A	462	78.56672	80.71022	2.1435	0.762342175	0.718903475	0.055688374
P00175	544	L	L	chr13	165679	G	A	CYB2	synonymous_variant	c.1630C>T	p.Leu544Leu	leucine	Leu	leucine	Leu	1kbi	A	464	79.3094	79.2766	-0.0328	0	0	0
P00175	546	G	G	chr13	165671	A	C	CYB2	synonymous_variant	c.1638T>G	p.Gly546Gly	glycine	Gly	glycine	Gly	1kbi	A	466	79.3094	79.3094	0	0	0	0
P00175	547	V	A	chr13	165669	A	G	CYB2	missense_variant	c.1640T>C	p.Val547Ala	valine	Val	alanine	Ala	1kbi	A	467	79.07276	81.20414	2.13138	0.207943942	0.210153273	0.002348829
P00175	548	T	I	chr13	165666	G	A	CYB2	missense_variant	c.1643C>T	p.Thr548Ile	threonine	Thr	isoleucine	Ile	1kbi	A	468	78.62694	79.81358	1.18664	0.123942983	0.174370803	0.117822294
P00175	552	E	Q	chr13	165655	C	G	CYB2	missense_variant	c.1654G>C	p.Glu552Gln	glutamic acid	Glu	glutamine	Gln	1kbi	A	472	78.71702	79.4361	0.71908	0.232627819	0.22090275	0.154877426
P00175	556	D	G	chr13	165642	T	C	CYB2	missense_variant	c.1667A>G	p.Asp556Gly	aspartic acid	Asp	glycine	Gly	1kbi	A	476	79.30882	79.82846	0.51964	0.000605805	0.000730068	0.000194936
P00175	556	D	N	chr13	165643	C	T	CYB2	missense_variant	c.1666G>A	p.Asp556Asn	aspartic acid	Asp	asparagine	Asn	1kbi	A	476	79.3088	79.64032	0.33152	0.001341641	0.004015221	0.003448478
P00175	557	L	F	chr13	165640	G	A	CYB2	missense_variant	c.1669C>T	p.Leu557Phe	leucine	Leu	phenylalanine	Phe	1kbi	A	477	79.1016	83.35938	4.25778	0.124186694	0.231497272	0.140571946
P00175	560	L	L	chr13	165631	G	A	CYB2	synonymous_variant	c.1678C>T	p.Leu560Leu	leucine	Leu	leucine	Leu	1kbi	A	480	79.3059	79.27956	-0.02634	0.007826238	0.055813108	0.048130843
P00175	562	T	A	chr13	165625	T	C	CYB2	missense_variant	c.1684A>G	p.Thr562Ala	threonine	Thr	alanine	Ala	1kbi	A	482	79.28816	79.54162	0.25346	0.009960823	0.014579163	0.020895645
P00175	564	K	R	chr13	165618	T	C	CYB2	missense_variant	c.1691A>G	p.Lys564Arg	lysine	Lys	arginine	Arg	1kbi	A	484	79.26386	79.2456	-0.01826	0.101830536	0.097551397	0.098411244
P00175	568	V	V	chr13	165605	A	G	CYB2	synonymous_variant	c.1704T>C	p.Val568Val	valine	Val	valine	Val	1kbi	A	488	79.30938	79.30938	0	4.47E-05	4.47E-05	0
P00175	569	G	G	chr13	165602	T	A	CYB2	synonymous_variant	c.1707A>T	p.Gly569Gly	glycine	Gly	glycine	Gly	1kbi	A	489	79.3094	79.3094	0	0	0	0
P00175	570	V	V	chr13	165599	T	C	CYB2	synonymous_variant	c.1710A>G	p.Val570Val	valine	Val	valine	Val	1kbi	A	490	79.3082	79.30778	-0.00042	0.000367423	4.47E-05	0.000389872
P00175	573	D	G	chr13	165591	T	C	CYB2	missense_variant	c.1718A>G	p.Asp573Gly	aspartic acid	Asp	glycine	Gly	1kbi	A	493	79.28708	81.28376	1.99668	0.015980519	0.017025951	0.002816381
P00175	579	V	I	chr13	165574	C	T	CYB2	missense_variant	c.1735G>A	p.Val579Ile	valine	Val	isoleucine	Ile	1kbi	A	499	79.27746	78.77282	-0.50464	0.00902624	0.009151885	0.002750091
P00175	579	V	V	chr13	165572	A	C	CYB2	synonymous_variant	c.1737T>G	p.Val579Val	valine	Val	valine	Val	1kbi	A	499	79.30938	79.30944	6.00E-05	4.47E-05	0.000114018	8.94E-05
P00175	581	E	V	chr13	165567	T	A	CYB2	missense_variant	c.1742A>T	p.Glu581Val	glutamic acid	Glu	valine	Val	1kbi	A	501	79.3094	79.2355	-0.0739	0	0	0
P00175	586	T	A	chr13	165553	T	C	CYB2	missense_variant	c.1756A>G	p.Thr586Ala	threonine	Thr	alanine	Ala	1kbi	A	506	79.3094	78.8949	-0.4145	0	0	0
P00330	3	I	I	chr15	160586	G	A	ADH1	synonymous_variant	c.9C>T	p.Ile3Ile	isoleucine	Ile	isoleucine	Ile	4w6z	B	2	34.9136	34.91216	-0.00144	0.001328533	0.00121161	0.001537205
P00330	3	I	L	chr15	160588	T	G	ADH1	missense_variant	c.7A>C	p.Ile3Leu	isoleucine	Ile	leucine	Leu	4w6z	B	2	34.52316	34.0111	-0.51206	0.029553562	0.04295096	0.035254404
P00330	4	P	P	chr15	160583	T	A	ADH1	synonymous_variant	c.12A>T	p.Pro4Pro	proline	Pro	proline	Pro	4w6z	B	3	34.9131	34.91104	-0.00206	0.002063977	0.001087658	0.002478508
P00330	5	E	E	chr15	160580	T	C	ADH1	synonymous_variant	c.15A>G	p.Glu5Glu	glutamic acid	Glu	glutamic acid	Glu	4w6z	B	4	34.88976	34.68404	-0.20572	0.032119433	0.134495308	0.118825216
P00330	9	G	A	chr15	160569	C	G	ADH1	missense_variant	c.26G>C	p.Gly9Ala	glycine	Gly	alanine	Ala	4w6z	B	8	34.9216	36.36632	1.44472	0.002083267	0.04596082	0.04410178
P00330	9	G	G	chr15	160568	A	G	ADH1	synonymous_variant	c.27T>C	p.Gly9Gly	glycine	Gly	glycine	Gly	4w6z	B	8	34.9251	34.9251	0	0	0	0
P00330	10	V	I	chr15	160567	C	T	ADH1	missense_variant	c.28G>A	p.Val10Ile	valine	Val	isoleucine	Ile	4w6z	B	9	34.92054	35.23026	0.30972	0.007795383	0.018811911	0.017997555
P00330	11	I	I	chr15	160562	G	A	ADH1	synonymous_variant	c.33C>T	p.Ile11Ile	isoleucine	Ile	isoleucine	Ile	4w6z	B	10	34.774	34.76078	-0.01322	0.031330097	0.024757464	0.039903471
P00330	14	E	E	chr15	160553	T	C	ADH1	synonymous_variant	c.42A>G	p.Glu14Glu	glutamic acid	Glu	glutamic acid	Glu	4w6z	B	13	34.92196	34.91456	-0.0074	0.003890758	0.011757253	0.012801562
P00330	16	H	N	chr15	160549	G	T	ADH1	missense_variant	c.46C>A	p.His16Asn	histidine	His	asparagine	Asn	4w6z	B	15	34.84596	35.70654	0.86058	0.103483081	0.10411327	0.17530899
P00330	25	P	P	chr15	160520	T	C	ADH1	synonymous_variant	c.75A>G	p.Pro25Pro	proline	Pro	proline	Pro	4w6z	B	24	34.92092	34.92028	-0.00064	0.001251799	0.001267675	0.000589915
P00330	26	V	V	chr15	160517	A	G	ADH1	synonymous_variant	c.78T>C	p.Val26Val	valine	Val	valine	Val	4w6z	B	25	34.77488	34.77458	-0.0003	0.000920326	0.000286356	0.000911043
P00330	28	K	K	chr15	160511	C	T	ADH1	synonymous_variant	c.84G>A	p.Lys28Lys	lysine	Lys	lysine	Lys	4w6z	B	27	34.89424	34.85106	-0.04318	0.029684811	0.045998293	0.05189342
P00330	31	A	A	chr15	160502	G	A	ADH1	synonymous_variant	c.93C>T	p.Ala31Ala	alanine	Ala	alanine	Ala	4w6z	B	30	34.9251	34.9251	0	0	0	0
P00330	35	L	L	chr15	160490	C	T	ADH1	synonymous_variant	c.105G>A	p.Leu35Leu	leucine	Leu	leucine	Leu	4w6z	B	34	34.7199	34.70126	-0.01864	0.018533483	0.004540705	0.017823384
P00330	36	I	I	chr15	160487	G	A	ADH1	synonymous_variant	c.108C>T	p.Ile36Ile	isoleucine	Ile	isoleucine	Ile	4w6z	B	35	34.75512	34.73486	-0.02026	0.042409044	0.021729312	0.054866729
P00330	37	N	N	chr15	160484	G	A	ADH1	synonymous_variant	c.111C>T	p.Asn37Asn	asparagine	Asn	asparagine	Asn	4w6z	B	36	34.39146	34.38112	-0.01034	0.008690685	0.011056084	0.007307051
P00330	38	V	V	chr15	160481	A	G	ADH1	synonymous_variant	c.114T>C	p.Val38Val	valine	Val	valine	Val	4w6z	B	37	34.89826	34.8982	-6.00E-05	8.94E-05	0	8.94E-05
P00330	39	K	K	chr15	160478	T	C	ADH1	synonymous_variant	c.117A>G	p.Lys39Lys	lysine	Lys	lysine	Lys	4w6z	B	38	34.84188	34.81266	-0.02922	0.020269608	0.034374525	0.034578635
P00330	40	Y	Y	chr15	160475	G	A	ADH1	synonymous_variant	c.120C>T	p.Tyr40Tyr	tyrosine	Tyr	tyrosine	Tyr	4w6z	B	39	34.8469	34.83324	-0.01366	0.022078383	0.023626955	0.024050114
P00330	41	S	S	chr15	160472	A	G	ADH1	synonymous_variant	c.123T>C	p.Ser41Ser	serine	Ser	serine	Ser	4w6z	B	40	34.07844	34.07586	-0.00258	0.002726353	0.000240832	0.002648962
P00330	44	C	C	chr15	160463	A	G	ADH1	synonymous_variant	c.132T>C	p.Cys44Cys	cysteine	Cys	cysteine	Cys	4w6z	B	43	34.92292	34.92292	0	0.004874628	0.004874628	0
P00330	46	T	T	chr15	160457	A	G	ADH1	synonymous_variant	c.138T>C	p.Thr46Thr	threonine	Thr	threonine	Thr	4w6z	B	45	34.9251	34.9278	0.0027	0	0.002629639	0.002629639
P00330	47	D	D	chr15	160454	G	A	ADH1	synonymous_variant	c.141C>T	p.Asp47Asp	aspartic acid	Asp	aspartic acid	Asp	4w6z	B	46	34.9251	34.9251	0	0	0	0
P00330	52	H	H	chr15	160439	G	A	ADH1	synonymous_variant	c.156C>T	p.His52His	histidine	His	histidine	His	4w6z	B	51	34.9251	34.92904	0.00394	0	0.012225915	0.012225915
P00330	52	H	R	chr15	160440	T	C	ADH1	missense_variant	c.155A>G	p.His52Arg	histidine	His	arginine	Arg	4w6z	B	51	34.9111	35.39552	0.48442	0.019112431	0.526857141	0.519306
P00330	56	P	A	chr15	160429	G	C	ADH1	missense_variant	c.166C>G	p.Pro56Ala	proline	Pro	alanine	Ala	4w6z	B	55	34.91774	35.9672	1.04946	0.000665582	0	0.000665582
P00330	56	P	P	chr15	160427	T	A	ADH1	synonymous_variant	c.168A>T	p.Pro56Pro	proline	Pro	proline	Pro	4w6z	B	55	34.91904	34.91624	-0.0028	0.002660451	0.000942338	0.002428992
P00330	59	V	A	chr15	160419	A	G	ADH1	missense_variant	c.176T>C	p.Val59Ala	valine	Val	alanine	Ala	4w6z	B	58	34.30624	35.27424	0.968	0.091029243	0.094403618	0.021858294
P00330	59	V	I	chr15	160420	C	T	ADH1	missense_variant	c.175G>A	p.Val59Ile	valine	Val	isoleucine	Ile	4w6z	B	58	34.92406	34.54688	-0.37718	0.001001499	0.003355145	0.003249154
P00330	61	L	L	chr15	160412	T	C	ADH1	synonymous_variant	c.183A>G	p.Leu61Leu	leucine	Leu	leucine	Leu	4w6z	B	60	34.32336	34.28392	-0.03944	0.068053714	0.068215519	0.085748195
P00330	61	L	L	chr15	160414	G	A	ADH1	synonymous_variant	c.181C>T	p.Leu61Leu	leucine	Leu	leucine	Leu	4w6z	B	60	34.32336	34.28392	-0.03944	0.068053714	0.068215519	0.085748195
P00330	63	L	L	chr15	160406	T	C	ADH1	synonymous_variant	c.189A>G	p.Leu63Leu	leucine	Leu	leucine	Leu	4w6z	B	62	34.86	34.83128	-0.02872	0.019595408	0.015872681	0.020878027
P00330	63	L	L	chr15	160408	A	G	ADH1	synonymous_variant	c.187T>C	p.Leu63Leu	leucine	Leu	leucine	Leu	4w6z	B	62	34.86	34.83128	-0.02872	0.019595408	0.015872681	0.020878027
P00330	64	V	V	chr15	160403	G	A	ADH1	synonymous_variant	c.192C>T	p.Val64Val	valine	Val	valine	Val	4w6z	B	63	34.81382	34.80304	-0.01078	0.00967197	0.004032121	0.009583945
P00330	65	G	G	chr15	160400	A	G	ADH1	synonymous_variant	c.195T>C	p.Gly65Gly	glycine	Gly	glycine	Gly	4w6z	B	64	34.9251	34.9251	0	0	0	0
P00330	66	G	G	chr15	160397	A	C	ADH1	synonymous_variant	c.198T>G	p.Gly66Gly	glycine	Gly	glycine	Gly	4w6z	B	65	34.9251	34.9251	0	0	0	0
P00330	70	A	A	chr15	160385	G	A	ADH1	synonymous_variant	c.210C>T	p.Ala70Ala	alanine	Ala	alanine	Ala	4w6z	B	69	34.9251	34.9251	0	0	0	0
P00330	71	G	G	chr15	160382	A	C	ADH1	synonymous_variant	c.213T>G	p.Gly71Gly	glycine	Gly	glycine	Gly	4w6z	B	70	34.9251	34.9251	0	0	0	0
P00330	72	V	I	chr15	160381	C	T	ADH1	missense_variant	c.214G>A	p.Val72Ile	valine	Val	isoleucine	Ile	4w6z	B	71	34.9251	34.05138	-0.87372	0	0.027629821	0.027629821
P00330	81	K	R	chr15	160353	T	C	ADH1	missense_variant	c.242A>G	p.Lys81Arg	lysine	Lys	arginine	Arg	4w6z	B	80	34.86976	34.34288	-0.52688	0.062129767	0.190352245	0.151915032
P00330	82	G	G	chr15	160349	G	A	ADH1	synonymous_variant	c.246C>T	p.Gly82Gly	glycine	Gly	glycine	Gly	4w6z	B	81	34.9251	34.9251	0	0	0	0
P00330	84	K	N	chr15	160343	C	G	ADH1	missense_variant	c.252G>C	p.Lys84Asn	lysine	Lys	asparagine	Asn	4w6z	B	83	34.9251	35.62796	0.70286	0	0.019477757	0.019477757
P00330	84	K	Q	chr15	160345	T	G	ADH1	missense_variant	c.250A>C	p.Lys84Gln	lysine	Lys	glutamine	Gln	4w6z	B	83	34.92026	35.13342	0.21316	0.007918523	0.042368408	0.04470736
P00330	85	I	I	chr15	160340	G	A	ADH1	synonymous_variant	c.255C>T	p.Ile85Ile	isoleucine	Ile	isoleucine	Ile	4w6z	B	84	34.91712	34.90778	-0.00934	0.009451825	0.008892244	0.010516796
P00330	87	D	D	chr15	160334	G	A	ADH1	synonymous_variant	c.261C>T	p.Asp87Asp	aspartic acid	Asp	aspartic acid	Asp	4w6z	B	86	34.91006	34.90272	-0.00734	0.005965987	0.000732803	0.005461959
P00330	88	Y	N	chr15	160333	A	T	ADH1	missense_variant	c.262T>A	p.Tyr88Asn	tyrosine	Tyr	asparagine	Asn	4w6z	B	87	34.92374	36.32224	1.3985	0.003041052	0.06496182	0.063569883
P00330	89	A	V	chr15	160329	G	A	ADH1	missense_variant	c.266C>T	p.Ala89Val	alanine	Ala	valine	Val	4w6z	B	88	34.74466	36.89624	2.15158	0.023063348	0.382751242	0.400320443
P00330	91	I	I	chr15	160322	G	A	ADH1	synonymous_variant	c.273C>T	p.Ile91Ile	isoleucine	Ile	isoleucine	Ile	4w6z	B	90	34.78976	34.76354	-0.02622	0.038299386	0.035438722	0.021294765
P00330	96	G	S	chr15	160309	C	T	ADH1	missense_variant	c.286G>A	p.Gly96Ser	glycine	Gly	serine	Ser	4w6z	B	95	35.22112	36.0979	0.87678	0.051206562	0.120034016	0.123413277
P00330	97	S	S	chr15	160304	A	T	ADH1	synonymous_variant	c.291T>A	p.Ser97Ser	serine	Ser	serine	Ser	4w6z	B	96	37.90108	37.90004	-0.00104	0.000936483	5.48E-05	0.00092358
P00330	100	A	V	chr15	160296	G	A	ADH1	missense_variant	c.299C>T	p.Ala100Val	alanine	Ala	valine	Val	4w6z	B	99	38.6866	40.95492	2.26832	0.01951525	0.018938506	0.00212297
P00330	101	C	C	chr15	160292	A	G	ADH1	synonymous_variant	c.303T>C	p.Cys101Cys	cysteine	Cys	cysteine	Cys	4w6z	B	100	38.64626	38.58078	-0.06548	0.043691567	0.003204996	0.045303499
P00330	102	E	E	chr15	160289	T	C	ADH1	synonymous_variant	c.306A>G	p.Glu102Glu	glutamic acid	Glu	glutamic acid	Glu	4w6z	B	101	37.52202	37.4962	-0.02582	0.02036055	0.003877499	0.017661314
P00330	110	S	S	chr15	160265	G	A	ADH1	synonymous_variant	c.330C>T	p.Ser110Ser	serine	Ser	serine	Ser	4w6z	B	109	38.4143	38.47664	0.06234	0.135866552	0.007189089	0.134278714
P00330	114	H	H	chr15	160253	G	A	ADH1	synonymous_variant	c.342C>T	p.His114His	histidine	His	histidine	His	4w6z	B	113	38.71894	38.71664	-0.0023	0.000804984	0.000487852	0.00087178
P00330	117	L	L	chr15	160244	C	T	ADH1	synonymous_variant	c.351G>A	p.Leu117Leu	leucine	Leu	leucine	Leu	4w6z	B	116	38.60258	38.6006	-0.00198	0.006777684	0.005190376	0.002293905
P00330	121	T	T	chr15	160232	G	A	ADH1	synonymous_variant	c.363C>T	p.Thr121Thr	threonine	Thr	threonine	Thr	4w6z	B	120	38.31736	38.314	-0.00336	0.525354693	0.506733416	0.021325407
P00330	122	H	H	chr15	160229	G	A	ADH1	synonymous_variant	c.366C>T	p.His122His	histidine	His	histidine	His	4w6z	B	121	38.6275	38.60322	-0.02428	0.028679522	0.0400322	0.05731738
P00330	123	D	N	chr15	160228	C	T	ADH1	missense_variant	c.367G>A	p.Asp123Asn	aspartic acid	Asp	asparagine	Asn	4w6z	B	122	38.52928	38.90314	0.37386	0.04354454	0.010426313	0.050626307
P00330	125	S	S	chr15	160220	A	T	ADH1	synonymous_variant	c.375T>A	p.Ser125Ser	serine	Ser	serine	Ser	4w6z	B	124	38.04502	38.20666	0.16164	0.601913426	0.629070642	0.349086913
P00330	128	Q	E	chr15	160213	G	C	ADH1	missense_variant	c.382C>G	p.Gln128Glu	glutamine	Gln	glutamic acid	Glu	4w6z	B	127	38.69754	39.23258	0.53504	0.048656839	0.043549822	0.022008248
P00330	131	T	T	chr15	160202	G	A	ADH1	synonymous_variant	c.393C>T	p.Thr131Thr	threonine	Thr	threonine	Thr	4w6z	B	130	38.68566	38.68396	-0.0017	0.012956195	0.012955038	0.003115285
P00330	134	A	A	chr15	160193	A	C	ADH1	synonymous_variant	c.402T>G	p.Ala134Ala	alanine	Ala	alanine	Ala	4w6z	B	133	38.7193	38.7193	0	0	0	0
P00330	136	Q	H	chr15	160187	T	A	ADH1	missense_variant	c.408A>T	p.Gln136His	glutamine	Gln	histidine	His	4w6z	B	135	37.45684	41.8638	4.40696	0.284107503	2.691831141	2.757162249
P00330	139	H	R	chr15	160179	T	C	ADH1	missense_variant	c.416A>G	p.His139Arg	histidine	His	arginine	Arg	4w6z	B	138	38.7045	38.62324	-0.08126	0.025040367	0.069663391	0.087427616
P00330	141	P	P	chr15	160172	A	G	ADH1	synonymous_variant	c.423T>C	p.Pro141Pro	proline	Pro	proline	Pro	4w6z	B	140	38.7193	38.7193	0	0	0	0
P00330	141	P	S	chr15	160174	G	A	ADH1	missense_variant	c.421C>T	p.Pro141Ser	proline	Pro	serine	Ser	4w6z	B	140	38.71686	40.85802	2.14116	0.005456006	0.000491935	0.005947941
P00330	142	Q	E	chr15	160171	G	C	ADH1	missense_variant	c.424C>G	p.Gln142Glu	glutamine	Gln	glutamic acid	Glu	4w6z	B	141	38.7193	38.26466	-0.45464	0	0.016224149	0.016224149
P00330	142	Q	Q	chr15	160169	T	C	ADH1	synonymous_variant	c.426A>G	p.Gln142Gln	glutamine	Gln	glutamine	Gln	4w6z	B	141	38.7193	38.72546	0.00616	0	0.013774179	0.013774179
P00330	143	G	G	chr15	160166	A	C	ADH1	synonymous_variant	c.429T>G	p.Gly143Gly	glycine	Gly	glycine	Gly	4w6z	B	142	38.7193	38.7193	0	0	0	0
P00330	144	T	T	chr15	160163	G	A	ADH1	synonymous_variant	c.432C>T	p.Thr144Thr	threonine	Thr	threonine	Thr	4w6z	B	143	38.71628	38.71536	-0.00092	0.004405905	0.005778668	0.006026359
P00330	147	A	A	chr15	160154	G	A	ADH1	synonymous_variant	c.441C>T	p.Ala147Ala	alanine	Ala	alanine	Ala	4w6z	B	146	38.7193	38.7193	0	0	0	0
P00330	148	Q	E	chr15	160153	G	C	ADH1	missense_variant	c.442C>G	p.Gln148Glu	glutamine	Gln	glutamic acid	Glu	4w6z	B	147	38.42966	39.55484	1.12518	0.01851413	0.037771259	0.051755454
P00330	149	V	A	chr15	160149	A	G	ADH1	missense_variant	c.446T>C	p.Val149Ala	valine	Val	alanine	Ala	4w6z	B	148	38.69536	39.95394	1.25858	0.025679817	0.041932601	0.034214427
P00330	149	V	V	chr15	160148	G	A	ADH1	synonymous_variant	c.447C>T	p.Val149Val	valine	Val	valine	Val	4w6z	B	148	38.7193	38.7193	0	0	0	0
P00330	151	P	P	chr15	160142	G	T	ADH1	synonymous_variant	c.453C>A	p.Pro151Pro	proline	Pro	proline	Pro	4w6z	B	150	38.71894	38.71742	-0.00152	0.000804984	4.47E-05	0.000849706
P00330	152	I	I	chr15	160139	G	A	ADH1	synonymous_variant	c.456C>T	p.Ile152Ile	isoleucine	Ile	isoleucine	Ile	4w6z	B	151	38.7193	38.7176	-0.0017	0	0	0
P00330	152	I	V	chr15	160141	T	C	ADH1	missense_variant	c.454A>G	p.Ile152Val	isoleucine	Ile	valine	Val	4w6z	B	151	38.676	39.68146	1.00546	0.045232068	0.028880235	0.022794912
P00330	154	C	C	chr15	160133	A	G	ADH1	synonymous_variant	c.462T>C	p.Cys154Cys	cysteine	Cys	cysteine	Cys	4w6z	B	153	38.56142	38.47186	-0.08956	0.150231911	0.064174785	0.086434675
P00330	157	I	I	chr15	160124	G	A	ADH1	synonymous_variant	c.471C>T	p.Ile157Ile	isoleucine	Ile	isoleucine	Ile	4w6z	B	156	38.66142	38.65758	-0.00384	0.005440312	0.000878635	0.004705104
P00330	158	T	T	chr15	160121	G	A	ADH1	synonymous_variant	c.474C>T	p.Thr158Thr	threonine	Thr	threonine	Thr	4w6z	B	157	38.71758	38.71614	-0.00144	0.002943977	0.00252646	0.001976866
P00330	164	K	E	chr15	160105	T	C	ADH1	missense_variant	c.490A>G	p.Lys164Glu	lysine	Lys	glutamic acid	Glu	4w6z	B	163	38.71156	40.30198	1.59042	0.016808569	0.025691283	0.013029467
P00330	166	A	A	chr15	160097	A	G	ADH1	synonymous_variant	c.498T>C	p.Ala166Ala	alanine	Ala	alanine	Ala	4w6z	B	165	38.7193	38.7193	0	0	0	0
P00330	167	N	S	chr15	160095	T	C	ADH1	missense_variant	c.500A>G	p.Asn167Ser	asparagine	Asn	serine	Ser	4w6z	B	166	38.64918	38.87598	0.2268	0.106176419	8.37E-05	0.106192961
P00330	171	G	G	chr15	160082	A	G	ADH1	synonymous_variant	c.513T>C	p.Gly171Gly	glycine	Gly	glycine	Gly	4w6z	B	170	38.7193	38.7193	0	0	0	0
P00330	181	G	G	chr15	160052	A	G	ADH1	synonymous_variant	c.543T>C	p.Gly181Gly	glycine	Gly	glycine	Gly	4w6z	B	180	38.7193	38.7193	0	0	0	0
P00330	183	L	L	chr15	160046	T	C	ADH1	synonymous_variant	c.549A>G	p.Leu183Leu	leucine	Leu	leucine	Leu	4w6z	B	182	38.67004	38.62572	-0.04432	0.031823623	0.028914737	0.037138148
P00330	186	L	L	chr15	160037	C	T	ADH1	synonymous_variant	c.558G>A	p.Leu186Leu	leucine	Leu	leucine	Leu	4w6z	B	185	38.53606	38.52536	-0.0107	0.010946826	0.006985914	0.010170792
P00330	186	L	L	chr15	160039	A	G	ADH1	synonymous_variant	c.556T>C	p.Leu186Leu	leucine	Leu	leucine	Leu	4w6z	B	185	38.53606	38.52536	-0.0107	0.010946826	0.006985914	0.010170792
P00330	190	Y	Y	chr15	160025	G	A	ADH1	synonymous_variant	c.570C>T	p.Tyr190Tyr	tyrosine	Tyr	tyrosine	Tyr	4w6z	B	189	38.63494	38.6149	-0.02004	0.021450245	0.008070006	0.016467028
P00330	191	A	A	chr15	160022	G	A	ADH1	synonymous_variant	c.573C>T	p.Ala191Ala	alanine	Ala	alanine	Ala	4w6z	B	190	38.7193	38.7193	0	0	0	0
P00330	192	K	K	chr15	160019	C	T	ADH1	synonymous_variant	c.576G>A	p.Lys192Lys	lysine	Lys	lysine	Lys	4w6z	B	191	38.669	38.59198	-0.07702	0.042665208	0.074679261	0.08694948
P00330	192	K	R	chr15	160020	T	C	ADH1	missense_variant	c.575A>G	p.Lys192Arg	lysine	Lys	arginine	Arg	4w6z	B	191	38.6204	38.17632	-0.44408	0.02555181	0.198341239	0.200611134
P00330	193	A	A	chr15	160016	A	C	ADH1	synonymous_variant	c.579T>G	p.Ala193Ala	alanine	Ala	alanine	Ala	4w6z	B	192	38.7193	38.7193	0	0	0	0
P00330	197	R	R	chr15	160004	T	C	ADH1	synonymous_variant	c.591A>G	p.Arg197Arg	arginine	Arg	arginine	Arg	4w6z	B	196	38.43034	38.31264	-0.1177	0.344047058	0.347756104	0.182016318
P00330	198	V	V	chr15	160001	G	A	ADH1	synonymous_variant	c.594C>T	p.Val198Val	valine	Val	valine	Val	4w6z	B	197	38.51052	38.50634	-0.00418	0.009863417	0.002667021	0.007407564
P00330	199	L	L	chr15	159998	C	T	ADH1	synonymous_variant	c.597G>A	p.Leu199Leu	leucine	Leu	leucine	Leu	4w6z	B	198	38.58086	38.58088	2.00E-05	0.059946793	0.042029894	0.091608962
P00330	202	D	D	chr15	159989	G	A	ADH1	synonymous_variant	c.606C>T	p.Asp202Asp	aspartic acid	Asp	aspartic acid	Asp	4w6z	B	201	38.3653	38.35122	-0.01408	0.003984344	0.01011914	0.008694941
P00330	208	E	E	chr15	159971	T	C	ADH1	synonymous_variant	c.624A>G	p.Glu208Glu	glutamic acid	Glu	glutamic acid	Glu	4w6z	B	207	38.71332	38.70334	-0.00998	0.006472017	0.012195614	0.010642697
P00330	209	E	E	chr15	159968	T	C	ADH1	synonymous_variant	c.627A>G	p.Glu209Glu	glutamic acid	Glu	glutamic acid	Glu	4w6z	B	208	38.6714	38.65872	-0.01268	0.003355592	0.003925812	0.001986706
P00330	210	L	L	chr15	159965	T	C	ADH1	synonymous_variant	c.630A>G	p.Leu210Leu	leucine	Leu	leucine	Leu	4w6z	B	209	38.7193	38.71804	-0.00126	0	0.001689083	0.001689083
P00330	214	I	I	chr15	159953	G	A	ADH1	synonymous_variant	c.642C>T	p.Ile214Ile	isoleucine	Ile	isoleucine	Ile	4w6z	B	213	38.53042	38.50976	-0.02066	0.009323465	0.001306905	0.008274841
P00330	218	V	V	chr15	159941	G	T	ADH1	synonymous_variant	c.654C>A	p.Val218Val	valine	Val	valine	Val	4w6z	B	217	38.7193	38.72076	0.00146	0	0.004336819	0.004336819
P00330	222	F	L	chr15	159931	A	G	ADH1	missense_variant	c.664T>C	p.Phe222Leu	phenylalanine	Phe	leucine	Leu	4w6z	B	221	38.32358	37.80172	-0.52186	0.088302531	0.065281215	0.134178102
P00330	223	T	T	chr15	159926	A	G	ADH1	synonymous_variant	c.669T>C	p.Thr223Thr	threonine	Thr	threonine	Thr	4w6z	B	222	38.71914	38.71898	-0.00016	0.000167332	0.000303315	0.000357771
P00330	226	K	N	chr15	159917	C	G	ADH1	missense_variant	c.678G>C	p.Lys226Asn	lysine	Lys	asparagine	Asn	4w6z	B	225	38.57772	39.47972	0.902	0.108757354	0.062412194	0.064991653
P00330	229	V	V	chr15	159908	G	C	ADH1	synonymous_variant	c.687C>G	p.Val229Val	valine	Val	valine	Val	4w6z	B	228	38.7193	38.7195	0.0002	0	7.07E-05	7.07E-05
P00330	230	G	G	chr15	159905	A	T	ADH1	synonymous_variant	c.690T>A	p.Gly230Gly	glycine	Gly	glycine	Gly	4w6z	B	229	38.7193	38.7193	0	0	0	0
P00330	230	G	S	chr15	159907	C	T	ADH1	missense_variant	c.688G>A	p.Gly230Ser	glycine	Gly	serine	Ser	4w6z	B	229	38.68182	39.37712	0.6953	0.042622846	0.168152541	0.177669145
P00330	231	A	A	chr15	159902	A	G	ADH1	synonymous_variant	c.693T>C	p.Ala231Ala	alanine	Ala	alanine	Ala	4w6z	B	230	38.7193	38.7193	0	0	0	0
P00330	231	A	G	chr15	159903	G	C	ADH1	missense_variant	c.692C>G	p.Ala231Gly	alanine	Ala	glycine	Gly	4w6z	B	230	38.67406	39.71246	1.0384	0.082707968	0.058871581	0.028302032
P00330	233	L	L	chr15	159896	T	C	ADH1	synonymous_variant	c.699A>G	p.Leu233Leu	leucine	Leu	leucine	Leu	4w6z	B	232	38.71828	38.71828	0	0.002280789	0.002280789	0
P00330	237	D	D	chr15	159884	G	A	ADH1	synonymous_variant	c.711C>T	p.Asp237Asp	aspartic acid	Asp	aspartic acid	Asp	4w6z	B	236	38.7193	38.71696	-0.00234	0	0.002363895	0.002363895
P00330	237	D	N	chr15	159886	C	T	ADH1	missense_variant	c.709G>A	p.Asp237Asn	aspartic acid	Asp	asparagine	Asn	4w6z	B	236	38.71806	38.3623	-0.35576	0.001575754	0.134611404	0.135310838
P00330	241	H	H	chr15	159872	G	A	ADH1	synonymous_variant	c.723C>T	p.His241His	histidine	His	histidine	His	4w6z	B	240	38.67558	38.67084	-0.00474	0.023140268	0.002937346	0.024926352
P00330	244	I	V	chr15	159865	T	C	ADH1	missense_variant	c.730A>G	p.Ile244Val	isoleucine	Ile	valine	Val	4w6z	B	243	38.71038	39.48492	0.77454	0.003343202	8.37E-05	0.003298939
P00330	247	S	S	chr15	159854	G	A	ADH1	synonymous_variant	c.741C>T	p.Ser247Ser	serine	Ser	serine	Ser	4w6z	B	246	38.70034	38.69188	-0.00846	0.016043005	0.023612221	0.008517218
P00330	249	S	S	chr15	159848	G	A	ADH1	synonymous_variant	c.747C>T	p.Ser249Ser	serine	Ser	serine	Ser	4w6z	B	248	38.71744	38.68942	-0.02802	0.003478218	0.043184801	0.039762633
P00330	251	A	A	chr15	159842	G	A	ADH1	synonymous_variant	c.753C>T	p.Ala251Ala	alanine	Ala	alanine	Ala	4w6z	B	250	38.7193	38.7193	0	0	0	0
P00330	253	I	I	chr15	159836	A	G	ADH1	synonymous_variant	c.759T>C	p.Ile253Ile	isoleucine	Ile	isoleucine	Ile	4w6z	B	252	38.6934	38.67114	-0.02226	0.017747817	0.001375863	0.017668843
P00330	256	S	S	chr15	159827	A	G	ADH1	synonymous_variant	c.768T>C	p.Ser256Ser	serine	Ser	serine	Ser	4w6z	B	255	38.7193	38.72358	0.00428	0	0.005159167	0.005159167
P00330	257	T	T	chr15	159824	G	A	ADH1	synonymous_variant	c.771C>T	p.Thr257Thr	threonine	Thr	threonine	Thr	4w6z	B	256	38.62724	38.62294	-0.0043	0.006123153	0.002406865	0.00394525
P00330	259	Y	Y	chr15	159818	G	A	ADH1	synonymous_variant	c.777C>T	p.Tyr259Tyr	tyrosine	Tyr	tyrosine	Tyr	4w6z	B	258	38.543	38.53108	-0.01192	0.01968921	0.01419056	0.011443208
P00330	261	R	R	chr15	159812	T	C	ADH1	synonymous_variant	c.783A>G	p.Arg261Arg	arginine	Arg	arginine	Arg	4w6z	B	260	38.71328	38.717	0.00372	0.013461129	0	0.013461129
P00330	262	A	A	chr15	159809	A	T	ADH1	synonymous_variant	c.786T>A	p.Ala262Ala	alanine	Ala	alanine	Ala	4w6z	B	261	38.7193	38.7193	0	0	0	0
P00330	270	G	G	chr15	159785	A	G	ADH1	synonymous_variant	c.810T>C	p.Gly270Gly	glycine	Gly	glycine	Gly	4w6z	B	269	38.7193	38.7193	0	0	0	0
P00330	274	G	D	chr15	159774	C	T	ADH1	missense_variant	c.821G>A	p.Gly274Asp	glycine	Gly	aspartic acid	Asp	4w6z	B	273	38.7193	39.32362	0.60432	0	0.080047436	0.080047436
P00330	274	G	G	chr15	159773	A	G	ADH1	synonymous_variant	c.822T>C	p.Gly274Gly	glycine	Gly	glycine	Gly	4w6z	B	273	38.7193	38.7193	0	0	0	0
P00330	274	G	S	chr15	159775	C	T	ADH1	missense_variant	c.820G>A	p.Gly274Ser	glycine	Gly	serine	Ser	4w6z	B	273	38.7193	39.33588	0.61658	0	8.37E-05	8.37E-05
P00330	278	C	R	chr15	159763	A	G	ADH1	missense_variant	c.832T>C	p.Cys278Arg	cysteine	Cys	arginine	Arg	4w6z	B	277	38.66056	38.40452	-0.25604	0.045679733	0.133466614	0.166859696
P00330	286	V	A	chr15	159738	A	G	ADH1	missense_variant	c.857T>C	p.Val286Ala	valine	Val	alanine	Ala	4w6z	B	285	38.35856	39.37888	1.02032	0.077488599	0.016379621	0.092785462
P00330	288	S	S	chr15	159731	G	A	ADH1	synonymous_variant	c.864C>T	p.Ser288Ser	serine	Ser	serine	Ser	4w6z	B	287	38.7193	38.718	-0.0013	0	0	0
P00330	289	I	F	chr15	159730	T	A	ADH1	missense_variant	c.865A>T	p.Ile289Phe	isoleucine	Ile	phenylalanine	Phe	4w6z	B	288	38.49862	46.77522	8.2766	0.010925063	0.059096971	0.055776608
P00330	290	S	S	chr15	159725	A	G	ADH1	synonymous_variant	c.870T>C	p.Ser290Ser	serine	Ser	serine	Ser	4w6z	B	289	38.7193	38.7186	-0.0007	0	0.000547723	0.000547723
P00330	294	S	S	chr15	159713	A	T	ADH1	synonymous_variant	c.882T>A	p.Ser294Ser	serine	Ser	serine	Ser	4w6z	B	293	38.7193	38.71924	-6.00E-05	0	0.000114018	0.000114018
P00330	297	G	G	chr15	159704	A	G	ADH1	synonymous_variant	c.891T>C	p.Gly297Gly	glycine	Gly	glycine	Gly	4w6z	B	296	38.7193	38.7193	0	0	0	0
P00330	301	D	D	chr15	159692	G	A	ADH1	synonymous_variant	c.903C>T	p.Asp301Asp	aspartic acid	Asp	aspartic acid	Asp	4w6z	B	300	38.7192	38.71274	-0.00646	0.000223607	0.00206228	0.002095948
P00330	302	T	T	chr15	159689	G	A	ADH1	synonymous_variant	c.906C>T	p.Thr302Thr	threonine	Thr	threonine	Thr	4w6z	B	301	38.71828	38.71672	-0.00156	0.00121326	0.001435967	0.002137288
P00330	303	R	R	chr15	159686	T	C	ADH1	synonymous_variant	c.909A>G	p.Arg303Arg	arginine	Arg	arginine	Arg	4w6z	B	302	38.6769	38.66018	-0.01672	0.031644352	0.019804722	0.020856462
P00330	305	A	A	chr15	159680	A	G	ADH1	synonymous_variant	c.915T>C	p.Ala305Ala	alanine	Ala	alanine	Ala	4w6z	B	304	38.7193	38.7193	0	0	0	0
P00330	307	D	G	chr15	159675	T	C	ADH1	missense_variant	c.920A>G	p.Asp307Gly	aspartic acid	Asp	glycine	Gly	4w6z	B	306	38.7193	39.8289	1.1096	0	0	0
P00330	310	A	A	chr15	159665	G	A	ADH1	synonymous_variant	c.930C>T	p.Ala310Ala	alanine	Ala	alanine	Ala	4w6z	B	309	38.7193	38.7193	0	0	0	0
P00330	310	A	D	chr15	159666	G	T	ADH1	missense_variant	c.929C>A	p.Ala310Asp	alanine	Ala	aspartic acid	Asp	4w6z	B	309	38.7193	40.32976	1.61046	0	0.01202094	0.01202094
P00330	310	A	S	chr15	159667	C	A	ADH1	missense_variant	c.928G>T	p.Ala310Ser	alanine	Ala	serine	Ser	4w6z	B	309	38.7193	39.79248	1.07318	0	8.37E-05	8.37E-05
P00330	312	G	D	chr15	159660	C	T	ADH1	missense_variant	c.935G>A	p.Gly312Asp	glycine	Gly	aspartic acid	Asp	4w6z	B	311	38.7193	42.04482	3.32552	0	0.005080059	0.005080059
P00330	314	V	I	chr15	159655	C	T	ADH1	missense_variant	c.940G>A	p.Val314Ile	valine	Val	isoleucine	Ile	4w6z	B	313	38.61602	38.9566	0.34058	0.047062958	0.292639411	0.276660716
P00330	318	I	I	chr15	159641	G	T	ADH1	synonymous_variant	c.954C>A	p.Ile318Ile	isoleucine	Ile	isoleucine	Ile	4w6z	B	317	38.61026	38.60708	-0.00318	0.009049475	0.004184137	0.007199444
P00330	319	K	K	chr15	159638	C	T	ADH1	synonymous_variant	c.957G>A	p.Lys319Lys	lysine	Lys	lysine	Lys	4w6z	B	318	38.7189	38.70264	-0.01626	0.000894427	0.010420077	0.00952565
P00330	320	V	V	chr15	159635	A	T	ADH1	synonymous_variant	c.960T>A	p.Val320Val	valine	Val	valine	Val	4w6z	B	319	38.71922	38.71914	-8.00E-05	8.37E-05	5.48E-05	0.000109545
P00330	325	T	S	chr15	159622	T	A	ADH1	missense_variant	c.973A>T	p.Thr325Ser	threonine	Thr	serine	Ser	4w6z	B	324	38.68048	37.74274	-0.93774	0.024515852	0.007604801	0.021796284
P00330	329	I	I	chr15	159608	A	G	ADH1	synonymous_variant	c.987T>C	p.Ile329Ile	isoleucine	Ile	isoleucine	Ile	4w6z	B	328	38.4734	38.39166	-0.08174	0.070658651	0.020022687	0.065151692
P00330	329	I	V	chr15	159610	T	C	ADH1	missense_variant	c.985A>G	p.Ile329Val	isoleucine	Ile	valine	Val	4w6z	B	328	38.30078	39.20878	0.908	0.071555727	0.108519708	0.0932836
P00330	332	K	K	chr15	159599	C	T	ADH1	synonymous_variant	c.996G>A	p.Lys332Lys	lysine	Lys	lysine	Lys	4w6z	B	331	38.6401	38.60118	-0.03892	0.031927026	0.034884767	0.032497569
P00330	338	I	V	chr15	159583	T	C	ADH1	missense_variant	c.1012A>G	p.Ile338Val	isoleucine	Ile	valine	Val	4w6z	B	337	38.67728	39.65244	0.97516	0.002816381	0.001289574	0.003462369
P00330	342	Y	Y	chr15	159569	G	A	ADH1	synonymous_variant	c.1026C>T	p.Tyr342Tyr	tyrosine	Tyr	tyrosine	Tyr	4w6z	B	341	38.71554	38.71978	0.00424	0.008407616	0.015791358	0.010246121
P00330	343	V	V	chr15	159566	A	G	ADH1	synonymous_variant	c.1029T>C	p.Val343Val	valine	Val	valine	Val	4w6z	B	342	38.64538	38.64462	-0.00076	0.000597495	0.000130384	0.000572713
P00359	4	V	V	chr7	883799	A	T	TDH3	synonymous_variant	c.12T>A	p.Val4Val	valine	Val	valine	Val	3pym	B	4	-7.873486	-7.87329	0.000196	0.000892653	0.000745486	0.000520077
P00359	10	G	G	chr7	883781	A	G	TDH3	synonymous_variant	c.30T>C	p.Gly10Gly	glycine	Gly	glycine	Gly	3pym	B	10	-7.65093	-7.65093	0	0	0	0
P00359	11	R	R	chr7	883778	T	C	TDH3	synonymous_variant	c.33A>G	p.Arg11Arg	arginine	Arg	arginine	Arg	3pym	B	11	-7.65093	-7.65093	0	0	0	0
P00359	12	I	I	chr7	883775	G	A	TDH3	synonymous_variant	c.36C>T	p.Ile12Ile	isoleucine	Ile	isoleucine	Ile	3pym	B	12	-7.833958	-7.83564	-0.001682	0.011480737	0.00920813	0.009690071
P00359	16	V	V	chr7	883763	G	A	TDH3	synonymous_variant	c.48C>T	p.Val16Val	valine	Val	valine	Val	3pym	B	16	-7.861616	-7.860478	0.001138	0.002781264	0.001108454	0.002701984
P00359	17	M	L	chr7	883762	T	A	TDH3	missense_variant	c.49A>T	p.Met17Leu	methionine	Met	leucine	Leu	3pym	B	17	-7.675382	-7.588036	0.087346	0.015346512	0.022835322	0.028134752
P00359	23	R	R	chr7	883742	T	C	TDH3	synonymous_variant	c.69A>G	p.Arg23Arg	arginine	Arg	arginine	Arg	3pym	B	23	-7.65093	-7.65093	0	0	0	0
P00359	31	L	F	chr7	883718	C	G	TDH3	missense_variant	c.93G>C	p.Leu31Phe	leucine	Leu	phenylalanine	Phe	3pym	B	31	-9.13527	-2.657852	6.477418	0.221425878	0.954861526	0.936581825
P00359	31	L	V	chr7	883720	A	C	TDH3	missense_variant	c.91T>G	p.Leu31Val	leucine	Leu	valine	Val	3pym	B	31	-8.91992	-7.024536	1.895384	0.039659627	0.52188285	0.521649131
P00359	33	D	D	chr7	883712	G	A	TDH3	synonymous_variant	c.99C>T	p.Asp33Asp	aspartic acid	Asp	aspartic acid	Asp	3pym	B	33	-8.897456	-8.918564	-0.021108	0.028881779	0.013735171	0.018141333
P00359	35	F	F	chr7	883706	G	A	TDH3	synonymous_variant	c.105C>T	p.Phe35Phe	phenylalanine	Phe	phenylalanine	Phe	3pym	B	35	-7.65093	-7.658136	-0.007206	0	0.001477136	0.001477136
P00359	37	T	S	chr7	883701	G	C	TDH3	missense_variant	c.110C>G	p.Thr37Ser	threonine	Thr	serine	Ser	3pym	B	37	-8.020924	-9.083174	-1.06225	0.566346754	0.03298423	0.565991659
P00359	37	T	T	chr7	883700	G	A	TDH3	synonymous_variant	c.111C>T	p.Thr37Thr	threonine	Thr	threonine	Thr	3pym	B	37	-7.694112	-7.697484	-0.003372	0.096557887	0.104097909	0.007540021
P00359	38	N	N	chr7	883697	G	A	TDH3	synonymous_variant	c.114C>T	p.Asn38Asn	asparagine	Asn	asparagine	Asn	3pym	B	38	-7.69442	-7.69835	-0.00393	0.00298379	0.00095794	0.00328422
P00359	39	D	D	chr7	883694	G	A	TDH3	synonymous_variant	c.117C>T	p.Asp39Asp	aspartic acid	Asp	aspartic acid	Asp	3pym	B	39	-7.65093	-7.65093	0	0	0	0
P00359	40	Y	Y	chr7	883691	G	A	TDH3	synonymous_variant	c.120C>T	p.Tyr40Tyr	tyrosine	Tyr	tyrosine	Tyr	3pym	B	40	-7.65093	-7.650492	0.000438	0	0.000979398	0.000979398
P00359	51	H	H	chr7	883658	G	A	TDH3	synonymous_variant	c.153C>T	p.His51His	histidine	His	histidine	His	3pym	B	51	-7.760836	-7.768046	-0.00721	0.005334279	0.006356432	0.010851643
P00359	53	R	G	chr7	883654	T	C	TDH3	missense_variant	c.157A>G	p.Arg53Gly	arginine	Arg	glycine	Gly	3pym	B	53	-7.66067	-6.61438	1.04629	0.016580084	0	0.016580084
P00359	55	A	A	chr7	883646	A	G	TDH3	synonymous_variant	c.165T>C	p.Ala55Ala	alanine	Ala	alanine	Ala	3pym	B	55	-7.65093	-7.65093	0	0	0	0
P00359	60	H	N	chr7	883633	G	T	TDH3	missense_variant	c.178C>A	p.His60Asn	histidine	His	asparagine	Asn	3pym	B	60	-7.692626	-7.039478	0.653148	0.00676762	0.005198439	0.005606766
P00359	61	D	G	chr7	883629	T	C	TDH3	missense_variant	c.182A>G	p.Asp61Gly	aspartic acid	Asp	glycine	Gly	3pym	B	61	-7.902988	-6.381298	1.52169	0.144231277	0.062190047	0.106329752
P00359	61	D	Y	chr7	883630	C	A	TDH3	missense_variant	c.181G>T	p.Asp61Tyr	aspartic acid	Asp	tyrosine	Tyr	3pym	B	61	-7.785708	-4.94398	2.841728	0.112855323	0.025179348	0.100178802
P00359	63	K	N	chr7	883622	C	G	TDH3	missense_variant	c.189G>C	p.Lys63Asn	lysine	Lys	asparagine	Asn	3pym	B	63	-7.739476	-7.773798	-0.034322	0.030795667	0.240512715	0.223949501
P00359	65	I	I	chr7	883616	G	A	TDH3	synonymous_variant	c.195C>T	p.Ile65Ile	isoleucine	Ile	isoleucine	Ile	3pym	B	65	-7.716378	-7.718316	-0.001938	0.004862794	0.004571245	0.004152285
P00359	66	I	I	chr7	883613	A	G	TDH3	synonymous_variant	c.198T>C	p.Ile66Ile	isoleucine	Ile	isoleucine	Ile	3pym	B	66	-7.801078	-7.81472	-0.013642	0.015957038	0.007550467	0.009941792
P00359	67	V	V	chr7	883610	G	C	TDH3	synonymous_variant	c.201C>G	p.Val67Val	valine	Val	valine	Val	3pym	B	67	-7.898814	-7.899328	-0.000514	0.000934521	0.000129692	0.000977435
P00359	69	G	G	chr7	883604	A	T	TDH3	synonymous_variant	c.207T>A	p.Gly69Gly	glycine	Gly	glycine	Gly	3pym	B	69	-7.65093	-7.65093	0	0	0	0
P00359	72	I	I	chr7	883595	A	G	TDH3	synonymous_variant	c.216T>C	p.Ile72Ile	isoleucine	Ile	isoleucine	Ile	3pym	B	72	-7.65317	-7.655844	-0.002674	0.003616635	0.008116134	0.007972517
P00359	75	Y	C	chr7	883587	T	C	TDH3	missense_variant	c.224A>G	p.Tyr75Cys	tyrosine	Tyr	cysteine	Cys	3pym	B	75	-7.774982	-5.411878	2.363104	0.00860599	0.005526488	0.003174505
P00359	86	G	A	chr7	883554	C	G	TDH3	missense_variant	c.257G>C	p.Gly86Ala	glycine	Gly	alanine	Ala	3pym	B	86	-7.65093	-8.03102	-0.38009	0	0	0
P00359	88	S	F	chr7	883548	G	A	TDH3	missense_variant	c.263C>T	p.Ser88Phe	serine	Ser	phenylalanine	Phe	3pym	B	88	-7.919452	-8.378058	-0.458606	0.079636553	1.356268845	1.300439602
P00359	88	S	P	chr7	883549	A	G	TDH3	missense_variant	c.262T>C	p.Ser88Pro	serine	Ser	proline	Pro	3pym	B	88	-7.747716	-3.277706	4.47001	0.137124491	0.199210379	0.094074367
P00359	89	N	N	chr7	883544	G	A	TDH3	synonymous_variant	c.267C>T	p.Asn89Asn	asparagine	Asn	asparagine	Asn	3pym	B	89	-7.651478	-7.65093	0.000548	0.001225365	0	0.001225365
P00359	90	V	I	chr7	883543	C	T	TDH3	missense_variant	c.268G>A	p.Val90Ile	valine	Val	isoleucine	Ile	3pym	B	90	-7.804138	-8.369162	-0.565024	0.004714077	0.00243943	0.004531383
P00359	91	D	D	chr7	883538	G	A	TDH3	synonymous_variant	c.273C>T	p.Asp91Asp	aspartic acid	Asp	aspartic acid	Asp	3pym	B	91	-7.65093	-7.64387	0.00706	0	0.001115885	0.001115885
P00359	92	I	I	chr7	883535	G	A	TDH3	synonymous_variant	c.276C>T	p.Ile92Ile	isoleucine	Ile	isoleucine	Ile	3pym	B	92	-7.684792	-7.687838	-0.003046	0.004390298	0.00703388	0.009811444
P00359	93	A	A	chr7	883532	G	A	TDH3	synonymous_variant	c.279C>T	p.Ala93Ala	alanine	Ala	alanine	Ala	3pym	B	93	-7.65093	-7.65093	0	0	0	0
P00359	93	A	V	chr7	883533	G	A	TDH3	missense_variant	c.278C>T	p.Ala93Val	alanine	Ala	valine	Val	3pym	B	93	-7.693214	-6.64145	1.051764	0.007269865	0.237270739	0.236211094
P00359	101	K	K	chr7	883508	C	T	TDH3	synonymous_variant	c.303G>A	p.Lys101Lys	lysine	Lys	lysine	Lys	3pym	B	101	-7.814716	-7.726378	0.088338	0.156473273	0.060688949	0.169318368
P00359	103	L	L	chr7	883502	T	C	TDH3	synonymous_variant	c.309A>G	p.Leu103Leu	leucine	Leu	leucine	Leu	3pym	B	103	-7.651294	-7.651198	9.60E-05	0.00077539	0.001249248	0.001963436
P00359	105	T	T	chr7	883496	A	G	TDH3	synonymous_variant	c.315T>C	p.Thr105Thr	threonine	Thr	threonine	Thr	3pym	B	105	-7.65093	-7.650226	0.000704	0	0.001110802	0.001110802
P00359	111	D	Y	chr7	883480	C	A	TDH3	missense_variant	c.331G>T	p.Asp111Tyr	aspartic acid	Asp	tyrosine	Tyr	3pym	B	111	-8.024142	-8.809654	-0.785512	0.050054693	0.032596257	0.081002631
P00359	118	V	V	chr7	883457	A	G	TDH3	synonymous_variant	c.354T>C	p.Val118Val	valine	Val	valine	Val	3pym	B	118	-8.109258	-8.146516	-0.037258	0.052476269	0.004268223	0.048565307
P00359	119	I	I	chr7	883454	G	A	TDH3	synonymous_variant	c.357C>T	p.Ile119Ile	isoleucine	Ile	isoleucine	Ile	3pym	B	119	-7.681442	-7.70558	-0.024138	0.023741712	0.014002691	0.013952124
P00359	121	A	A	chr7	883448	A	G	TDH3	synonymous_variant	c.363T>C	p.Ala121Ala	alanine	Ala	alanine	Ala	3pym	B	121	-7.65093	-7.65093	0	0	0	0
P00359	125	T	T	chr7	883436	G	A	TDH3	synonymous_variant	c.375C>T	p.Thr125Thr	threonine	Thr	threonine	Thr	3pym	B	125	-7.650942	-7.650694	0.000248	2.68E-05	0.000583207	0.000576168
P00359	126	A	A	chr7	883433	G	A	TDH3	synonymous_variant	c.378C>T	p.Ala126Ala	alanine	Ala	alanine	Ala	3pym	B	126	-7.65093	-7.65093	0	0	0	0
P00359	129	F	F	chr7	883424	G	A	TDH3	synonymous_variant	c.387C>T	p.Phe129Phe	phenylalanine	Phe	phenylalanine	Phe	3pym	B	129	-7.87482	-7.886396	-0.011576	0.009677724	0.015152151	0.018259418
P00359	129	F	L	chr7	883426	A	G	TDH3	missense_variant	c.385T>C	p.Phe129Leu	phenylalanine	Phe	leucine	Leu	3pym	B	129	-8.0329	-7.17798	0.85492	0.017817696	0.028767496	0.033624217
P00359	131	M	V	chr7	883420	T	C	TDH3	missense_variant	c.391A>G	p.Met131Val	methionine	Met	valine	Val	3pym	B	131	-8.084562	-6.569278	1.515284	0.065242942	3.27E-05	0.065253046
P00359	136	E	V	chr7	883404	T	A	TDH3	missense_variant	c.407A>T	p.Glu136Val	glutamic acid	Glu	valine	Val	3pym	B	136	-7.998918	-7.83963	0.159288	0.073052243	0.093126222	0.071895938
P00359	139	T	T	chr7	883394	A	G	TDH3	synonymous_variant	c.417T>C	p.Thr139Thr	threonine	Thr	threonine	Thr	3pym	B	139	-7.6516	-7.65477	-0.00317	0.001498166	0.002371265	0.002097653
P00359	146	S	S	chr7	883373	G	T	TDH3	synonymous_variant	c.438C>A	p.Ser146Ser	serine	Ser	serine	Ser	3pym	B	146	-7.65093	-7.649918	0.001012	0	0.000688564	0.000688564
P00359	156	A	A	chr7	883343	A	T	TDH3	synonymous_variant	c.468T>A	p.Ala156Ala	alanine	Ala	alanine	Ala	3pym	B	156	-7.65093	-7.65093	0	0	0	0
P00359	157	P	L	chr7	883341	G	A	TDH3	missense_variant	c.470C>T	p.Pro157Leu	proline	Pro	leucine	Leu	3pym	B	157	-7.78134	-5.279848	2.501492	0.033919306	0.659089682	0.652656608
P00359	158	L	L	chr7	883337	C	T	TDH3	synonymous_variant	c.474G>A	p.Leu158Leu	leucine	Leu	leucine	Leu	3pym	B	158	-7.820894	-7.855008	-0.034114	0.025245476	0.001677757	0.02551637
P00359	161	V	V	chr7	883328	A	G	TDH3	synonymous_variant	c.483T>C	p.Val161Val	valine	Val	valine	Val	3pym	B	161	-7.654622	-7.650638	0.003984	0.000160997	0.000620016	0.000601149
P00359	166	F	F	chr7	883313	G	A	TDH3	synonymous_variant	c.498C>T	p.Phe166Phe	phenylalanine	Phe	phenylalanine	Phe	3pym	B	166	-7.89345	-7.915416	-0.021966	0.021083677	0.013693005	0.03297409
P00359	169	E	E	chr7	883304	T	C	TDH3	synonymous_variant	c.507A>G	p.Glu169Glu	glutamic acid	Glu	glutamic acid	Glu	3pym	B	169	-7.65455	-7.65595	-0.0014	0	0	0
P00359	174	T	T	chr7	883289	G	T	TDH3	synonymous_variant	c.522C>A	p.Thr174Thr	threonine	Thr	threonine	Thr	3pym	B	174	-7.665398	-7.664908	0.00049	0.003979475	0.004836535	0.001467038
P00359	176	V	I	chr7	883285	C	T	TDH3	missense_variant	c.526G>A	p.Val176Ile	valine	Val	isoleucine	Ile	3pym	B	176	-7.652048	-8.634294	-0.982246	0.001551328	0.022709378	0.023690979
P00359	176	V	V	chr7	883283	G	A	TDH3	synonymous_variant	c.528C>T	p.Val176Val	valine	Val	valine	Val	3pym	B	176	-7.655106	-7.651772	0.003334	0.001015323	0.004248873	0.003577902
P00359	180	T	T	chr7	883271	A	G	TDH3	synonymous_variant	c.540T>C	p.Thr180Thr	threonine	Thr	threonine	Thr	3pym	B	180	-7.65455	-7.642182	0.012368	0	0.011386925	0.011386925
P00359	182	T	S	chr7	883267	T	A	TDH3	missense_variant	c.544A>T	p.Thr182Ser	threonine	Thr	serine	Ser	3pym	B	182	-7.660782	-8.154694	-0.493912	0.013817817	0.005826592	0.008006477
P00359	184	K	K	chr7	883259	C	T	TDH3	synonymous_variant	c.552G>A	p.Lys184Lys	lysine	Lys	lysine	Lys	3pym	B	184	-7.789212	-7.690218	0.098994	0.086701232	0.048971709	0.094408808
P00359	184	K	R	chr7	883260	T	C	TDH3	missense_variant	c.551A>G	p.Lys184Arg	lysine	Lys	arginine	Arg	3pym	B	184	-7.689236	-7.904522	-0.215286	0.045824587	0.174485198	0.188795008
P00359	187	D	D	chr7	883250	G	A	TDH3	synonymous_variant	c.561C>T	p.Asp187Asp	aspartic acid	Asp	aspartic acid	Asp	3pym	B	187	-7.6932	-7.706146	-0.012946	0.006188312	0.001113207	0.005886975
P00359	189	P	P	chr7	883244	T	A	TDH3	synonymous_variant	c.567A>T	p.Pro189Pro	proline	Pro	proline	Pro	3pym	B	189	-7.655076	-7.654718	0.000358	0.000181742	0.000797477	0.000665297
P00359	192	K	K	chr7	883235	C	T	TDH3	synonymous_variant	c.576G>A	p.Lys192Lys	lysine	Lys	lysine	Lys	3pym	B	192	-7.675854	-7.680496	-0.004642	0.011241616	0.010456478	0.007682794
P00359	195	R	R	chr7	883226	T	C	TDH3	synonymous_variant	c.585A>G	p.Arg195Arg	arginine	Arg	arginine	Arg	3pym	B	195	-7.700142	-7.738722	-0.03858	0.070814254	0.043049547	0.069577433
P00359	201	S	S	chr7	883208	G	A	TDH3	synonymous_variant	c.603C>T	p.Ser201Ser	serine	Ser	serine	Ser	3pym	B	201	-7.654576	-7.65452	5.60E-05	5.81E-05	6.71E-05	7.70E-05
P00359	204	I	I	chr7	883199	G	A	TDH3	synonymous_variant	c.612C>T	p.Ile204Ile	isoleucine	Ile	isoleucine	Ile	3pym	B	204	-7.65455	-7.656958	-0.002408	0	0.01296327	0.01296327
P00359	207	S	S	chr7	883190	G	T	TDH3	synonymous_variant	c.621C>A	p.Ser207Ser	serine	Ser	serine	Ser	3pym	B	207	-8.467556	-8.466556	0.001	0.000824488	0.002074411	0.001401142
P00359	208	S	S	chr7	883187	G	A	TDH3	synonymous_variant	c.624C>T	p.Ser208Ser	serine	Ser	serine	Ser	3pym	B	208	-7.65658	-7.656126	0.000454	0.002588069	0.002736655	0.000727722
P00359	209	T	T	chr7	883184	G	A	TDH3	synonymous_variant	c.627C>T	p.Thr209Thr	threonine	Thr	threonine	Thr	3pym	B	209	-7.76379	-7.766554	-0.002764	0.009955152	0.004894725	0.007714615
P00359	211	A	A	chr7	883178	A	T	TDH3	synonymous_variant	c.633T>A	p.Ala211Ala	alanine	Ala	alanine	Ala	3pym	B	211	-7.65455	-7.65455	0	0	0	0
P00359	212	A	A	chr7	883175	A	G	TDH3	synonymous_variant	c.636T>C	p.Ala212Ala	alanine	Ala	alanine	Ala	3pym	B	212	-7.65455	-7.65455	0	0	0	0
P00359	214	A	A	chr7	883169	A	T	TDH3	synonymous_variant	c.642T>A	p.Ala214Ala	alanine	Ala	alanine	Ala	3pym	B	214	-7.65455	-7.65455	0	0	0	0
P00359	233	V	V	chr7	883112	G	A	TDH3	synonymous_variant	c.699C>T	p.Val233Val	valine	Val	valine	Val	3pym	B	233	-7.656066	-7.64614	0.009926	0.003367518	0.00691532	0.008745332
P00359	236	V	V	chr7	883103	G	A	TDH3	synonymous_variant	c.708C>T	p.Val236Val	valine	Val	valine	Val	3pym	B	236	-7.661486	-7.6665	-0.005014	0.015487007	0.019139044	0.01460387
P00359	237	D	D	chr7	883100	A	G	TDH3	synonymous_variant	c.711T>C	p.Asp237Asp	aspartic acid	Asp	aspartic acid	Asp	3pym	B	237	-8.015978	-8.36075	-0.344772	0.671324056	0.646321102	0.492945815
P00359	238	V	G	chr7	883098	A	C	TDH3	missense_variant	c.713T>G	p.Val238Gly	valine	Val	glycine	Gly	3pym	B	238	-9.241726	-9.715388	-0.473662	0.035907321	0.04374789	0.029997448
P00359	238	V	V	chr7	883097	G	A	TDH3	synonymous_variant	c.714C>T	p.Val238Val	valine	Val	valine	Val	3pym	B	238	-7.655926	-7.653638	0.002288	0.001482154	0.001743709	0.002610952
P00359	239	S	S	chr7	883094	G	A	TDH3	synonymous_variant	c.717C>T	p.Ser239Ser	serine	Ser	serine	Ser	3pym	B	239	-7.654894	-7.645178	0.009716	0.000746847	0.009671539	0.009212385
P00359	241	V	V	chr7	883088	A	G	TDH3	synonymous_variant	c.723T>C	p.Val241Val	valine	Val	valine	Val	3pym	B	241	-7.654606	-7.652282	0.002324	0.000102859	0.000592512	0.000556893
P00359	246	K	K	chr7	883073	C	T	TDH3	synonymous_variant	c.738G>A	p.Lys246Lys	lysine	Lys	lysine	Lys	3pym	B	246	-7.68089	-7.685278	-0.004388	0.033008695	0.035325558	0.050574548
P00359	248	N	D	chr7	883069	T	C	TDH3	missense_variant	c.742A>G	p.Asn248Asp	asparagine	Asn	aspartic acid	Asp	3pym	B	248	-7.954976	-8.178114	-0.223138	0.15234883	0.177911388	0.053404382
P00359	249	K	R	chr7	883065	T	C	TDH3	missense_variant	c.746A>G	p.Lys249Arg	lysine	Lys	arginine	Arg	3pym	B	249	-7.65456	-7.483526	0.171034	0	0.027508416	0.027508416
P00359	252	T	T	chr7	883055	G	A	TDH3	synonymous_variant	c.756C>T	p.Thr252Thr	threonine	Thr	threonine	Thr	3pym	B	252	-7.655386	-7.65561	-0.000224	0.001477762	0.00233767	0.001934807
P00359	256	I	I	chr7	883043	G	A	TDH3	synonymous_variant	c.768C>T	p.Ile256Ile	isoleucine	Ile	isoleucine	Ile	3pym	B	256	-7.845968	-7.846016	-4.80E-05	0.002458347	0.003047463	0.003749143
P00359	259	V	A	chr7	883035	A	G	TDH3	missense_variant	c.776T>C	p.Val259Ala	valine	Val	alanine	Ala	3pym	B	259	-7.65469	-6.56024	1.09445	0.00013	0	0.00013
P00359	260	V	F	chr7	883033	C	A	TDH3	missense_variant	c.778G>T	p.Val260Phe	valine	Val	phenylalanine	Phe	3pym	B	260	-8.003618	-4.0916686	3.9119494	0.232542981	3.493157106	3.413450426
P00359	260	V	V	chr7	883031	A	G	TDH3	synonymous_variant	c.780T>C	p.Val260Val	valine	Val	valine	Val	3pym	B	260	-7.65456	-7.64499	0.00957	0	0.018348683	0.018348683
P00359	265	E	E	chr7	883016	T	C	TDH3	synonymous_variant	c.795A>G	p.Glu265Glu	glutamic acid	Glu	glutamic acid	Glu	3pym	B	265	-7.65456	-7.65456	0	0	0	0
P00359	265	E	K	chr7	883018	C	T	TDH3	missense_variant	c.793G>A	p.Glu265Lys	glutamic acid	Glu	lysine	Lys	3pym	B	265	-7.654398	-8.340102	-0.685704	0.00227007	0.02644809	0.024893823
P00359	271	V	V	chr7	882998	A	G	TDH3	synonymous_variant	c.813T>C	p.Val271Val	valine	Val	valine	Val	3pym	B	271	-7.736022	-7.733064	0.002958	0.00688847	0.001050252	0.006220765
P00359	273	G	G	chr7	882992	A	G	TDH3	synonymous_variant	c.819T>C	p.Gly273Gly	glycine	Gly	glycine	Gly	3pym	B	273	-7.65456	-7.65456	0	0	0	0
P00359	275	T	A	chr7	882988	T	C	TDH3	missense_variant	c.823A>G	p.Thr275Ala	threonine	Thr	alanine	Ala	3pym	B	275	-7.686496	-4.93424	2.752256	0.019520011	0.034907021	0.026404873
P00359	275	T	T	chr7	882986	G	A	TDH3	synonymous_variant	c.825C>T	p.Thr275Thr	threonine	Thr	threonine	Thr	3pym	B	275	-7.66292	-7.662672	0.000248	0.01081978	0.008720603	0.003256143
P00359	276	E	E	chr7	882983	T	C	TDH3	synonymous_variant	c.828A>G	p.Glu276Glu	glutamic acid	Glu	glutamic acid	Glu	3pym	B	276	-7.781704	-7.793612	-0.011908	0.01094582	0.011711911	0.016735817
P00359	282	S	S	chr7	882965	A	G	TDH3	synonymous_variant	c.846T>C	p.Ser282Ser	serine	Ser	serine	Ser	3pym	B	282	-7.693238	-7.69384	-0.000602	0.020599815	0.012495513	0.013803879
P00359	285	L	V	chr7	882958	A	C	TDH3	missense_variant	c.853T>G	p.Leu285Val	leucine	Leu	valine	Val	3pym	B	285	-7.860806	-7.00194	0.858866	0.201570751	0.202116358	0.015177053
P00359	289	H	N	chr7	882946	G	T	TDH3	missense_variant	c.865C>A	p.His289Asn	histidine	His	asparagine	Asn	3pym	B	289	-7.669712	-6.926342	0.74337	0.008510721	0.003662174	0.011746248
P00359	291	S	S	chr7	882938	G	A	TDH3	synonymous_variant	c.873C>T	p.Ser291Ser	serine	Ser	serine	Ser	3pym	B	291	-9.125884	-9.125488	0.000396	0.000671699	0.00035252	0.000573699
P00359	296	S	A	chr7	882925	A	C	TDH3	missense_variant	c.886T>G	p.Ser296Ala	serine	Ser	alanine	Ala	3pym	B	296	-7.654688	-7.55224	0.102448	0.000225211	0	0.000225211
P00359	309	V	I	chr7	882886	C	T	TDH3	missense_variant	c.925G>A	p.Val309Ile	valine	Val	isoleucine	Ile	3pym	B	309	-7.654736	-8.143598	-0.488862	0.000393548	0.000341643	0.000400899
P00359	309	V	V	chr7	882884	G	A	TDH3	synonymous_variant	c.927C>T	p.Val309Val	valine	Val	valine	Val	3pym	B	309	-7.654674	-7.652	0.002674	0.000254912	0.001989032	0.001768949
P00359	312	Y	Y	chr7	882875	G	A	TDH3	synonymous_variant	c.936C>T	p.Tyr312Tyr	tyrosine	Tyr	tyrosine	Tyr	3pym	B	312	-7.65457	-7.69203	-0.03746	0	0	0
P00359	313	D	D	chr7	882872	G	A	TDH3	synonymous_variant	c.939C>T	p.Asp313Asp	aspartic acid	Asp	aspartic acid	Asp	3pym	B	313	-9.244094	-9.289776	-0.045682	0.029107829	0.008634653	0.029987905
P00359	314	N	N	chr7	882869	G	A	TDH3	synonymous_variant	c.942C>T	p.Asn314Asn	asparagine	Asn	asparagine	Asn	3pym	B	314	-7.696574	-7.799458	-0.102884	0.063917857	0.056162087	0.026316536
P00359	319	S	S	chr7	882854	A	T	TDH3	synonymous_variant	c.957T>A	p.Ser319Ser	serine	Ser	serine	Ser	3pym	B	319	-7.666194	-7.666328	-0.000134	0.006526517	0.002111023	0.005958933
P00359	320	T	A	chr7	882853	T	C	TDH3	missense_variant	c.958A>G	p.Thr320Ala	threonine	Thr	alanine	Ala	3pym	B	320	-7.781982	-6.98864	0.793342	0.02970527	0	0.02970527
P00359	323	V	V	chr7	882842	G	A	TDH3	synonymous_variant	c.969C>T	p.Val323Val	valine	Val	valine	Val	3pym	B	323	-7.763492	-7.761396	0.002096	0.008084891	0.007584513	0.012094806
P00359	328	H	Y	chr7	882829	G	A	TDH3	missense_variant	c.982C>T	p.His328Tyr	histidine	His	tyrosine	Tyr	3pym	B	328	-7.900308	-8.008168	-0.10786	0.140831223	0.081753811	0.131147658
P00359	329	V	I	chr7	882826	C	T	TDH3	missense_variant	c.985G>A	p.Val329Ile	valine	Val	isoleucine	Ile	3pym	B	329	-7.65457	-9.053906	-1.399336	0	0.001320106	0.001320106
P00359	330	A	A	chr7	882821	G	T	TDH3	synonymous_variant	c.990C>A	p.Ala330Ala	alanine	Ala	alanine	Ala	3pym	B	330	-7.65457	-7.65457	0	0	0	0
P00431	72	V	V	chr11	566983	A	G	CCP1	synonymous_variant	c.216T>C	p.Val72Val	valine	Val	valine	Val	3e2o	A	5	-44.61646	-44.6194	-0.00294	0.002577402	0.000587367	0.002988812
P00431	74	V	V	chr11	566977	G	A	CCP1	synonymous_variant	c.222C>T	p.Val74Val	valine	Val	valine	Val	3e2o	A	7	-44.613	-44.61294	6.00E-05	0	8.94E-05	8.94E-05
P00431	75	A	A	chr11	566974	G	T	CCP1	synonymous_variant	c.225C>A	p.Ala75Ala	alanine	Ala	alanine	Ala	3e2o	A	8	-44.613	-44.613	0	0	0	0
P00431	76	S	S	chr11	566971	A	G	CCP1	synonymous_variant	c.228T>C	p.Ser76Ser	serine	Ser	serine	Ser	3e2o	A	9	-44.61314	-44.61318	-4.00E-05	0.000194936	0.000164317	0.000250998
P00431	77	V	V	chr11	566968	G	T	CCP1	synonymous_variant	c.231C>A	p.Val77Val	valine	Val	valine	Val	3e2o	A	10	-44.613	-44.59872	0.01428	0	0.012812377	0.012812377
P00431	79	K	K	chr11	566962	T	C	CCP1	synonymous_variant	c.237A>G	p.Lys79Lys	lysine	Lys	lysine	Lys	3e2o	A	12	-44.62454	-44.6249	-0.00036	0.002328734	0.001677796	0.001758693
P00431	80	G	E	chr11	566960	C	T	CCP1	missense_variant	c.239G>A	p.Gly80Glu	glycine	Gly	glutamic acid	Glu	3e2o	A	13	-44.613	-42.39968	2.21332	0	0.002027807	0.002027807
P00431	80	G	G	chr11	566959	C	T	CCP1	synonymous_variant	c.240G>A	p.Gly80Gly	glycine	Gly	glycine	Gly	3e2o	A	13	-44.613	-44.613	0	0	0	0
P00431	81	R	R	chr11	566956	C	T	CCP1	synonymous_variant	c.243G>A	p.Arg81Arg	arginine	Arg	arginine	Arg	3e2o	A	14	-44.61944	-44.63644	-0.017	0.014400278	0.016859953	0.002459675
P00431	82	S	S	chr11	566953	T	C	CCP1	synonymous_variant	c.246A>G	p.Ser82Ser	serine	Ser	serine	Ser	3e2o	A	15	-44.613	-44.61302	-2.00E-05	0	4.47E-05	4.47E-05
P00431	85	D	D	chr11	566944	G	A	CCP1	synonymous_variant	c.255C>T	p.Asp85Asp	aspartic acid	Asp	aspartic acid	Asp	3e2o	A	18	-44.6179	-44.6576	-0.0397	0.007005712	0.009689943	0.0072
P00431	88	K	K	chr11	566935	C	T	CCP1	synonymous_variant	c.264G>A	p.Lys88Lys	lysine	Lys	lysine	Lys	3e2o	A	21	-44.65644	-44.64252	0.01392	0.041078011	0.033742733	0.035211319
P00431	92	A	A	chr11	566923	C	G	CCP1	synonymous_variant	c.276G>C	p.Ala92Ala	alanine	Ala	alanine	Ala	3e2o	A	25	-44.613	-44.613	0	0	0	0
P00431	93	I	I	chr11	566920	A	T	CCP1	synonymous_variant	c.279T>A	p.Ile93Ile	isoleucine	Ile	isoleucine	Ile	3e2o	A	26	-44.72176	-44.72448	-0.00272	0.002665145	0.000954987	0.002505394
P00431	94	A	A	chr11	566917	T	C	CCP1	synonymous_variant	c.282A>G	p.Ala94Ala	alanine	Ala	alanine	Ala	3e2o	A	27	-44.613	-44.613	0	0	0	0
P00431	96	K	K	chr11	566911	C	T	CCP1	synonymous_variant	c.288G>A	p.Lys96Lys	lysine	Lys	lysine	Lys	3e2o	A	29	-44.613	-44.6135	-0.0005	0	0	0
P00431	101	D	D	chr11	566896	G	A	CCP1	synonymous_variant	c.303C>T	p.Asp101Asp	aspartic acid	Asp	aspartic acid	Asp	3e2o	A	34	-44.61554	-44.6132	0.00234	0.005679613	0.000447214	0.005807581
P00431	105	N	K	chr11	566884	G	T	CCP1	missense_variant	c.315C>A	p.Asn105Lys	asparagine	Asn	lysine	Lys	3e2o	A	38	-44.61304	-44.48776	0.12528	8.94E-05	0.036770273	0.036782972
P00431	108	G	G	chr11	566875	G	C	CCP1	synonymous_variant	c.324C>G	p.Gly108Gly	glycine	Gly	glycine	Gly	3e2o	A	41	-44.613	-44.613	0	0	0	0
P00431	109	Y	Y	chr11	566872	A	G	CCP1	synonymous_variant	c.327T>C	p.Tyr109Tyr	tyrosine	Tyr	tyrosine	Tyr	3e2o	A	42	-44.75114	-44.76668	-0.01554	0.011285522	0.01703605	0.020775539
P00431	110	G	G	chr11	566869	C	A	CCP1	synonymous_variant	c.330G>T	p.Gly110Gly	glycine	Gly	glycine	Gly	3e2o	A	43	-44.613	-44.613	0	0	0	0
P00431	112	V	I	chr11	566865	C	T	CCP1	missense_variant	c.334G>A	p.Val112Ile	valine	Val	isoleucine	Ile	3e2o	A	45	-44.89496	-45.31416	-0.4192	0.038774128	0.034452329	0.054110212
P00431	112	V	V	chr11	566863	T	C	CCP1	synonymous_variant	c.336A>G	p.Val112Val	valine	Val	valine	Val	3e2o	A	45	-44.8735	-44.87962	-0.00612	0.02720919	0.029595135	0.025893184
P00431	113	L	L	chr11	566860	T	C	CCP1	synonymous_variant	c.339A>G	p.Leu113Leu	leucine	Leu	leucine	Leu	3e2o	A	46	-44.71998	-44.71962	0.00036	0.000736206	0.001609969	0.00188494
P00431	114	V	V	chr11	566857	G	C	CCP1	synonymous_variant	c.342C>G	p.Val114Val	valine	Val	valine	Val	3e2o	A	47	-44.67814	-44.67954	-0.0014	0.002857971	0.001357571	0.001739253
P00431	117	A	T	chr11	566850	C	T	CCP1	missense_variant	c.349G>A	p.Ala117Thr	alanine	Ala	threonine	Thr	3e2o	A	50	-44.62554	-41.51484	3.1107	0.028040292	0.258044953	0.233155152
P00431	120	T	I	chr11	566840	G	A	CCP1	missense_variant	c.359C>T	p.Thr120Ile	threonine	Thr	isoleucine	Ile	3e2o	A	53	-44.61308	-46.53098	-1.9179	0.000178885	0.003937258	0.003971146
P00431	120	T	T	chr11	566839	A	T	CCP1	synonymous_variant	c.360T>A	p.Thr120Thr	threonine	Thr	threonine	Thr	3e2o	A	53	-44.61402	-44.6125	0.00152	0.002280789	0.008460792	0.007906137
P00431	121	S	S	chr11	566836	T	G	CCP1	synonymous_variant	c.363A>C	p.Ser121Ser	serine	Ser	serine	Ser	3e2o	A	54	-44.613	-44.61296	4.00E-05	0	5.48E-05	5.48E-05
P00431	127	H	H	chr11	566818	G	A	CCP1	synonymous_variant	c.381C>T	p.His127His	histidine	His	histidine	His	3e2o	A	60	-44.89252	-44.90414	-0.01162	0.018779696	0.006281958	0.023584253
P00431	127	H	Y	chr11	566820	G	A	CCP1	missense_variant	c.379C>T	p.His127Tyr	histidine	His	tyrosine	Tyr	3e2o	A	60	-44.8935	-44.8964	-0.0029	0.00927281	0.011813552	0.004807806
P00431	128	D	D	chr11	566815	G	A	CCP1	synonymous_variant	c.384C>T	p.Asp128Asp	aspartic acid	Asp	aspartic acid	Asp	3e2o	A	61	-44.613	-44.61116	0.00184	0	0.011672318	0.011672318
P00431	129	N	N	chr11	566812	A	G	CCP1	synonymous_variant	c.387T>C	p.Asn129Asn	asparagine	Asn	asparagine	Asn	3e2o	A	62	-44.66354	-44.69258	-0.02904	0.020975772	0.054014507	0.041725268
P00431	130	T	T	chr11	566809	T	A	CCP1	synonymous_variant	c.390A>T	p.Thr130Thr	threonine	Thr	threonine	Thr	3e2o	A	63	-44.72086	-44.72238	-0.00152	0.002848333	0.001025671	0.002546959
P00431	133	S	S	chr11	566800	T	C	CCP1	synonymous_variant	c.399A>G	p.Ser133Ser	serine	Ser	serine	Ser	3e2o	A	66	-44.61366	-44.61186	0.0018	0.001475805	0.004825764	0.004259108
P00431	134	Y	Y	chr11	566797	G	A	CCP1	synonymous_variant	c.402C>T	p.Tyr134Tyr	tyrosine	Tyr	tyrosine	Tyr	3e2o	A	67	-44.7956	-44.82276	-0.02716	0.041322452	0.005841062	0.042126927
P00431	135	G	G	chr11	566794	A	G	CCP1	synonymous_variant	c.405T>C	p.Gly135Gly	glycine	Gly	glycine	Gly	3e2o	A	68	-44.613	-44.613	0	0	0	0
P00431	136	G	C	chr11	566793	C	A	CCP1	missense_variant	c.406G>T	p.Gly136Cys	glycine	Gly	cysteine	Cys	3e2o	A	69	-44.89142	-34.25628	10.63514	0.578295601	0.646835854	0.349305
P00431	138	Y	Y	chr11	566785	G	A	CCP1	synonymous_variant	c.414C>T	p.Tyr138Tyr	tyrosine	Tyr	tyrosine	Tyr	3e2o	A	71	-44.68162	-44.6858	-0.00418	0.003605135	0.007327687	0.004609447
P00431	144	F	F	chr11	566767	A	G	CCP1	synonymous_variant	c.432T>C	p.Phe144Phe	phenylalanine	Phe	phenylalanine	Phe	3e2o	A	77	-44.613	-44.613	0	0	0	0
P00431	145	N	N	chr11	566764	G	A	CCP1	synonymous_variant	c.435C>T	p.Asn145Asn	asparagine	Asn	asparagine	Asn	3e2o	A	78	-44.61416	-44.61648	-0.00232	0.00164408	0.00362519	0.001982927
P00431	148	S	S	chr11	566755	G	C	CCP1	synonymous_variant	c.444C>G	p.Ser148Ser	serine	Ser	serine	Ser	3e2o	A	81	-44.613	-44.61296	4.00E-05	0	0.000638749	0.000638749
P00431	149	N	N	chr11	566752	A	G	CCP1	synonymous_variant	c.447T>C	p.Asn149Asn	asparagine	Asn	asparagine	Asn	3e2o	A	82	-44.61978	-44.6285	-0.00872	0.009500105	0.008009994	0.010202304
P00431	150	A	A	chr11	566749	C	T	CCP1	synonymous_variant	c.450G>A	p.Ala150Ala	alanine	Ala	alanine	Ala	3e2o	A	83	-44.613	-44.613	0	0	0	0
P00431	150	A	T	chr11	566751	C	T	CCP1	missense_variant	c.448G>A	p.Ala150Thr	alanine	Ala	threonine	Thr	3e2o	A	83	-44.613	-44.77928	-0.16628	0	0.00253811	0.00253811
P00431	151	G	G	chr11	566746	G	C	CCP1	synonymous_variant	c.453C>G	p.Gly151Gly	glycine	Gly	glycine	Gly	3e2o	A	84	-44.613	-44.613	0	0	0	0
P00431	152	L	L	chr11	566743	C	T	CCP1	synonymous_variant	c.456G>A	p.Leu152Leu	leucine	Leu	leucine	Leu	3e2o	A	85	-44.98802	-44.98212	0.0059	0.011907435	0.048491051	0.03817951
P00431	153	Q	E	chr11	566742	G	C	CCP1	missense_variant	c.457C>G	p.Gln153Glu	glutamine	Gln	glutamic acid	Glu	3e2o	A	86	-45.43402	-46.74964	-1.31562	0.021098033	0.040354715	0.021422115
P00431	153	Q	Q	chr11	566740	C	T	CCP1	synonymous_variant	c.459G>A	p.Gln153Gln	glutamine	Gln	glutamine	Gln	3e2o	A	86	-45.42488	-45.44016	-0.01528	0.017091284	0.023176885	0.020247642
P00431	154	N	N	chr11	566737	A	G	CCP1	synonymous_variant	c.462T>C	p.Asn154Asn	asparagine	Asn	asparagine	Asn	3e2o	A	87	-44.62938	-44.6731	-0.04372	0.028147327	0.005109305	0.030159111
P00431	154	N	S	chr11	566738	T	C	CCP1	missense_variant	c.461A>G	p.Asn154Ser	asparagine	Asn	serine	Ser	3e2o	A	87	-44.75548	-44.07728	0.6782	0.024457964	0.111218285	0.113379341
P00431	156	F	F	chr11	566731	G	A	CCP1	synonymous_variant	c.468C>T	p.Phe156Phe	phenylalanine	Phe	phenylalanine	Phe	3e2o	A	89	-44.613	-44.61348	-0.00048	0	0.001073313	0.001073313
P00431	157	K	Q	chr11	566730	T	G	CCP1	missense_variant	c.469A>C	p.Lys157Gln	lysine	Lys	glutamine	Gln	3e2o	A	90	-44.69482	-44.84246	-0.14764	0.046573941	0.02352048	0.037669258
P00431	159	L	L	chr11	566722	C	T	CCP1	synonymous_variant	c.477G>A	p.Leu159Leu	leucine	Leu	leucine	Leu	3e2o	A	92	-44.97542	-44.98766	-0.01224	0.014813069	0.004004123	0.016839477
P00431	159	L	L	chr11	566724	G	A	CCP1	synonymous_variant	c.475C>T	p.Leu159Leu	leucine	Leu	leucine	Leu	3e2o	A	92	-44.97542	-44.98766	-0.01224	0.014813069	0.004004123	0.016839477
P00431	160	E	E	chr11	566719	C	T	CCP1	synonymous_variant	c.480G>A	p.Glu160Glu	glutamic acid	Glu	glutamic acid	Glu	3e2o	A	93	-44.63392	-44.63916	-0.00524	0.012334383	0.016128329	0.017241317
P00431	160	E	K	chr11	566721	C	T	CCP1	missense_variant	c.478G>A	p.Glu160Lys	glutamic acid	Glu	lysine	Lys	3e2o	A	93	-44.64168	-44.70918	-0.0675	0.023135838	0.010432977	0.031902273
P00431	163	H	Q	chr11	566710	G	T	CCP1	missense_variant	c.489C>A	p.His163Gln	histidine	His	glutamine	Gln	3e2o	A	96	-44.613	-44.18912	0.42388	0	0.051686091	0.051686091
P00431	164	K	E	chr11	566709	T	C	CCP1	missense_variant	c.490A>G	p.Lys164Glu	lysine	Lys	glutamic acid	Glu	3e2o	A	97	-44.64346	-44.18458	0.45888	0.030899563	0.053468935	0.029902124
P00431	167	P	P	chr11	566698	G	A	CCP1	synonymous_variant	c.501C>T	p.Pro167Pro	proline	Pro	proline	Pro	3e2o	A	100	-44.613	-44.61282	0.00018	0	0.000496991	0.000496991
P00431	169	I	I	chr11	566692	G	A	CCP1	synonymous_variant	c.507C>T	p.Ile169Ile	isoleucine	Ile	isoleucine	Ile	3e2o	A	102	-44.72362	-44.72168	0.00194	0.002576238	0.005858498	0.006891154
P00431	170	S	C	chr11	566690	G	C	CCP1	missense_variant	c.509C>G	p.Ser170Cys	serine	Ser	cysteine	Cys	3e2o	A	103	-44.63784	-42.20206	2.43578	0.001694993	0.121555679	0.120685488
P00431	170	S	S	chr11	566689	G	A	CCP1	synonymous_variant	c.510C>T	p.Ser170Ser	serine	Ser	serine	Ser	3e2o	A	103	-44.63062	-44.63728	-0.00666	0.008122931	0.001533623	0.008801307
P00431	171	S	S	chr11	566686	C	T	CCP1	synonymous_variant	c.513G>A	p.Ser171Ser	serine	Ser	serine	Ser	3e2o	A	104	-44.61376	-44.61524	-0.00148	0.000838451	0.00091815	0.001143241
P00431	172	G	G	chr11	566683	A	G	CCP1	synonymous_variant	c.516T>C	p.Gly172Gly	glycine	Gly	glycine	Gly	3e2o	A	105	-44.613	-44.613	0	0	0	0
P00431	172	G	S	chr11	566685	C	T	CCP1	missense_variant	c.514G>A	p.Gly172Ser	glycine	Gly	serine	Ser	3e2o	A	105	-44.66094	-38.7171	5.94384	0.107197099	0.086643523	0.049588487
P00431	175	F	F	chr11	566674	G	A	CCP1	synonymous_variant	c.525C>T	p.Phe175Phe	phenylalanine	Phe	phenylalanine	Phe	3e2o	A	108	-44.99784	-45.0463	-0.04846	0.025742047	0.0167193	0.03116798
P00431	177	L	L	chr11	566668	T	C	CCP1	synonymous_variant	c.531A>G	p.Leu177Leu	leucine	Leu	leucine	Leu	3e2o	A	110	-44.68474	-44.68534	-0.0006	0.000270185	8.94E-05	0.000254951
P00431	177	L	L	chr11	566670	G	A	CCP1	synonymous_variant	c.529C>T	p.Leu177Leu	leucine	Leu	leucine	Leu	3e2o	A	110	-44.68474	-44.68534	-0.0006	0.000270185	8.94E-05	0.000254951
P00431	178	G	G	chr11	566665	C	A	CCP1	synonymous_variant	c.534G>T	p.Gly178Gly	glycine	Gly	glycine	Gly	3e2o	A	111	-44.613	-44.613	0	0	0	0
P00431	181	T	T	chr11	566656	A	G	CCP1	synonymous_variant	c.543T>C	p.Thr181Thr	threonine	Thr	threonine	Thr	3e2o	A	114	-44.68474	-44.69084	-0.0061	0.009476181	0.002672639	0.007838048
P00431	182	A	A	chr11	566653	G	A	CCP1	synonymous_variant	c.546C>T	p.Ala182Ala	alanine	Ala	alanine	Ala	3e2o	A	115	-44.613	-44.613	0	0	0	0
P00431	183	V	L	chr11	566652	C	A	CCP1	missense_variant	c.547G>T	p.Val183Leu	valine	Val	leucine	Leu	3e2o	A	116	-45.24268	-44.9634	0.27928	0.03914348	0.29308666	0.309779425
P00431	184	Q	Q	chr11	566647	C	T	CCP1	synonymous_variant	c.552G>A	p.Gln184Gln	glutamine	Gln	glutamine	Gln	3e2o	A	117	-44.613	-44.61796	-0.00496	0	0.000357771	0.000357771
P00431	188	G	G	chr11	566635	A	G	CCP1	synonymous_variant	c.564T>C	p.Gly188Gly	glycine	Gly	glycine	Gly	3e2o	A	121	-44.613	-44.613	0	0	0	0
P00431	189	P	P	chr11	566632	G	A	CCP1	synonymous_variant	c.567C>T	p.Pro189Pro	proline	Pro	proline	Pro	3e2o	A	122	-44.667	-44.66732	-0.00032	0.000561249	0.000914877	0.000837854
P00431	190	K	E	chr11	566631	T	C	CCP1	missense_variant	c.568A>G	p.Lys190Glu	lysine	Lys	glutamic acid	Glu	3e2o	A	123	-44.687	-44.687	-7.44E-17	0.117252463	0.077911777	0.096201897
P00431	194	R	R	chr11	566619	T	G	CCP1	synonymous_variant	c.580A>C	p.Arg194Arg	arginine	Arg	arginine	Arg	3e2o	A	127	-44.63338	-44.87852	-0.24514	0.045571065	0.098208106	0.05263704
P00431	195	C	C	chr11	566614	A	G	CCP1	synonymous_variant	c.585T>C	p.Cys195Cys	cysteine	Cys	cysteine	Cys	3e2o	A	128	-44.6177	-44.61848	-0.00078	0.000790569	0.000311448	0.00055857
P00431	197	R	R	chr11	566608	T	C	CCP1	synonymous_variant	c.591A>G	p.Arg197Arg	arginine	Arg	arginine	Arg	3e2o	A	130	-44.613	-44.613	0	0	0	0
P00431	200	T	T	chr11	566599	C	T	CCP1	synonymous_variant	c.600G>A	p.Thr200Thr	threonine	Thr	threonine	Thr	3e2o	A	133	-44.613	-44.6059	0.0071	0	0.012980562	0.012980562
P00431	205	T	I	chr11	566585	G	A	CCP1	missense_variant	c.614C>T	p.Thr205Ile	threonine	Thr	isoleucine	Ile	3e2o	A	138	-44.7227	-42.31988	2.40282	0.021514298	0.114197798	0.099185896
P00431	209	G	W	chr11	566574	C	A	CCP1	missense_variant	c.625G>T	p.Gly209Trp	glycine	Gly	tryptophan	Trp	3e2o	A	142	-44.68622	-40.71636	3.96986	0.081419113	0.102853867	0.030548044
P00431	211	L	L	chr11	566568	G	A	CCP1	synonymous_variant	c.631C>T	p.Leu211Leu	leucine	Leu	leucine	Leu	3e2o	A	144	-44.67852	-44.74606	-0.06754	0.040232661	0.070069951	0.056887899
P00431	212	P	P	chr11	566563	A	G	CCP1	synonymous_variant	c.636T>C	p.Pro212Pro	proline	Pro	proline	Pro	3e2o	A	145	-44.689	-44.69166	-0.00266	0.003381568	0.000795613	0.003260061
P00431	213	D	G	chr11	566561	T	C	CCP1	missense_variant	c.638A>G	p.Asp213Gly	aspartic acid	Asp	glycine	Gly	3e2o	A	146	-44.72572	-43.63204	1.09368	0.063817842	5.48E-05	0.063833118
P00431	215	D	E	chr11	566554	A	T	CCP1	missense_variant	c.645T>A	p.Asp215Glu	aspartic acid	Asp	glutamic acid	Glu	3e2o	A	148	-44.65146	-44.00258	0.64888	0.037042719	0.385732079	0.353429706
P00431	215	D	N	chr11	566556	C	T	CCP1	missense_variant	c.643G>A	p.Asp215Asn	aspartic acid	Asp	asparagine	Asn	3e2o	A	148	-44.613	-44.34806	0.26494	0	0.00380171	0.00380171
P00431	216	K	K	chr11	566551	T	C	CCP1	synonymous_variant	c.648A>G	p.Lys216Lys	lysine	Lys	lysine	Lys	3e2o	A	149	-44.613	-44.6173	-0.0043	0	0.005142956	0.005142956
P00431	217	D	D	chr11	566548	G	A	CCP1	synonymous_variant	c.651C>T	p.Asp217Asp	aspartic acid	Asp	aspartic acid	Asp	3e2o	A	150	-44.81526	-44.81754	-0.00228	0.012139522	0.014181255	0.018405488
P00431	217	D	N	chr11	566550	C	T	CCP1	missense_variant	c.649G>A	p.Asp217Asn	aspartic acid	Asp	asparagine	Asn	3e2o	A	150	-44.8029	-42.10936	2.69354	0.015460757	0.017428368	0.03225024
P00431	219	D	G	chr11	566543	T	C	CCP1	missense_variant	c.656A>G	p.Asp219Gly	aspartic acid	Asp	glycine	Gly	3e2o	A	152	-44.8891	-44.25074	0.63836	0.092012961	0.091211666	0.013980451
P00431	222	R	R	chr11	566533	T	C	CCP1	synonymous_variant	c.666A>G	p.Arg222Arg	arginine	Arg	arginine	Arg	3e2o	A	155	-44.613	-44.6461	-0.0331	0	0	0
P00431	223	T	T	chr11	566530	T	C	CCP1	synonymous_variant	c.669A>G	p.Thr223Thr	threonine	Thr	threonine	Thr	3e2o	A	156	-44.61352	-44.61352	0	8.37E-05	8.37E-05	7.07E-05
P00431	228	L	L	chr11	566515	A	G	CCP1	synonymous_variant	c.684T>C	p.Leu228Leu	leucine	Leu	leucine	Leu	3e2o	A	161	-44.76812	-44.85742	-0.0893	0.020914277	0.005506088	0.022709469
P00431	229	N	S	chr11	566513	T	C	CCP1	missense_variant	c.686A>G	p.Asn229Ser	asparagine	Asn	serine	Ser	3e2o	A	162	-44.78064	-43.1817	1.59894	0.115624016	0.030641883	0.091427201
P00431	234	E	E	chr11	566497	T	C	CCP1	synonymous_variant	c.702A>G	p.Glu234Glu	glutamic acid	Glu	glutamic acid	Glu	3e2o	A	167	-44.82134	-44.87096	-0.04962	0.184856141	0.220343511	0.051625885
P00431	235	V	V	chr11	566494	T	A	CCP1	synonymous_variant	c.705A>T	p.Val235Val	valine	Val	valine	Val	3e2o	A	168	-44.62064	-44.62108	-0.00044	0.004339124	0.003148333	0.005630986
P00431	236	V	V	chr11	566491	A	T	CCP1	synonymous_variant	c.708T>A	p.Val236Val	valine	Val	valine	Val	3e2o	A	169	-44.63796	-44.63992	-0.00196	0.004101585	0.002628117	0.003603193
P00431	240	G	G	chr11	566479	C	T	CCP1	synonymous_variant	c.720G>A	p.Gly240Gly	glycine	Gly	glycine	Gly	3e2o	A	173	-44.613	-44.613	0	0	0	0
P00431	242	H	H	chr11	566473	G	A	CCP1	synonymous_variant	c.726C>T	p.His242His	histidine	His	histidine	His	3e2o	A	175	-44.64124	-44.65	-0.00876	0.013122805	0.007303424	0.012411003
P00431	243	A	A	chr11	566470	A	G	CCP1	synonymous_variant	c.729T>C	p.Ala243Ala	alanine	Ala	alanine	Ala	3e2o	A	176	-44.613	-44.613	0	0	0	0
P00431	247	T	T	chr11	566458	G	T	CCP1	synonymous_variant	c.741C>A	p.Thr247Thr	threonine	Thr	threonine	Thr	3e2o	A	180	-44.615	-44.61562	-0.00062	0.002179449	0.003308625	0.004000875
P00431	249	L	L	chr11	566454	A	G	CCP1	synonymous_variant	c.745T>C	p.Leu249Leu	leucine	Leu	leucine	Leu	3e2o	A	182	-44.72978	-44.73698	-0.0072	0.003794997	0.004125167	0.003845127
P00431	253	G	G	chr11	566440	T	C	CCP1	synonymous_variant	c.759A>G	p.Gly253Gly	glycine	Gly	glycine	Gly	3e2o	A	186	-44.613	-44.613	0	0	0	0
P00431	255	E	D	chr11	566434	T	G	CCP1	missense_variant	c.765A>C	p.Glu255Asp	glutamic acid	Glu	aspartic acid	Asp	3e2o	A	188	-44.613	-43.64832	0.96468	0	0.026846732	0.026846732
P00431	256	G	G	chr11	566431	C	G	CCP1	synonymous_variant	c.768G>C	p.Gly256Gly	glycine	Gly	glycine	Gly	3e2o	A	189	-44.613	-44.613	0	0	0	0
P00431	257	P	P	chr11	566428	T	A	CCP1	synonymous_variant	c.771A>T	p.Pro257Pro	proline	Pro	proline	Pro	3e2o	A	190	-44.62814	-44.63388	-0.00574	0.005339757	0.005892962	0.010930371
P00431	259	G	G	chr11	566422	T	C	CCP1	synonymous_variant	c.777A>G	p.Gly259Gly	glycine	Gly	glycine	Gly	3e2o	A	192	-44.613	-44.613	0	0	0	0
P00431	260	A	A	chr11	566419	G	C	CCP1	synonymous_variant	c.780C>G	p.Ala260Ala	alanine	Ala	alanine	Ala	3e2o	A	193	-44.613	-44.613	0	0	0	0
P00431	265	F	F	chr11	566404	A	G	CCP1	synonymous_variant	c.795T>C	p.Phe265Phe	phenylalanine	Phe	phenylalanine	Phe	3e2o	A	198	-45.0387	-45.05544	-0.01674	0.014002321	0.021919124	0.012818463
P00431	268	E	E	chr11	566395	C	T	CCP1	synonymous_variant	c.804G>A	p.Glu268Glu	glutamic acid	Glu	glutamic acid	Glu	3e2o	A	201	-44.73924	-44.87918	-0.13994	0.101766709	0.087258965	0.132144156
P00431	269	F	Y	chr11	566393	A	T	CCP1	missense_variant	c.806T>A	p.Phe269Tyr	phenylalanine	Phe	tyrosine	Tyr	3e2o	A	202	-44.71628	-43.77556	0.94072	0.018988207	0.003552886	0.019738972
P00431	270	Y	Y	chr11	566389	G	A	CCP1	synonymous_variant	c.810C>T	p.Tyr270Tyr	tyrosine	Tyr	tyrosine	Tyr	3e2o	A	203	-44.63252	-44.6565	-0.02398	0.015125045	0.019408761	0.014086412
P00431	274	L	L	chr11	566377	C	T	CCP1	synonymous_variant	c.822G>A	p.Leu274Leu	leucine	Leu	leucine	Leu	3e2o	A	207	-44.84428	-44.86836	-0.02408	0.014105566	0.007321407	0.01431073
P00431	274	L	L	chr11	566379	G	A	CCP1	synonymous_variant	c.820C>T	p.Leu274Leu	leucine	Leu	leucine	Leu	3e2o	A	207	-44.84428	-44.86836	-0.02408	0.014105566	0.007321407	0.01431073
P00431	275	N	N	chr11	566374	A	G	CCP1	synonymous_variant	c.825T>C	p.Asn275Asn	asparagine	Asn	asparagine	Asn	3e2o	A	208	-44.62854	-44.63104	-0.0025	0.005921824	0.000585662	0.00609467
P00431	276	E	E	chr11	566371	T	C	CCP1	synonymous_variant	c.828A>G	p.Glu276Glu	glutamic acid	Glu	glutamic acid	Glu	3e2o	A	209	-44.61416	-44.64754	-0.03338	0.002593839	0.009558138	0.012061177
P00431	277	D	H	chr11	566370	C	G	CCP1	missense_variant	c.829G>C	p.Asp277His	aspartic acid	Asp	histidine	His	3e2o	A	210	-44.6363	-44.2239	0.4124	0.001036822	0.006462971	0.007237057
P00431	280	L	L	chr11	566361	A	G	CCP1	synonymous_variant	c.838T>C	p.Leu280Leu	leucine	Leu	leucine	Leu	3e2o	A	213	-44.61392	-44.6154	-0.00148	0.002057183	0.003043846	0.002904651
P00431	282	K	K	chr11	566353	C	T	CCP1	synonymous_variant	c.846G>A	p.Lys282Lys	lysine	Lys	lysine	Lys	3e2o	A	215	-45.17452	-45.17044	0.00408	0.131451881	0.172739017	0.224193503
P00431	282	K	R	chr11	566354	T	C	CCP1	missense_variant	c.845A>G	p.Lys282Arg	lysine	Lys	arginine	Arg	3e2o	A	215	-45.2885	-45.33862	-0.05012	0.277679924	0.136154313	0.322144249
P00431	283	N	N	chr11	566350	G	A	CCP1	synonymous_variant	c.849C>T	p.Asn283Asn	asparagine	Asn	asparagine	Asn	3e2o	A	216	-44.613	-44.60598	0.00702	0	0.003885486	0.003885486
P00431	285	A	T	chr11	566346	C	T	CCP1	missense_variant	c.853G>A	p.Ala285Thr	alanine	Ala	threonine	Thr	3e2o	A	218	-44.613	-42.87192	1.74108	0	0.000356371	0.000356371
P00431	286	N	N	chr11	566341	G	A	CCP1	synonymous_variant	c.858C>T	p.Asn286Asn	asparagine	Asn	asparagine	Asn	3e2o	A	219	-44.65894	-44.6631	-0.00416	0.002198409	0.00473075	0.005071785
P00431	289	Q	Q	chr11	566332	C	T	CCP1	synonymous_variant	c.867G>A	p.Gln289Gln	glutamine	Gln	glutamine	Gln	3e2o	A	222	-45.76888	-45.80326	-0.03438	0.028951977	0.040464775	0.049393036
P00431	290	W	L	chr11	566330	C	A	CCP1	missense_variant	c.869G>T	p.Trp290Leu	tryptophan	Trp	leucine	Leu	3e2o	A	223	-44.71738	-44.2522	0.46518	0.035397698	0.146382803	0.148024599
P00431	291	D	G	chr11	566327	T	C	CCP1	missense_variant	c.872A>G	p.Asp291Gly	aspartic acid	Asp	glycine	Gly	3e2o	A	224	-46.33564	-46.10454	0.2311	0.062178316	0.035618155	0.060017081
P00431	291	D	N	chr11	566328	C	T	CCP1	missense_variant	c.871G>A	p.Asp291Asn	aspartic acid	Asp	asparagine	Asn	3e2o	A	224	-45.31964	-45.66796	-0.34832	0.036770477	0.04423311	0.047928822
P00431	292	S	S	chr11	566323	A	G	CCP1	synonymous_variant	c.876T>C	p.Ser292Ser	serine	Ser	serine	Ser	3e2o	A	225	-44.61552	-44.61278	0.00274	0.005634891	0.010156131	0.007357513
P00431	293	K	K	chr11	566320	C	T	CCP1	synonymous_variant	c.879G>A	p.Lys293Lys	lysine	Lys	lysine	Lys	3e2o	A	226	-44.68366	-44.72286	-0.0392	0.066648091	0.100452068	0.107964138
P00431	294	S	G	chr11	566319	T	C	CCP1	missense_variant	c.880A>G	p.Ser294Gly	serine	Ser	glycine	Gly	3e2o	A	227	-44.66712	-43.7133	0.95382	0.059664789	0.020045573	0.045007133
P00431	294	S	S	chr11	566317	G	A	CCP1	synonymous_variant	c.882C>T	p.Ser294Ser	serine	Ser	serine	Ser	3e2o	A	227	-44.62062	-44.6217	-0.00108	0.005263269	0.002201136	0.006931955
P00431	295	G	G	chr11	566314	G	A	CCP1	synonymous_variant	c.885C>T	p.Gly295Gly	glycine	Gly	glycine	Gly	3e2o	A	228	-44.613	-44.613	0	0	0	0
P00431	295	G	S	chr11	566316	C	T	CCP1	missense_variant	c.883G>A	p.Gly295Ser	glycine	Gly	serine	Ser	3e2o	A	228	-44.613	-41.1289	3.4841	0	0.016995735	0.016995735
P00431	296	Y	Y	chr11	566311	G	A	CCP1	synonymous_variant	c.888C>T	p.Tyr296Tyr	tyrosine	Tyr	tyrosine	Tyr	3e2o	A	229	-44.6161	-44.63136	-0.01526	0.003272614	0.006409992	0.009160677
P00431	299	L	L	chr11	566302	C	T	CCP1	synonymous_variant	c.897G>A	p.Leu299Leu	leucine	Leu	leucine	Leu	3e2o	A	232	-44.68904	-44.69126	-0.00222	0.008296566	0.006572138	0.002990318
P00431	299	L	L	chr11	566304	G	A	CCP1	synonymous_variant	c.895C>T	p.Leu299Leu	leucine	Leu	leucine	Leu	3e2o	A	232	-44.68904	-44.69126	-0.00222	0.008296566	0.006572138	0.002990318
P00431	301	T	P	chr11	566298	T	G	CCP1	missense_variant	c.901A>C	p.Thr301Pro	threonine	Thr	proline	Pro	3e2o	A	234	-44.61396	-42.56252	2.05144	0.001381304	0.259014463	0.259583875
P00431	301	T	T	chr11	566296	A	G	CCP1	synonymous_variant	c.903T>C	p.Thr301Thr	threonine	Thr	threonine	Thr	3e2o	A	234	-44.61464	-44.61446	0.00018	0.002035436	0.002367066	0.000849706
P00431	307	Q	H	chr11	566278	C	A	CCP1	missense_variant	c.921G>T	p.Gln307His	glutamine	Gln	histidine	His	3e2o	A	240	-44.61338	-43.4567	1.15668	0.000742967	0.007263952	0.007748032
P00431	309	P	P	chr11	566272	G	A	CCP1	synonymous_variant	c.927C>T	p.Pro309Pro	proline	Pro	proline	Pro	3e2o	A	242	-44.61836	-44.61524	0.00312	0.0035557	0.006876627	0.007725089
P00431	310	K	K	chr11	566269	C	T	CCP1	synonymous_variant	c.930G>A	p.Lys310Lys	lysine	Lys	lysine	Lys	3e2o	A	243	-44.64368	-44.64934	-0.00566	0.029413381	0.043367822	0.024671502
P00431	312	L	S	chr11	566264	A	G	CCP1	missense_variant	c.935T>C	p.Leu312Ser	leucine	Leu	serine	Ser	3e2o	A	245	-44.75428	-42.73162	2.02266	0.007608679	0.026453109	0.024886603
P00431	313	S	S	chr11	566260	G	A	CCP1	synonymous_variant	c.939C>T	p.Ser313Ser	serine	Ser	serine	Ser	3e2o	A	246	-44.613	-44.61228	0.00072	0	0.000843801	0.000843801
P00431	318	Y	Y	chr11	566245	G	A	CCP1	synonymous_variant	c.954C>T	p.Tyr318Tyr	tyrosine	Tyr	tyrosine	Tyr	3e2o	A	251	-44.613	-44.6138	-0.0008	0	0	0
P00431	321	D	D	chr11	566236	G	A	CCP1	synonymous_variant	c.963C>T	p.Asp321Asp	aspartic acid	Asp	aspartic acid	Asp	3e2o	A	254	-44.7927	-44.80714	-0.01444	0.01385009	0.007212004	0.014795371
P00431	323	D	N	chr11	566232	C	T	CCP1	missense_variant	c.967G>A	p.Asp323Asn	aspartic acid	Asp	asparagine	Asn	3e2o	A	256	-44.79504	-44.25946	0.53558	0.011062685	0.011477282	0.002093323
P00431	325	F	F	chr11	566224	G	A	CCP1	synonymous_variant	c.975C>T	p.Phe325Phe	phenylalanine	Phe	phenylalanine	Phe	3e2o	A	258	-44.76518	-44.77206	-0.00688	0.003239136	0.009653652	0.010664989
P00431	326	F	F	chr11	566221	G	A	CCP1	synonymous_variant	c.978C>T	p.Phe326Phe	phenylalanine	Phe	phenylalanine	Phe	3e2o	A	259	-44.63908	-44.64704	-0.00796	0.01608375	0.00765526	0.010934944
P00431	327	K	E	chr11	566220	T	C	CCP1	missense_variant	c.979A>G	p.Lys327Glu	lysine	Lys	glutamic acid	Glu	3e2o	A	260	-44.94468	-44.60298	0.3417	0.057400976	0.078874755	0.036753095
P00431	328	D	D	chr11	566215	A	G	CCP1	synonymous_variant	c.984T>C	p.Asp328Asp	aspartic acid	Asp	aspartic acid	Asp	3e2o	A	261	-45.0761	-45.08144	-0.00534	0.014591607	0.028611414	0.024952214
P00431	329	F	F	chr11	566212	A	G	CCP1	synonymous_variant	c.987T>C	p.Phe329Phe	phenylalanine	Phe	phenylalanine	Phe	3e2o	A	262	-44.99802	-45.0013	-0.00328	0.004694891	0.005937592	0.007560225
P00431	336	L	L	chr11	566193	G	A	CCP1	synonymous_variant	c.1006C>T	p.Leu336Leu	leucine	Leu	leucine	Leu	3e2o	A	269	-44.61376	-44.61778	-0.00402	0.001699412	0.003436132	0.004296161
P00431	338	E	E	chr11	566185	C	T	CCP1	synonymous_variant	c.1014G>A	p.Glu338Glu	glutamic acid	Glu	glutamic acid	Glu	3e2o	A	271	-44.65694	-44.66468	-0.00774	0.053525583	0.072705791	0.092609114
P00431	340	G	G	chr11	566179	A	G	CCP1	synonymous_variant	c.1020T>C	p.Gly340Gly	glycine	Gly	glycine	Gly	3e2o	A	273	-44.613	-44.613	0	0	0	0
P00431	341	I	I	chr11	566176	G	A	CCP1	synonymous_variant	c.1023C>T	p.Ile341Ile	isoleucine	Ile	isoleucine	Ile	3e2o	A	274	-44.71028	-44.71162	-0.00134	0.007452315	0.009299301	0.014208202
P00431	344	P	L	chr11	566168	G	A	CCP1	missense_variant	c.1031C>T	p.Pro344Leu	proline	Pro	leucine	Leu	3e2o	A	277	-44.613	-43.59314	1.01986	0	0.01134826	0.01134826
P00431	344	P	S	chr11	566169	G	A	CCP1	missense_variant	c.1030C>T	p.Pro344Ser	proline	Pro	serine	Ser	3e2o	A	277	-44.613	-42.59532	2.01768	0	0.010968911	0.010968911
P00431	347	A	T	chr11	566160	C	T	CCP1	missense_variant	c.1039G>A	p.Ala347Thr	alanine	Ala	threonine	Thr	3e2o	A	280	-44.6261	-43.91338	0.71272	0.015606409	0.441805333	0.452088744
P00431	347	A	V	chr11	566159	G	A	CCP1	missense_variant	c.1040C>T	p.Ala347Val	alanine	Ala	valine	Val	3e2o	A	280	-44.66186	-45.02266	-0.3608	0.04665456	0.502068345	0.462853233
P00431	348	P	P	chr11	566155	G	A	CCP1	synonymous_variant	c.1044C>T	p.Pro348Pro	proline	Pro	proline	Pro	3e2o	A	281	-44.62686	-44.62702	-0.00016	0.000756968	0.000426615	0.000928978
P00431	350	P	P	chr11	566149	T	A	CCP1	synonymous_variant	c.1050A>T	p.Pro350Pro	proline	Pro	proline	Pro	3e2o	A	283	-44.6227	-44.62664	-0.00394	0.000997497	0.001580506	0.001158879
P00431	350	P	S	chr11	566151	G	A	CCP1	missense_variant	c.1048C>T	p.Pro350Ser	proline	Pro	serine	Ser	3e2o	A	283	-44.64398	-42.95298	1.691	0.048986447	0.013169548	0.04504975
P00431	351	F	F	chr11	566146	A	G	CCP1	synonymous_variant	c.1053T>C	p.Phe351Phe	phenylalanine	Phe	phenylalanine	Phe	3e2o	A	284	-44.77832	-44.79556	-0.01724	0.007627385	0.004500333	0.007670919
P00431	352	I	I	chr11	566143	A	G	CCP1	synonymous_variant	c.1056T>C	p.Ile352Ile	isoleucine	Ile	isoleucine	Ile	3e2o	A	285	-44.613	-44.6086	0.0044	0	0.005986652	0.005986652
P00431	352	I	L	chr11	566145	T	G	CCP1	missense_variant	c.1054A>C	p.Ile352Leu	isoleucine	Ile	leucine	Leu	3e2o	A	285	-44.6354	-44.88876	-0.25336	0.02536809	0.225363846	0.203379357
P00431	353	F	F	chr11	566140	G	A	CCP1	synonymous_variant	c.1059C>T	p.Phe353Phe	phenylalanine	Phe	phenylalanine	Phe	3e2o	A	286	-44.65276	-44.65674	-0.00398	0.002634957	0.004435989	0.0025014
P00431	354	K	K	chr11	566137	C	T	CCP1	synonymous_variant	c.1062G>A	p.Lys354Lys	lysine	Lys	lysine	Lys	3e2o	A	287	-44.613	-44.6208	-0.0078	0	0	0
P00431	357	E	D	chr11	566128	C	A	CCP1	missense_variant	c.1071G>T	p.Glu357Asp	glutamic acid	Glu	aspartic acid	Asp	3e2o	A	290	-44.65538	-44.5107	0.14468	0.045031456	0.001866815	0.045190397
P00431	360	G	G	chr11	566119	A	G	CCP1	synonymous_variant	c.1080T>C	p.Gly360Gly	glycine	Gly	glycine	Gly	3e2o	A	293	-44.613	-44.613	0	0	0	0
P00431	360	G	S	chr11	566121	C	T	CCP1	missense_variant	c.1078G>A	p.Gly360Ser	glycine	Gly	serine	Ser	3e2o	A	293	-44.613	-42.2427	2.3703	0	0	0
P00445	5	V	V	chr10	623000	G	A	SOD1	synonymous_variant	c.15C>T	p.Val5Val	valine	Val	valine	Val	1f1g	D	469	-10.82914	-10.8298	-0.00066	0.001137102	0.000282843	0.001126055
P00445	7	V	M	chr10	622996	C	T	SOD1	missense_variant	c.19G>A	p.Val7Met	valine	Val	methionine	Met	1f1g	D	471	-10.8655	-11.27106	-0.40556	0.012987109	0.015674278	0.020106293
P00445	8	L	L	chr10	622991	T	C	SOD1	synonymous_variant	c.24A>G	p.Leu8Leu	leucine	Leu	leucine	Leu	1f1g	D	472	-10.9527	-10.95312	-0.00042	0.000291548	0.000130384	0.000268328
P00445	12	A	T	chr10	622981	C	T	SOD1	missense_variant	c.34G>A	p.Ala12Thr	alanine	Ala	threonine	Thr	1f1g	D	476	-10.8272	-9.76476	1.06244	0	0.002781915	0.002781915
P00445	13	G	S	chr10	622978	C	T	SOD1	missense_variant	c.37G>A	p.Gly13Ser	glycine	Gly	serine	Ser	1f1g	D	477	-10.8272	-6.922638	3.904562	0	0.000102811	0.000102811
P00445	14	V	V	chr10	622973	G	A	SOD1	synonymous_variant	c.42C>T	p.Val14Val	valine	Val	valine	Val	1f1g	D	478	-10.9769	-10.978	-0.0011	0.001264911	0.000977241	0.001479865
P00445	20	F	F	chr10	622955	G	A	SOD1	synonymous_variant	c.60C>T	p.Phe20Phe	phenylalanine	Phe	phenylalanine	Phe	1f1g	D	484	-11.09454	-11.1073	-0.01276	0.008883299	0.012338557	0.01007487
P00445	32	S	S	chr10	622919	A	G	SOD1	synonymous_variant	c.96T>C	p.Ser32Ser	serine	Ser	serine	Ser	1f1g	D	496	-10.82984	-10.83094	-0.0011	0.003614969	0.005124744	0.006624575
P00445	33	Y	Y	chr10	622916	G	A	SOD1	synonymous_variant	c.99C>T	p.Tyr33Tyr	tyrosine	Tyr	tyrosine	Tyr	1f1g	D	497	-11.07446	-11.085	-0.01054	0.004625257	0.006705222	0.005688849
P00445	34	E	D	chr10	622913	C	A	SOD1	missense_variant	c.102G>T	p.Glu34Asp	glutamic acid	Glu	aspartic acid	Asp	1f1g	D	498	-10.92948	-10.23788	0.6916	0.01325696	0.026705936	0.033338641
P00445	35	I	I	chr10	622910	G	A	SOD1	synonymous_variant	c.105C>T	p.Ile35Ile	isoleucine	Ile	isoleucine	Ile	1f1g	D	499	-10.87502	-10.8771	-0.00208	0.001531992	0.001428286	0.002046216
P00445	36	A	V	chr10	622908	G	A	SOD1	missense_variant	c.107C>T	p.Ala36Val	alanine	Ala	valine	Val	1f1g	D	500	-10.8272	-11.54996	-0.72276	0	0.001021274	0.001021274
P00445	42	A	A	chr10	622889	T	G	SOD1	synonymous_variant	c.126A>C	p.Ala42Ala	alanine	Ala	alanine	Ala	1f1g	D	506	-10.8272	-10.8272	0	0	0	0
P00445	47	H	H	chr10	622874	G	A	SOD1	synonymous_variant	c.141C>T	p.His47His	histidine	His	histidine	His	1f1g	D	511	-10.149734	-9.678214	0.47152	0.421143023	0.797372737	0.902537886
P00445	47	H	Y	chr10	622876	G	A	SOD1	missense_variant	c.139C>T	p.His47Tyr	histidine	His	tyrosine	Tyr	1f1g	D	511	-10.83014	7.40628	18.23642	0.00657404	1.975514311	1.980626244
P00445	48	I	I	chr10	622871	A	G	SOD1	synonymous_variant	c.144T>C	p.Ile48Ile	isoleucine	Ile	isoleucine	Ile	1f1g	D	512	-10.86284	-10.86336	-0.00052	0.000654217	0.000134164	0.000535724
P00445	52	G	G	chr10	622859	T	C	SOD1	synonymous_variant	c.156A>G	p.Gly52Gly	glycine	Gly	glycine	Gly	1f1g	D	516	-10.8272	-10.8272	0	0	0	0
P00445	59	V	V	chr10	622838	G	A	SOD1	synonymous_variant	c.177C>T	p.Val59Val	valine	Val	valine	Val	1f1g	D	523	-10.8272	-10.82714	6.00E-05	0	5.48E-05	5.48E-05
P00445	62	G	G	chr10	622829	A	T	SOD1	synonymous_variant	c.186T>A	p.Gly62Gly	glycine	Gly	glycine	Gly	1f1g	D	526	-10.8272	-10.8272	0	0	0	0
P00445	64	H	H	chr10	622823	G	A	SOD1	synonymous_variant	c.192C>T	p.His64His	histidine	His	histidine	His	1f1g	D	528	-9.3814	-8.760054	0.621346	0.80822677	0.520330641	0.753396625
P00445	68	F	F	chr10	622811	G	A	SOD1	synonymous_variant	c.204C>T	p.Phe68Phe	phenylalanine	Phe	phenylalanine	Phe	1f1g	D	532	-10.8272	-10.8387	-0.0115	0	0	0
P00445	72	H	H	chr10	622799	A	G	SOD1	synonymous_variant	c.216T>C	p.His72His	histidine	His	histidine	His	1f1g	D	536	-9.46847	-9.241112	0.227358	0.772631902	0.177845926	0.663159957
P00445	82	V	V	chr10	622769	G	A	SOD1	synonymous_variant	c.246C>T	p.Val82Val	valine	Val	valine	Val	1f1g	D	546	-11.2221	-11.24216	-0.02006	0.010423771	0.006147601	0.014641141
P00445	88	V	V	chr10	622751	T	A	SOD1	synonymous_variant	c.264A>T	p.Val88Val	valine	Val	valine	Val	1f1g	D	552	-10.87136	-10.8689	0.00246	0.003219938	0.008720665	0.005500727
P00445	89	K	R	chr10	622749	T	C	SOD1	missense_variant	c.266A>G	p.Lys89Arg	lysine	Lys	arginine	Arg	1f1g	D	553	-10.91768	-10.63594	0.28174	0.043100777	0.065294586	0.078348631
P00445	90	T	T	chr10	622745	C	A	SOD1	synonymous_variant	c.270G>T	p.Thr90Thr	threonine	Thr	threonine	Thr	1f1g	D	554	-10.92872	-10.93226	-0.00354	0.006643568	0.004669368	0.004954594
P00445	93	N	S	chr10	622737	T	C	SOD1	missense_variant	c.278A>G	p.Asn93Ser	asparagine	Asn	serine	Ser	1f1g	D	557	-10.89304	-10.59956	0.29348	0.092320897	0.099401197	0.011770811
P00445	97	K	R	chr10	622725	T	C	SOD1	missense_variant	c.290A>G	p.Lys97Arg	lysine	Lys	arginine	Arg	1f1g	D	561	-10.86502	-10.78078	0.08424	0.060383541	0.104477304	0.079266216
P00445	100	F	F	chr10	622715	G	A	SOD1	synonymous_variant	c.300C>T	p.Phe100Phe	phenylalanine	Phe	phenylalanine	Phe	1f1g	D	564	-11.0102	-11.00192	0.00828	0.40920044	0.397065602	0.012368993
P00445	101	K	K	chr10	622712	C	T	SOD1	synonymous_variant	c.303G>A	p.Lys101Lys	lysine	Lys	lysine	Lys	1f1g	D	565	-10.8272	-10.8272	0	0	0	0
P00445	102	D	D	chr10	622709	G	A	SOD1	synonymous_variant	c.306C>T	p.Asp102Asp	aspartic acid	Asp	aspartic acid	Asp	1f1g	D	566	-11.74868	-11.76228	-0.0136	0.009308974	0.004339009	0.005793531
P00445	103	S	A	chr10	622708	A	C	SOD1	missense_variant	c.307T>G	p.Ser103Ala	serine	Ser	alanine	Ala	1f1g	D	567	-10.8272	-10.8121	0.0151	0	0	0
P00445	103	S	S	chr10	622706	A	G	SOD1	synonymous_variant	c.309T>C	p.Ser103Ser	serine	Ser	serine	Ser	1f1g	D	567	-10.8272	-10.82716	4.00E-05	0	5.48E-05	5.48E-05
P00445	104	L	L	chr10	622705	A	G	SOD1	synonymous_variant	c.310T>C	p.Leu104Leu	leucine	Leu	leucine	Leu	1f1g	D	568	-10.97824	-10.99524	-0.017	0.012396895	0.016663523	0.019023538
P00445	105	I	I	chr10	622700	G	A	SOD1	synonymous_variant	c.315C>T	p.Ile105Ile	isoleucine	Ile	isoleucine	Ile	1f1g	D	569	-10.95908	-10.96094	-0.00186	0.001253794	0.000350714	0.001158879
P00445	105	I	T	chr10	622701	A	G	SOD1	missense_variant	c.314T>C	p.Ile105Thr	isoleucine	Ile	threonine	Thr	1f1g	D	569	-11.8423	-8.97614	2.86616	0.008659099	0.006778156	0.012517644
P00445	110	P	P	chr10	622685	A	C	SOD1	synonymous_variant	c.330T>G	p.Pro110Pro	proline	Pro	proline	Pro	1f1g	D	574	-10.8803	-10.8812	-0.0009	0.001224745	0.00223942	0.002702776
P00445	112	S	S	chr10	622679	G	A	SOD1	synonymous_variant	c.336C>T	p.Ser112Ser	serine	Ser	serine	Ser	1f1g	D	576	-10.8273	-10.82688	0.00042	0.000173205	0.000649615	0.000535724
P00445	113	V	I	chr10	622678	C	T	SOD1	missense_variant	c.337G>A	p.Val113Ile	valine	Val	isoleucine	Ile	1f1g	D	577	-10.90208	-11.32038	-0.4183	0.000846759	0.012699094	0.012877694
P00445	118	V	V	chr10	622661	G	A	SOD1	synonymous_variant	c.354C>T	p.Val118Val	valine	Val	valine	Val	1f1g	D	582	-10.94004	-10.94514	-0.0051	0.005940791	0.002296301	0.005714455
P00445	121	H	H	chr10	622652	G	A	SOD1	synonymous_variant	c.363C>T	p.His121His	histidine	His	histidine	His	1f1g	D	585	-9.929806	-10.36954	-0.439734	0.641947231	0.041717119	0.617480268
P00445	121	H	Y	chr10	622654	G	A	SOD1	missense_variant	c.361C>T	p.His121Tyr	histidine	His	tyrosine	Tyr	1f1g	D	585	-10.92732	1.761808	12.689128	0.040668993	0.124829146	0.115420151
P00445	122	A	A	chr10	622649	G	T	SOD1	synonymous_variant	c.366C>A	p.Ala122Ala	alanine	Ala	alanine	Ala	1f1g	D	586	-10.8272	-10.8272	0	0	0	0
P00445	124	Q	Q	chr10	622643	T	C	SOD1	synonymous_variant	c.372A>G	p.Gln124Gln	glutamine	Gln	glutamine	Gln	1f1g	D	588	-10.8272	-10.8304	-0.0032	0	0	0
P00445	128	G	G	chr10	622631	A	G	SOD1	synonymous_variant	c.384T>C	p.Gly128Gly	glycine	Gly	glycine	Gly	1f1g	D	592	-10.8272	-10.8272	0	0	0	0
P00445	138	T	T	chr10	622601	A	G	SOD1	synonymous_variant	c.414T>C	p.Thr138Thr	threonine	Thr	threonine	Thr	1f1g	D	602	-10.83424	-10.84394	-0.0097	0.011071269	0.011302566	0.013262541
P00445	141	A	A	chr10	622592	G	A	SOD1	synonymous_variant	c.423C>T	p.Ala141Ala	alanine	Ala	alanine	Ala	1f1g	D	605	-10.8272	-10.8272	0	0	0	0
P00447	28	V	V	chr8	123507	G	A	SOD2	synonymous_variant	c.84C>T	p.Val28Val	valine	Val	valine	Val	3rn4	A	10	-47.48372	-47.49712	-0.0134	0.010690744	0.000909395	0.010203186
P00447	29	T	T	chr8	123504	G	A	SOD2	synonymous_variant	c.87C>T	p.Thr29Thr	threonine	Thr	threonine	Thr	3rn4	A	11	-47.47552	-47.47564	-0.00012	0.000164317	0.000134164	0.000164317
P00447	31	P	P	chr8	123498	T	A	SOD2	synonymous_variant	c.93A>T	p.Pro31Pro	proline	Pro	proline	Pro	3rn4	A	13	-47.47632	-47.47736	-0.00104	0.00066106	0.000482701	0.000634823
P00447	32	D	D	chr8	123495	G	A	SOD2	synonymous_variant	c.96C>T	p.Asp32Asp	aspartic acid	Asp	aspartic acid	Asp	3rn4	A	14	-47.47826	-47.47912	-0.00086	0.00165469	0.001105441	0.001860914
P00447	33	L	L	chr8	123492	C	T	SOD2	synonymous_variant	c.99G>A	p.Leu33Leu	leucine	Leu	leucine	Leu	3rn4	A	15	-47.55704	-47.56554	-0.0085	0.013015875	0.003379793	0.0149367
P00447	33	L	L	chr8	123494	A	G	SOD2	synonymous_variant	c.97T>C	p.Leu33Leu	leucine	Leu	leucine	Leu	3rn4	A	15	-47.55704	-47.56554	-0.0085	0.013015875	0.003379793	0.0149367
P00447	34	K	K	chr8	123489	C	T	SOD2	synonymous_variant	c.102G>A	p.Lys34Lys	lysine	Lys	lysine	Lys	3rn4	A	16	-47.4754	-47.4988	-0.0234	0	0	0
P00447	36	D	E	chr8	123483	G	T	SOD2	missense_variant	c.108C>A	p.Asp36Glu	aspartic acid	Asp	glutamic acid	Glu	3rn4	A	18	-47.56082	-47.57618	-0.01536	0.021366258	0.076251505	0.075995875
P00447	37	F	F	chr8	123480	G	A	SOD2	synonymous_variant	c.111C>T	p.Phe37Phe	phenylalanine	Phe	phenylalanine	Phe	3rn4	A	19	-47.4754	-47.4759	-0.0005	0	0.002278157	0.002278157
P00447	39	A	A	chr8	123474	T	C	SOD2	synonymous_variant	c.117A>G	p.Ala39Ala	alanine	Ala	alanine	Ala	3rn4	A	21	-47.4754	-47.4754	0	0	0	0
P00447	39	A	G	chr8	123475	G	C	SOD2	missense_variant	c.116C>G	p.Ala39Gly	alanine	Ala	glycine	Gly	3rn4	A	21	-47.55604	-46.89936	0.65668	0.006782551	0.005053514	0.002606147
P00447	40	L	L	chr8	123471	C	T	SOD2	synonymous_variant	c.120G>A	p.Leu40Leu	leucine	Leu	leucine	Leu	3rn4	A	22	-47.58984	-47.5915	-0.00166	0.005261464	0.005869412	0.007405268
P00447	40	L	L	chr8	123473	A	G	SOD2	synonymous_variant	c.118T>C	p.Leu40Leu	leucine	Leu	leucine	Leu	3rn4	A	22	-47.58984	-47.5915	-0.00166	0.005261464	0.005869412	0.007405268
P00447	42	P	P	chr8	123465	A	G	SOD2	synonymous_variant	c.126T>C	p.Pro42Pro	proline	Pro	proline	Pro	3rn4	A	24	-47.50046	-47.55892	-0.05846	0.019381383	0.039583671	0.024692975
P00447	43	Y	Y	chr8	123462	A	G	SOD2	synonymous_variant	c.129T>C	p.Tyr43Tyr	tyrosine	Tyr	tyrosine	Tyr	3rn4	A	25	-47.48452	-47.49896	-0.01444	0.009745614	0.009799388	0.00664402
P00447	44	I	I	chr8	123459	G	A	SOD2	synonymous_variant	c.132C>T	p.Ile44Ile	isoleucine	Ile	isoleucine	Ile	3rn4	A	26	-47.72516	-47.73884	-0.01368	0.015659119	0.014674911	0.012612771
P00447	45	S	P	chr8	123458	A	G	SOD2	missense_variant	c.133T>C	p.Ser45Pro	serine	Ser	proline	Pro	3rn4	A	27	-47.74142	-48.58614	-0.84472	0.076517919	0.139112322	0.151494082
P00447	46	G	S	chr8	123455	C	T	SOD2	missense_variant	c.136G>A	p.Gly46Ser	glycine	Gly	serine	Ser	3rn4	A	28	-47.58804	-47.60112	-0.01308	0.102998	0.19913113	0.09730985
P00447	48	I	I	chr8	123447	G	A	SOD2	synonymous_variant	c.144C>T	p.Ile48Ile	isoleucine	Ile	isoleucine	Ile	3rn4	A	30	-47.51426	-47.5202	-0.00594	0.011141723	0.008573506	0.010991042
P00447	56	H	H	chr8	123423	G	A	SOD2	synonymous_variant	c.168C>T	p.His56His	histidine	His	histidine	His	3rn4	A	38	-47.4648	-47.43466	0.03014	0.023702321	0.007873246	0.021827689
P00447	58	Q	R	chr8	123418	T	C	SOD2	missense_variant	c.173A>G	p.Gln58Arg	glutamine	Gln	arginine	Arg	3rn4	A	40	-48.08142	-48.52796	-0.44654	0.446215449	0.586641652	0.168718591
P00447	59	T	A	chr8	123416	T	C	SOD2	missense_variant	c.175A>G	p.Thr59Ala	threonine	Thr	alanine	Ala	3rn4	A	41	-47.47646	-47.5455	-0.06904	0.001364918	0	0.001364918
P00447	59	T	T	chr8	123414	A	G	SOD2	synonymous_variant	c.177T>C	p.Thr59Thr	threonine	Thr	threonine	Thr	3rn4	A	41	-47.47606	-47.47694	-0.00088	0.001475805	0.002187007	0.003436859
P00447	60	Y	Y	chr8	123411	A	G	SOD2	synonymous_variant	c.180T>C	p.Tyr60Tyr	tyrosine	Tyr	tyrosine	Tyr	3rn4	A	42	-47.54104	-47.5641	-0.02306	0.025598887	0.007432025	0.020773493
P00447	63	G	G	chr8	123402	T	G	SOD2	synonymous_variant	c.189A>C	p.Gly63Gly	glycine	Gly	glycine	Gly	3rn4	A	45	-47.4754	-47.4754	0	0	0	0
P00447	71	F	F	chr8	123378	G	A	SOD2	synonymous_variant	c.213C>T	p.Phe71Phe	phenylalanine	Phe	phenylalanine	Phe	3rn4	A	53	-48.31484	-48.35232	-0.03748	0.036299077	0.025618001	0.025854922
P00447	72	Q	Q	chr8	123375	T	C	SOD2	synonymous_variant	c.216A>G	p.Gln72Gln	glutamine	Gln	glutamine	Gln	3rn4	A	54	-47.4754	-47.4754	0	0	0	0
P00447	73	E	E	chr8	123372	T	C	SOD2	synonymous_variant	c.219A>G	p.Glu73Glu	glutamic acid	Glu	glutamic acid	Glu	3rn4	A	55	-47.4754	-47.4773	-0.0019	0	0	0
P00447	74	L	P	chr8	123370	A	G	SOD2	missense_variant	c.221T>C	p.Leu74Pro	leucine	Leu	proline	Pro	3rn4	A	56	-47.8266	-40.85532	6.97128	0.46150253	0.529348961	0.676951794
P00447	75	S	S	chr8	123366	T	C	SOD2	synonymous_variant	c.225A>G	p.Ser75Ser	serine	Ser	serine	Ser	3rn4	A	57	-47.4754	-47.47536	4.00E-05	0	5.48E-05	5.48E-05
P00447	76	D	N	chr8	123365	C	T	SOD2	missense_variant	c.226G>A	p.Asp76Asn	aspartic acid	Asp	asparagine	Asn	3rn4	A	58	-47.59694	-47.94772	-0.35078	0.008865269	0.01091728	0.009158712
P00447	78	L	L	chr8	123357	C	T	SOD2	synonymous_variant	c.234G>A	p.Leu78Leu	leucine	Leu	leucine	Leu	3rn4	A	60	-47.47618	-47.48426	-0.00808	0.001744133	0.000536656	0.002280789
P00447	78	L	L	chr8	123359	G	A	SOD2	synonymous_variant	c.232C>T	p.Leu78Leu	leucine	Leu	leucine	Leu	3rn4	A	60	-47.47618	-47.48426	-0.00808	0.001744133	0.000536656	0.002280789
P00447	79	A	A	chr8	123354	G	C	SOD2	synonymous_variant	c.237C>G	p.Ala79Ala	alanine	Ala	alanine	Ala	3rn4	A	61	-47.4754	-47.4754	0	0	0	0
P00447	80	K	N	chr8	123351	C	A	SOD2	missense_variant	c.240G>T	p.Lys80Asn	lysine	Lys	asparagine	Asn	3rn4	A	62	-47.5832	-47.05138	0.53182	0.010173986	0.008651127	0.016840338
P00447	81	E	E	chr8	123348	C	T	SOD2	synonymous_variant	c.243G>A	p.Glu81Glu	glutamic acid	Glu	glutamic acid	Glu	3rn4	A	63	-47.47806	-47.49586	-0.0178	0.005947941	0.002593839	0.003354102
P00447	81	E	V	chr8	123349	T	A	SOD2	missense_variant	c.242A>T	p.Glu81Val	glutamic acid	Glu	valine	Val	3rn4	A	63	-47.4835	-45.62896	1.85454	0.007184358	0.006054585	0.006938876
P00447	82	P	P	chr8	123345	G	T	SOD2	synonymous_variant	c.246C>A	p.Pro82Pro	proline	Pro	proline	Pro	3rn4	A	64	-47.47634	-47.47418	0.00216	0.002101904	0.003963206	0.00497775
P00447	83	S	S	chr8	123342	A	G	SOD2	synonymous_variant	c.249T>C	p.Ser83Ser	serine	Ser	serine	Ser	3rn4	A	65	-47.47846	-47.48016	-0.0017	0.002196133	0.000622896	0.001953202
P00447	83	S	T	chr8	123344	A	T	SOD2	missense_variant	c.247T>A	p.Ser83Thr	serine	Ser	threonine	Thr	3rn4	A	65	-47.48808	-47.31112	0.17696	0.011095359	0.024008894	0.013028162
P00447	84	P	P	chr8	123339	G	A	SOD2	synonymous_variant	c.252C>T	p.Pro84Pro	proline	Pro	proline	Pro	3rn4	A	66	-47.49074	-47.49186	-0.00112	0.001096814	0.000497996	0.001089495
P00447	88	R	R	chr8	123327	T	C	SOD2	synonymous_variant	c.264A>G	p.Arg88Arg	arginine	Arg	arginine	Arg	3rn4	A	70	-47.50196	-47.57256	-0.0706	0.044838856	0.115875118	0.14008783
P00447	91	I	V	chr8	123320	T	C	SOD2	missense_variant	c.271A>G	p.Ile91Val	isoleucine	Ile	valine	Val	3rn4	A	73	-47.4754	-46.80828	0.66712	0	0.010326519	0.010326519
P00447	92	A	A	chr8	123315	A	T	SOD2	synonymous_variant	c.276T>A	p.Ala92Ala	alanine	Ala	alanine	Ala	3rn4	A	74	-47.4754	-47.4754	0	0	0	0
P00447	94	Q	Q	chr8	123309	T	C	SOD2	synonymous_variant	c.282A>G	p.Gln94Gln	glutamine	Gln	glutamine	Gln	3rn4	A	76	-48.60544	-48.68532	-0.07988	0.039656248	0.021948394	0.021246576
P00447	95	Q	Q	chr8	123306	T	C	SOD2	synonymous_variant	c.285A>G	p.Gln95Gln	glutamine	Gln	glutamine	Gln	3rn4	A	77	-47.47576	-47.49748	-0.02172	0.000804984	0.036439018	0.036718279
P00447	101	G	G	chr8	123288	G	A	SOD2	synonymous_variant	c.303C>T	p.Gly101Gly	glycine	Gly	glycine	Gly	3rn4	A	83	-47.4754	-47.4754	0	0	0	0
P00447	103	G	C	chr8	123284	C	A	SOD2	missense_variant	c.307G>T	p.Gly103Cys	glycine	Gly	cysteine	Cys	3rn4	A	85	-48.86434	-37.21512	11.64922	0.755147656	2.647493488	1.943570249
P00447	105	T	T	chr8	123276	T	C	SOD2	synonymous_variant	c.315A>G	p.Thr105Thr	threonine	Thr	threonine	Thr	3rn4	A	87	-47.498	-47.50832	-0.01032	0.007204512	0.001470374	0.007714402
P00447	107	H	H	chr8	123270	G	A	SOD2	synonymous_variant	c.321C>T	p.His107His	histidine	His	histidine	His	3rn4	A	89	-49.13696	-49.23668	-0.09972	0.086405949	0.03923464	0.121628068
P00447	114	L	L	chr8	123249	C	T	SOD2	synonymous_variant	c.342G>A	p.Leu114Leu	leucine	Leu	leucine	Leu	3rn4	A	96	-47.53246	-47.54694	-0.01448	0.012906123	0.006965127	0.01659524
P00447	115	A	A	chr8	123246	A	G	SOD2	synonymous_variant	c.345T>C	p.Ala115Ala	alanine	Ala	alanine	Ala	3rn4	A	97	-47.4754	-47.4754	0	0	0	0
P00447	117	E	K	chr8	123242	C	T	SOD2	missense_variant	c.349G>A	p.Glu117Lys	glutamic acid	Glu	lysine	Lys	3rn4	A	99	-47.47716	-47.84046	-0.3633	0.00393548	0.089824457	0.086918726
P00447	118	S	S	chr8	123237	C	A	SOD2	synonymous_variant	c.354G>T	p.Ser118Ser	serine	Ser	serine	Ser	3rn4	A	100	-47.47598	-47.47638	-0.0004	0.000506952	0.000303315	0.000282843
P00447	121	G	D	chr8	123229	C	T	SOD2	missense_variant	c.362G>A	p.Gly121Asp	glycine	Gly	aspartic acid	Asp	3rn4	A	103	-47.47908	-23.9442	23.53488	0.003396616	0.698623379	0.70027333
P00447	122	G	G	chr8	123225	A	G	SOD2	synonymous_variant	c.366T>C	p.Gly122Gly	glycine	Gly	glycine	Gly	3rn4	A	104	-47.4754	-47.4754	0	0	0	0
P00447	122	G	S	chr8	123227	C	T	SOD2	missense_variant	c.364G>A	p.Gly122Ser	glycine	Gly	serine	Ser	3rn4	A	104	-47.4754	-41.43138	6.04402	0	0.161409021	0.161409021
P00447	123	E	Q	chr8	123224	C	G	SOD2	missense_variant	c.367G>C	p.Glu123Gln	glutamic acid	Glu	glutamine	Gln	3rn4	A	105	-47.59736	-47.64544	-0.04808	0.004927778	0.014447422	0.015119755
P00447	126	T	T	chr8	123213	G	A	SOD2	synonymous_variant	c.378C>T	p.Thr126Thr	threonine	Thr	threonine	Thr	3rn4	A	108	-47.4754	-47.47532	8.00E-05	0	0.000109545	0.000109545
P00447	130	A	S	chr8	123203	C	A	SOD2	missense_variant	c.388G>T	p.Ala130Ser	alanine	Ala	serine	Ser	3rn4	A	112	-47.4754	-47.34756	0.12784	0	8.94E-05	8.94E-05
P00447	130	A	V	chr8	123202	G	A	SOD2	missense_variant	c.389C>T	p.Ala130Val	alanine	Ala	valine	Val	3rn4	A	112	-47.4754	-45.81374	1.66166	0	0.635354518	0.635354518
P00447	132	A	E	chr8	123196	G	T	SOD2	missense_variant	c.395C>A	p.Ala132Glu	alanine	Ala	glutamic acid	Glu	3rn4	A	114	-47.50394	-47.10158	0.40236	0.018685502	0.043035706	0.038315049
P00447	135	E	D	chr8	123186	C	A	SOD2	missense_variant	c.405G>T	p.Glu135Asp	glutamic acid	Glu	aspartic acid	Asp	3rn4	A	117	-47.58638	-47.06238	0.524	0.13872924	0.008712462	0.147094442
P00447	135	E	K	chr8	123188	C	T	SOD2	missense_variant	c.403G>A	p.Glu135Lys	glutamic acid	Glu	lysine	Lys	3rn4	A	117	-47.5877	-48.26288	-0.67518	0.092844924	0.09286887	0.054912357
P00447	139	S	N	chr8	123175	C	T	SOD2	missense_variant	c.416G>A	p.Ser139Asn	serine	Ser	asparagine	Asn	3rn4	A	121	-47.83656	-47.32372	0.51284	0.024399857	0.029259477	0.042544248
P00447	140	L	L	chr8	123171	C	T	SOD2	synonymous_variant	c.420G>A	p.Leu140Leu	leucine	Leu	leucine	Leu	3rn4	A	122	-47.80094	-47.79726	0.00368	0.062805756	0.001350185	0.063188939
P00447	140	L	Q	chr8	123172	A	T	SOD2	missense_variant	c.419T>A	p.Leu140Gln	leucine	Leu	glutamine	Gln	3rn4	A	122	-47.83942	-45.69692	2.1425	0.067302875	0.000794984	0.066975555
P00447	141	D	D	chr8	123168	G	A	SOD2	synonymous_variant	c.423C>T	p.Asp141Asp	aspartic acid	Asp	aspartic acid	Asp	3rn4	A	123	-47.48116	-47.48508	-0.00392	0.004212244	0.003172854	0.006029262
P00447	141	D	G	chr8	123169	T	C	SOD2	missense_variant	c.422A>G	p.Asp141Gly	aspartic acid	Asp	glycine	Gly	3rn4	A	123	-47.48238	-46.3317	1.15068	0.004949949	0	0.004949949
P00447	145	K	E	chr8	123158	T	C	SOD2	missense_variant	c.433A>G	p.Lys145Glu	lysine	Lys	glutamic acid	Glu	3rn4	A	127	-47.63126	-47.12666	0.5046	0.181282274	0.190783498	0.065304211
P00447	151	L	V	chr8	123140	G	C	SOD2	missense_variant	c.451C>G	p.Leu151Val	leucine	Leu	valine	Val	3rn4	A	133	-47.78896	-42.07922	5.70974	0.057536536	0.486303112	0.469967417
P00447	153	G	G	chr8	123132	G	A	SOD2	synonymous_variant	c.459C>T	p.Gly153Gly	glycine	Gly	glycine	Gly	3rn4	A	135	-47.4754	-47.4754	0	0	0	0
P00447	155	Q	Q	chr8	123126	C	T	SOD2	synonymous_variant	c.465G>A	p.Gln155Gln	glutamine	Gln	glutamine	Gln	3rn4	A	137	-47.4754	-47.4754	0	0	0	0
P00447	156	G	G	chr8	123123	G	A	SOD2	synonymous_variant	c.468C>T	p.Gly156Gly	glycine	Gly	glycine	Gly	3rn4	A	138	-47.4754	-47.4754	0	0	0	0
P00447	157	S	C	chr8	123121	G	C	SOD2	missense_variant	c.470C>G	p.Ser157Cys	serine	Ser	cysteine	Cys	3rn4	A	139	-47.51082	-47.63262	-0.1218	0.014947809	0.003020265	0.016195524
P00447	157	S	S	chr8	123120	G	A	SOD2	synonymous_variant	c.471C>T	p.Ser157Ser	serine	Ser	serine	Ser	3rn4	A	139	-47.47752	-47.47982	-0.0023	0.00220159	0.00066106	0.002013703
P00447	158	G	R	chr8	123119	C	T	SOD2	missense_variant	c.472G>A	p.Gly158Arg	glycine	Gly	arginine	Arg	3rn4	A	140	-47.51194	-28.3344	19.17754	0.074443489	2.918500499	2.902419515
P00447	160	A	A	chr8	123111	G	A	SOD2	synonymous_variant	c.480C>T	p.Ala160Ala	alanine	Ala	alanine	Ala	3rn4	A	142	-47.4754	-47.4754	0	0	0	0
P00447	161	F	L	chr8	123110	A	G	SOD2	missense_variant	c.481T>C	p.Phe161Leu	phenylalanine	Phe	leucine	Leu	3rn4	A	143	-47.53186	-45.92632	1.60554	0.005317236	0.037517289	0.039922337
P00447	164	K	K	chr8	123099	T	C	SOD2	synonymous_variant	c.492A>G	p.Lys164Lys	lysine	Lys	lysine	Lys	3rn4	A	146	-48.38476	-48.50114	-0.11638	0.07601242	0.134097979	0.173553859
P00447	165	N	N	chr8	123096	G	A	SOD2	synonymous_variant	c.495C>T	p.Asn165Asn	asparagine	Asn	asparagine	Asn	3rn4	A	147	-47.48524	-47.4992	-0.01396	0.010953219	0.007619383	0.013465623
P00447	166	L	F	chr8	123095	G	A	SOD2	missense_variant	c.496C>T	p.Leu166Phe	leucine	Leu	phenylalanine	Phe	3rn4	A	148	-48.1446	-46.76938	1.37522	0.329709971	0.27994657	0.109735395
P00447	166	L	L	chr8	123093	G	A	SOD2	synonymous_variant	c.498C>T	p.Leu166Leu	leucine	Leu	leucine	Leu	3rn4	A	148	-47.4754	-47.47836	-0.00296	0	0.003890758	0.003890758
P00447	167	S	S	chr8	123090	A	T	SOD2	synonymous_variant	c.501T>A	p.Ser167Ser	serine	Ser	serine	Ser	3rn4	A	149	-47.48522	-47.48736	-0.00214	0.00431648	0.002258982	0.004974234
P00447	169	G	R	chr8	123086	C	T	SOD2	missense_variant	c.505G>A	p.Gly169Arg	glycine	Gly	arginine	Arg	3rn4	A	151	-47.4754	-43.95134	3.52406	0	0.017516364	0.017516364
P00447	171	K	K	chr8	123078	C	T	SOD2	synonymous_variant	c.513G>A	p.Lys171Lys	lysine	Lys	lysine	Lys	3rn4	A	153	-47.4754	-47.4779	-0.0025	0	0	0
P00447	172	L	L	chr8	123077	G	A	SOD2	synonymous_variant	c.514C>T	p.Leu172Leu	leucine	Leu	leucine	Leu	3rn4	A	154	-47.82658	-47.84172	-0.01514	0.02812378	0.029429101	0.016004468
P00447	173	D	N	chr8	123074	C	T	SOD2	missense_variant	c.517G>A	p.Asp173Asn	aspartic acid	Asp	asparagine	Asn	3rn4	A	155	-47.50814	-47.21082	0.29732	0.001786897	0.007475426	0.006658228
P00447	177	T	I	chr8	123061	G	A	SOD2	missense_variant	c.530C>T	p.Thr177Ile	threonine	Thr	isoleucine	Ile	3rn4	A	159	-47.9141	-46.56524	1.34886	0.812882261	0.629056566	0.354586045
P00447	179	N	D	chr8	123056	T	C	SOD2	missense_variant	c.535A>G	p.Asn179Asp	asparagine	Asn	aspartic acid	Asp	3rn4	A	161	-47.51406	-48.01032	-0.49626	0.012788002	0.008662967	0.008118374
P00447	181	D	D	chr8	123048	A	G	SOD2	synonymous_variant	c.543T>C	p.Asp181Asp	aspartic acid	Asp	aspartic acid	Asp	3rn4	A	163	-47.47586	-47.47464	0.00122	0.000676757	0.002575461	0.002419091
P00447	182	T	S	chr8	123046	G	C	SOD2	missense_variant	c.545C>G	p.Thr182Ser	threonine	Thr	serine	Ser	3rn4	A	164	-47.50388	-47.03268	0.4712	0.004836528	0.005930599	0.001212436
P00447	182	T	T	chr8	123045	G	A	SOD2	synonymous_variant	c.546C>T	p.Thr182Thr	threonine	Thr	threonine	Thr	3rn4	A	164	-47.47628	-47.47654	-0.00026	0.001362718	0.001929508	0.001622652
P00447	184	T	T	chr8	123039	T	G	SOD2	synonymous_variant	c.552A>C	p.Thr184Thr	threonine	Thr	threonine	Thr	3rn4	A	166	-47.47916	-47.48028	-0.00112	0.003510413	0.003600278	0.003573094
P00447	186	P	P	chr8	123033	T	C	SOD2	synonymous_variant	c.558A>G	p.Pro186Pro	proline	Pro	proline	Pro	3rn4	A	168	-47.4767	-47.47914	-0.00244	0.000556776	0.000487852	0.000541295
P00447	187	L	L	chr8	123030	T	A	SOD2	synonymous_variant	c.561A>T	p.Leu187Leu	leucine	Leu	leucine	Leu	3rn4	A	169	-47.8563	-48.02164	-0.16534	0.111394995	0.103291979	0.138496076
P00447	187	L	L	chr8	123032	G	A	SOD2	synonymous_variant	c.559C>T	p.Leu187Leu	leucine	Leu	leucine	Leu	3rn4	A	169	-47.8563	-48.02164	-0.16534	0.111394995	0.103291979	0.138496076
P00447	189	P	S	chr8	123026	G	A	SOD2	missense_variant	c.565C>T	p.Pro189Ser	proline	Pro	serine	Ser	3rn4	A	171	-47.6626	-44.31786	3.34474	0.016907543	0.005193554	0.014726948
P00447	192	A	A	chr8	123015	G	A	SOD2	synonymous_variant	c.576C>T	p.Ala192Ala	alanine	Ala	alanine	Ala	3rn4	A	174	-47.4754	-47.4754	0	0	0	0
P00447	193	I	I	chr8	123012	A	G	SOD2	synonymous_variant	c.579T>C	p.Ile193Ile	isoleucine	Ile	isoleucine	Ile	3rn4	A	175	-47.66118	-47.67214	-0.01096	0.019236216	0.011750447	0.018649745
P00447	195	A	A	chr8	123006	G	A	SOD2	synonymous_variant	c.585C>T	p.Ala195Ala	alanine	Ala	alanine	Ala	3rn4	A	177	-47.4754	-47.4754	0	0	0	0
P00447	197	E	E	chr8	123000	T	C	SOD2	synonymous_variant	c.591A>G	p.Glu197Glu	glutamic acid	Glu	glutamic acid	Glu	3rn4	A	179	-47.4754	-47.4882	-0.0128	0	0	0
P00447	198	H	H	chr8	122997	G	A	SOD2	synonymous_variant	c.594C>T	p.His198His	histidine	His	histidine	His	3rn4	A	180	-47.1011	-47.10298	-0.00188	0.231904183	0.124059691	0.336289811
P00447	200	Y	Y	chr8	122991	G	A	SOD2	synonymous_variant	c.600C>T	p.Tyr200Tyr	tyrosine	Tyr	tyrosine	Tyr	3rn4	A	182	-47.67072	-47.6881	-0.01738	0.010163021	0.015089566	0.01941126
P00447	201	Y	Y	chr8	122988	G	A	SOD2	synonymous_variant	c.603C>T	p.Tyr201Tyr	tyrosine	Tyr	tyrosine	Tyr	3rn4	A	183	-47.50508	-47.51288	-0.0078	0.007550298	0.005127085	0.010228147
P00447	204	Y	Y	chr8	122979	G	A	SOD2	synonymous_variant	c.612C>T	p.Tyr204Tyr	tyrosine	Tyr	tyrosine	Tyr	3rn4	A	186	-47.50936	-47.51802	-0.00866	0.010412637	0.007075097	0.013666126
P00447	205	Q	Q	chr8	122976	T	C	SOD2	synonymous_variant	c.615A>G	p.Gln205Gln	glutamine	Gln	glutamine	Gln	3rn4	A	187	-47.4754	-47.4758	-0.0004	0	0	0
P00447	207	K	K	chr8	122970	C	T	SOD2	synonymous_variant	c.621G>A	p.Lys207Lys	lysine	Lys	lysine	Lys	3rn4	A	189	-47.8885	-47.93128	-0.04278	0.019375758	0.023827337	0.018885232
P00447	207	K	R	chr8	122971	T	C	SOD2	missense_variant	c.620A>G	p.Lys207Arg	lysine	Lys	arginine	Arg	3rn4	A	189	-47.92958	-49.02858	-1.099	0.071632095	0.073329987	0.090921587
P00447	209	A	A	chr8	122964	G	A	SOD2	synonymous_variant	c.627C>T	p.Ala209Ala	alanine	Ala	alanine	Ala	3rn4	A	191	-47.4754	-47.4754	0	0	0	0
P00447	209	A	V	chr8	122965	G	A	SOD2	missense_variant	c.626C>T	p.Ala209Val	alanine	Ala	valine	Val	3rn4	A	191	-47.58234	-47.45844	0.1239	0.19399435	0.192089362	0.004942166
P00447	213	K	N	chr8	122952	T	G	SOD2	missense_variant	c.639A>C	p.Lys213Asn	lysine	Lys	asparagine	Asn	3rn4	A	195	-47.4754	-47.5116	-0.0362	0	0.020521696	0.020521696
P00447	215	I	V	chr8	122948	T	C	SOD2	missense_variant	c.643A>G	p.Ile215Val	isoleucine	Ile	valine	Val	3rn4	A	197	-47.49912	-46.355	1.14412	0.000238747	0.010151355	0.010177279
P00447	219	V	V	chr8	122934	G	A	SOD2	synonymous_variant	c.657C>T	p.Val219Val	valine	Val	valine	Val	3rn4	A	201	-47.6266	-47.62902	-0.00242	0.004952272	0.002965131	0.00466819
P00447	220	N	D	chr8	122933	T	C	SOD2	missense_variant	c.658A>G	p.Asn220Asp	asparagine	Asn	aspartic acid	Asp	3rn4	A	202	-47.5412	-48.93432	-1.39312	0.090360417	0.080114899	0.010355289
P00447	222	K	K	chr8	122925	T	C	SOD2	synonymous_variant	c.666A>G	p.Lys222Lys	lysine	Lys	lysine	Lys	3rn4	A	204	-47.4754	-47.4772	-0.0018	0	0	0
P00447	227	R	R	chr8	122910	T	C	SOD2	synonymous_variant	c.681A>G	p.Arg227Arg	arginine	Arg	arginine	Arg	3rn4	A	209	-47.6653	-47.76526	-0.09996	0.128747485	0.136779962	0.097251236
P00447	229	D	N	chr8	122906	C	T	SOD2	missense_variant	c.685G>A	p.Asp229Asn	aspartic acid	Asp	asparagine	Asn	3rn4	A	211	-47.49326	-47.33692	0.15634	0.016371408	0.038708617	0.053407003
P00447	229	D	V	chr8	122905	T	A	SOD2	missense_variant	c.686A>T	p.Asp229Val	aspartic acid	Asp	valine	Val	3rn4	A	211	-47.48498	-47.19366	0.29132	0.014534167	0.000364692	0.014605033
P00447	231	G	G	chr8	122898	G	A	SOD2	synonymous_variant	c.693C>T	p.Gly231Gly	glycine	Gly	glycine	Gly	3rn4	A	213	-47.4754	-47.4754	0	0	0	0
P00560	6	K	K	chr3	137763	G	A	PGK1	synonymous_variant	c.18G>A	p.Lys6Lys	lysine	Lys	lysine	Lys	1qpg	A	5	37.43596	37.406	-0.02996	0.26282743	0.315956405	0.053128975
P00560	14	L	L	chr3	137787	G	A	PGK1	synonymous_variant	c.42G>A	p.Leu14Leu	leucine	Leu	leucine	Leu	1qpg	A	13	37.3344	37.33176	-0.00264	0.007072482	0.006692384	0.005258137
P00560	21	I	T	chr3	137807	T	C	PGK1	missense_variant	c.62T>C	p.Ile21Thr	isoleucine	Ile	threonine	Thr	1qpg	A	20	37.50752	41.2754	3.76788	0.012281368	0.019372274	0.025455
P00560	32	K	E	chr3	137839	A	G	PGK1	missense_variant	c.94A>G	p.Lys32Glu	lysine	Lys	glutamic acid	Glu	1qpg	A	31	37.39298	37.83066	0.43768	0.098515973	0.057774285	0.117602326
P00560	34	I	V	chr3	137845	A	G	PGK1	missense_variant	c.100A>G	p.Ile34Val	isoleucine	Ile	valine	Val	1qpg	A	33	37.53742	37.94856	0.41114	0.019165125	0.000288097	0.019050276
P00560	54	H	D	chr3	137905	C	G	PGK1	missense_variant	c.160C>G	p.His54Asp	histidine	His	aspartic acid	Asp	1qpg	A	53	37.55144	37.34102	-0.21042	0.001730029	0.002578178	0.0017936
P00560	56	R	R	chr3	137913	A	G	PGK1	synonymous_variant	c.168A>G	p.Arg56Arg	arginine	Arg	arginine	Arg	1qpg	A	55	36.77204	36.8822	0.11016	0.447469701	0.212584489	0.409025033
P00560	60	L	L	chr3	137925	G	A	PGK1	synonymous_variant	c.180G>A	p.Leu60Leu	leucine	Leu	leucine	Leu	1qpg	A	59	37.18044	37.17764	-0.0028	0.015272131	0.006988061	0.016674382
P00560	68	N	N	chr3	137949	C	T	PGK1	synonymous_variant	c.204C>T	p.Asn68Asn	asparagine	Asn	asparagine	Asn	1qpg	A	67	37.55102	37.55124	0.00022	0.002312358	0.003094834	0.002453976
P00560	71	R	R	chr3	137956	A	C	PGK1	synonymous_variant	c.211A>C	p.Arg71Arg	arginine	Arg	arginine	Arg	1qpg	A	70	37.5535	37.5313	-0.0222	0	0	0
P00560	77	L	L	chr3	137976	G	A	PGK1	synonymous_variant	c.231G>A	p.Leu77Leu	leucine	Leu	leucine	Leu	1qpg	A	76	37.29398	37.30474	0.01076	0.044654809	0.003291352	0.046016443
P00560	79	P	P	chr3	137982	A	G	PGK1	synonymous_variant	c.237A>G	p.Pro79Pro	proline	Pro	proline	Pro	1qpg	A	78	37.55328	37.55378	0.0005	0.000303315	0.002193627	0.00210238
P00560	80	V	I	chr3	137983	G	A	PGK1	missense_variant	c.238G>A	p.Val80Ile	valine	Val	isoleucine	Ile	1qpg	A	79	37.50102	37.95154	0.45052	0.025948449	0.007995811	0.027570673
P00560	86	S	S	chr3	138003	A	T	PGK1	synonymous_variant	c.258A>T	p.Ser86Ser	serine	Ser	serine	Ser	1qpg	A	85	37.5535	37.55356	6.00E-05	0	0.000134164	0.000134164
P00560	87	L	L	chr3	138004	T	C	PGK1	synonymous_variant	c.259T>C	p.Leu87Leu	leucine	Leu	leucine	Leu	1qpg	A	86	37.0302	37.01224	-0.01796	0.016224827	0.005417379	0.02076302
P00560	87	L	L	chr3	138006	G	A	PGK1	synonymous_variant	c.261G>A	p.Leu87Leu	leucine	Leu	leucine	Leu	1qpg	A	86	37.0302	37.01224	-0.01796	0.016224827	0.005417379	0.02076302
P00560	91	D	D	chr3	138018	T	C	PGK1	synonymous_variant	c.273T>C	p.Asp91Asp	aspartic acid	Asp	aspartic acid	Asp	1qpg	A	90	37.5512	37.5524	0.0012	0.001383835	0.001746425	0.001328533
P00560	93	T	A	chr3	138022	A	G	PGK1	missense_variant	c.277A>G	p.Thr93Ala	threonine	Thr	alanine	Ala	1qpg	A	92	37.55156	37.8911	0.33954	0.001642559	0	0.001642559
P00560	93	T	T	chr3	138024	C	A	PGK1	synonymous_variant	c.279C>A	p.Thr93Thr	threonine	Thr	threonine	Thr	1qpg	A	92	37.55156	37.55446	0.0029	0.001828387	0.003530297	0.00437207
P00560	99	V	V	chr3	138042	C	T	PGK1	synonymous_variant	c.297C>T	p.Val99Val	valine	Val	valine	Val	1qpg	A	98	37.35738	37.35712	-0.00026	0.000130384	8.37E-05	0.000151658
P00560	100	G	D	chr3	138044	G	A	PGK1	missense_variant	c.299G>A	p.Gly100Asp	glycine	Gly	aspartic acid	Asp	1qpg	A	99	37.26768	41.16544	3.89776	0.016621131	0.114686128	0.101962434
P00560	101	P	P	chr3	138048	A	G	PGK1	synonymous_variant	c.303A>G	p.Pro101Pro	proline	Pro	proline	Pro	1qpg	A	100	37.55322	37.55148	-0.00174	0.000626099	0.000454973	0.000944987
P00560	102	E	Q	chr3	138049	G	C	PGK1	missense_variant	c.304G>C	p.Glu102Gln	glutamic acid	Glu	glutamine	Gln	1qpg	A	101	37.4929	38.29302	0.80012	0.023395512	0.047143738	0.038914804
P00560	103	V	G	chr3	138053	T	G	PGK1	missense_variant	c.308T>G	p.Val103Gly	valine	Val	glycine	Gly	1qpg	A	102	37.04814	40.41994	3.3718	0.022634001	0.020450012	0.005799569
P00560	105	A	A	chr3	138060	C	T	PGK1	synonymous_variant	c.315C>T	p.Ala105Ala	alanine	Ala	alanine	Ala	1qpg	A	104	37.5535	37.5535	0	0	0	0
P00560	105	A	T	chr3	138058	G	A	PGK1	missense_variant	c.313G>A	p.Ala105Thr	alanine	Ala	threonine	Thr	1qpg	A	104	37.5535	37.0397	-0.5138	0	0.005527658	0.005527658
P00560	107	V	V	chr3	138066	C	T	PGK1	synonymous_variant	c.321C>T	p.Val107Val	valine	Val	valine	Val	1qpg	A	106	37.5535	37.55026	-0.00324	0	0.004200357	0.004200357
P00560	108	K	K	chr3	138069	G	A	PGK1	synonymous_variant	c.324G>A	p.Lys108Lys	lysine	Lys	lysine	Lys	1qpg	A	107	37.5535	37.55004	-0.00346	0	0.004382693	0.004382693
P00560	109	A	A	chr3	138072	T	C	PGK1	synonymous_variant	c.327T>C	p.Ala109Ala	alanine	Ala	alanine	Ala	1qpg	A	108	37.5535	37.5535	0	0	0	0
P00560	110	S	S	chr3	138075	T	C	PGK1	synonymous_variant	c.330T>C	p.Ser110Ser	serine	Ser	serine	Ser	1qpg	A	109	37.55136	37.55208	0.00072	0.002232263	0.003824526	0.004973128
P00560	112	P	P	chr3	138081	A	C	PGK1	synonymous_variant	c.336A>C	p.Pro112Pro	proline	Pro	proline	Pro	1qpg	A	111	37.5507	37.54952	-0.00118	0.001571623	0.000491935	0.00130269
P00560	117	L	L	chr3	138094	T	C	PGK1	synonymous_variant	c.349T>C	p.Leu117Leu	leucine	Leu	leucine	Leu	1qpg	A	116	37.27552	37.15606	-0.11946	0.118657478	0.123033077	0.127341639
P00560	117	L	L	chr3	138096	G	A	PGK1	synonymous_variant	c.351G>A	p.Leu117Leu	leucine	Leu	leucine	Leu	1qpg	A	116	37.27552	37.15606	-0.11946	0.118657478	0.123033077	0.127341639
P00560	120	N	N	chr3	138105	C	T	PGK1	synonymous_variant	c.360C>T	p.Asn120Asn	asparagine	Asn	asparagine	Asn	1qpg	A	119	37.55172	37.54532	-0.0064	0.003980201	0.010653262	0.010847811
P00560	124	H	N	chr3	138115	C	A	PGK1	missense_variant	c.370C>A	p.His124Asn	histidine	His	asparagine	Asn	1qpg	A	123	37.43936	37.98568	0.54632	0.024875952	0.487993819	0.467894333
P00560	125	I	T	chr3	138119	T	C	PGK1	missense_variant	c.374T>C	p.Ile125Thr	isoleucine	Ile	threonine	Thr	1qpg	A	124	37.5535	39.06976	1.51626	0	0.016297638	0.016297638
P00560	129	G	G	chr3	138132	T	C	PGK1	synonymous_variant	c.387T>C	p.Gly129Gly	glycine	Gly	glycine	Gly	1qpg	A	128	37.5535	37.5535	0	0	0	0
P00560	134	D	N	chr3	138145	G	A	PGK1	missense_variant	c.400G>A	p.Asp134Asn	aspartic acid	Asp	asparagine	Asn	1qpg	A	133	37.50076	37.39284	-0.10792	0.011291058	0.007960088	0.005717255
P00560	146	Q	E	chr3	138181	C	G	PGK1	missense_variant	c.436C>G	p.Gln146Glu	glutamine	Gln	glutamic acid	Glu	1qpg	A	145	37.27154	37.2918	0.02026	0.160132907	0.086584208	0.235278735
P00560	146	Q	Q	chr3	138183	A	G	PGK1	synonymous_variant	c.438A>G	p.Gln146Gln	glutamine	Gln	glutamine	Gln	1qpg	A	145	37.5535	37.55302	-0.00048	0	4.47E-05	4.47E-05
P00560	153	S	N	chr3	138203	G	A	PGK1	missense_variant	c.458G>A	p.Ser153Asn	serine	Ser	asparagine	Asn	1qpg	A	152	37.33366	38.9789	1.64524	0.19518533	0.190213459	0.092582844
P00560	164	F	F	chr3	138237	C	T	PGK1	synonymous_variant	c.492C>T	p.Phe164Phe	phenylalanine	Phe	phenylalanine	Phe	1qpg	A	163	37.55344	37.57592	0.02248	0.000134164	0.021890112	0.021831789
P00560	166	T	T	chr3	138243	C	T	PGK1	synonymous_variant	c.498C>T	p.Thr166Thr	threonine	Thr	threonine	Thr	1qpg	A	165	37.54342	37.54402	0.0006	0.0079213	0.007477098	0.003654449
P00560	173	S	S	chr3	138264	T	C	PGK1	synonymous_variant	c.519T>C	p.Ser173Ser	serine	Ser	serine	Ser	1qpg	A	172	37.55066	37.54966	-0.001	0.001364918	0.001096814	0.00168523
P00560	175	V	V	chr3	138270	C	T	PGK1	synonymous_variant	c.525C>T	p.Val175Val	valine	Val	valine	Val	1qpg	A	174	37.5535	37.55516	0.00166	0	0.001059717	0.001059717
P00560	178	D	D	chr3	138279	C	T	PGK1	synonymous_variant	c.534C>T	p.Asp178Asp	aspartic acid	Asp	aspartic acid	Asp	1qpg	A	177	37.5482	37.5451	-0.0031	0.007237403	0.009132634	0.006160763
P00560	178	D	G	chr3	138278	A	G	PGK1	missense_variant	c.533A>G	p.Asp178Gly	aspartic acid	Asp	glycine	Gly	1qpg	A	177	36.3875	36.13062	-0.25688	0.94611861	0.926561319	0.026643517
P00560	178	D	Y	chr3	138277	G	T	PGK1	missense_variant	c.532G>T	p.Asp178Tyr	aspartic acid	Asp	tyrosine	Tyr	1qpg	A	177	36.47184	35.82116	-0.65068	0.85866307	0.849902352	0.033562658
P00560	180	P	P	chr3	138285	A	G	PGK1	synonymous_variant	c.540A>G	p.Pro180Pro	proline	Pro	proline	Pro	1qpg	A	179	37.53104	37.52998	-0.00106	0.000554977	0.000506952	0.000585662
P00560	184	A	A	chr3	138297	C	T	PGK1	synonymous_variant	c.552C>T	p.Ala184Ala	alanine	Ala	alanine	Ala	1qpg	A	183	37.5535	37.5535	0	0	0	0
P00560	188	L	L	chr3	138309	G	A	PGK1	synonymous_variant	c.564G>A	p.Leu188Leu	leucine	Leu	leucine	Leu	1qpg	A	187	37.31158	37.1501	-0.16148	0.08364922	0.005408789	0.080472368
P00560	190	K	K	chr3	138315	G	A	PGK1	synonymous_variant	c.570G>A	p.Lys190Lys	lysine	Lys	lysine	Lys	1qpg	A	189	37.5171	37.4916	-0.0255	0.011294468	0.037707161	0.038547373
P00560	200	E	E	chr3	138345	G	A	PGK1	synonymous_variant	c.600G>A	p.Glu200Glu	glutamic acid	Glu	glutamic acid	Glu	1qpg	A	199	37.5535	37.5535	0	0	0	0
P00560	201	N	D	chr3	138346	A	G	PGK1	missense_variant	c.601A>G	p.Asn201Asp	asparagine	Asn	aspartic acid	Asp	1qpg	A	200	37.54672	37.52482	-0.0219	0.005987654	0.006384513	0.011034038
P00560	201	N	S	chr3	138347	A	G	PGK1	missense_variant	c.602A>G	p.Asn201Ser	asparagine	Asn	serine	Ser	1qpg	A	200	37.54846	37.50542	-0.04304	0.005822199	0.007939269	0.005669921
P00560	203	T	I	chr3	138353	C	T	PGK1	missense_variant	c.608C>T	p.Thr203Ile	threonine	Thr	isoleucine	Ile	1qpg	A	202	37.55302	36.79294	-0.76008	0.000914877	0.064436892	0.064011187
P00560	205	P	P	chr3	138360	A	G	PGK1	synonymous_variant	c.615A>G	p.Pro205Pro	proline	Pro	proline	Pro	1qpg	A	204	37.5535	37.5592	0.0057	0	0.02231793	0.02231793
P00560	213	A	A	chr3	138384	C	T	PGK1	synonymous_variant	c.639C>T	p.Ala213Ala	alanine	Ala	alanine	Ala	1qpg	A	212	37.5535	37.5535	0	0	0	0
P00560	224	N	N	chr3	138417	C	T	PGK1	synonymous_variant	c.672C>T	p.Asn224Asn	asparagine	Asn	asparagine	Asn	1qpg	A	223	37.55174	37.54862	-0.00312	0.002693139	0.00066106	0.002725252
P00560	225	L	L	chr3	138420	G	A	PGK1	synonymous_variant	c.675G>A	p.Leu225Leu	leucine	Leu	leucine	Leu	1qpg	A	224	37.52568	37.51178	-0.0139	0.004289755	0.013185674	0.01186655
P00560	234	I	V	chr3	138445	A	G	PGK1	missense_variant	c.700A>G	p.Ile234Val	isoleucine	Ile	valine	Val	1qpg	A	233	37.42196	39.34002	1.91806	0.0144901	0.009292847	0.014601301
P00560	248	N	S	chr3	138488	A	G	PGK1	missense_variant	c.743A>G	p.Asn248Ser	asparagine	Asn	serine	Ser	1qpg	A	247	37.55336	37.57874	0.02538	0.00031305	0.000502991	0.000443847
P00560	253	D	D	chr3	138504	C	T	PGK1	synonymous_variant	c.759C>T	p.Asp253Asp	aspartic acid	Asp	aspartic acid	Asp	1qpg	A	252	36.71664	36.70736	-0.00928	0.008821168	0.006982693	0.009030338
P00560	253	D	G	chr3	138503	A	G	PGK1	missense_variant	c.758A>G	p.Asp253Gly	aspartic acid	Asp	glycine	Gly	1qpg	A	252	36.72602	36.6114	-0.11462	0.00810506	0	0.00810506
P00560	259	A	T	chr3	138520	G	A	PGK1	missense_variant	c.775G>A	p.Ala259Thr	alanine	Ala	threonine	Thr	1qpg	A	258	37.5535	37.73346	0.17996	0	0.000527257	0.000527257
P00560	263	I	I	chr3	138534	C	T	PGK1	synonymous_variant	c.789C>T	p.Ile263Ile	isoleucine	Ile	isoleucine	Ile	1qpg	A	262	37.55268	37.53404	-0.01864	0.001833576	0.006524799	0.006035147
P00560	265	P	S	chr3	138538	C	T	PGK1	missense_variant	c.793C>T	p.Pro265Ser	proline	Pro	serine	Ser	1qpg	A	264	37.53744	39.77128	2.23384	0.002446017	0.00141845	0.0024684
P00560	266	K	E	chr3	138541	A	G	PGK1	missense_variant	c.796A>G	p.Lys266Glu	lysine	Lys	glutamic acid	Glu	1qpg	A	265	37.5346	38.0331	0.4985	0.024723875	0.005633826	0.02706797
P00560	266	K	T	chr3	138542	A	C	PGK1	missense_variant	c.797A>C	p.Lys266Thr	lysine	Lys	threonine	Thr	1qpg	A	265	37.55206	38.75394	1.20188	0.003219938	0.028153383	0.027000685
P00560	269	E	E	chr3	138552	A	G	PGK1	synonymous_variant	c.807A>G	p.Glu269Glu	glutamic acid	Glu	glutamic acid	Glu	1qpg	A	268	37.5535	37.55432	0.00082	0	0.001535252	0.001535252
P00560	270	K	K	chr3	138555	G	A	PGK1	synonymous_variant	c.810G>A	p.Lys270Lys	lysine	Lys	lysine	Lys	1qpg	A	269	37.5535	37.54738	-0.00612	0	0.003846037	0.003846037
P00560	271	A	T	chr3	138556	G	A	PGK1	missense_variant	c.811G>A	p.Ala271Thr	alanine	Ala	threonine	Thr	1qpg	A	270	37.44076	39.22036	1.7796	0.029040541	0.251629237	0.270365789
P00560	274	K	N	chr3	138567	G	T	PGK1	missense_variant	c.822G>T	p.Lys274Asn	lysine	Lys	asparagine	Asn	1qpg	A	273	37.54798	39.0881	1.54012	0.006982263	0.005803016	0.005132933
P00560	276	V	I	chr3	138571	G	A	PGK1	missense_variant	c.826G>A	p.Val276Ile	valine	Val	isoleucine	Ile	1qpg	A	275	37.0915	37.3114	0.2199	0.6153543	0.625506679	0.010261092
P00560	276	V	V	chr3	138573	C	T	PGK1	synonymous_variant	c.828C>T	p.Val276Val	valine	Val	valine	Val	1qpg	A	275	37.54836	37.54522	-0.00314	0.006129682	0.007660418	0.008804431
P00560	278	V	F	chr3	138577	G	T	PGK1	missense_variant	c.832G>T	p.Val278Phe	valine	Val	phenylalanine	Phe	1qpg	A	277	37.45622	39.22502	1.7688	0.008241784	0.285628442	0.282637073
P00560	281	P	P	chr3	138588	A	G	PGK1	synonymous_variant	c.843A>G	p.Pro281Pro	proline	Pro	proline	Pro	1qpg	A	280	37.55308	37.55634	0.00326	0.000501996	0.001848783	0.001533949
P00560	282	V	I	chr3	138589	G	A	PGK1	missense_variant	c.844G>A	p.Val282Ile	valine	Val	isoleucine	Ile	1qpg	A	281	37.11338	37.24104	0.12766	0.599443423	0.487170517	0.112282514
P00560	286	I	I	chr3	138603	T	C	PGK1	synonymous_variant	c.858T>C	p.Ile286Ile	isoleucine	Ile	isoleucine	Ile	1qpg	A	285	37.40928	37.40652	-0.00276	0.007341117	0.006143452	0.006559573
P00560	286	I	S	chr3	138602	T	G	PGK1	missense_variant	c.857T>G	p.Ile286Ser	isoleucine	Ile	serine	Ser	1qpg	A	285	37.40004	40.9515	3.55146	0.012344756	0.006860394	0.007351394
P00560	287	A	V	chr3	138605	C	T	PGK1	missense_variant	c.860C>T	p.Ala287Val	alanine	Ala	valine	Val	1qpg	A	286	37.09502	40.31716	3.22214	0.333415847	0.33322153	0.101497872
P00560	292	A	D	chr3	138620	C	A	PGK1	missense_variant	c.875C>A	p.Ala292Asp	alanine	Ala	aspartic acid	Asp	1qpg	A	291	37.5465	38.47498	0.92848	0.000982344	0.020648293	0.019721232
P00560	298	T	I	chr3	138638	C	T	PGK1	missense_variant	c.893C>T	p.Thr298Ile	threonine	Thr	isoleucine	Ile	1qpg	A	297	37.5088	36.51524	-0.99356	0.001074709	0.000602495	0.000876356
P00560	299	V	A	chr3	138641	T	C	PGK1	missense_variant	c.896T>C	p.Val299Ala	valine	Val	alanine	Ala	1qpg	A	298	37.5535	39.1792	1.6257	0	0	0
P00560	306	P	P	chr3	138663	A	G	PGK1	synonymous_variant	c.918A>G	p.Pro306Pro	proline	Pro	proline	Pro	1qpg	A	305	37.5446	37.54164	-0.00296	0.001252996	0.000384708	0.001011435
P00560	313	D	D	chr3	138684	C	T	PGK1	synonymous_variant	c.939C>T	p.Asp313Asp	aspartic acid	Asp	aspartic acid	Asp	1qpg	A	312	35.92334	35.9143	-0.00904	0.011173316	0.000951315	0.010291161
P00560	323	A	A	chr3	138714	T	C	PGK1	synonymous_variant	c.969T>C	p.Ala323Ala	alanine	Ala	alanine	Ala	1qpg	A	322	37.5535	37.5535	0	0	0	0
P00560	325	T	P	chr3	138718	A	C	PGK1	missense_variant	c.973A>C	p.Thr325Pro	threonine	Thr	proline	Pro	1qpg	A	324	37.4947	39.37394	1.87924	0.123059132	0.17077366	0.111631147
P00560	328	K	K	chr3	138729	G	A	PGK1	synonymous_variant	c.984G>A	p.Lys328Lys	lysine	Lys	lysine	Lys	1qpg	A	327	37.54178	37.34294	-0.19884	0.026206717	0.225820898	0.240321843
P00560	345	K	R	chr3	138779	A	G	PGK1	missense_variant	c.1034A>G	p.Lys345Arg	lysine	Lys	arginine	Arg	1qpg	A	344	37.4756	37.01088	-0.46472	0.134128986	0.484870557	0.556874593
P00560	346	F	F	chr3	138783	C	T	PGK1	synonymous_variant	c.1038C>T	p.Phe346Phe	phenylalanine	Phe	phenylalanine	Phe	1qpg	A	345	37.4434	37.43444	-0.00896	0.00429651	0.000658027	0.004250059
P00560	352	A	S	chr3	138799	G	T	PGK1	missense_variant	c.1054G>T	p.Ala352Ser	alanine	Ala	serine	Ser	1qpg	A	351	37.5535	38.24676	0.69326	0	0.001628803	0.001628803
P00560	355	D	E	chr3	138810	C	G	PGK1	missense_variant	c.1065C>G	p.Asp355Glu	aspartic acid	Asp	glutamic acid	Glu	1qpg	A	354	37.42986	37.07244	-0.35742	0.028732264	0.040127584	0.059198834
P00560	358	V	A	chr3	138818	T	C	PGK1	missense_variant	c.1073T>C	p.Val358Ala	valine	Val	alanine	Ala	1qpg	A	357	37.4237	38.99162	1.56792	0.022604424	0.02406298	0.043673298
P00560	362	A	T	chr3	138829	G	A	PGK1	missense_variant	c.1084G>A	p.Ala362Thr	alanine	Ala	threonine	Thr	1qpg	A	361	37.5535	38.58572	1.03222	0	4.47E-05	4.47E-05
P00560	362	A	V	chr3	138830	C	T	PGK1	missense_variant	c.1085C>T	p.Ala362Val	alanine	Ala	valine	Val	1qpg	A	361	37.5535	37.65568	0.10218	0	0.01887146	0.01887146
P00560	363	A	A	chr3	138834	T	A	PGK1	synonymous_variant	c.1089T>A	p.Ala363Ala	alanine	Ala	alanine	Ala	1qpg	A	362	37.5535	37.5535	0	0	0	0
P00560	366	T	T	chr3	138843	C	A	PGK1	synonymous_variant	c.1098C>A	p.Thr366Thr	threonine	Thr	threonine	Thr	1qpg	A	365	37.54622	37.54512	-0.0011	0.002697592	0.001896576	0.002515949
P00560	381	Y	Y	chr3	138888	C	T	PGK1	synonymous_variant	c.1143C>T	p.Tyr381Tyr	tyrosine	Tyr	tyrosine	Tyr	1qpg	A	380	37.5535	37.56292	0.00942	0	0.010296213	0.010296213
P00560	390	V	V	chr3	138915	C	T	PGK1	synonymous_variant	c.1170C>T	p.Val390Val	valine	Val	valine	Val	1qpg	A	389	37.5535	37.55402	0.00052	0	0.000356371	0.000356371
P00560	400	L	L	chr3	138945	A	G	PGK1	synonymous_variant	c.1200A>G	p.Leu400Leu	leucine	Leu	leucine	Leu	1qpg	A	399	37.26236	37.20774	-0.05462	0.068395782	0.068520603	0.117439504
P00560	402	E	E	chr3	138951	A	G	PGK1	synonymous_variant	c.1206A>G	p.Glu402Glu	glutamic acid	Glu	glutamic acid	Glu	1qpg	A	401	37.55116	37.54968	-0.00148	0.003711873	0.003175217	0.004561469
P00560	406	L	S	chr3	138962	T	C	PGK1	missense_variant	c.1217T>C	p.Leu406Ser	leucine	Leu	serine	Ser	1qpg	A	405	37.48794	41.3379	3.84996	0.00270518	0.205998823	0.205605528
P00560	408	G	G	chr3	138969	T	C	PGK1	synonymous_variant	c.1224T>C	p.Gly408Gly	glycine	Gly	glycine	Gly	1qpg	A	407	37.5535	37.5535	0	0	0	0
P00572	2	M	L	chr10	544065	A	T	CDC8	missense_variant	c.4A>T	p.Met2Leu	methionine	Met	leucine	Leu	3tmk	F	2	-6.919592	-6.340354	0.579238	0.000228079	0.016747248	0.016820768
P00572	2	M	R	chr10	544066	T	G	CDC8	missense_variant	c.5T>G	p.Met2Arg	methionine	Met	arginine	Arg	3tmk	F	2	-6.91949	-6.704054	0.215436	0	0.054152024	0.054152024
P00572	3	G	G	chr10	544070	T	C	CDC8	synonymous_variant	c.9T>C	p.Gly3Gly	glycine	Gly	glycine	Gly	3tmk	F	3	-6.91949	-6.91949	0	0	0	0
P00572	5	G	G	chr10	544076	C	G	CDC8	synonymous_variant	c.15C>G	p.Gly5Gly	glycine	Gly	glycine	Gly	3tmk	F	5	-6.91949	-6.91949	0	0	0	0
P00572	6	K	K	chr10	544079	A	G	CDC8	synonymous_variant	c.18A>G	p.Lys6Lys	lysine	Lys	lysine	Lys	3tmk	F	6	-8.176126	-8.287328	-0.111202	0.073778462	0.072855999	0.071654262
P00572	7	L	S	chr10	544081	T	C	CDC8	missense_variant	c.20T>C	p.Leu7Ser	leucine	Leu	serine	Ser	3tmk	F	7	-7.135456	-1.630896	5.50456	0.177943815	0.129649458	0.071399293
P00572	8	I	M	chr10	544085	A	G	CDC8	missense_variant	c.24A>G	p.Ile8Met	isoleucine	Ile	methionine	Met	3tmk	F	8	-7.37048	-7.034816	0.335664	0.689713216	0.727539322	0.07340848
P00572	14	D	D	chr10	544103	T	C	CDC8	synonymous_variant	c.42T>C	p.Asp14Asp	aspartic acid	Asp	aspartic acid	Asp	3tmk	F	14	-6.91949	-6.91933	0.00016	0	0.000357771	0.000357771
P00572	16	T	T	chr10	544109	T	C	CDC8	synonymous_variant	c.48T>C	p.Thr16Thr	threonine	Thr	threonine	Thr	3tmk	F	16	-6.92055	-6.919534	0.001016	0.002370232	0.004454148	0.003395443
P00572	18	K	K	chr10	544115	A	G	CDC8	synonymous_variant	c.54A>G	p.Lys18Lys	lysine	Lys	lysine	Lys	3tmk	F	18	-6.91949	-7.149866	-0.230376	0	0.491680043	0.491680043
P00572	19	T	T	chr10	544118	C	T	CDC8	synonymous_variant	c.57C>T	p.Thr19Thr	threonine	Thr	threonine	Thr	3tmk	F	19	-6.919506	-6.919514	-8.00E-06	1.34E-05	8.94E-06	1.10E-05
P00572	23	N	D	chr10	544128	A	G	CDC8	missense_variant	c.67A>G	p.Asn23Asp	asparagine	Asn	aspartic acid	Asp	3tmk	F	23	-6.921294	-5.592322	1.328972	0.004033867	0.010674014	0.006729961
P00572	23	N	N	chr10	544130	T	C	CDC8	synonymous_variant	c.69T>C	p.Asn23Asn	asparagine	Asn	asparagine	Asn	3tmk	F	23	-6.920856	-6.927958	-0.007102	0.003054469	0.004937238	0.006422338
P00572	24	I	I	chr10	544133	T	A	CDC8	synonymous_variant	c.72T>A	p.Ile24Ile	isoleucine	Ile	isoleucine	Ile	3tmk	F	24	-6.91949	-6.920386	-0.000896	0	0.002003517	0.002003517
P00572	25	L	P	chr10	544135	T	C	CDC8	missense_variant	c.74T>C	p.Leu25Pro	leucine	Leu	proline	Pro	3tmk	F	25	-7.158034	0.5737324	7.7317664	0.008663257	0.030694419	0.025047324
P00572	26	Y	C	chr10	544138	A	G	CDC8	missense_variant	c.77A>G	p.Tyr26Cys	tyrosine	Tyr	cysteine	Cys	3tmk	F	26	-6.973654	-4.217998	2.755656	0.036963045	0.269111917	0.28164042
P00572	27	K	E	chr10	544140	A	G	CDC8	missense_variant	c.79A>G	p.Lys27Glu	lysine	Lys	glutamic acid	Glu	3tmk	F	27	-6.949694	-6.381012	0.568682	0.036223273	0.016939229	0.038696182
P00572	30	Q	K	chr10	544149	C	A	CDC8	missense_variant	c.88C>A	p.Gln30Lys	glutamine	Gln	lysine	Lys	3tmk	F	30	-6.936262	-8.060448	-1.124186	0.029348488	0.141403785	0.135766754
P00572	34	K	K	chr10	544163	A	G	CDC8	synonymous_variant	c.102A>G	p.Lys34Lys	lysine	Lys	lysine	Lys	3tmk	F	34	-6.91949	-6.91949	0	0	0	0
P00572	36	L	L	chr10	544167	T	C	CDC8	synonymous_variant	c.106T>C	p.Leu36Leu	leucine	Leu	leucine	Leu	3tmk	F	36	-7.229686	-7.25146	-0.021774	0.013324723	0.020373446	0.030690491
P00572	36	L	L	chr10	544169	G	A	CDC8	synonymous_variant	c.108G>A	p.Leu36Leu	leucine	Leu	leucine	Leu	3tmk	F	36	-7.229686	-7.25146	-0.021774	0.013324723	0.020373446	0.030690491
P00572	45	I	T	chr10	544195	T	C	CDC8	missense_variant	c.134T>C	p.Ile45Thr	isoleucine	Ile	threonine	Thr	3tmk	F	45	-7.137974	-5.479714	1.65826	0.001608891	0.002450904	0.001936608
P00572	50	N	N	chr10	544211	C	T	CDC8	synonymous_variant	c.150C>T	p.Asn50Asn	asparagine	Asn	asparagine	Asn	3tmk	F	50	-6.91949	-6.9125	0.00699	0	0.006110057	0.006110057
P00572	51	E	E	chr10	544214	A	G	CDC8	synonymous_variant	c.153A>G	p.Glu51Glu	glutamic acid	Glu	glutamic acid	Glu	3tmk	F	51	-6.96114	-6.954186	0.006954	0.050014596	0.047997313	0.070310499
P00572	53	L	L	chr10	544220	G	A	CDC8	synonymous_variant	c.159G>A	p.Leu53Leu	leucine	Leu	leucine	Leu	3tmk	F	53	-7.191134	-7.221588	-0.030454	0.029302504	0.012995573	0.029567638
P00572	54	T	A	chr10	544221	A	G	CDC8	missense_variant	c.160A>G	p.Thr54Ala	threonine	Thr	alanine	Ala	3tmk	F	54	-6.920126	-7.07902	-0.158894	0.000922432	0	0.000922432
P00572	54	T	K	chr10	544222	C	A	CDC8	missense_variant	c.161C>A	p.Thr54Lys	threonine	Thr	lysine	Lys	3tmk	F	54	-6.924132	-8.135532	-1.2114	0.008532562	0.044101924	0.045350911
P00572	57	S	N	chr10	544231	G	A	CDC8	missense_variant	c.170G>A	p.Ser57Asn	serine	Ser	asparagine	Asn	3tmk	F	57	-6.93562	-6.24474	0.69088	0.023589007	0.077523416	0.077440078
P00572	62	D	N	chr10	544245	G	A	CDC8	missense_variant	c.184G>A	p.Asp62Asn	aspartic acid	Asp	asparagine	Asn	3tmk	F	62	-8.201818	-7.082428	1.11939	0.296399972	0.294843533	0.171834205
P00572	65	I	I	chr10	544256	T	C	CDC8	synonymous_variant	c.195T>C	p.Ile65Ile	isoleucine	Ile	isoleucine	Ile	3tmk	F	65	-6.972142	-7.01074	-0.038598	0.045868991	0.033031661	0.013791543
P00572	67	L	L	chr10	544262	C	G	CDC8	synonymous_variant	c.201C>G	p.Leu67Leu	leucine	Leu	leucine	Leu	3tmk	F	67	-6.92287	-6.924486	-0.001616	0.00755791	0.011149035	0.003591125
P00572	67	L	R	chr10	544261	T	G	CDC8	missense_variant	c.200T>G	p.Leu67Arg	leucine	Leu	arginine	Arg	3tmk	F	67	-6.923452	-6.1185	0.804952	0.008859301	0.025081564	0.032979189
P00572	70	S	S	chr10	544271	G	A	CDC8	synonymous_variant	c.210G>A	p.Ser70Ser	serine	Ser	serine	Ser	3tmk	F	70	-6.9311	-6.935154	-0.004054	0.009655726	0.007281211	0.009822188
P00572	73	R	R	chr10	544280	A	G	CDC8	synonymous_variant	c.219A>G	p.Arg73Arg	arginine	Arg	arginine	Arg	3tmk	F	73	-7.121644	-7.197508	-0.075864	0.2832361	0.371252701	0.476341616
P00572	78	D	G	chr10	544294	A	G	CDC8	missense_variant	c.233A>G	p.Asp78Gly	aspartic acid	Asp	glycine	Gly	3tmk	F	78	-6.940012	-5.94843	0.991582	0.038933386	0.042552374	0.004435078
P00572	81	K	K	chr10	544304	G	A	CDC8	synonymous_variant	c.243G>A	p.Lys81Lys	lysine	Lys	lysine	Lys	3tmk	F	81	-6.91949	-6.983378	-0.063888	0	0.035817337	0.035817337
P00572	82	K	K	chr10	544307	A	G	CDC8	synonymous_variant	c.246A>G	p.Lys82Lys	lysine	Lys	lysine	Lys	3tmk	F	82	-6.948754	-7.011938	-0.063184	0.023135076	0.051700577	0.062849717
P00572	87	G	D	chr10	544321	G	A	CDC8	missense_variant	c.260G>A	p.Gly87Asp	glycine	Gly	aspartic acid	Asp	3tmk	F	87	-6.91949	-3.032696	3.886794	0	0.006781967	0.006781967
P00572	87	G	G	chr10	544322	C	G	CDC8	synonymous_variant	c.261C>G	p.Gly87Gly	glycine	Gly	glycine	Gly	3tmk	F	87	-6.91949	-6.91949	0	0	0	0
P00572	89	N	N	chr10	544328	C	T	CDC8	synonymous_variant	c.267C>T	p.Asn89Asn	asparagine	Asn	asparagine	Asn	3tmk	F	89	-6.921642	-6.926678	-0.005036	0.002963127	0.003114758	0.004683917
P00572	92	M	I	chr10	544337	G	T	CDC8	missense_variant	c.276G>T	p.Met92Ile	methionine	Met	isoleucine	Ile	3tmk	F	92	-7.235234	-6.351962	0.883272	0.057043544	0.066631996	0.100832853
P00572	100	V	V	chr10	544361	G	A	CDC8	synonymous_variant	c.300G>A	p.Val100Val	valine	Val	valine	Val	3tmk	F	100	-7.00262	-7.011706	-0.009086	0.010158543	0.005113925	0.008382018
P00572	107	G	G	chr10	544382	G	A	CDC8	synonymous_variant	c.321G>A	p.Gly107Gly	glycine	Gly	glycine	Gly	3tmk	F	107	-6.91949	-6.91949	0	0	0	0
P00572	108	T	A	chr10	544383	A	G	CDC8	missense_variant	c.322A>G	p.Thr108Ala	threonine	Thr	alanine	Ala	3tmk	F	108	-7.307308	-6.00224	1.305068	0.022743207	0.034898077	0.030868499
P00572	110	G	G	chr10	544391	A	C	CDC8	synonymous_variant	c.330A>C	p.Gly110Gly	glycine	Gly	glycine	Gly	3tmk	F	110	-6.91949	-6.91949	0	0	0	0
P00572	112	D	Y	chr10	544395	G	T	CDC8	missense_variant	c.334G>T	p.Asp112Tyr	aspartic acid	Asp	tyrosine	Tyr	3tmk	F	112	-9.881822	-8.531194	1.350628	0.060158451	0.2892836	0.236267605
P00572	113	L	L	chr10	544400	G	A	CDC8	synonymous_variant	c.339G>A	p.Leu113Leu	leucine	Leu	leucine	Leu	3tmk	F	113	-7.043704	-7.055384	-0.01168	0.036135043	0.04820055	0.026348814
P00572	115	W	C	chr10	544406	G	C	CDC8	missense_variant	c.345G>C	p.Trp115Cys	tryptophan	Trp	cysteine	Cys	3tmk	F	115	-9.711524	-5.972062	3.739462	0.156966816	0.15965628	0.009260887
P00572	115	W	S	chr10	544405	G	C	CDC8	missense_variant	c.344G>C	p.Trp115Ser	tryptophan	Trp	serine	Ser	3tmk	F	115	-9.90976	-6.443496	3.466264	0.037199084	0.033648676	0.007039988
P00572	119	P	P	chr10	544418	C	T	CDC8	synonymous_variant	c.357C>T	p.Pro119Pro	proline	Pro	proline	Pro	3tmk	F	119	-6.959216	-6.964414	-0.005198	0.01099538	0.011208935	0.009191652
P00572	126	P	P	chr10	544439	G	A	CDC8	synonymous_variant	c.378G>A	p.Pro126Pro	proline	Pro	proline	Pro	3tmk	F	126	-6.98921	-6.993114	-0.003904	0.001791591	0.00292039	0.003355925
P00572	128	L	L	chr10	544445	G	A	CDC8	synonymous_variant	c.384G>A	p.Leu128Leu	leucine	Leu	leucine	Leu	3tmk	F	128	-7.257474	-7.294552	-0.037078	0.035851665	0.023369274	0.042173199
P00572	130	L	L	chr10	544451	A	G	CDC8	synonymous_variant	c.390A>G	p.Leu130Leu	leucine	Leu	leucine	Leu	3tmk	F	130	-7.03454	-7.052236	-0.017696	0.01333752	0.015268261	0.016268696
P00572	131	F	F	chr10	544454	T	C	CDC8	synonymous_variant	c.393T>C	p.Phe131Phe	phenylalanine	Phe	phenylalanine	Phe	3tmk	F	131	-6.97987	-6.988772	-0.008902	0.001694122	0.003847781	0.004555032
P00572	133	S	N	chr10	544459	G	A	CDC8	missense_variant	c.398G>A	p.Ser133Asn	serine	Ser	asparagine	Asn	3tmk	F	133	-6.970114	-7.337054	-0.36694	0.00693081	0.154131963	0.158753194
P00572	134	T	A	chr10	544461	A	G	CDC8	missense_variant	c.400A>G	p.Thr134Ala	threonine	Thr	alanine	Ala	3tmk	F	134	-7.115878	-7.269436	-0.153558	0.006714445	0.006781864	0.002910785
P00572	140	N	T	chr10	544480	A	C	CDC8	missense_variant	c.419A>C	p.Asn140Thr	asparagine	Asn	threonine	Thr	3tmk	F	140	-7.092358	-6.359996	0.732362	0.11042856	0.170728813	0.12272226
P00572	141	A	A	chr10	544484	C	T	CDC8	synonymous_variant	c.423C>T	p.Ala141Ala	alanine	Ala	alanine	Ala	3tmk	F	141	-6.91987	-6.91987	0	0	0	0
P00572	141	A	S	chr10	544482	G	T	CDC8	missense_variant	c.421G>T	p.Ala141Ser	alanine	Ala	serine	Ser	3tmk	F	141	-6.919566	-6.697184	0.222382	0.000169941	0.016251112	0.016317594
P00572	144	S	S	chr10	544493	T	C	CDC8	synonymous_variant	c.432T>C	p.Ser144Ser	serine	Ser	serine	Ser	3tmk	F	144	-6.91988	-6.919756	0.000124	2.24E-05	0.000112606	9.53E-05
P00572	154	V	V	chr10	544523	T	C	CDC8	synonymous_variant	c.462T>C	p.Val154Val	valine	Val	valine	Val	3tmk	F	154	-6.91989	-6.91989	0	0	0	0
P00572	157	Q	Q	chr10	544532	A	G	CDC8	synonymous_variant	c.471A>G	p.Gln157Gln	glutamine	Gln	glutamine	Gln	3tmk	F	157	-7.112936	-7.241988	-0.129052	0.075336963	0.023013382	0.087635882
P00572	161	K	K	chr10	544544	G	A	CDC8	synonymous_variant	c.483G>A	p.Lys161Lys	lysine	Lys	lysine	Lys	3tmk	F	161	-6.91989	-6.92837	-0.00848	0	0	0
P00572	166	K	K	chr10	544559	G	A	CDC8	synonymous_variant	c.498G>A	p.Lys166Lys	lysine	Lys	lysine	Lys	3tmk	F	166	-6.91989	-6.91989	0	0	0	0
P00572	167	L	L	chr10	544562	A	G	CDC8	synonymous_variant	c.501A>G	p.Leu167Leu	leucine	Leu	leucine	Leu	3tmk	F	167	-7.083506	-7.089914	-0.006408	0.006885875	0.001314888	0.005812776
P00572	170	K	K	chr10	544571	A	G	CDC8	synonymous_variant	c.510A>G	p.Lys170Lys	lysine	Lys	lysine	Lys	3tmk	F	170	-6.91988	-6.9247	-0.00482	0	0	0
P00572	171	E	D	chr10	544574	G	C	CDC8	missense_variant	c.513G>C	p.Glu171Asp	glutamic acid	Glu	aspartic acid	Asp	3tmk	F	171	-7.21652	-5.965202	1.251318	0.643498002	0.050821045	0.607482769
P00572	171	E	Q	chr10	544572	G	C	CDC8	missense_variant	c.511G>C	p.Glu171Gln	glutamic acid	Glu	glutamine	Gln	3tmk	F	171	-10.05596	-10.7971	-0.74114	0.701245975	0.279185172	0.672117477
P00572	172	I	M	chr10	544577	A	G	CDC8	missense_variant	c.516A>G	p.Ile172Met	isoleucine	Ile	methionine	Met	3tmk	F	172	-6.91988	-7.179054	-0.259174	0	0.025727721	0.025727721
P00572	173	R	R	chr10	544580	G	A	CDC8	synonymous_variant	c.519G>A	p.Arg173Arg	arginine	Arg	arginine	Arg	3tmk	F	173	-6.91988	-6.94191	-0.02203	0	0	0
P00572	175	G	G	chr10	544586	C	A	CDC8	synonymous_variant	c.525C>A	p.Gly175Gly	glycine	Gly	glycine	Gly	3tmk	F	175	-6.91988	-6.91988	0	0	0	0
P00572	176	D	N	chr10	544587	G	A	CDC8	missense_variant	c.526G>A	p.Asp176Asn	aspartic acid	Asp	asparagine	Asn	3tmk	F	176	-9.7973	-9.072718	0.724582	0.854391051	0.507313242	0.42049171
P00572	177	E	V	chr10	544591	A	T	CDC8	missense_variant	c.530A>T	p.Glu177Val	glutamic acid	Glu	valine	Val	3tmk	F	177	-6.926966	-6.915856	0.01111	0.00660246	0.000503667	0.006929679
P00572	180	T	T	chr10	544601	G	C	CDC8	synonymous_variant	c.540G>C	p.Thr180Thr	threonine	Thr	threonine	Thr	3tmk	F	180	-6.92093	-6.921924	-0.000994	0.001478107	0.002039591	0.00231404
P00572	181	I	T	chr10	544603	T	C	CDC8	missense_variant	c.542T>C	p.Ile181Thr	isoleucine	Ile	threonine	Thr	3tmk	F	181	-6.933744	-5.15982	1.773924	0.012962948	0.010156402	0.002847171
P00572	188	G	D	chr10	544624	G	A	CDC8	missense_variant	c.563G>A	p.Gly188Asp	glycine	Gly	aspartic acid	Asp	3tmk	F	188	-7.431756	-8.992688	-1.560932	0.593727236	0.026960417	0.583572895
P00572	189	I	V	chr10	544626	A	G	CDC8	missense_variant	c.565A>G	p.Ile189Val	isoleucine	Ile	valine	Val	3tmk	F	189	-6.921102	-6.385762	0.53534	0.002754836	0.001392756	0.002390784
P00572	192	V	V	chr10	544637	T	C	CDC8	synonymous_variant	c.576T>C	p.Val192Val	valine	Val	valine	Val	3tmk	F	192	-6.923332	-6.92657	-0.003238	0.003241708	0.00239729	0.004133101
P00572	194	A	A	chr10	544643	G	A	CDC8	synonymous_variant	c.582G>A	p.Ala194Ala	alanine	Ala	alanine	Ala	3tmk	F	194	-6.91987	-6.91987	0	0	0	0
P00572	194	A	T	chr10	544641	G	A	CDC8	missense_variant	c.580G>A	p.Ala194Thr	alanine	Ala	threonine	Thr	3tmk	F	194	-6.91987	-6.224136	0.695734	0	0.001724364	0.001724364
P00572	200	V	A	chr10	544660	T	C	CDC8	missense_variant	c.599T>C	p.Val200Ala	valine	Val	alanine	Ala	3tmk	F	200	-6.920734	-4.4269	2.493834	0.001186647	0	0.001186647
P00572	203	V	A	chr10	544669	T	C	CDC8	missense_variant	c.608T>C	p.Val203Ala	valine	Val	alanine	Ala	3tmk	F	203	-8.009228	-7.231944	0.777284	0.384357509	0.336166821	0.107864588
P00572	203	V	V	chr10	544670	T	C	CDC8	synonymous_variant	c.609T>C	p.Val203Val	valine	Val	valine	Val	3tmk	F	203	-6.919924	-6.919756	0.000168	0.000115239	0.000278083	0.000391369
P00572	206	T	A	chr10	544677	A	G	CDC8	missense_variant	c.616A>G	p.Thr206Ala	threonine	Thr	alanine	Ala	3tmk	F	206	-6.919526	-6.95965	-0.040124	8.05E-05	0	8.05E-05
P00572	206	T	T	chr10	544679	G	A	CDC8	synonymous_variant	c.618G>A	p.Thr206Thr	threonine	Thr	threonine	Thr	3tmk	F	206	-6.919904	-6.919674	0.00023	7.60E-05	0.000154532	0.000175642
P00572	207	H	Y	chr10	544680	C	T	CDC8	missense_variant	c.619C>T	p.His207Tyr	histidine	His	tyrosine	Tyr	3tmk	F	207	-7.146692	-8.048428	-0.901736	0.023739273	0.228467435	0.248584161
P00572	208	I	I	chr10	544685	T	C	CDC8	synonymous_variant	c.624T>C	p.Ile208Ile	isoleucine	Ile	isoleucine	Ile	3tmk	F	208	-7.010998	-7.011054	-5.60E-05	0.000769656	0.001067207	0.000633111
P00572	209	D	N	chr10	544686	G	A	CDC8	missense_variant	c.625G>A	p.Asp209Asn	aspartic acid	Asp	asparagine	Asn	3tmk	F	209	-7.17216	-6.686426	0.485734	0.02172984	0.012677138	0.011084035
P00572	214	S	L	chr10	544702	C	T	CDC8	missense_variant	c.641C>T	p.Ser214Leu	serine	Ser	leucine	Leu	3tmk	F	214	-9.559466	-10.450684	-0.891218	0.602261491	0.814223339	0.276390435
P00572	216	F	F	chr10	544709	C	T	CDC8	synonymous_variant	c.648C>T	p.Phe216Phe	phenylalanine	Phe	phenylalanine	Phe	3tmk	F	216	-7.123516	-7.145912	-0.022396	0.014737121	0.001857221	0.015795912
P00729	112	K	M	chr13	862256	A	T	PRC1	missense_variant	c.335A>T	p.Lys112Met	lysine	Lys	methionine	Met	1cpy	A	1	337.6756	337.6186	-0.057	0.001341641	0.044551094	0.04388052
P00729	114	K	N	chr13	862263	G	C	PRC1	missense_variant	c.342G>C	p.Lys114Asn	lysine	Lys	asparagine	Asn	1cpy	A	3	337.4804	337.2746	-0.2058	0.179346871	0.028693205	0.192138492
P00729	117	K	Q	chr13	862270	A	C	PRC1	missense_variant	c.349A>C	p.Lys117Gln	lysine	Lys	glutamine	Gln	1cpy	A	6	336.9366	337.2822	0.3456	0.057247707	0.069073873	0.016516658
P00729	118	I	I	chr13	862275	C	T	PRC1	synonymous_variant	c.354C>T	p.Ile118Ile	isoleucine	Ile	isoleucine	Ile	1cpy	A	7	337.4812	337.4804	-0.0008	0.084965876	0.070066397	0.020535335
P00729	119	L	L	chr13	862278	G	T	PRC1	synonymous_variant	c.357G>T	p.Leu119Leu	leucine	Leu	leucine	Leu	1cpy	A	8	337.0012	336.9088	-0.0924	0.029986664	0.049423679	0.06163035
P00729	136	D	N	chr13	862327	G	A	PRC1	missense_variant	c.406G>A	p.Asp136Asn	aspartic acid	Asp	asparagine	Asn	1cpy	A	25	337.464	337.4252	-0.0388	0.031304952	0.034222799	0.065522515
P00729	150	N	N	chr13	862371	C	T	PRC1	synonymous_variant	c.450C>T	p.Asn150Asn	asparagine	Asn	asparagine	Asn	1cpy	A	39	337.45	337.45	0	0	0	0
P00729	152	P	P	chr13	862377	T	A	PRC1	synonymous_variant	c.456T>A	p.Pro152Pro	proline	Pro	proline	Pro	1cpy	A	41	337.45	337.45	0	0	0	0
P00729	153	A	S	chr13	862378	G	T	PRC1	missense_variant	c.457G>T	p.Ala153Ser	alanine	Ala	serine	Ser	1cpy	A	42	337.4958	337.2626	-0.2332	0.054856176	0.023298069	0.04018333
P00729	162	N	N	chr13	862407	C	T	PRC1	synonymous_variant	c.486C>T	p.Asn162Asn	asparagine	Asn	asparagine	Asn	1cpy	A	51	337.4304	337.4304	0	0.026847719	0.026847719	0
P00729	163	G	G	chr13	862410	G	T	PRC1	synonymous_variant	c.489G>T	p.Gly163Gly	glycine	Gly	glycine	Gly	1cpy	A	52	337.45	337.45	0	0	0	0
P00729	163	G	R	chr13	862408	G	A	PRC1	missense_variant	c.487G>A	p.Gly163Arg	glycine	Gly	arginine	Arg	1cpy	A	52	336.0744	344.2018	8.1274	0.317292925	1.157672752	0.85799697
P00729	168	S	S	chr13	862425	T	A	PRC1	synonymous_variant	c.504T>A	p.Ser168Ser	serine	Ser	serine	Ser	1cpy	A	57	337.0554	337.056	0.0006	0.081653536	0.080059353	0.003507136
P00729	173	L	L	chr13	862440	G	C	PRC1	synonymous_variant	c.519G>C	p.Leu173Leu	leucine	Leu	leucine	Leu	1cpy	A	62	336.963	336.8672	-0.0958	0.033933759	0.055010908	0.030301815
P00729	177	L	L	chr13	862450	T	C	PRC1	synonymous_variant	c.529T>C	p.Leu177Leu	leucine	Leu	leucine	Leu	1cpy	A	66	337.45	337.4868	0.0368	0	0.050568765	0.050568765
P00729	178	G	G	chr13	862455	A	G	PRC1	synonymous_variant	c.534A>G	p.Gly178Gly	glycine	Gly	glycine	Gly	1cpy	A	67	336.986	336.986	0	0.022	0.022	0
P00729	179	P	S	chr13	862456	C	T	PRC1	missense_variant	c.535C>T	p.Pro179Ser	proline	Pro	serine	Ser	1cpy	A	68	336.949	341.2432	4.2942	0.062641839	0.057768504	0.009859006
P00729	183	G	G	chr13	862470	A	G	PRC1	synonymous_variant	c.549A>G	p.Gly183Gly	glycine	Gly	glycine	Gly	1cpy	A	72	337.45	337.45	0	0	0	0
P00729	184	P	P	chr13	862473	T	C	PRC1	synonymous_variant	c.552T>C	p.Pro184Pro	proline	Pro	proline	Pro	1cpy	A	73	337.4236	337.4292	0.0056	0.000547723	0.010568822	0.010334409
P00729	186	L	L	chr13	862477	T	C	PRC1	synonymous_variant	c.556T>C	p.Leu186Leu	leucine	Leu	leucine	Leu	1cpy	A	75	337.446	337.464	0.018	0.007382412	0.02182888	0.016807736
P00729	188	P	P	chr13	862485	C	A	PRC1	synonymous_variant	c.564C>A	p.Pro188Pro	proline	Pro	proline	Pro	1cpy	A	77	336.6452	336.653	0.0078	0.046799573	0.051132182	0.011584472
P00729	190	G	G	chr13	862491	G	A	PRC1	synonymous_variant	c.570G>A	p.Gly190Gly	glycine	Gly	glycine	Gly	1cpy	A	79	337.456	337.456	0	0	0	0
P00729	191	N	N	chr13	862494	C	T	PRC1	synonymous_variant	c.573C>T	p.Asn191Asn	asparagine	Asn	asparagine	Asn	1cpy	A	80	337.4554	337.4626	0.0072	0.001341641	0.015946787	0.015546704
P00729	192	P	S	chr13	862495	C	T	PRC1	missense_variant	c.574C>T	p.Pro192Ser	proline	Pro	serine	Ser	1cpy	A	81	337.455	338.6536	1.1986	0.011401754	0.009762172	0.002880972
P00729	193	Y	Y	chr13	862500	C	T	PRC1	synonymous_variant	c.579C>T	p.Tyr193Tyr	tyrosine	Tyr	tyrosine	Tyr	1cpy	A	82	337.4484	337.4512	0.0028	0.003974921	0.005974948	0.003834058
P00729	198	N	N	chr13	862515	T	C	PRC1	synonymous_variant	c.594T>C	p.Asn198Asn	asparagine	Asn	asparagine	Asn	1cpy	A	87	337.4024	337.418	0.0156	0.03488266	0	0.03488266
P00729	200	T	T	chr13	862521	C	T	PRC1	synonymous_variant	c.600C>T	p.Thr200Thr	threonine	Thr	threonine	Thr	1cpy	A	89	336.9964	336.9732	-0.0232	0.061500407	0.061625482	0.000447214
P00729	205	D	D	chr13	862536	C	T	PRC1	synonymous_variant	c.615C>T	p.Asp205Asp	aspartic acid	Asp	aspartic acid	Asp	1cpy	A	94	337.0058	336.9556	-0.0502	0.087156182	0.116208003	0.079380098
P00729	206	Q	Q	chr13	862539	G	A	PRC1	synonymous_variant	c.618G>A	p.Gln206Gln	glutamine	Gln	glutamine	Gln	1cpy	A	95	337.5972	337.5564	-0.0408	0.109339837	0.072130437	0.037245134
P00729	210	V	V	chr13	862551	T	C	PRC1	synonymous_variant	c.630T>C	p.Val210Val	valine	Val	valine	Val	1cpy	A	99	337.4408	337.4446	0.0038	0.007661593	0.010573552	0.00742967
P00729	212	F	F	chr13	862557	C	T	PRC1	synonymous_variant	c.636C>T	p.Phe212Phe	phenylalanine	Phe	phenylalanine	Phe	1cpy	A	101	336.9838	336.9776	-0.0062	0.054513301	0.057317537	0.004086563
P00729	224	V	V	chr13	862593	C	T	PRC1	synonymous_variant	c.672C>T	p.Val224Val	valine	Val	valine	Val	1cpy	A	113	337.4556	337.4566	0.001	0.000547723	0.001516575	0.001
P00729	226	A	A	chr13	862599	T	C	PRC1	synonymous_variant	c.678T>C	p.Ala226Ala	alanine	Ala	alanine	Ala	1cpy	A	115	337.456	337.456	0	0	0	0
P00729	227	G	S	chr13	862600	G	A	PRC1	missense_variant	c.679G>A	p.Gly227Ser	glycine	Gly	serine	Ser	1cpy	A	116	337.5232	338.8618	1.3386	0.150112291	0.190033418	0.10717649
P00729	233	F	F	chr13	862620	C	T	PRC1	synonymous_variant	c.699C>T	p.Phe233Phe	phenylalanine	Phe	phenylalanine	Phe	1cpy	A	122	337.5396	337.5396	0	0.08442926	0.08442926	0
P00729	238	F	F	chr13	862635	C	T	PRC1	synonymous_variant	c.714C>T	p.Phe238Phe	phenylalanine	Phe	phenylalanine	Phe	1cpy	A	127	337.4482	337.468	0.0198	0.013423859	0.031835515	0.02225309
P00729	240	Q	Q	chr13	862641	G	A	PRC1	synonymous_variant	c.720G>A	p.Gln240Gln	glutamine	Gln	glutamine	Gln	1cpy	A	129	337.4888	337.4864	-0.0024	0.148747101	0.141958797	0.011886968
P00729	244	Y	Y	chr13	862653	C	T	PRC1	synonymous_variant	c.732C>T	p.Tyr244Tyr	tyrosine	Tyr	tyrosine	Tyr	1cpy	A	133	337.4258	337.4336	0.0078	0.031236197	0.040568461	0.013198485
P00729	248	G	G	chr13	862665	C	G	PRC1	synonymous_variant	c.744C>G	p.Gly248Gly	glycine	Gly	glycine	Gly	1cpy	A	137	337.456	337.456	0	0	0	0
P00729	251	F	F	chr13	862674	C	T	PRC1	synonymous_variant	c.753C>T	p.Phe251Phe	phenylalanine	Phe	phenylalanine	Phe	1cpy	A	140	337.4526	337.4616	0.009	0.007602631	0.017008821	0.0124499
P00729	257	S	S	chr13	862692	C	T	PRC1	synonymous_variant	c.771C>T	p.Ser257Ser	serine	Ser	serine	Ser	1cpy	A	146	337.2712	337.2986	0.0274	0.060487189	0.000547723	0.06071079
P00729	258	Y	Y	chr13	862695	C	T	PRC1	synonymous_variant	c.774C>T	p.Tyr258Tyr	tyrosine	Tyr	tyrosine	Tyr	1cpy	A	147	337.456	337.456	0	0	0	0
P00729	260	G	G	chr13	862701	C	A	PRC1	synonymous_variant	c.780C>A	p.Gly260Gly	glycine	Gly	glycine	Gly	1cpy	A	149	337.492	337.492	0	0	0	0
P00729	262	Y	F	chr13	862706	A	T	PRC1	missense_variant	c.785A>T	p.Tyr262Phe	tyrosine	Tyr	phenylalanine	Phe	1cpy	A	151	337.4172	336.1608	-1.2564	0.034744784	0.027535432	0.050351763
P00729	267	A	V	chr13	862721	C	T	PRC1	missense_variant	c.800C>T	p.Ala267Val	alanine	Ala	valine	Val	1cpy	A	156	337.6766	336.0604	-1.6162	0.000894427	0.040869304	0.041191018
P00729	270	I	F	chr13	862729	A	T	PRC1	missense_variant	c.808A>T	p.Ile270Phe	isoleucine	Ile	phenylalanine	Phe	1cpy	A	159	337.1998	341.5506	4.3508	0.217524022	1.079684352	0.903674554
P00729	272	S	S	chr13	862737	T	C	PRC1	synonymous_variant	c.816T>C	p.Ser272Ser	serine	Ser	serine	Ser	1cpy	A	161	337.432	337.436	0.004	0	0.005147815	0.005147815
P00729	279	N	S	chr13	862757	A	G	PRC1	missense_variant	c.836A>G	p.Asn279Ser	asparagine	Asn	serine	Ser	1cpy	A	168	337.432	337.5472	0.1152	0	0.000447214	0.000447214
P00729	283	V	I	chr13	862768	G	A	PRC1	missense_variant	c.847G>A	p.Val283Ile	valine	Val	isoleucine	Ile	1cpy	A	172	337.4492	336.8852	-0.564	0.025547994	0.02765321	0.052072065
P00729	284	L	L	chr13	862773	G	A	PRC1	synonymous_variant	c.852G>A	p.Leu284Leu	leucine	Leu	leucine	Leu	1cpy	A	173	336.336	336.4248	0.0888	0.175014285	0.198994221	0.173616531
P00729	285	I	I	chr13	862776	C	T	PRC1	synonymous_variant	c.855C>T	p.Ile285Ile	isoleucine	Ile	isoleucine	Ile	1cpy	A	174	337.1876	337.1972	0.0096	0.007231874	0.013971399	0.011058933
P00729	288	G	G	chr13	862785	C	T	PRC1	synonymous_variant	c.864C>T	p.Gly288Gly	glycine	Gly	glycine	Gly	1cpy	A	177	337.432	337.432	0	0	0	0
P00729	291	D	D	chr13	862794	C	T	PRC1	synonymous_variant	c.873C>T	p.Asp291Asp	aspartic acid	Asp	aspartic acid	Asp	1cpy	A	180	337.432	337.432	0	0	0	0
P00729	291	D	N	chr13	862792	G	A	PRC1	missense_variant	c.871G>A	p.Asp291Asn	aspartic acid	Asp	asparagine	Asn	1cpy	A	180	337.6754	339.3194	1.644	0.00304959	0.023995833	0.022124647
P00729	294	T	T	chr13	862803	T	C	PRC1	synonymous_variant	c.882T>C	p.Thr294Thr	threonine	Thr	threonine	Thr	1cpy	A	183	337.4264	337.4316	0.0052	0.003361547	0.009126883	0.006300794
P00729	297	N	N	chr13	862812	C	T	PRC1	synonymous_variant	c.891C>T	p.Asn297Asn	asparagine	Asn	asparagine	Asn	1cpy	A	186	337.432	337.4352	0.0032	0	0.007155418	0.007155418
P00729	298	Y	Y	chr13	862815	T	C	PRC1	synonymous_variant	c.894T>C	p.Tyr298Tyr	tyrosine	Tyr	tyrosine	Tyr	1cpy	A	187	337.281	337.2892	0.0082	0.010653638	0.013065221	0.005403702
P00729	315	S	W	chr13	862865	C	G	PRC1	missense_variant	c.944C>G	p.Ser315Trp	serine	Ser	tryptophan	Trp	1cpy	A	204	336.8858	336.7078	-0.178	0.004549725	0.020873428	0.022449944
P00729	319	S	S	chr13	862878	T	C	PRC1	synonymous_variant	c.957T>C	p.Ser319Ser	serine	Ser	serine	Ser	1cpy	A	208	337.4308	337.4348	0.004	0.00130384	0.004494441	0.003674235
P00729	323	D	D	chr13	862890	C	T	PRC1	synonymous_variant	c.969C>T	p.Asp323Asp	aspartic acid	Asp	aspartic acid	Asp	1cpy	A	212	337.4316	337.4316	0	0.000894427	0.000894427	0
P00729	329	L	F	chr13	862908	G	C	PRC1	missense_variant	c.987G>C	p.Leu329Phe	leucine	Leu	phenylalanine	Phe	1cpy	A	218	337.176	338.3058	1.1298	0.060724789	0.108225228	0.070637809
P00729	340	S	S	chr13	862941	C	T	PRC1	synonymous_variant	c.1020C>T	p.Ser340Ser	serine	Ser	serine	Ser	1cpy	A	229	337.1626	337.1754	0.0128	0.014825653	0.012280065	0.012194261
P00729	341	V	V	chr13	862944	C	T	PRC1	synonymous_variant	c.1023C>T	p.Val341Val	valine	Val	valine	Val	1cpy	A	230	337.432	337.449	0.017	0	0.038013156	0.038013156
P00729	345	V	L	chr13	862954	G	C	PRC1	missense_variant	c.1033G>C	p.Val345Leu	valine	Val	leucine	Leu	1cpy	A	234	337.4742	336.3936	-1.0806	0.011670476	0.04806558	0.038965369
P00729	346	P	P	chr13	862959	A	C	PRC1	synonymous_variant	c.1038A>C	p.Pro346Pro	proline	Pro	proline	Pro	1cpy	A	235	337.432	337.4376	0.0056	0	0.009316652	0.009316652
P00729	352	N	N	chr13	862977	T	C	PRC1	synonymous_variant	c.1056T>C	p.Asn352Asn	asparagine	Asn	asparagine	Asn	1cpy	A	241	337.4284	337.4328	0.0044	0.003577709	0.010256705	0.007797435
P00729	353	N	N	chr13	862980	C	T	PRC1	synonymous_variant	c.1059C>T	p.Asn353Asn	asparagine	Asn	asparagine	Asn	1cpy	A	242	337.432	337.432	0	0	0	0
P00729	356	L	L	chr13	862987	T	C	PRC1	synonymous_variant	c.1066T>C	p.Leu356Leu	leucine	Leu	leucine	Leu	1cpy	A	245	337.393	337.3974	0.0044	0.009273618	0.008648699	0.007700649
P00729	360	Q	R	chr13	863000	A	G	PRC1	missense_variant	c.1079A>G	p.Gln360Arg	glutamine	Gln	arginine	Arg	1cpy	A	249	337.432	337.0906	-0.3414	0	0.040697666	0.040697666
P00729	367	Y	Y	chr13	863022	C	T	PRC1	synonymous_variant	c.1101C>T	p.Tyr367Tyr	tyrosine	Tyr	tyrosine	Tyr	1cpy	A	256	337.8722	337.8734	0.0012	0.086854476	0.08442926	0.006685806
P00729	369	I	I	chr13	863028	C	T	PRC1	synonymous_variant	c.1107C>T	p.Ile369Ile	isoleucine	Ile	isoleucine	Ile	1cpy	A	258	337.6856	337.689	0.0034	0.009607289	0.006123724	0.003577709
P00729	372	D	N	chr13	863035	G	A	PRC1	missense_variant	c.1114G>A	p.Asp372Asn	aspartic acid	Asp	asparagine	Asn	1cpy	A	261	337.807	337.6798	-0.1272	0	0.003271085	0.003271085
P00729	374	E	Q	chr13	863041	G	C	PRC1	missense_variant	c.1120G>C	p.Glu374Gln	glutamic acid	Glu	glutamine	Gln	1cpy	A	263	337.4236	337.609	0.1854	0.005128353	0.000707107	0.00497996
P00729	381	P	P	chr13	863064	A	C	PRC1	synonymous_variant	c.1143A>C	p.Pro381Pro	proline	Pro	proline	Pro	1cpy	A	270	337.807	337.8082	0.0012	0	0.001643168	0.001643168
P00729	382	T	P	chr13	863065	A	C	PRC1	missense_variant	c.1144A>C	p.Thr382Pro	threonine	Thr	proline	Pro	1cpy	A	271	337.4202	335.3384	-2.0818	0.397345819	0.262726664	0.210580626
P00729	385	D	E	chr13	863076	T	G	PRC1	missense_variant	c.1155T>G	p.Asp385Glu	aspartic acid	Asp	glutamic acid	Glu	1cpy	A	274	337.4648	336.1406	-1.3242	0.144163796	0.06668808	0.121512139
P00729	385	D	N	chr13	863074	G	A	PRC1	missense_variant	c.1153G>A	p.Asp385Asn	aspartic acid	Asp	asparagine	Asn	1cpy	A	274	337.3796	337.3202	-0.0594	0.188205473	0.010425929	0.181790539
P00729	386	I	I	chr13	863079	C	T	PRC1	synonymous_variant	c.1158C>T	p.Ile386Ile	isoleucine	Ile	isoleucine	Ile	1cpy	A	275	337.7862	337.7862	0	0.005674504	0.005674504	0
P00729	387	D	D	chr13	863082	C	T	PRC1	synonymous_variant	c.1161C>T	p.Asp387Asp	aspartic acid	Asp	aspartic acid	Asp	1cpy	A	276	337.7492	337.7892	0.04	0.023910249	0.01728294	0.039261941
P00729	387	D	N	chr13	863080	G	A	PRC1	missense_variant	c.1159G>A	p.Asp387Asn	aspartic acid	Asp	asparagine	Asn	1cpy	A	276	337.7498	337.4496	-0.3002	0.036806249	0.150926472	0.149837245
P00729	392	Q	Q	chr13	863097	G	A	PRC1	synonymous_variant	c.1176G>A	p.Gln392Gln	glutamine	Gln	glutamine	Gln	1cpy	A	281	337.321	337.3076	-0.0134	0.030951575	0.057413413	0.029963311
P00729	401	A	V	chr13	863123	C	T	PRC1	missense_variant	c.1202C>T	p.Ala401Val	alanine	Ala	valine	Val	1cpy	A	290	335.4034	337.162	1.7586	0.116358498	0.144256716	0.038135285
P00729	405	H	Q	chr13	863136	C	A	PRC1	missense_variant	c.1215C>A	p.His405Gln	histidine	His	glutamine	Gln	1cpy	A	294	337.416	337.0568	-0.3592	0.87431659	0.939295321	0.180307238
P00729	411	F	F	chr13	863154	C	T	PRC1	synonymous_variant	c.1233C>T	p.Phe411Phe	phenylalanine	Phe	phenylalanine	Phe	1cpy	A	300	337.7528	337.7664	0.0136	0.016452963	0.004929503	0.015388307
P00729	418	L	L	chr13	863173	C	T	PRC1	synonymous_variant	c.1252C>T	p.Leu418Leu	leucine	Leu	leucine	Leu	1cpy	A	307	337.807	337.807	0	0	0	0
P00729	418	L	L	chr13	863175	G	T	PRC1	synonymous_variant	c.1254G>T	p.Leu418Leu	leucine	Leu	leucine	Leu	1cpy	A	307	337.807	337.807	0	0	0	0
P00729	422	D	D	chr13	863187	T	C	PRC1	synonymous_variant	c.1266T>C	p.Asp422Asp	aspartic acid	Asp	aspartic acid	Asp	1cpy	A	311	337.5162	337.4894	-0.0268	0.288552768	0.318953445	0.335476825
P00729	429	T	T	chr13	863208	C	T	PRC1	synonymous_variant	c.1287C>T	p.Thr429Thr	threonine	Thr	threonine	Thr	1cpy	A	318	337.717	337.755	0.038	0.053572381	0.055807706	0.047838269
P00729	430	A	A	chr13	863211	C	A	PRC1	synonymous_variant	c.1290C>A	p.Ala430Ala	alanine	Ala	alanine	Ala	1cpy	A	319	337.807	337.807	0	0	0	0
P00729	436	N	N	chr13	863229	T	C	PRC1	synonymous_variant	c.1308T>C	p.Asn436Asn	asparagine	Asn	asparagine	Asn	1cpy	A	325	337.3342	337.3304	-0.0038	1.05721294	1.065709998	0.008497058
P00729	436	N	S	chr13	863228	A	G	PRC1	missense_variant	c.1307A>G	p.Asn436Ser	asparagine	Asn	serine	Ser	1cpy	A	325	337.8066	336.5838	-1.2228	0.000894427	0.000447214	0.001095445
P00729	437	Q	Q	chr13	863232	A	G	PRC1	synonymous_variant	c.1311A>G	p.Gln437Gln	glutamine	Gln	glutamine	Gln	1cpy	A	326	337.807	337.81	0.003	0	0.006708204	0.006708204
P00729	438	D	D	chr13	863235	C	T	PRC1	synonymous_variant	c.1314C>T	p.Asp438Asp	aspartic acid	Asp	aspartic acid	Asp	1cpy	A	327	337.6602	337.6662	0.006	0.004816638	0.005674504	0.007382412
P00729	440	P	S	chr13	863239	C	T	PRC1	missense_variant	c.1318C>T	p.Pro440Ser	proline	Pro	serine	Ser	1cpy	A	329	337.0596	341.5228	4.4632	0.275570862	0.235846772	0.040033736
P00729	441	I	I	chr13	863244	T	C	PRC1	synonymous_variant	c.1323T>C	p.Ile441Ile	isoleucine	Ile	isoleucine	Ile	1cpy	A	330	337.8046	337.805	0.0004	0.000547723	0.001224745	0.000894427
P00729	442	L	L	chr13	863247	G	T	PRC1	synonymous_variant	c.1326G>T	p.Leu442Leu	leucine	Leu	leucine	Leu	1cpy	A	331	337.7764	337.7792	0.0028	0.003646917	0.007918333	0.005718391
P00729	443	V	I	chr13	863248	G	A	PRC1	missense_variant	c.1327G>A	p.Val443Ile	valine	Val	isoleucine	Ile	1cpy	A	332	337.7826	335.8626	-1.92	0.003507136	0.017487138	0.014456832
P00729	443	V	V	chr13	863250	A	G	PRC1	synonymous_variant	c.1329A>G	p.Val443Val	valine	Val	valine	Val	1cpy	A	332	337.7832	337.8044	0.0212	0.005890671	0.013885244	0.012132601
P00729	444	Y	Y	chr13	863253	T	C	PRC1	synonymous_variant	c.1332T>C	p.Tyr444Tyr	tyrosine	Tyr	tyrosine	Tyr	1cpy	A	333	337.807	337.807	0	0	0	0
P00729	445	A	A	chr13	863256	A	G	PRC1	synonymous_variant	c.1335A>G	p.Ala445Ala	alanine	Ala	alanine	Ala	1cpy	A	334	337.807	337.807	0	0	0	0
P00729	446	G	G	chr13	863259	C	T	PRC1	synonymous_variant	c.1338C>T	p.Gly446Gly	glycine	Gly	glycine	Gly	1cpy	A	335	337.807	337.807	0	0	0	0
P00729	453	N	N	chr13	863280	C	T	PRC1	synonymous_variant	c.1359C>T	p.Asn453Asn	asparagine	Asn	asparagine	Asn	1cpy	A	342	337.8068	337.81	0.0032	0.000447214	0.006708204	0.006610598
P00729	456	G	G	chr13	863289	T	C	PRC1	synonymous_variant	c.1368T>C	p.Gly456Gly	glycine	Gly	glycine	Gly	1cpy	A	345	337.807	337.807	0	0	0	0
P00729	461	T	T	chr13	863304	G	A	PRC1	synonymous_variant	c.1383G>A	p.Thr461Thr	threonine	Thr	threonine	Thr	1cpy	A	350	337.7942	337.8168	0.0226	0.009311283	0.011945711	0.017938785
P00729	464	L	L	chr13	863311	T	C	PRC1	synonymous_variant	c.1390T>C	p.Leu464Leu	leucine	Leu	leucine	Leu	1cpy	A	353	337.8042	337.807	0.0028	0.00626099	0	0.00626099
P00729	473	A	E	chr13	863339	C	A	PRC1	missense_variant	c.1418C>A	p.Ala473Glu	alanine	Ala	glutamic acid	Glu	1cpy	A	362	337.0192	337.51	0.4908	0.217820339	0.228983624	0.042973247
P00729	476	K	E	chr13	863347	A	G	PRC1	missense_variant	c.1426A>G	p.Lys476Glu	lysine	Lys	glutamic acid	Glu	1cpy	A	365	337.532	337.7224	0.1904	0.449516407	0.453679182	0.025343638
P00729	477	V	V	chr13	863352	A	G	PRC1	synonymous_variant	c.1431A>G	p.Val477Val	valine	Val	valine	Val	1cpy	A	366	337.807	337.8134	0.0064	0	0.008324662	0.008324662
P00729	481	T	T	chr13	863364	T	C	PRC1	synonymous_variant	c.1443T>C	p.Thr481Thr	threonine	Thr	threonine	Thr	1cpy	A	370	337.8042	337.8044	0.0002	0.002280351	0.00250998	0.000447214
P00729	484	I	I	chr13	863373	C	T	PRC1	synonymous_variant	c.1452C>T	p.Ile484Ile	isoleucine	Ile	isoleucine	Ile	1cpy	A	373	337.807	337.8488	0.0418	0	0.007886698	0.007886698
P00729	488	V	V	chr13	863385	C	T	PRC1	synonymous_variant	c.1464C>T	p.Val488Val	valine	Val	valine	Val	1cpy	A	377	337.807	337.8112	0.0042	0	0.003768289	0.003768289
P00729	492	V	I	chr13	863395	G	A	PRC1	missense_variant	c.1474G>A	p.Val492Ile	valine	Val	isoleucine	Ile	1cpy	A	381	337.4098	337.4048	-0.005	0.262112953	0.004494441	0.263156797
P00729	493	K	K	chr13	863400	A	G	PRC1	synonymous_variant	c.1479A>G	p.Lys493Lys	lysine	Lys	lysine	Lys	1cpy	A	382	337.807	337.807	0	0	0	0
P00729	495	Y	Y	chr13	863406	C	T	PRC1	synonymous_variant	c.1485C>T	p.Tyr495Tyr	tyrosine	Tyr	tyrosine	Tyr	1cpy	A	384	337.799	337.831	0.032	0.011313708	0.034474628	0.035106979
P00729	496	K	E	chr13	863407	A	G	PRC1	missense_variant	c.1486A>G	p.Lys496Glu	lysine	Lys	glutamic acid	Glu	1cpy	A	385	337.7386	339.2334	1.4948	0.107286066	0.121075596	0.211906111
P00729	497	H	H	chr13	863412	C	T	PRC1	synonymous_variant	c.1491C>T	p.His497His	histidine	His	histidine	His	1cpy	A	386	337.362	337.3616	-0.0004	0.508759275	0.524355128	0.064523639
P00729	497	H	Y	chr13	863410	C	T	PRC1	missense_variant	c.1489C>T	p.His497Tyr	histidine	His	tyrosine	Tyr	1cpy	A	386	336.8636	334.851	-2.0126	0.137090481	0.13151806	0.104078336
P00729	498	F	F	chr13	863415	C	T	PRC1	synonymous_variant	c.1494C>T	p.Phe498Phe	phenylalanine	Phe	phenylalanine	Phe	1cpy	A	387	337.69	337.6916	0.0016	0.017776389	0.019308029	0.003577709
P00729	499	T	T	chr13	863418	C	T	PRC1	synonymous_variant	c.1497C>T	p.Thr499Thr	threonine	Thr	threonine	Thr	1cpy	A	388	337.5878	337.5916	0.0038	0.005540758	0.009476286	0.005215362
P00729	512	F	F	chr13	863457	T	C	PRC1	synonymous_variant	c.1536T>C	p.Phe512Phe	phenylalanine	Phe	phenylalanine	Phe	1cpy	A	401	337.7596	337.7596	0	0.052429	0.052429	0
P00729	512	F	Y	chr13	863456	T	A	PRC1	missense_variant	c.1535T>A	p.Phe512Tyr	phenylalanine	Phe	tyrosine	Tyr	1cpy	A	401	337.7312	338.0578	0.3266	0.085209741	0.10141351	0.12073649
P00729	513	D	D	chr13	863460	C	T	PRC1	synonymous_variant	c.1539C>T	p.Asp513Asp	aspartic acid	Asp	aspartic acid	Asp	1cpy	A	402	337.807	337.807	0	0	0	0
P00729	516	E	E	chr13	863469	A	G	PRC1	synonymous_variant	c.1548A>G	p.Glu516Glu	glutamic acid	Glu	glutamic acid	Glu	1cpy	A	405	337.807	337.807	0	0	0	0
P00729	518	A	A	chr13	863475	C	T	PRC1	synonymous_variant	c.1554C>T	p.Ala518Ala	alanine	Ala	alanine	Ala	1cpy	A	407	337.807	337.807	0	0	0	0
P00729	519	L	L	chr13	863476	T	C	PRC1	synonymous_variant	c.1555T>C	p.Leu519Leu	leucine	Leu	leucine	Leu	1cpy	A	408	337.807	337.8366	0.0296	0	0.043165959	0.043165959
P00729	526	I	I	chr13	863499	C	T	PRC1	synonymous_variant	c.1578C>T	p.Ile526Ile	isoleucine	Ile	isoleucine	Ile	1cpy	A	415	337.7696	337.798	0.0284	0.031093408	0.027649593	0.028953411
P00729	526	I	T	chr13	863498	T	C	PRC1	missense_variant	c.1577T>C	p.Ile526Thr	isoleucine	Ile	threonine	Thr	1cpy	A	415	336.8024	339.3778	2.5754	0.278303432	0.245465272	0.059112604
P00729	527	H	Y	chr13	863500	C	T	PRC1	missense_variant	c.1579C>T	p.His527Tyr	histidine	His	tyrosine	Tyr	1cpy	A	416	337.0844	337.3164	0.232	0.309181662	0.423374893	0.241735393
P00729	529	G	D	chr13	863507	G	A	PRC1	missense_variant	c.1586G>A	p.Gly529Asp	glycine	Gly	aspartic acid	Asp	1cpy	A	418	337.807	340.5068	2.6998	0	0.001095445	0.001095445
P00729	530	F	F	chr13	863511	C	T	PRC1	synonymous_variant	c.1590C>T	p.Phe530Phe	phenylalanine	Phe	phenylalanine	Phe	1cpy	A	419	337.807	337.825	0.018	0	0.018165902	0.018165902
P00729	531	S	C	chr13	863513	C	G	PRC1	missense_variant	c.1592C>G	p.Ser531Cys	serine	Ser	cysteine	Cys	1cpy	A	420	337.7444	337.9696	0.2252	0.024306378	0.008049845	0.017035258
P00729	532	L	L	chr13	863517	A	G	PRC1	synonymous_variant	c.1596A>G	p.Leu532Leu	leucine	Leu	leucine	Leu	1cpy	A	421	337.807	337.807	0	0	0	0
P00817	3	Y	Y	chr2	257967	G	A	IPP1	synonymous_variant	c.9C>T	p.Tyr3Tyr	tyrosine	Tyr	tyrosine	Tyr	1m38	A	2	-34.9787	-34.97128	0.00742	0	0.007350986	0.007350986
P00817	4	T	I	chr2	257965	G	A	IPP1	missense_variant	c.11C>T	p.Thr4Ile	threonine	Thr	isoleucine	Ile	1m38	A	3	-34.98284	-34.30818	0.67466	0.005086059	0.099860087	0.100287676
P00817	5	T	A	chr2	257963	T	C	IPP1	missense_variant	c.13A>G	p.Thr5Ala	threonine	Thr	alanine	Ala	1m38	A	4	-34.99376	-34.56624	0.42752	0.001566206	0.007448691	0.006705371
P00817	9	G	G	chr2	257949	A	G	IPP1	synonymous_variant	c.27T>C	p.Gly9Gly	glycine	Gly	glycine	Gly	1m38	A	8	-34.9787	-34.9787	0	0	0	0
P00817	13	T	N	chr2	257938	G	T	IPP1	missense_variant	c.38C>A	p.Thr13Asn	threonine	Thr	asparagine	Asn	1m38	A	12	-35.01938	-33.67272	1.34666	0.052044183	0.109486949	0.061270246
P00817	16	Y	Y	chr2	257928	G	A	IPP1	synonymous_variant	c.48C>T	p.Tyr16Tyr	tyrosine	Tyr	tyrosine	Tyr	1m38	A	15	-35.02428	-35.02466	-0.00038	0.022772176	0.022404308	0.018403043
P00817	21	E	E	chr2	257913	T	C	IPP1	synonymous_variant	c.63A>G	p.Glu21Glu	glutamic acid	Glu	glutamic acid	Glu	1m38	A	20	-34.9912	-35.00936	-0.01816	0.01182751	0.005136925	0.007418423
P00817	22	K	K	chr2	257910	C	T	IPP1	synonymous_variant	c.66G>A	p.Lys22Lys	lysine	Lys	lysine	Lys	1m38	A	21	-34.9788	-34.9856	-0.0068	0	0.010062306	0.010062306
P00817	24	G	D	chr2	257905	C	T	IPP1	missense_variant	c.71G>A	p.Gly24Asp	glycine	Gly	aspartic acid	Asp	1m38	A	23	-34.98248	-31.6225	3.35998	0.005124646	0.023460392	0.019978664
P00817	25	K	K	chr2	257901	C	T	IPP1	synonymous_variant	c.75G>A	p.Lys25Lys	lysine	Lys	lysine	Lys	1m38	A	24	-34.9788	-34.9885	-0.0097	0	0	0
P00817	32	D	D	chr2	257880	G	A	IPP1	synonymous_variant	c.96C>T	p.Asp32Asp	aspartic acid	Asp	aspartic acid	Asp	1m38	A	31	-35.10798	-35.16622	-0.05824	0.01181681	0.047949891	0.0570241
P00817	36	Y	C	chr2	257869	T	C	IPP1	missense_variant	c.107A>G	p.Tyr36Cys	tyrosine	Tyr	cysteine	Cys	1m38	A	35	-34.98448	-32.6794	2.30508	0.012924473	0.066868939	0.054187517
P00817	36	Y	Y	chr2	257868	G	A	IPP1	synonymous_variant	c.108C>T	p.Tyr36Tyr	tyrosine	Tyr	tyrosine	Tyr	1m38	A	35	-34.97992	-34.96874	0.01118	0.002560664	0.028557713	0.026908307
P00817	37	A	A	chr2	257865	A	G	IPP1	synonymous_variant	c.111T>C	p.Ala37Ala	alanine	Ala	alanine	Ala	1m38	A	36	-34.9788	-34.9788	0	0	0	0
P00817	37	A	V	chr2	257866	G	A	IPP1	missense_variant	c.110C>T	p.Ala37Val	alanine	Ala	valine	Val	1m38	A	36	-35.70028	-35.16358	0.5367	0.165321813	0.19007111	0.034626146
P00817	43	I	I	chr2	257847	A	G	IPP1	synonymous_variant	c.129T>C	p.Ile43Ile	isoleucine	Ile	isoleucine	Ile	1m38	A	42	-35.2974	-35.3025	-0.0051	0.002571964	0.0032	0.005010489
P00817	46	M	T	chr2	257839	A	G	IPP1	missense_variant	c.137T>C	p.Met46Thr	methionine	Met	threonine	Thr	1m38	A	45	-35.0468	-31.5577	3.4891	0.021976806	0.016684724	0.033109515
P00817	47	V	V	chr2	257835	A	G	IPP1	synonymous_variant	c.141T>C	p.Val47Val	valine	Val	valine	Val	1m38	A	46	-35.0639	-35.0801	-0.0162	0.014657251	0.001906568	0.013239524
P00817	50	I	T	chr2	257827	A	G	IPP1	missense_variant	c.149T>C	p.Ile50Thr	isoleucine	Ile	threonine	Thr	1m38	A	49	-35.1572	-32.8677	2.2895	0.019424727	0.053155668	0.040366013
P00817	52	R	R	chr2	257820	A	T	IPP1	synonymous_variant	c.156T>A	p.Arg52Arg	arginine	Arg	arginine	Arg	1m38	A	51	-35.01934	-35.03074	-0.0114	0.060257846	0.04637605	0.065936143
P00817	56	A	A	chr2	257808	G	A	IPP1	synonymous_variant	c.168C>T	p.Ala56Ala	alanine	Ala	alanine	Ala	1m38	A	55	-34.9788	-34.9788	0	0	0	0
P00817	56	A	G	chr2	257809	G	C	IPP1	missense_variant	c.167C>G	p.Ala56Gly	alanine	Ala	glycine	Gly	1m38	A	55	-34.9842	-33.4515	1.5327	0.007492329	0.010096039	0.00293087
P00817	61	T	I	chr2	257794	G	A	IPP1	missense_variant	c.182C>T	p.Thr61Ile	threonine	Thr	isoleucine	Ile	1m38	A	60	-35.47564	-36.01858	-0.54294	0.865734476	0.910496352	0.081130839
P00817	64	E	E	chr2	257784	T	C	IPP1	synonymous_variant	c.192A>G	p.Glu64Glu	glutamic acid	Glu	glutamic acid	Glu	1m38	A	63	-35.08804	-35.09786	-0.00982	0.107999481	0.125858047	0.075289588
P00817	74	K	K	chr2	257754	C	T	IPP1	synonymous_variant	c.222G>A	p.Lys74Lys	lysine	Lys	lysine	Lys	1m38	A	73	-34.9787	-34.982	-0.0033	0	0	0
P00817	76	G	D	chr2	257749	C	T	IPP1	missense_variant	c.227G>A	p.Gly76Asp	glycine	Gly	aspartic acid	Asp	1m38	A	75	-34.98676	-31.17764	3.80912	0.018022708	0.001628803	0.018449038
P00817	76	G	G	chr2	257748	G	A	IPP1	synonymous_variant	c.228C>T	p.Gly76Gly	glycine	Gly	glycine	Gly	1m38	A	75	-34.9787	-34.9787	0	0	0	0
P00817	77	K	K	chr2	257745	C	T	IPP1	synonymous_variant	c.231G>A	p.Lys77Lys	lysine	Lys	lysine	Lys	1m38	A	76	-34.98566	-34.98738	-0.00172	0.008009245	0.008134003	0.013621013
P00817	84	C	S	chr2	257725	C	G	IPP1	missense_variant	c.251G>C	p.Cys84Ser	cysteine	Cys	serine	Ser	1m38	A	83	-34.98702	-33.3024	1.68462	0.009293654	0	0.009293654
P00817	93	N	N	chr2	257697	G	A	IPP1	synonymous_variant	c.279C>T	p.Asn93Asn	asparagine	Asn	asparagine	Asn	1m38	A	92	-34.9923	-35.01808	-0.02578	0.009301882	0.012530443	0.019744797
P00817	103	D	D	chr2	257667	G	A	IPP1	synonymous_variant	c.309C>T	p.Asp103Asp	aspartic acid	Asp	aspartic acid	Asp	1m38	A	102	-34.99218	-35.0011	-0.00892	0.007594538	0.001780449	0.007032567
P00817	104	P	S	chr2	257666	G	A	IPP1	missense_variant	c.310C>T	p.Pro104Ser	proline	Pro	serine	Ser	1m38	A	103	-35.0697	-33.39696	1.67274	0.007921805	0.028980994	0.02369616
P00817	107	S	N	chr2	257656	C	T	IPP1	missense_variant	c.320G>A	p.Ser107Asn	serine	Ser	asparagine	Asn	1m38	A	106	-34.97872	-35.25586	-0.27714	4.47E-05	0.004897244	0.004903366
P00817	108	H	Y	chr2	257654	G	A	IPP1	missense_variant	c.322C>T	p.His108Tyr	histidine	His	tyrosine	Tyr	1m38	A	107	-35.81168	-36.09964	-0.28796	0.036048953	0.037075976	0.050069482
P00817	109	P	S	chr2	257651	G	A	IPP1	missense_variant	c.325C>T	p.Pro109Ser	proline	Pro	serine	Ser	1m38	A	108	-35.56618	-34.95216	0.61402	0.012187165	0.106134905	0.115273922
P00817	110	E	E	chr2	257646	T	C	IPP1	synonymous_variant	c.330A>G	p.Glu110Glu	glutamic acid	Glu	glutamic acid	Glu	1m38	A	109	-35.5799	-35.59784	-0.01794	0.010879108	0.006355155	0.010124377
P00817	126	G	G	chr2	257598	A	T	IPP1	synonymous_variant	c.378T>A	p.Gly126Gly	glycine	Gly	glycine	Gly	1m38	A	125	-34.9787	-34.9787	0	0	0	0
P00817	128	T	T	chr2	257592	A	G	IPP1	synonymous_variant	c.384T>C	p.Thr128Thr	threonine	Thr	threonine	Thr	1m38	A	127	-34.97872	-34.97878	-6.00E-05	4.47E-05	4.47E-05	5.48E-05
P00817	130	A	A	chr2	257586	A	T	IPP1	synonymous_variant	c.390T>A	p.Ala130Ala	alanine	Ala	alanine	Ala	1m38	A	129	-34.9787	-34.9787	0	0	0	0
P00817	132	T	P	chr2	257582	T	G	IPP1	missense_variant	c.394A>C	p.Thr132Pro	threonine	Thr	proline	Pro	1m38	A	131	-35.03768	-34.75236	0.28532	0.063618488	0.116169394	0.08459945
P00817	136	K	K	chr2	257568	C	T	IPP1	synonymous_variant	c.408G>A	p.Lys136Lys	lysine	Lys	lysine	Lys	1m38	A	135	-34.9787	-34.9787	0	0	0	0
P00817	137	Q	Q	chr2	257565	T	C	IPP1	synonymous_variant	c.411A>G	p.Gln137Gln	glutamine	Gln	glutamine	Gln	1m38	A	136	-34.98134	-34.9919	-0.01056	0.005903219	0	0.005903219
P00817	142	G	A	chr2	257551	C	G	IPP1	missense_variant	c.425G>C	p.Gly142Ala	glycine	Gly	alanine	Ala	1m38	A	141	-35.03416	-27.35054	7.68362	0.039645403	0.304055477	0.273161119
P00817	143	I	T	chr2	257548	A	G	IPP1	missense_variant	c.428T>C	p.Ile143Thr	isoleucine	Ile	threonine	Thr	1m38	A	142	-34.9795	-31.47702	3.50248	0.001788854	0.129431573	0.128968105
P00817	150	G	D	chr2	257527	C	T	IPP1	missense_variant	c.449G>A	p.Gly150Asp	glycine	Gly	aspartic acid	Asp	1m38	A	149	-34.9787	-31.58186	3.39684	0	0.002249	0.002249
P00817	150	G	G	chr2	257526	A	G	IPP1	synonymous_variant	c.450T>C	p.Gly150Gly	glycine	Gly	glycine	Gly	1m38	A	149	-34.9787	-34.9787	0	0	0	0
P00817	159	I	L	chr2	257501	T	G	IPP1	missense_variant	c.475A>C	p.Ile159Leu	isoleucine	Ile	leucine	Leu	1m38	A	158	-35.04884	-33.36928	1.67956	0.109153094	0.799557535	0.701246902
P00817	164	P	P	chr2	257484	T	G	IPP1	synonymous_variant	c.492A>C	p.Pro164Pro	proline	Pro	proline	Pro	1m38	A	163	-35.03768	-35.0451	-0.00742	0.007379499	0.002717536	0.006086214
P00817	165	L	L	chr2	257481	T	C	IPP1	synonymous_variant	c.495A>G	p.Leu165Leu	leucine	Leu	leucine	Leu	1m38	A	164	-35.55984	-35.63378	-0.07394	0.115271692	0.078475518	0.081989499
P00817	166	A	A	chr2	257478	G	C	IPP1	synonymous_variant	c.498C>G	p.Ala166Ala	alanine	Ala	alanine	Ala	1m38	A	165	-34.9787	-34.9787	0	0	0	0
P00817	167	P	P	chr2	257475	T	C	IPP1	synonymous_variant	c.501A>G	p.Pro167Pro	proline	Pro	proline	Pro	1m38	A	166	-34.99754	-35.06054	-0.063	0.026537577	0.038448966	0.047472782
P00817	169	L	L	chr2	257471	A	G	IPP1	synonymous_variant	c.505T>C	p.Leu169Leu	leucine	Leu	leucine	Leu	1m38	A	168	-35.06548	-35.06614	-0.00066	0.013532442	0.021756332	0.014019201
P00817	170	N	N	chr2	257466	G	A	IPP1	synonymous_variant	c.510C>T	p.Asn170Asn	asparagine	Asn	asparagine	Asn	1m38	A	169	-34.9787	-34.97796	0.00074	0	0.002820993	0.002820993
P00817	173	E	G	chr2	257458	T	C	IPP1	missense_variant	c.518A>G	p.Glu173Gly	glutamic acid	Glu	glycine	Gly	1m38	A	172	-35.26924	-34.28296	0.98628	0.075495848	0.087943408	0.025711807
P00817	180	P	P	chr2	257436	T	C	IPP1	synonymous_variant	c.540A>G	p.Pro180Pro	proline	Pro	proline	Pro	1m38	A	179	-34.98052	-34.9847	-0.00418	0.002635716	0.008484397	0.006382946
P00817	182	L	L	chr2	257430	C	T	IPP1	synonymous_variant	c.546G>A	p.Leu182Leu	leucine	Leu	leucine	Leu	1m38	A	181	-35.6928	-35.76416	-0.07136	0.046419716	0.031184499	0.037389009
P00817	195	I	I	chr2	257391	G	A	IPP1	synonymous_variant	c.585C>T	p.Ile195Ile	isoleucine	Ile	isoleucine	Ile	1m38	A	194	-35.19422	-35.1973	-0.00308	0.005294998	0.000754983	0.004547197
P00817	202	N	N	chr2	257370	G	A	IPP1	synonymous_variant	c.606C>T	p.Asn202Asn	asparagine	Asn	asparagine	Asn	1m38	A	201	-36.06414	-36.09294	-0.0288	0.020378003	0.004442747	0.021654676
P00817	203	Q	K	chr2	257369	G	T	IPP1	missense_variant	c.607C>A	p.Gln203Lys	glutamine	Gln	lysine	Lys	1m38	A	202	-34.97974	-35.40792	-0.42818	0.002325511	0.039679176	0.038196819
P00817	207	S	S	chr2	257355	G	A	IPP1	synonymous_variant	c.621C>T	p.Ser207Ser	serine	Ser	serine	Ser	1m38	A	206	-34.98074	-34.9812	-0.00046	0.000114018	0.000842615	0.000920869
P00817	209	E	E	chr2	257349	T	C	IPP1	synonymous_variant	c.627A>G	p.Glu209Glu	glutamic acid	Glu	glutamic acid	Glu	1m38	A	208	-34.98064	-34.99564	-0.015	0.004337972	0.009480928	0.005142956
P00817	215	Y	F	chr2	257332	T	A	IPP1	missense_variant	c.644A>T	p.Tyr215Phe	tyrosine	Tyr	phenylalanine	Phe	1m38	A	214	-34.9787	-35.60538	-0.62668	0	0.001293058	0.001293058
P00817	216	A	T	chr2	257330	C	T	IPP1	missense_variant	c.646G>A	p.Ala216Thr	alanine	Ala	threonine	Thr	1m38	A	215	-34.9787	-30.44788	4.53082	0	0.000867179	0.000867179
P00817	220	I	L	chr2	257318	T	G	IPP1	missense_variant	c.658A>C	p.Ile220Leu	isoleucine	Ile	leucine	Leu	1m38	A	219	-35.16056	-34.44974	0.71082	0.012785265	0.040340154	0.043752966
P00817	224	H	H	chr2	257304	A	G	IPP1	synonymous_variant	c.672T>C	p.His224His	histidine	His	histidine	His	1m38	A	223	-35.01432	-35.02038	-0.00606	0.009268603	0.012653142	0.005332729
P00817	225	D	G	chr2	257302	T	C	IPP1	missense_variant	c.674A>G	p.Asp225Gly	aspartic acid	Asp	glycine	Gly	1m38	A	224	-34.9787	-34.6731	0.3056	0	0	0
P00817	226	S	S	chr2	257298	G	A	IPP1	synonymous_variant	c.678C>T	p.Ser226Ser	serine	Ser	serine	Ser	1m38	A	225	-34.97984	-34.97984	0	0.00156141	0.00156141	0
P00817	228	K	R	chr2	257293	T	C	IPP1	missense_variant	c.683A>G	p.Lys228Arg	lysine	Lys	arginine	Arg	1m38	A	227	-34.98552	-34.73724	0.24828	0.012882624	0.049537592	0.042024778
P00817	229	Q	R	chr2	257290	T	C	IPP1	missense_variant	c.686A>G	p.Gln229Arg	glutamine	Gln	arginine	Arg	1m38	A	228	-34.98632	-35.63852	-0.6522	0.015890941	0.121880011	0.113041829
P00817	230	L	L	chr2	257286	T	C	IPP1	synonymous_variant	c.690A>G	p.Leu230Leu	leucine	Leu	leucine	Leu	1m38	A	229	-35.04316	-35.04106	0.0021	0.033395254	0.028253018	0.024126645
P00817	234	K	K	chr2	257274	C	T	IPP1	synonymous_variant	c.702G>A	p.Lys234Lys	lysine	Lys	lysine	Lys	1m38	A	233	-34.9787	-34.99612	-0.01742	0	0.024641469	0.024641469
P00817	238	S	N	chr2	257263	C	T	IPP1	missense_variant	c.713G>A	p.Ser238Asn	serine	Ser	asparagine	Asn	1m38	A	237	-34.97872	-35.78296	-0.80424	4.47E-05	0.043095974	0.043137084
P00817	238	S	R	chr2	257262	G	T	IPP1	missense_variant	c.714C>A	p.Ser238Arg	serine	Ser	arginine	Arg	1m38	A	237	-34.97872	-37.05004	-2.07132	4.47E-05	0.198244818	0.198281736
P00817	240	G	S	chr2	257258	C	T	IPP1	missense_variant	c.718G>A	p.Gly240Ser	glycine	Gly	serine	Ser	1m38	A	239	-34.9787	-32.42638	2.55232	0	0.009932371	0.009932371
P00817	241	I	L	chr2	257255	T	G	IPP1	missense_variant	c.721A>C	p.Ile241Leu	isoleucine	Ile	leucine	Leu	1m38	A	240	-35.14052	-33.74962	1.3909	0.001505656	0.003979573	0.005052227
P00817	243	L	L	chr2	257247	C	T	IPP1	synonymous_variant	c.729G>A	p.Leu243Leu	leucine	Leu	leucine	Leu	1m38	A	242	-35.09156	-35.10706	-0.0155	0.013142412	0.008003312	0.013277236
P00817	248	L	F	chr2	257232	C	A	IPP1	missense_variant	c.744G>T	p.Leu248Phe	leucine	Leu	phenylalanine	Phe	1m38	A	247	-35.4488	-35.24838	0.20042	0.070542044	0.238661323	0.287302597
P00817	249	P	S	chr2	257231	G	A	IPP1	missense_variant	c.745C>T	p.Pro249Ser	proline	Pro	serine	Ser	1m38	A	248	-35.11318	-33.55982	1.55336	0.011336313	0.309425059	0.313145043
P00817	250	D	D	chr2	257226	G	A	IPP1	synonymous_variant	c.750C>T	p.Asp250Asp	aspartic acid	Asp	aspartic acid	Asp	1m38	A	249	-34.9787	-34.9787	0	0	0	0
P00817	253	T	N	chr2	257218	G	T	IPP1	missense_variant	c.758C>A	p.Thr253Asn	threonine	Thr	asparagine	Asn	1m38	A	252	-34.9787	-35.33268	-0.35398	0	0.000277489	0.000277489
P00817	253	T	T	chr2	257217	G	A	IPP1	synonymous_variant	c.759C>T	p.Thr253Thr	threonine	Thr	threonine	Thr	1m38	A	252	-34.97886	-34.97788	0.00098	0.000357771	0.001725399	0.001567482
P00817	258	A	V	chr2	257203	G	A	IPP1	missense_variant	c.773C>T	p.Ala258Val	alanine	Ala	valine	Val	1m38	A	257	-34.99394	-33.94074	1.0532	0.029765971	0.016240166	0.015565507
P00817	261	A	A	chr2	257193	G	A	IPP1	synonymous_variant	c.783C>T	p.Ala261Ala	alanine	Ala	alanine	Ala	1m38	A	260	-34.9787	-34.9787	0	0	0	0
P00817	261	A	T	chr2	257195	C	T	IPP1	missense_variant	c.781G>A	p.Ala261Thr	alanine	Ala	threonine	Thr	1m38	A	260	-34.9787	-35.06056	-0.08186	0	5.48E-05	5.48E-05
P00817	262	I	V	chr2	257192	T	C	IPP1	missense_variant	c.784A>G	p.Ile262Val	isoleucine	Ile	valine	Val	1m38	A	261	-35.09828	-34.32978	0.7685	0.002262079	0.002822587	0.000961769
P00817	263	P	L	chr2	257188	G	A	IPP1	missense_variant	c.788C>T	p.Pro263Leu	proline	Pro	leucine	Leu	1m38	A	262	-34.9787	-34.01782	0.96088	0	0.03168315	0.03168315
P00817	264	P	S	chr2	257186	G	A	IPP1	missense_variant	c.790C>T	p.Pro264Ser	proline	Pro	serine	Ser	1m38	A	263	-34.9787	-33.62554	1.35316	0	0.005807581	0.005807581
P00817	267	P	L	chr2	257176	G	A	IPP1	missense_variant	c.800C>T	p.Pro267Leu	proline	Pro	leucine	Leu	1m38	A	266	-35.02388	-33.4134	1.61048	0.03135071	0.039456432	0.018202253
P00817	267	P	S	chr2	257177	G	A	IPP1	missense_variant	c.799C>T	p.Pro267Ser	proline	Pro	serine	Ser	1m38	A	266	-35.0386	-32.81248	2.22612	0.028760042	0.029741335	0.009510888
P00817	269	A	E	chr2	257170	G	T	IPP1	missense_variant	c.806C>A	p.Ala269Glu	alanine	Ala	glutamic acid	Glu	1m38	A	268	-34.9787	-35.74508	-0.76638	0	0.006172682	0.006172682
P00817	270	D	D	chr2	257166	A	G	IPP1	synonymous_variant	c.810T>C	p.Asp270Asp	aspartic acid	Asp	aspartic acid	Asp	1m38	A	269	-34.98446	-34.99126	-0.0068	0.004410556	0.003791174	0.00516672
P00817	272	P	S	chr2	257162	G	A	IPP1	missense_variant	c.814C>T	p.Pro272Ser	proline	Pro	serine	Ser	1m38	A	271	-34.9801	-34.09902	0.88108	0.001106797	8.37E-05	0.001188276
P00817	276	S	F	chr2	257149	G	A	IPP1	missense_variant	c.827C>T	p.Ser276Phe	serine	Ser	phenylalanine	Phe	1m38	A	275	-35.00134	-34.7032	0.29814	0.012342933	0.083180286	0.071335531
P00830	42	I	I	chr10	647732	C	A	ATP2	synonymous_variant	c.126C>A	p.Ile42Ile	isoleucine	Ile	isoleucine	Ile	3zia	P	9	4.49427	4.501444	0.007174	0	0.012795895	0.012795895
P00830	43	T	I	chr10	647734	C	T	ATP2	missense_variant	c.128C>T	p.Thr43Ile	threonine	Thr	isoleucine	Ile	3zia	P	10	4.44604	4.307276	-0.138764	0.003144432	0.177894526	0.176952448
P00830	45	K	K	chr10	647741	A	G	ATP2	synonymous_variant	c.135A>G	p.Lys45Lys	lysine	Lys	lysine	Lys	3zia	P	12	4.49154	4.487766	-0.003774	0.006104466	0.005845082	0.000259384
P00830	47	T	T	chr10	647747	C	T	ATP2	synonymous_variant	c.141C>T	p.Thr47Thr	threonine	Thr	threonine	Thr	3zia	P	14	4.493472	4.493432	-4.00E-05	0.000593734	0.000523803	0.000737801
P00830	52	A	A	chr10	647762	C	T	ATP2	synonymous_variant	c.156C>T	p.Ala52Ala	alanine	Ala	alanine	Ala	3zia	P	19	4.49427	4.49427	0	0	0	0
P00830	58	F	F	chr10	647780	T	C	ATP2	synonymous_variant	c.174T>C	p.Phe58Phe	phenylalanine	Phe	phenylalanine	Phe	3zia	P	25	4.456238	4.450746	-0.005492	0.012037723	0.007225547	0.009926939
P00830	60	Q	E	chr10	647784	C	G	ATP2	missense_variant	c.178C>G	p.Gln60Glu	glutamine	Gln	glutamic acid	Glu	3zia	P	27	4.49427	4.51852	0.02425	0	0.230732049	0.230732049
P00830	60	Q	Q	chr10	647786	A	G	ATP2	synonymous_variant	c.180A>G	p.Gln60Gln	glutamine	Gln	glutamine	Gln	3zia	P	27	4.49427	4.49427	0	0	0	0
P00830	65	A	A	chr10	647801	T	C	ATP2	synonymous_variant	c.195T>C	p.Ala65Ala	alanine	Ala	alanine	Ala	3zia	P	32	4.49427	4.49427	0	0	0	0
P00830	70	L	L	chr10	647816	A	G	ATP2	synonymous_variant	c.210A>G	p.Leu70Leu	leucine	Leu	leucine	Leu	3zia	P	37	4.331824	4.290666	-0.041158	0.033913228	0.019945455	0.029790112
P00830	72	I	I	chr10	647822	T	C	ATP2	synonymous_variant	c.216T>C	p.Ile72Ile	isoleucine	Ile	isoleucine	Ile	3zia	P	39	4.341162	4.328162	-0.013	0.007124603	0.007888797	0.01114532
P00830	73	K	K	chr10	647825	A	G	ATP2	synonymous_variant	c.219A>G	p.Lys73Lys	lysine	Lys	lysine	Lys	3zia	P	40	4.393174	4.389808	-0.003366	0.039248926	0.039308167	0.037596158
P00830	74	T	T	chr10	647828	A	T	ATP2	synonymous_variant	c.222A>T	p.Thr74Thr	threonine	Thr	threonine	Thr	3zia	P	41	4.49427	4.49841	0.00414	0	0.003286837	0.003286837
P00830	75	P	P	chr10	647831	T	C	ATP2	synonymous_variant	c.225T>C	p.Pro75Pro	proline	Pro	proline	Pro	3zia	P	42	4.4506	4.449118	-0.001482	0.000908983	0.001211227	0.001830101
P00830	76	Q	Q	chr10	647834	A	G	ATP2	synonymous_variant	c.228A>G	p.Gln76Gln	glutamine	Gln	glutamine	Gln	3zia	P	43	4.474056	4.468948	-0.005108	0.045199878	0.056621713	0.011421835
P00830	78	K	K	chr10	647840	G	A	ATP2	synonymous_variant	c.234G>A	p.Lys78Lys	lysine	Lys	lysine	Lys	3zia	P	45	4.475896	4.45195	-0.023946	0.009871881	0.011500028	0.017013543
P00830	81	L	L	chr10	647849	G	A	ATP2	synonymous_variant	c.243G>A	p.Leu81Leu	leucine	Leu	leucine	Leu	3zia	P	48	4.381738	4.366506	-0.015232	0.018290558	0.019669834	0.028562895
P00830	87	L	L	chr10	647865	T	C	ATP2	synonymous_variant	c.259T>C	p.Leu87Leu	leucine	Leu	leucine	Leu	3zia	P	54	4.08766	4.080126	-0.007534	0.007810778	0.004242821	0.008178957
P00830	88	G	G	chr10	647870	T	C	ATP2	synonymous_variant	c.264T>C	p.Gly88Gly	glycine	Gly	glycine	Gly	3zia	P	55	4.49426	4.49426	0	0	0	0
P00830	89	E	G	chr10	647872	A	G	ATP2	missense_variant	c.266A>G	p.Glu89Gly	glutamic acid	Glu	glycine	Gly	3zia	P	56	4.49426	4.77947	0.28521	0	0	0
P00830	90	N	N	chr10	647876	C	T	ATP2	synonymous_variant	c.270C>T	p.Asn90Asn	asparagine	Asn	asparagine	Asn	3zia	P	57	4.45513	4.450854	-0.004276	0.01076462	0.01957276	0.015011713
P00830	91	T	S	chr10	647877	A	T	ATP2	missense_variant	c.271A>T	p.Thr91Ser	threonine	Thr	serine	Ser	3zia	P	58	3.991168	5.598164	1.606996	0.034533636	0.022016869	0.032009804
P00830	92	V	V	chr10	647882	C	T	ATP2	synonymous_variant	c.276C>T	p.Val92Val	valine	Val	valine	Val	3zia	P	59	4.458536	4.455724	-0.002812	0.002287931	0.000474584	0.002596492
P00830	98	D	D	chr10	647900	T	C	ATP2	synonymous_variant	c.294T>C	p.Asp98Asp	aspartic acid	Asp	aspartic acid	Asp	3zia	P	65	4.398352	4.389458	-0.008894	0.030454947	0.038904889	0.040857167
P00830	100	T	T	chr10	647906	C	T	ATP2	synonymous_variant	c.300C>T	p.Thr100Thr	threonine	Thr	threonine	Thr	3zia	P	67	4.46242	4.448746	-0.013674	0.023343942	0.005505586	0.020407983
P00830	104	V	V	chr10	647918	C	A	ATP2	synonymous_variant	c.312C>A	p.Val104Val	valine	Val	valine	Val	3zia	P	71	4.494258	4.494282	2.40E-05	4.47E-06	2.17E-05	2.07E-05
P00830	108	K	K	chr10	647930	G	A	ATP2	synonymous_variant	c.324G>A	p.Lys108Lys	lysine	Lys	lysine	Lys	3zia	P	75	4.49426	4.46094	-0.03332	0	0	0
P00830	110	L	L	chr10	647936	T	C	ATP2	synonymous_variant	c.330T>C	p.Leu110Leu	leucine	Leu	leucine	Leu	3zia	P	77	4.347192	4.28189	-0.065302	0.158327543	0.142037935	0.167021184
P00830	113	G	G	chr10	647945	T	C	ATP2	synonymous_variant	c.339T>C	p.Gly113Gly	glycine	Gly	glycine	Gly	3zia	P	80	4.49426	4.49426	0	0	0	0
P00830	120	V	V	chr10	647966	T	G	ATP2	synonymous_variant	c.360T>G	p.Val120Val	valine	Val	valine	Val	3zia	P	87	4.3687	4.366558	-0.002142	0.00789743	0.005810032	0.006426015
P00830	124	T	T	chr10	647978	T	A	ATP2	synonymous_variant	c.372T>A	p.Thr124Thr	threonine	Thr	threonine	Thr	3zia	P	91	4.489394	4.48122	-0.008174	0.00565949	0.003936693	0.004658286
P00830	125	L	L	chr10	647981	A	G	ATP2	synonymous_variant	c.375A>G	p.Leu125Leu	leucine	Leu	leucine	Leu	3zia	P	92	4.281038	4.245958	-0.03508	0.020795876	0.019421908	0.025359274
P00830	132	I	I	chr10	648002	C	T	ATP2	synonymous_variant	c.396C>T	p.Ile132Ile	isoleucine	Ile	isoleucine	Ile	3zia	P	99	4.301262	4.268364	-0.032898	0.017291806	0.037692314	0.027861915
P00830	134	E	E	chr10	648008	A	G	ATP2	synonymous_variant	c.402A>G	p.Glu134Glu	glutamic acid	Glu	glutamic acid	Glu	3zia	P	101	4.17427	4.126936	-0.047334	0.051369523	0.033321641	0.033523893
P00830	135	P	P	chr10	648011	T	C	ATP2	synonymous_variant	c.405T>C	p.Pro135Pro	proline	Pro	proline	Pro	3zia	P	102	4.35095	4.3435	-0.00745	0.001384251	0.002347477	0.001848283
P00830	138	E	D	chr10	648020	A	C	ATP2	missense_variant	c.414A>C	p.Glu138Asp	glutamic acid	Glu	aspartic acid	Asp	3zia	P	105	4.49214	4.403962	-0.088178	0.002180722	0.002076853	0.002177606
P00830	142	I	I	chr10	648032	T	C	ATP2	synonymous_variant	c.426T>C	p.Ile142Ile	isoleucine	Ile	isoleucine	Ile	3zia	P	109	4.396946	4.393376	-0.00357	0.00905093	0.003628564	0.008823066
P00830	144	S	S	chr10	648038	C	A	ATP2	synonymous_variant	c.432C>A	p.Ser144Ser	serine	Ser	serine	Ser	3zia	P	111	4.49426	4.48746	-0.0068	0	0	0
P00830	145	K	K	chr10	648041	A	G	ATP2	synonymous_variant	c.435A>G	p.Lys145Lys	lysine	Lys	lysine	Lys	3zia	P	112	4.489498	4.46394	-0.025558	0.008309893	0.025242265	0.02903673
P00830	146	L	L	chr10	648044	A	G	ATP2	synonymous_variant	c.438A>G	p.Leu146Leu	leucine	Leu	leucine	Leu	3zia	P	113	4.49426	4.49426	0	0	0	0
P00830	148	K	K	chr10	648050	G	A	ATP2	synonymous_variant	c.444G>A	p.Lys148Lys	lysine	Lys	lysine	Lys	3zia	P	115	4.43078	4.399152	-0.031628	0.031943324	0.040366834	0.03911035
P00830	151	H	H	chr10	648059	C	T	ATP2	synonymous_variant	c.453C>T	p.His151His	histidine	His	histidine	His	3zia	P	118	4.343652	4.324322	-0.01933	0.350207808	0.369326879	0.033962724
P00830	152	A	A	chr10	648062	A	G	ATP2	synonymous_variant	c.456A>G	p.Ala152Ala	alanine	Ala	alanine	Ala	3zia	P	119	4.49427	4.49427	0	0	0	0
P00830	153	D	D	chr10	648065	C	T	ATP2	synonymous_variant	c.459C>T	p.Asp153Asp	aspartic acid	Asp	aspartic acid	Asp	3zia	P	120	4.493272	4.47995	-0.013322	0.002231596	0.012528559	0.013153806
P00830	156	S	G	chr10	648072	A	G	ATP2	missense_variant	c.466A>G	p.Ser156Gly	serine	Ser	glycine	Gly	3zia	P	123	4.493278	4.433232	-0.060046	0.002135315	0.002075071	8.79E-05
P00830	161	S	S	chr10	648089	T	C	ATP2	synonymous_variant	c.483T>C	p.Ser161Ser	serine	Ser	serine	Ser	3zia	P	128	4.494198	4.494186	-1.20E-05	7.05E-05	5.94E-05	2.68E-05
P00830	162	T	T	chr10	648092	T	C	ATP2	synonymous_variant	c.486T>C	p.Thr162Thr	threonine	Thr	threonine	Thr	3zia	P	129	4.49427	4.500886	0.006616	0	0.005994975	0.005994975
P00830	164	A	A	chr10	648098	T	C	ATP2	synonymous_variant	c.492T>C	p.Ala164Ala	alanine	Ala	alanine	Ala	3zia	P	131	4.49427	4.49427	0	0	0	0
P00830	166	I	I	chr10	648104	T	C	ATP2	synonymous_variant	c.498T>C	p.Ile166Ile	isoleucine	Ile	isoleucine	Ile	3zia	P	133	4.493942	4.497276	0.003334	0.00073343	0.003540562	0.003043646
P00830	171	I	I	chr10	648119	C	T	ATP2	synonymous_variant	c.513C>T	p.Ile171Ile	isoleucine	Ile	isoleucine	Ile	3zia	P	138	4.384398	4.384444	4.60E-05	0.008518522	0.010431027	0.005008965
P00830	173	V	V	chr10	648125	C	T	ATP2	synonymous_variant	c.519C>T	p.Val173Val	valine	Val	valine	Val	3zia	P	140	4.455738	4.455692	-4.60E-05	0.000930226	0.000501767	0.00096012
P00830	174	V	V	chr10	648128	C	T	ATP2	synonymous_variant	c.522C>T	p.Val174Val	valine	Val	valine	Val	3zia	P	141	4.416088	4.41141	-0.004678	0.005492351	0.00023484	0.005283599
P00830	178	A	A	chr10	648140	T	A	ATP2	synonymous_variant	c.534T>A	p.Ala178Ala	alanine	Ala	alanine	Ala	3zia	P	145	4.49427	4.49427	0	0	0	0
P00830	194	V	V	chr10	648188	C	G	ATP2	synonymous_variant	c.582C>G	p.Val194Val	valine	Val	valine	Val	3zia	P	161	4.374352	4.373186	-0.001166	0.001182358	0.000911663	0.001925066
P00830	200	I	I	chr10	648206	T	C	ATP2	synonymous_variant	c.600T>C	p.Ile200Ile	isoleucine	Ile	isoleucine	Ile	3zia	P	167	4.146682	4.126176	-0.020506	0.026257994	0.02946976	0.012100489
P00830	202	E	E	chr10	648212	A	G	ATP2	synonymous_variant	c.606A>G	p.Glu202Glu	glutamic acid	Glu	glutamic acid	Glu	3zia	P	169	4.485994	4.424228	-0.061766	0.014636524	0.011194229	0.016159362
P00830	207	I	I	chr10	648227	C	T	ATP2	synonymous_variant	c.621C>T	p.Ile207Ile	isoleucine	Ile	isoleucine	Ile	3zia	P	174	4.256768	4.255266	-0.001502	0.013130083	0.01128873	0.012518673
P00830	208	A	A	chr10	648230	C	T	ATP2	synonymous_variant	c.624C>T	p.Ala208Ala	alanine	Ala	alanine	Ala	3zia	P	175	4.49426	4.49426	0	0	0	0
P00830	210	A	A	chr10	648236	C	A	ATP2	synonymous_variant	c.630C>A	p.Ala210Ala	alanine	Ala	alanine	Ala	3zia	P	177	4.49426	4.49426	0	0	0	0
P00830	211	H	H	chr10	648239	T	C	ATP2	synonymous_variant	c.633T>C	p.His211His	histidine	His	histidine	His	3zia	P	178	3.59089	3.304958	-0.285932	1.249215365	1.068723136	0.373579977
P00830	218	T	T	chr10	648260	C	T	ATP2	synonymous_variant	c.654C>T	p.Thr218Thr	threonine	Thr	threonine	Thr	3zia	P	185	4.494238	4.494502	0.000264	4.38E-05	0.000679904	0.000668902
P00830	220	V	V	chr10	648266	T	A	ATP2	synonymous_variant	c.660T>A	p.Val220Val	valine	Val	valine	Val	3zia	P	187	4.49426	4.4944	0.00014	0	0.000228583	0.000228583
P00830	229	D	D	chr10	648293	C	T	ATP2	synonymous_variant	c.687C>T	p.Asp229Asp	aspartic acid	Asp	aspartic acid	Asp	3zia	P	196	4.49426	4.502404	0.008144	0	0.01321967	0.01321967
P00830	232	R	R	chr10	648302	T	C	ATP2	synonymous_variant	c.696T>C	p.Arg232Arg	arginine	Arg	arginine	Arg	3zia	P	199	4.49425	4.48441	-0.00984	0	0	0
P00830	237	T	T	chr10	648317	T	C	ATP2	synonymous_variant	c.711T>C	p.Thr237Thr	threonine	Thr	threonine	Thr	3zia	P	204	4.484108	4.437906	-0.046202	0.022678201	0.032773253	0.030291832
P00830	239	V	I	chr10	648321	G	A	ATP2	missense_variant	c.715G>A	p.Val239Ile	valine	Val	isoleucine	Ile	3zia	P	206	4.422182	3.446872	-0.97531	0.095586717	0.077926119	0.029190171
P00830	239	V	V	chr10	648323	C	T	ATP2	synonymous_variant	c.717C>T	p.Val239Val	valine	Val	valine	Val	3zia	P	206	4.48974	4.491896	0.002156	0.003900282	0.003999904	0.006636195
P00830	246	S	S	chr10	648344	C	T	ATP2	synonymous_variant	c.738C>T	p.Ser246Ser	serine	Ser	serine	Ser	3zia	P	213	4.446896	4.447614	0.000718	0.003733146	0.003205422	0.002749422
P00830	249	A	A	chr10	648353	C	T	ATP2	synonymous_variant	c.747C>T	p.Ala249Ala	alanine	Ala	alanine	Ala	3zia	P	216	4.49425	4.49425	0	0	0	0
P00830	250	L	L	chr10	648356	A	G	ATP2	synonymous_variant	c.750A>G	p.Leu250Leu	leucine	Leu	leucine	Leu	3zia	P	217	4.235156	4.225776	-0.00938	0.035979984	0.027576568	0.055889299
P00830	251	V	V	chr10	648359	G	A	ATP2	synonymous_variant	c.753G>A	p.Val251Val	valine	Val	valine	Val	3zia	P	218	4.40245	4.399128	-0.003322	0.006592898	0.000431242	0.006321987
P00830	253	G	G	chr10	648365	T	C	ATP2	synonymous_variant	c.759T>C	p.Gly253Gly	glycine	Gly	glycine	Gly	3zia	P	220	4.49425	4.49425	0	0	0	0
P00830	254	Q	Q	chr10	648368	A	G	ATP2	synonymous_variant	c.762A>G	p.Gln254Gln	glutamine	Gln	glutamine	Gln	3zia	P	221	4.49425	4.45688	-0.03737	0	0	0
P00830	256	N	N	chr10	648374	C	T	ATP2	synonymous_variant	c.768C>T	p.Asn256Asn	asparagine	Asn	asparagine	Asn	3zia	P	223	4.49425	4.497052	0.002802	0	0.003567642	0.003567642
P00830	257	E	E	chr10	648377	A	G	ATP2	synonymous_variant	c.771A>G	p.Glu257Glu	glutamic acid	Glu	glutamic acid	Glu	3zia	P	224	4.439368	4.391784	-0.047584	0.116494979	0.116551309	0.017151814
P00830	260	G	G	chr10	648386	A	T	ATP2	synonymous_variant	c.780A>T	p.Gly260Gly	glycine	Gly	glycine	Gly	3zia	P	227	4.49425	4.49425	0	0	0	0
P00830	261	A	A	chr10	648389	C	T	ATP2	synonymous_variant	c.783C>T	p.Ala261Ala	alanine	Ala	alanine	Ala	3zia	P	228	4.49425	4.49425	0	0	0	0
P00830	263	A	A	chr10	648395	C	T	ATP2	synonymous_variant	c.789C>T	p.Ala263Ala	alanine	Ala	alanine	Ala	3zia	P	230	4.49425	4.49425	0	0	0	0
P00830	264	R	R	chr10	648398	A	G	ATP2	synonymous_variant	c.792A>G	p.Arg264Arg	arginine	Arg	arginine	Arg	3zia	P	231	4.425004	4.260322	-0.164682	0.094832516	0.313696879	0.21897575
P00830	265	V	V	chr10	648401	C	T	ATP2	synonymous_variant	c.795C>T	p.Val265Val	valine	Val	valine	Val	3zia	P	232	4.493096	4.493674	0.000578	0.001261539	0.001608611	0.001084537
P00830	267	L	L	chr10	648407	A	G	ATP2	synonymous_variant	c.801A>G	p.Leu267Leu	leucine	Leu	leucine	Leu	3zia	P	234	4.210766	4.190632	-0.020134	0.011586433	0.014822705	0.023366706
P00830	269	G	G	chr10	648413	T	C	ATP2	synonymous_variant	c.807T>C	p.Gly269Gly	glycine	Gly	glycine	Gly	3zia	P	236	4.49425	4.49425	0	0	0	0
P00830	271	T	T	chr10	648419	G	A	ATP2	synonymous_variant	c.813G>A	p.Thr271Thr	threonine	Thr	threonine	Thr	3zia	P	238	4.492372	4.49723	0.004858	0.004188164	0.00216015	0.005343086
P00830	272	I	I	chr10	648422	C	T	ATP2	synonymous_variant	c.816C>T	p.Ile272Ile	isoleucine	Ile	isoleucine	Ile	3zia	P	239	4.140066	4.12151	-0.018556	0.010919163	0.012358125	0.017911786
P00830	275	Y	Y	chr10	648431	T	C	ATP2	synonymous_variant	c.825T>C	p.Tyr275Tyr	tyrosine	Tyr	tyrosine	Tyr	3zia	P	242	4.40374	4.402516	-0.001224	0.010197929	0.006842553	0.006654982
P00830	278	D	D	chr10	648440	T	C	ATP2	synonymous_variant	c.834T>C	p.Asp278Asp	aspartic acid	Asp	aspartic acid	Asp	3zia	P	245	4.49426	4.505944	0.011684	0	0.006771066	0.006771066
P00830	279	E	E	chr10	648443	A	G	ATP2	synonymous_variant	c.837A>G	p.Glu279Glu	glutamic acid	Glu	glutamic acid	Glu	3zia	P	246	4.487408	4.4826	-0.004808	0.015321538	0	0.015321538
P00830	283	D	N	chr10	648453	G	A	ATP2	missense_variant	c.847G>A	p.Asp283Asn	aspartic acid	Asp	asparagine	Asn	3zia	P	250	4.493682	4.329372	-0.16431	0.001298199	0.011441651	0.01041815
P00830	285	L	L	chr10	648461	G	A	ATP2	synonymous_variant	c.855G>A	p.Leu285Leu	leucine	Leu	leucine	Leu	3zia	P	252	3.871468	3.852762	-0.018706	0.031813915	0.003974861	0.027979485
P00830	288	I	I	chr10	648470	C	T	ATP2	synonymous_variant	c.864C>T	p.Ile288Ile	isoleucine	Ile	isoleucine	Ile	3zia	P	255	4.347888	4.345394	-0.002494	0.00284076	0.001195776	0.002228818
P00830	293	R	R	chr10	648485	A	G	ATP2	synonymous_variant	c.879A>G	p.Arg293Arg	arginine	Arg	arginine	Arg	3zia	P	260	4.27998	4.433028	0.153048	0.288980943	0.136941275	0.367521113
P00830	294	F	F	chr10	648488	T	C	ATP2	synonymous_variant	c.882T>C	p.Phe294Phe	phenylalanine	Phe	phenylalanine	Phe	3zia	P	261	4.49426	4.506846	0.012586	0	0.021613736	0.021613736
P00830	295	T	T	chr10	648491	T	C	ATP2	synonymous_variant	c.885T>C	p.Thr295Thr	threonine	Thr	threonine	Thr	3zia	P	262	4.494042	4.494352	0.00031	0.000437858	0.00029278	0.000573018
P00830	301	V	V	chr10	648509	C	T	ATP2	synonymous_variant	c.903C>T	p.Val301Val	valine	Val	valine	Val	3zia	P	268	4.275916	4.275442	-0.000474	0.000825033	0.000100598	0.000827091
P00830	302	S	S	chr10	648512	T	C	ATP2	synonymous_variant	c.906T>C	p.Ser302Ser	serine	Ser	serine	Ser	3zia	P	269	4.493356	4.49315	-0.000206	0.001066879	0.000867496	0.000282631
P00830	303	A	A	chr10	648515	C	T	ATP2	synonymous_variant	c.909C>T	p.Ala303Ala	alanine	Ala	alanine	Ala	3zia	P	270	4.49426	4.49426	0	0	0	0
P00830	305	L	L	chr10	648521	G	A	ATP2	synonymous_variant	c.915G>A	p.Leu305Leu	leucine	Leu	leucine	Leu	3zia	P	272	4.17802	4.174348	-0.003672	0.095237168	0.156224267	0.180612536
P00830	309	P	P	chr10	648533	A	G	ATP2	synonymous_variant	c.927A>G	p.Pro309Pro	proline	Pro	proline	Pro	3zia	P	276	4.487726	4.4873	-0.000426	0.005697261	0.005361273	0.001601946
P00830	310	S	S	chr10	648536	T	A	ATP2	synonymous_variant	c.930T>A	p.Ser310Ser	serine	Ser	serine	Ser	3zia	P	277	4.494202	4.494064	-0.000138	0.000174413	0.000214079	0.000205718
P00830	311	A	A	chr10	648539	C	T	ATP2	synonymous_variant	c.933C>T	p.Ala311Ala	alanine	Ala	alanine	Ala	3zia	P	278	4.49428	4.49428	0	0	0	0
P00830	312	V	V	chr10	648542	C	T	ATP2	synonymous_variant	c.936C>T	p.Val312Val	valine	Val	valine	Val	3zia	P	279	4.487472	4.405802	-0.08167	0.000668259	0.181117036	0.180971667
P00830	314	Y	Y	chr10	648548	T	C	ATP2	synonymous_variant	c.942T>C	p.Tyr314Tyr	tyrosine	Tyr	tyrosine	Tyr	3zia	P	281	4.27535	4.27292	-0.00243	0.021633723	0.042649372	0.047127554
P00830	315	Q	Q	chr10	648551	A	G	ATP2	synonymous_variant	c.945A>G	p.Gln315Gln	glutamine	Gln	glutamine	Gln	3zia	P	282	4.428894	4.345222	-0.083672	0.042802903	0.083704416	0.109783679
P00830	317	T	T	chr10	648557	T	C	ATP2	synonymous_variant	c.951T>C	p.Thr317Thr	threonine	Thr	threonine	Thr	3zia	P	284	4.493316	4.493158	-0.000158	0.000207316	7.33E-05	0.000233709
P00830	319	A	T	chr10	648561	G	A	ATP2	missense_variant	c.955G>A	p.Ala319Thr	alanine	Ala	threonine	Thr	3zia	P	286	4.346776	4.65808	0.311304	0.109492234	0.058558256	0.058121847
P00830	326	Q	Q	chr10	648584	A	G	ATP2	synonymous_variant	c.978A>G	p.Gln326Gln	glutamine	Gln	glutamine	Gln	3zia	P	293	4.49428	4.459182	-0.035098	0	0.002777196	0.002777196
P00830	332	T	T	chr10	648602	A	G	ATP2	synonymous_variant	c.996A>G	p.Thr332Thr	threonine	Thr	threonine	Thr	3zia	P	299	4.48661	4.522892	0.036282	0.013888477	0.058107525	0.050934818
P00830	333	K	R	chr10	648604	A	G	ATP2	missense_variant	c.998A>G	p.Lys333Arg	lysine	Lys	arginine	Arg	3zia	P	300	4.163794	3.964144	-0.19965	0.031892112	0.055429573	0.062399412
P00830	335	G	G	chr10	648611	T	C	ATP2	synonymous_variant	c.1005T>C	p.Gly335Gly	glycine	Gly	glycine	Gly	3zia	P	302	4.49428	4.49428	0	0	0	0
P00830	336	S	S	chr10	648614	T	C	ATP2	synonymous_variant	c.1008T>C	p.Ser336Ser	serine	Ser	serine	Ser	3zia	P	303	4.49426	4.494246	-1.40E-05	4.47E-05	8.17E-05	7.33E-05
P00830	339	S	S	chr10	648623	T	C	ATP2	synonymous_variant	c.1017T>C	p.Ser339Ser	serine	Ser	serine	Ser	3zia	P	306	4.49358	4.493138	-0.000442	0.000807372	0.000872938	0.001448541
P00830	341	Q	Q	chr10	648629	A	G	ATP2	synonymous_variant	c.1023A>G	p.Gln341Gln	glutamine	Gln	glutamine	Gln	3zia	P	308	4.438238	4.419102	-0.019136	0.012879286	0.008757703	0.020828779
P00830	342	A	A	chr10	648632	C	T	ATP2	synonymous_variant	c.1026C>T	p.Ala342Ala	alanine	Ala	alanine	Ala	3zia	P	309	4.49428	4.49428	0	0	0	0
P00830	343	V	V	chr10	648635	T	C	ATP2	synonymous_variant	c.1029T>C	p.Val343Val	valine	Val	valine	Val	3zia	P	310	4.45624	4.450962	-0.005278	0.01515426	0.014968499	0.011796377
P00830	344	Y	Y	chr10	648638	T	C	ATP2	synonymous_variant	c.1032T>C	p.Tyr344Tyr	tyrosine	Tyr	tyrosine	Tyr	3zia	P	311	4.494408	4.51735	0.022942	0.000175271	0.023662856	0.023618329
P00830	346	P	P	chr10	648644	A	T	ATP2	synonymous_variant	c.1038A>T	p.Pro346Pro	proline	Pro	proline	Pro	3zia	P	313	4.464294	4.463034	-0.00126	0.002198711	0.002138616	0.00167647
P00830	347	A	A	chr10	648647	C	T	ATP2	synonymous_variant	c.1041C>T	p.Ala347Ala	alanine	Ala	alanine	Ala	3zia	P	314	4.49428	4.49428	0	0	0	0
P00830	352	D	D	chr10	648662	T	C	ATP2	synonymous_variant	c.1056T>C	p.Asp352Asp	aspartic acid	Asp	aspartic acid	Asp	3zia	P	319	4.372634	4.3629	-0.009734	0.014245281	0.005764907	0.011675169
P00830	356	A	A	chr10	648674	C	T	ATP2	synonymous_variant	c.1068C>T	p.Ala356Ala	alanine	Ala	alanine	Ala	3zia	P	323	4.49428	4.49428	0	0	0	0
P00830	363	D	D	chr10	648695	C	T	ATP2	synonymous_variant	c.1089C>T	p.Asp363Asp	aspartic acid	Asp	aspartic acid	Asp	3zia	P	330	4.319754	4.2776	-0.042154	0.015196404	0.035050864	0.031098567
P00830	365	T	T	chr10	648701	T	C	ATP2	synonymous_variant	c.1095T>C	p.Thr365Thr	threonine	Thr	threonine	Thr	3zia	P	332	4.493732	4.492202	-0.00153	0.001035915	0.001574856	0.001731805
P00830	369	S	S	chr10	648713	A	G	ATP2	synonymous_variant	c.1107A>G	p.Ser369Ser	serine	Ser	serine	Ser	3zia	P	336	4.42596	4.422944	-0.003016	0.001791982	0.00141705	0.002065715
P00830	372	I	I	chr10	648722	T	C	ATP2	synonymous_variant	c.1116T>C	p.Ile372Ile	isoleucine	Ile	isoleucine	Ile	3zia	P	339	4.374948	4.373876	-0.001072	0.006413745	0.010961254	0.008413785
P00830	375	L	L	chr10	648731	A	G	ATP2	synonymous_variant	c.1125A>G	p.Leu375Leu	leucine	Leu	leucine	Leu	3zia	P	342	4.49428	4.49428	0	0	0	0
P00830	376	G	G	chr10	648734	T	A	ATP2	synonymous_variant	c.1128T>A	p.Gly376Gly	glycine	Gly	glycine	Gly	3zia	P	343	4.49428	4.49428	0	0	0	0
P00830	377	I	V	chr10	648735	A	G	ATP2	missense_variant	c.1129A>G	p.Ile377Val	isoleucine	Ile	valine	Val	3zia	P	344	4.340074	5.151718	0.811644	0.073315705	0.054882682	0.031333411
P00830	378	Y	Y	chr10	648740	C	T	ATP2	synonymous_variant	c.1134C>T	p.Tyr378Tyr	tyrosine	Tyr	tyrosine	Tyr	3zia	P	345	4.49428	4.494318	3.80E-05	0	8.50E-05	8.50E-05
P00830	381	V	V	chr10	648749	G	A	ATP2	synonymous_variant	c.1143G>A	p.Val381Val	valine	Val	valine	Val	3zia	P	348	4.357476	4.35507	-0.002406	0.012773493	0.01114383	0.002873574
P00830	387	K	K	chr10	648767	A	G	ATP2	synonymous_variant	c.1161A>G	p.Lys387Lys	lysine	Lys	lysine	Lys	3zia	P	354	4.48807	4.48807	0	0	0	0
P00830	388	S	S	chr10	648770	A	G	ATP2	synonymous_variant	c.1164A>G	p.Ser388Ser	serine	Ser	serine	Ser	3zia	P	355	2.446066	2.443656	-0.00241	0.013166817	0.007868369	0.00631044
P00830	389	R	R	chr10	648773	G	A	ATP2	synonymous_variant	c.1167G>A	p.Arg389Arg	arginine	Arg	arginine	Arg	3zia	P	356	3.75086	3.513156	-0.237704	0.160713011	0.264317422	0.189781645
P00830	392	D	D	chr10	648782	T	C	ATP2	synonymous_variant	c.1176T>C	p.Asp392Asp	aspartic acid	Asp	aspartic acid	Asp	3zia	P	359	4.48451	4.481214	-0.003296	0.007960402	0.006433431	0.00271209
P00830	393	A	A	chr10	648785	C	T	ATP2	synonymous_variant	c.1179C>T	p.Ala393Ala	alanine	Ala	alanine	Ala	3zia	P	360	4.48807	4.48807	0	0	0	0
P00830	397	G	G	chr10	648797	T	C	ATP2	synonymous_variant	c.1191T>C	p.Gly397Gly	glycine	Gly	glycine	Gly	3zia	P	364	4.48807	4.48807	0	0	0	0
P00830	399	E	E	chr10	648803	A	G	ATP2	synonymous_variant	c.1197A>G	p.Glu399Glu	glutamic acid	Glu	glutamic acid	Glu	3zia	P	366	4.48807	4.48807	0	0	0	0
P00830	405	S	S	chr10	648821	C	T	ATP2	synonymous_variant	c.1215C>T	p.Ser405Ser	serine	Ser	serine	Ser	3zia	P	372	4.48546	4.48589	0.00043	0.000194036	0.000250799	0.000305532
P00830	407	V	V	chr10	648827	T	C	ATP2	synonymous_variant	c.1221T>C	p.Val407Val	valine	Val	valine	Val	3zia	P	374	4.292716	4.261182	-0.031534	0.034177492	0.005926881	0.02987297
P00830	409	E	E	chr10	648833	A	G	ATP2	synonymous_variant	c.1227A>G	p.Glu409Glu	glutamic acid	Glu	glutamic acid	Glu	3zia	P	376	4.48807	4.48807	0	0	0	0
P00830	409	E	K	chr10	648831	G	A	ATP2	missense_variant	c.1225G>A	p.Glu409Lys	glutamic acid	Glu	lysine	Lys	3zia	P	376	4.488798	4.34801	-0.140788	0.001627857	0.027385252	0.027243861
P00830	411	L	L	chr10	648839	A	G	ATP2	synonymous_variant	c.1233A>G	p.Leu411Leu	leucine	Leu	leucine	Leu	3zia	P	378	4.085434	4.06915	-0.016284	0.029753999	0.002720377	0.028867955
P00830	412	Q	Q	chr10	648842	G	A	ATP2	synonymous_variant	c.1236G>A	p.Gln412Gln	glutamine	Gln	glutamine	Gln	3zia	P	379	4.484798	4.4848	2.00E-06	0.007310826	0.007311942	4.47E-06
P00830	413	T	T	chr10	648845	C	T	ATP2	synonymous_variant	c.1239C>T	p.Thr413Thr	threonine	Thr	threonine	Thr	3zia	P	380	4.485012	4.476738	-0.008274	0.004586046	0.003393791	0.007146029
P00830	427	D	D	chr10	648887	T	C	ATP2	synonymous_variant	c.1281T>C	p.Asp427Asp	aspartic acid	Asp	aspartic acid	Asp	3zia	P	394	4.450616	4.451068	0.000452	0.000206591	0.001055424	0.001010703
P00830	430	S	S	chr10	648896	C	T	ATP2	synonymous_variant	c.1290C>T	p.Ser430Ser	serine	Ser	serine	Ser	3zia	P	397	4.452094	4.45595	0.003856	0.07918745	0.081374243	0.003746436
P00830	433	D	D	chr10	648905	T	C	ATP2	synonymous_variant	c.1299T>C	p.Asp433Asp	aspartic acid	Asp	aspartic acid	Asp	3zia	P	400	4.485132	4.48571	0.000578	0.00510962	0.00527712	0.001292447
P00830	435	L	L	chr10	648911	A	G	ATP2	synonymous_variant	c.1305A>G	p.Leu435Leu	leucine	Leu	leucine	Leu	3zia	P	402	4.48807	4.492724	0.004654	0	0.01040666	0.01040666
P00830	436	T	T	chr10	648914	T	C	ATP2	synonymous_variant	c.1308T>C	p.Thr436Thr	threonine	Thr	threonine	Thr	3zia	P	403	4.399532	4.397316	-0.002216	0.014350823	0.002562192	0.013382863
P00830	437	V	V	chr10	648917	C	T	ATP2	synonymous_variant	c.1311C>T	p.Val437Val	valine	Val	valine	Val	3zia	P	404	4.486904	4.49578	0.008876	0.001603833	0.008383791	0.00760091
P00830	446	F	F	chr10	648944	C	T	ATP2	synonymous_variant	c.1338C>T	p.Phe446Phe	phenylalanine	Phe	phenylalanine	Phe	3zia	P	413	4.453514	4.418422	-0.035092	0.042057929	0.036044108	0.049096868
P00830	448	S	S	chr10	648950	T	G	ATP2	synonymous_variant	c.1344T>G	p.Ser448Ser	serine	Ser	serine	Ser	3zia	P	415	3.904924	3.903052	-0.001872	0.011257505	0.005511925	0.008437676
P00830	449	Q	Q	chr10	648953	A	G	ATP2	synonymous_variant	c.1347A>G	p.Gln449Gln	glutamine	Gln	glutamine	Gln	3zia	P	416	4.313866	4.286794	-0.027072	0.024917152	0.013465138	0.029019381
P00830	452	A	T	chr10	648960	G	A	ATP2	missense_variant	c.1354G>A	p.Ala452Thr	alanine	Ala	threonine	Thr	3zia	P	419	4.485998	4.514502	0.028504	0.004329356	0.083413227	0.081713023
P00830	458	T	T	chr10	648980	T	C	ATP2	synonymous_variant	c.1374T>C	p.Thr458Thr	threonine	Thr	threonine	Thr	3zia	P	425	4.48745	4.496704	0.009254	0.001364001	0.010028663	0.009552499
P00830	460	I	I	chr10	648986	C	A	ATP2	synonymous_variant	c.1380C>A	p.Ile460Ile	isoleucine	Ile	isoleucine	Ile	3zia	P	427	4.449556	4.449902	0.000346	0.003514545	0.003852528	0.000561053
P00830	465	V	V	chr10	649001	G	C	ATP2	synonymous_variant	c.1395G>C	p.Val465Val	valine	Val	valine	Val	3zia	P	432	4.420198	4.414408	-0.00579	0.014888926	0.012789817	0.008732906
P00830	469	D	D	chr10	649013	C	T	ATP2	synonymous_variant	c.1407C>T	p.Asp469Asp	aspartic acid	Asp	aspartic acid	Asp	3zia	P	436	4.48777	4.49531	0.00754	0.00064846	0.005753803	0.005917178
P00830	471	V	V	chr10	649019	T	C	ATP2	synonymous_variant	c.1413T>C	p.Val471Val	valine	Val	valine	Val	3zia	P	438	4.290636	4.279324	-0.011312	0.030639544	0.003560987	0.029160407
P00830	472	A	A	chr10	649022	C	A	ATP2	synonymous_variant	c.1416C>A	p.Ala472Ala	alanine	Ala	alanine	Ala	3zia	P	439	4.48806	4.48806	0	0	0	0
P00830	473	S	S	chr10	649025	G	A	ATP2	synonymous_variant	c.1419G>A	p.Ser473Ser	serine	Ser	serine	Ser	3zia	P	440	4.48806	4.492508	0.004448	0	0.003415241	0.003415241
P00830	474	F	F	chr10	649028	C	T	ATP2	synonymous_variant	c.1422C>T	p.Phe474Phe	phenylalanine	Phe	phenylalanine	Phe	3zia	P	441	4.485982	4.444892	-0.04109	0.00284579	0.026329822	0.028016599
P00830	476	A	D	chr10	649033	C	A	ATP2	missense_variant	c.1427C>A	p.Ala476Asp	alanine	Ala	aspartic acid	Asp	3zia	P	443	4.47294	4.909682	0.436742	0.033435116	0.413689776	0.380816658
P00830	477	V	I	chr10	649035	G	A	ATP2	missense_variant	c.1429G>A	p.Val477Ile	valine	Val	isoleucine	Ile	3zia	P	444	3.952594	4.336444	0.38385	0.511145285	0.466451271	0.14367316
P00830	478	L	L	chr10	649038	T	C	ATP2	synonymous_variant	c.1432T>C	p.Leu478Leu	leucine	Leu	leucine	Leu	3zia	P	445	3.821432	3.82892	0.007488	0.017928885	0.017167201	0.008739618
P00830	478	L	L	chr10	649040	G	A	ATP2	synonymous_variant	c.1434G>A	p.Leu478Leu	leucine	Leu	leucine	Leu	3zia	P	445	3.821432	3.82892	0.007488	0.017928885	0.017167201	0.008739618
P00830	482	Y	Y	chr10	649052	C	T	ATP2	synonymous_variant	c.1446C>T	p.Tyr482Tyr	tyrosine	Tyr	tyrosine	Tyr	3zia	P	449	4.486696	4.496264	0.009568	0.003049997	0.012248883	0.010397392
P00830	486	P	P	chr10	649064	A	G	ATP2	synonymous_variant	c.1458A>G	p.Pro486Pro	proline	Pro	proline	Pro	3zia	P	453	4.48806	4.497652	0.009592	0	0.006654846	0.006654846
P00830	493	V	V	chr10	649085	T	C	ATP2	synonymous_variant	c.1479T>C	p.Val493Val	valine	Val	valine	Val	3zia	P	460	4.42073	4.422334	0.001604	0.002891531	0.003281437	0.002683324
P00830	500	V	L	chr10	649104	G	C	ATP2	missense_variant	c.1498G>C	p.Val500Leu	valine	Val	leucine	Leu	3zia	P	467	4.492938	3.0266	-1.466338	0.002766238	0.075854707	0.075440839
P00830	501	A	T	chr10	649107	G	A	ATP2	missense_variant	c.1501G>A	p.Ala501Thr	alanine	Ala	threonine	Thr	3zia	P	468	4.48806	5.295284	0.807224	0	0.000241723	0.000241723
P00924	12	Y	Y	chr7	1000962	C	T	ENO1	synonymous_variant	c.36C>T	p.Tyr12Tyr	tyrosine	Tyr	tyrosine	Tyr	2al1	B	11	-60.6352	-60.63562	-0.00042	0.010382678	0.015972382	0.018663253
P00924	21	E	E	chr7	1000989	A	G	ENO1	synonymous_variant	c.63A>G	p.Glu21Glu	glutamic acid	Glu	glutamic acid	Glu	2al1	B	20	-60.3831	-60.387	-0.0039	0	0.001341641	0.001341641
P00924	23	E	E	chr7	1000995	A	G	ENO1	synonymous_variant	c.69A>G	p.Glu23Glu	glutamic acid	Glu	glutamic acid	Glu	2al1	B	22	-60.3831	-60.37006	0.01304	0	0.029158326	0.029158326
P00924	27	E	E	chr7	1001007	A	G	ENO1	synonymous_variant	c.81A>G	p.Glu27Glu	glutamic acid	Glu	glutamic acid	Glu	2al1	B	26	-61.31802	-61.32716	-0.00914	0.017880213	0.01708312	0.024882082
P00924	30	V	I	chr7	1001014	G	A	ENO1	missense_variant	c.88G>A	p.Val30Ile	valine	Val	isoleucine	Ile	2al1	B	29	-60.4006	-60.72944	-0.32884	0.037858553	0.022072449	0.025224452
P00924	33	S	A	chr7	1001023	T	G	ENO1	missense_variant	c.97T>G	p.Ser33Ala	serine	Ser	alanine	Ala	2al1	B	32	-60.3834	-61.0687	-0.6853	0.000424264	0	0.000424264
P00924	33	S	S	chr7	1001025	C	T	ENO1	synonymous_variant	c.99C>T	p.Ser33Ser	serine	Ser	serine	Ser	2al1	B	32	-60.38334	-60.37608	0.00726	0.000219089	0.010160315	0.009941227
P00924	34	I	V	chr7	1001026	A	G	ENO1	missense_variant	c.100A>G	p.Ile34Val	isoleucine	Ile	valine	Val	2al1	B	33	-60.49414	-60.02326	0.47088	0.02704243	0.030580435	0.020800649
P00924	35	V	V	chr7	1001031	C	T	ENO1	synonymous_variant	c.105C>T	p.Val35Val	valine	Val	valine	Val	2al1	B	34	-60.44724	-60.4645	-0.01726	0.01998657	0.007909804	0.025679622
P00924	39	A	A	chr7	1001043	T	C	ENO1	synonymous_variant	c.117T>C	p.Ala39Ala	alanine	Ala	alanine	Ala	2al1	B	38	-60.3831	-60.3831	0	0	0	0
P00924	40	S	S	chr7	1001046	T	C	ENO1	synonymous_variant	c.120T>C	p.Ser40Ser	serine	Ser	serine	Ser	2al1	B	39	-60.38346	-60.38378	-0.00032	0.00049295	0.000449444	0.000580517
P00924	43	V	V	chr7	1001055	C	T	ENO1	synonymous_variant	c.129C>T	p.Val43Val	valine	Val	valine	Val	2al1	B	42	-60.38314	-60.3831	4.00E-05	5.48E-05	0.000122474	0.000114018
P00924	50	R	R	chr7	1001076	A	G	ENO1	synonymous_variant	c.150A>G	p.Arg50Arg	arginine	Arg	arginine	Arg	2al1	B	49	-60.3831	-60.59992	-0.21682	0	0.004651021	0.004651021
P00924	52	G	G	chr7	1001082	T	C	ENO1	synonymous_variant	c.156T>C	p.Gly52Gly	glycine	Gly	glycine	Gly	2al1	B	51	-60.3831	-60.3831	0	0	0	0
P00924	53	D	D	chr7	1001085	C	T	ENO1	synonymous_variant	c.159C>T	p.Asp53Asp	aspartic acid	Asp	aspartic acid	Asp	2al1	B	52	-60.4679	-60.48712	-0.01922	0.006591282	0.016740579	0.019928171
P00924	56	K	E	chr7	1001092	A	G	ENO1	missense_variant	c.166A>G	p.Lys56Glu	lysine	Lys	glutamic acid	Glu	2al1	B	55	-60.47536	-58.97758	1.49778	0.016601596	0.025310215	0.023349347
P00924	59	G	G	chr7	1001103	T	C	ENO1	synonymous_variant	c.177T>C	p.Gly59Gly	glycine	Gly	glycine	Gly	2al1	B	58	-60.3831	-60.3831	0	0	0	0
P00924	64	H	H	chr7	1001118	C	T	ENO1	synonymous_variant	c.192C>T	p.His64His	histidine	His	histidine	His	2al1	B	63	-60.37068	-60.39186	-0.02118	0.010338375	0.003661011	0.008995666
P00924	68	N	N	chr7	1001130	C	T	ENO1	synonymous_variant	c.204C>T	p.Asn68Asn	asparagine	Asn	asparagine	Asn	2al1	B	67	-60.40496	-60.4112	-0.00624	0.004390103	0.001140175	0.004706697
P00924	69	V	I	chr7	1001131	G	A	ENO1	missense_variant	c.205G>A	p.Val69Ile	valine	Val	isoleucine	Ile	2al1	B	68	-60.71876	-60.09246	0.6263	0.00851017	0.161838787	0.164960101
P00924	69	V	V	chr7	1001133	C	G	ENO1	synonymous_variant	c.207C>G	p.Val69Val	valine	Val	valine	Val	2al1	B	68	-60.72228	-60.72134	0.00094	0.011088147	0.009552382	0.01274649
P00924	72	V	V	chr7	1001142	C	T	ENO1	synonymous_variant	c.216C>T	p.Val72Val	valine	Val	valine	Val	2al1	B	71	-60.38338	-60.38356	-0.00018	0.000383406	0.000194936	0.000294958
P00924	74	A	A	chr7	1001148	T	C	ENO1	synonymous_variant	c.222T>C	p.Ala74Ala	alanine	Ala	alanine	Ala	2al1	B	73	-60.3831	-60.3831	0	0	0	0
P00924	75	P	A	chr7	1001149	C	G	ENO1	missense_variant	c.223C>G	p.Pro75Ala	proline	Pro	alanine	Ala	2al1	B	74	-60.3831	-58.2024	2.1807	0	0	0
P00924	78	V	I	chr7	1001158	G	A	ENO1	missense_variant	c.232G>A	p.Val78Ile	valine	Val	isoleucine	Ile	2al1	B	77	-60.38782	-60.94246	-0.55464	0.004330935	0.003263127	0.007526487
P00924	78	V	V	chr7	1001160	T	C	ENO1	synonymous_variant	c.234T>C	p.Val78Val	valine	Val	valine	Val	2al1	B	77	-60.38332	-60.38486	-0.00154	0.000491935	0.001962906	0.002111398
P00924	89	A	A	chr7	1001193	C	T	ENO1	synonymous_variant	c.267C>T	p.Ala89Ala	alanine	Ala	alanine	Ala	2al1	B	88	-60.3831	-60.3831	0	0	0	0
P00924	93	F	F	chr7	1001205	C	T	ENO1	synonymous_variant	c.279C>T	p.Phe93Phe	phenylalanine	Phe	phenylalanine	Phe	2al1	B	92	-60.56214	-60.57856	-0.01642	0.01974267	0.002487569	0.019355671
P00924	95	I	F	chr7	1001209	A	T	ENO1	missense_variant	c.283A>T	p.Ile95Phe	isoleucine	Ile	phenylalanine	Phe	2al1	B	94	-60.72996	-60.36818	0.36178	0.305528457	0.908533682	0.654979398
P00924	95	I	M	chr7	1001211	T	G	ENO1	missense_variant	c.285T>G	p.Ile95Met	isoleucine	Ile	methionine	Met	2al1	B	94	-60.3831	-60.74592	-0.36282	0	0.031054983	0.031054983
P00924	96	S	S	chr7	1001214	T	C	ENO1	synonymous_variant	c.288T>C	p.Ser96Ser	serine	Ser	serine	Ser	2al1	B	95	-60.42354	-60.42376	-0.00022	0.000512835	0.000207364	0.000449444
P00924	97	L	F	chr7	1001217	G	T	ENO1	missense_variant	c.291G>T	p.Leu97Phe	leucine	Leu	phenylalanine	Phe	2al1	B	96	-60.80788	-59.07384	1.73404	0.104870906	0.623387061	0.522655511
P00924	98	D	D	chr7	1001220	C	T	ENO1	synonymous_variant	c.294C>T	p.Asp98Asp	aspartic acid	Asp	aspartic acid	Asp	2al1	B	97	-60.40266	-60.54536	-0.1427	0.04373749	0.015601699	0.035213563
P00924	100	T	T	chr7	1001226	T	C	ENO1	synonymous_variant	c.300T>C	p.Thr100Thr	threonine	Thr	threonine	Thr	2al1	B	99	-60.38316	-60.38072	0.00244	0.000134164	0.002031502	0.002105469
P00924	103	K	K	chr7	1001235	A	G	ENO1	synonymous_variant	c.309A>G	p.Lys103Lys	lysine	Lys	lysine	Lys	2al1	B	102	-60.38776	-60.40736	-0.0196	0.006402968	0.010273656	0.011843141
P00924	110	A	A	chr7	1001256	T	C	ENO1	synonymous_variant	c.330T>C	p.Ala110Ala	alanine	Ala	alanine	Ala	2al1	B	109	-60.3831	-60.3831	0	0	0	0
P00924	117	A	A	chr7	1001277	T	C	ENO1	synonymous_variant	c.351T>C	p.Ala117Ala	alanine	Ala	alanine	Ala	2al1	B	116	-60.3831	-60.3831	0	0	0	0
P00924	119	S	A	chr7	1001281	T	G	ENO1	missense_variant	c.355T>G	p.Ser119Ala	serine	Ser	alanine	Ala	2al1	B	118	-60.3831	-60.7609	-0.3778	0	0	0
P00924	125	E	E	chr7	1001301	A	G	ENO1	synonymous_variant	c.375A>G	p.Glu125Glu	glutamic acid	Glu	glutamic acid	Glu	2al1	B	124	-60.3831	-60.4008	-0.0177	0	0	0
P00924	126	K	K	chr7	1001304	G	A	ENO1	synonymous_variant	c.378G>A	p.Lys126Lys	lysine	Lys	lysine	Lys	2al1	B	125	-60.3831	-60.3831	0	0	0	0
P00924	127	N	N	chr7	1001307	T	C	ENO1	synonymous_variant	c.381T>C	p.Asn127Asn	asparagine	Asn	asparagine	Asn	2al1	B	126	-60.3831	-60.3831	0	0	0	0
P00924	130	L	L	chr7	1001316	A	G	ENO1	synonymous_variant	c.390A>G	p.Leu130Leu	leucine	Leu	leucine	Leu	2al1	B	129	-60.43834	-60.4449	-0.00656	0.008282391	0.003730281	0.005893471
P00924	132	K	K	chr7	1001322	G	A	ENO1	synonymous_variant	c.396G>A	p.Lys132Lys	lysine	Lys	lysine	Lys	2al1	B	131	-60.3831	-60.3831	0	0	0	0
P00924	132	K	Q	chr7	1001320	A	C	ENO1	missense_variant	c.394A>C	p.Lys132Gln	lysine	Lys	glutamine	Gln	2al1	B	131	-60.3831	-59.68344	0.69966	0	0.043862718	0.043862718
P00924	133	H	H	chr7	1001325	C	T	ENO1	synonymous_variant	c.399C>T	p.His133His	histidine	His	histidine	His	2al1	B	132	-60.47568	-60.48664	-0.01096	0.011207899	0.001105893	0.011999708
P00924	140	S	S	chr7	1001346	C	T	ENO1	synonymous_variant	c.420C>T	p.Ser140Ser	serine	Ser	serine	Ser	2al1	B	139	-60.38314	-60.3825	0.00064	8.94E-05	0.00074162	0.000766812
P00924	141	K	K	chr7	1001349	G	A	ENO1	synonymous_variant	c.423G>A	p.Lys141Lys	lysine	Lys	lysine	Lys	2al1	B	140	-60.43932	-60.44286	-0.00354	0.026839281	0.024528106	0.012030503
P00924	143	S	S	chr7	1001355	T	C	ENO1	synonymous_variant	c.429T>C	p.Ser143Ser	serine	Ser	serine	Ser	2al1	B	142	-60.3831	-60.38304	6.00E-05	0	8.94E-05	8.94E-05
P00924	151	F	F	chr7	1001379	C	T	ENO1	synonymous_variant	c.453C>T	p.Phe151Phe	phenylalanine	Phe	phenylalanine	Phe	2al1	B	150	-60.48968	-60.50252	-0.01284	0.016753567	0.003398823	0.015423456
P00924	156	N	N	chr7	1001394	C	T	ENO1	synonymous_variant	c.468C>T	p.Asn156Asn	asparagine	Asn	asparagine	Asn	2al1	B	155	-60.40594	-60.42632	-0.02038	0.015807688	0.022498044	0.03250926
P00924	157	G	G	chr7	1001397	T	A	ENO1	synonymous_variant	c.471T>A	p.Gly157Gly	glycine	Gly	glycine	Gly	2al1	B	156	-60.3831	-60.3831	0	0	0	0
P00924	166	A	A	chr7	1001424	T	C	ENO1	synonymous_variant	c.498T>C	p.Ala166Ala	alanine	Ala	alanine	Ala	2al1	B	165	-60.3831	-60.3831	0	0	0	0
P00924	170	F	F	chr7	1001436	T	C	ENO1	synonymous_variant	c.510T>C	p.Phe170Phe	phenylalanine	Phe	phenylalanine	Phe	2al1	B	169	-60.42524	-60.4327	-0.00746	0.009466942	0.005606247	0.010567545
P00924	180	F	F	chr7	1001466	C	T	ENO1	synonymous_variant	c.540C>T	p.Phe180Phe	phenylalanine	Phe	phenylalanine	Phe	2al1	B	179	-60.41444	-60.44046	-0.02602	0.011936624	0.009895352	0.010673893
P00924	182	E	G	chr7	1001471	A	G	ENO1	missense_variant	c.545A>G	p.Glu182Gly	glutamic acid	Glu	glycine	Gly	2al1	B	181	-60.72412	-58.97226	1.75186	0.06497678	0.002957702	0.064095694
P00924	183	A	A	chr7	1001475	T	C	ENO1	synonymous_variant	c.549T>C	p.Ala183Ala	alanine	Ala	alanine	Ala	2al1	B	182	-60.3831	-60.3831	0	0	0	0
P00924	184	L	M	chr7	1001476	T	A	ENO1	missense_variant	c.550T>A	p.Leu184Met	leucine	Leu	methionine	Met	2al1	B	183	-60.77406	-60.95702	-0.18296	0.029305767	0.009871018	0.031034384
P00924	185	R	G	chr7	1001479	A	G	ENO1	missense_variant	c.553A>G	p.Arg185Gly	arginine	Arg	glycine	Gly	2al1	B	184	-60.38498	-58.31812	2.06686	0.002903791	0.006699776	0.009120471
P00924	195	K	K	chr7	1001511	G	A	ENO1	synonymous_variant	c.585G>A	p.Lys195Lys	lysine	Lys	lysine	Lys	2al1	B	194	-60.50526	-60.56562	-0.06036	0.13804312	0.201013313	0.071004951
P00924	200	K	R	chr7	1001525	A	G	ENO1	missense_variant	c.599A>G	p.Lys200Arg	lysine	Lys	arginine	Arg	2al1	B	199	-60.3831	-60.6948	-0.3117	0	0.04891835	0.04891835
P00924	202	Y	Y	chr7	1001532	C	T	ENO1	synonymous_variant	c.606C>T	p.Tyr202Tyr	tyrosine	Tyr	tyrosine	Tyr	2al1	B	201	-60.3859	-60.39032	-0.00442	0.004018084	0.001239758	0.003769881
P00924	206	A	A	chr7	1001544	C	T	ENO1	synonymous_variant	c.618C>T	p.Ala206Ala	alanine	Ala	alanine	Ala	2al1	B	205	-60.3831	-60.3831	0	0	0	0
P00924	208	N	N	chr7	1001550	C	T	ENO1	synonymous_variant	c.624C>T	p.Asn208Asn	asparagine	Asn	asparagine	Asn	2al1	B	207	-60.3831	-60.38448	-0.00138	0	0.004722499	0.004722499
P00924	211	D	D	chr7	1001559	C	T	ENO1	synonymous_variant	c.633C>T	p.Asp211Asp	aspartic acid	Asp	aspartic acid	Asp	2al1	B	210	-60.3833	-60.38368	-0.00038	0.000447214	0.001001	0.000995992
P00924	216	A	S	chr7	1001572	G	T	ENO1	missense_variant	c.646G>T	p.Ala216Ser	alanine	Ala	serine	Ser	2al1	B	215	-60.3831	-60.73898	-0.35588	0	0.044944265	0.044944265
P00924	221	T	T	chr7	1001589	T	C	ENO1	synonymous_variant	c.663T>C	p.Thr221Thr	threonine	Thr	threonine	Thr	2al1	B	220	-60.38412	-60.38454	-0.00042	0.000614003	0.000219089	0.000626099
P00924	223	E	E	chr7	1001595	A	G	ENO1	synonymous_variant	c.669A>G	p.Glu223Glu	glutamic acid	Glu	glutamic acid	Glu	2al1	B	222	-60.6146	-60.67052	-0.05592	0.065111712	0.046900927	0.060327539
P00924	224	E	E	chr7	1001598	A	G	ENO1	synonymous_variant	c.672A>G	p.Glu224Glu	glutamic acid	Glu	glutamic acid	Glu	2al1	B	223	-60.60564	-60.63968	-0.03404	0.042161274	0.016777574	0.041749826
P00924	228	L	L	chr7	1001608	T	C	ENO1	synonymous_variant	c.682T>C	p.Leu228Leu	leucine	Leu	leucine	Leu	2al1	B	227	-60.51494	-60.52534	-0.0104	0.025658098	0.017071262	0.025605956
P00924	230	V	V	chr7	1001616	T	C	ENO1	synonymous_variant	c.690T>C	p.Val230Val	valine	Val	valine	Val	2al1	B	229	-60.3831	-60.36446	0.01864	0	0.010857854	0.010857854
P00924	232	A	A	chr7	1001622	T	C	ENO1	synonymous_variant	c.696T>C	p.Ala232Ala	alanine	Ala	alanine	Ala	2al1	B	231	-60.3831	-60.3831	0	0	0	0
P00924	232	A	T	chr7	1001620	G	A	ENO1	missense_variant	c.694G>A	p.Ala232Thr	alanine	Ala	threonine	Thr	2al1	B	231	-60.47616	-58.1772	2.29896	0.05417073	0.751253536	0.720859825
P00924	235	A	A	chr7	1001631	T	C	ENO1	synonymous_variant	c.705T>C	p.Ala235Ala	alanine	Ala	alanine	Ala	2al1	B	234	-60.3831	-60.3831	0	0	0	0
P00924	235	A	T	chr7	1001629	G	A	ENO1	missense_variant	c.703G>A	p.Ala235Thr	alanine	Ala	threonine	Thr	2al1	B	234	-60.38428	-59.29476	1.08952	0.00263856	0.027082614	0.025140545
P00924	239	D	D	chr7	1001643	C	T	ENO1	synonymous_variant	c.717C>T	p.Asp239Asp	aspartic acid	Asp	aspartic acid	Asp	2al1	B	238	-60.38316	-60.38386	-0.0007	0.000134164	0.001078425	0.001137981
P00924	239	D	N	chr7	1001641	G	A	ENO1	missense_variant	c.715G>A	p.Asp239Asn	aspartic acid	Asp	asparagine	Asn	2al1	B	238	-60.48188	-60.42702	0.05486	0.036276466	0.037703342	0.026300437
P00924	243	K	K	chr7	1001655	G	A	ENO1	synonymous_variant	c.729G>A	p.Lys243Lys	lysine	Lys	lysine	Lys	2al1	B	242	-60.3831	-60.40686	-0.02376	0	0.042619456	0.042619456
P00924	248	C	C	chr7	1001670	T	C	ENO1	synonymous_variant	c.744T>C	p.Cys248Cys	cysteine	Cys	cysteine	Cys	2al1	B	247	-60.42678	-60.42686	-8.00E-05	0.000130384	5.48E-05	0.000164317
P00924	253	F	F	chr7	1001685	C	T	ENO1	synonymous_variant	c.759C>T	p.Phe253Phe	phenylalanine	Phe	phenylalanine	Phe	2al1	B	252	-60.40144	-60.42134	-0.0199	0.016267852	0.009289133	0.013825701
P00924	265	N	N	chr7	1001721	T	C	ENO1	synonymous_variant	c.795T>C	p.Asn265Asn	asparagine	Asn	asparagine	Asn	2al1	B	264	-60.52588	-60.56456	-0.03868	0.036117198	0.002189292	0.034683238
P00924	267	N	D	chr7	1001725	A	G	ENO1	missense_variant	c.799A>G	p.Asn267Asp	asparagine	Asn	aspartic acid	Asp	2al1	B	266	-60.3831	-60.26506	0.11804	0	0.000194936	0.000194936
P00924	267	N	K	chr7	1001727	C	A	ENO1	missense_variant	c.801C>A	p.Asn267Lys	asparagine	Asn	lysine	Lys	2al1	B	266	-60.38342	-60.67384	-0.29042	0.000383406	0.130896555	0.131201132
P00924	270	K	K	chr7	1001736	A	G	ENO1	synonymous_variant	c.810A>G	p.Lys270Lys	lysine	Lys	lysine	Lys	2al1	B	269	-60.3831	-60.3848	-0.0017	0	0	0
P00924	272	K	K	chr7	1001742	G	A	ENO1	synonymous_variant	c.816G>A	p.Lys272Lys	lysine	Lys	lysine	Lys	2al1	B	271	-60.3831	-60.41058	-0.02748	0	0.033496298	0.033496298
P00924	277	P	L	chr7	1001756	C	T	ENO1	missense_variant	c.830C>T	p.Pro277Leu	proline	Pro	leucine	Leu	2al1	B	276	-60.41688	-58.22362	2.19326	0.02759759	0.181014411	0.165675143
P00924	279	L	L	chr7	1001763	G	A	ENO1	synonymous_variant	c.837G>A	p.Leu279Leu	leucine	Leu	leucine	Leu	2al1	B	278	-60.4572	-60.46456	-0.00736	0.004814042	0.007578456	0.005545088
P00924	282	L	M	chr7	1001770	T	A	ENO1	missense_variant	c.844T>A	p.Leu282Met	leucine	Leu	methionine	Met	2al1	B	281	-60.3831	-60.69716	-0.31406	0	0.040607795	0.040607795
P00924	285	S	S	chr7	1001781	C	T	ENO1	synonymous_variant	c.855C>T	p.Ser285Ser	serine	Ser	serine	Ser	2al1	B	284	-60.38334	-60.38266	0.00068	0.000536656	0.001073778	0.000676018
P00924	290	Y	Y	chr7	1001796	C	T	ENO1	synonymous_variant	c.870C>T	p.Tyr290Tyr	tyrosine	Tyr	tyrosine	Tyr	2al1	B	289	-60.39786	-60.44032	-0.04246	0.010978524	0.012505679	0.022076526
P00924	293	V	V	chr7	1001805	C	T	ENO1	synonymous_variant	c.879C>T	p.Val293Val	valine	Val	valine	Val	2al1	B	292	-60.38348	-60.3843	-0.00082	0.000549545	0	0.000549545
P00924	294	S	F	chr7	1001807	C	T	ENO1	missense_variant	c.881C>T	p.Ser294Phe	serine	Ser	phenylalanine	Phe	2al1	B	293	-60.96232	-45.97866	14.98366	0.565341872	2.690551462	2.242292782
P00924	295	I	I	chr7	1001811	C	T	ENO1	synonymous_variant	c.885C>T	p.Ile295Ile	isoleucine	Ile	isoleucine	Ile	2al1	B	294	-60.42758	-60.43032	-0.00274	0.002875239	0.000858487	0.003247768
P00924	308	S	S	chr7	1001850	T	C	ENO1	synonymous_variant	c.924T>C	p.Ser308Ser	serine	Ser	serine	Ser	2al1	B	307	-61.03272	-61.03314	-0.00042	0.001872699	0.001505988	0.000939149
P00924	309	H	D	chr7	1001851	C	G	ENO1	missense_variant	c.925C>G	p.His309Asp	histidine	His	aspartic acid	Asp	2al1	B	308	-60.4166	-59.94878	0.46782	0.011182576	0.015815088	0.014168169
P00924	311	F	F	chr7	1001859	C	T	ENO1	synonymous_variant	c.933C>T	p.Phe311Phe	phenylalanine	Phe	phenylalanine	Phe	2al1	B	310	-60.48976	-60.47294	0.01682	0.23849901	0.254446002	0.038506129
P00924	316	I	I	chr7	1001874	T	C	ENO1	synonymous_variant	c.948T>C	p.Ile316Ile	isoleucine	Ile	isoleucine	Ile	2al1	B	315	-60.4941	-60.50212	-0.00802	0.011827088	0.011635592	0.011675059
P00924	324	T	T	chr7	1001898	T	C	ENO1	synonymous_variant	c.972T>C	p.Thr324Thr	threonine	Thr	threonine	Thr	2al1	B	323	-60.3831	-60.3831	0	0	0	0
P00924	330	R	R	chr7	1001914	A	C	ENO1	synonymous_variant	c.988A>C	p.Arg330Arg	arginine	Arg	arginine	Arg	2al1	B	329	-60.3831	-60.462	-0.0789	0	0	0
P00924	332	A	A	chr7	1001922	T	C	ENO1	synonymous_variant	c.996T>C	p.Ala332Ala	alanine	Ala	alanine	Ala	2al1	B	331	-60.3831	-60.3831	0	0	0	0
P00924	334	A	A	chr7	1001928	T	C	ENO1	synonymous_variant	c.1002T>C	p.Ala334Ala	alanine	Ala	alanine	Ala	2al1	B	333	-60.3831	-60.3831	0	0	0	0
P00924	340	A	A	chr7	1001946	C	T	ENO1	synonymous_variant	c.1020C>T	p.Ala340Ala	alanine	Ala	alanine	Ala	2al1	B	339	-60.3831	-60.3831	0	0	0	0
P00924	341	D	N	chr7	1001947	G	A	ENO1	missense_variant	c.1021G>A	p.Asp341Asn	aspartic acid	Asp	asparagine	Asn	2al1	B	340	-60.79432	-60.58954	0.20478	0.045045333	0.028266995	0.061551093
P00924	342	A	S	chr7	1001950	G	T	ENO1	missense_variant	c.1024G>T	p.Ala342Ser	alanine	Ala	serine	Ser	2al1	B	341	-60.4642	-59.16474	1.29946	0.181345113	0.860528403	0.679183291
P00924	344	L	L	chr7	1001958	G	A	ENO1	synonymous_variant	c.1032G>A	p.Leu344Leu	leucine	Leu	leucine	Leu	2al1	B	343	-60.71808	-60.74536	-0.02728	0.017293843	0.003582318	0.01587709
P00924	347	V	V	chr7	1001967	C	T	ENO1	synonymous_variant	c.1041C>T	p.Val347Val	valine	Val	valine	Val	2al1	B	346	-60.43386	-60.4514	-0.01754	0.024701883	0.028713847	0.022346431
P00924	348	N	N	chr7	1001970	C	T	ENO1	synonymous_variant	c.1044C>T	p.Asn348Asn	asparagine	Asn	asparagine	Asn	2al1	B	347	-61.25526	-61.2992	-0.04394	0.028505666	0.005158973	0.02491923
P00924	350	I	I	chr7	1001976	C	T	ENO1	synonymous_variant	c.1050C>T	p.Ile350Ile	isoleucine	Ile	isoleucine	Ile	2al1	B	349	-60.47426	-60.509	-0.03474	0.028783728	0.012462744	0.022582803
P00924	352	T	T	chr7	1001982	C	T	ENO1	synonymous_variant	c.1056C>T	p.Thr352Thr	threonine	Thr	threonine	Thr	2al1	B	351	-60.48154	-60.5063	-0.02476	0.025535426	1.00E-04	0.025609822
P00924	353	L	L	chr7	1001985	G	A	ENO1	synonymous_variant	c.1059G>A	p.Leu353Leu	leucine	Leu	leucine	Leu	2al1	B	352	-60.59684	-60.62238	-0.02554	0.023305429	0.025280961	0.032453705
P00924	354	S	S	chr7	1001988	T	C	ENO1	synonymous_variant	c.1062T>C	p.Ser354Ser	serine	Ser	serine	Ser	2al1	B	353	-60.3831	-60.38282	0.00028	0	0.000626099	0.000626099
P00924	356	S	S	chr7	1001994	C	T	ENO1	synonymous_variant	c.1068C>T	p.Ser356Ser	serine	Ser	serine	Ser	2al1	B	355	-60.38994	-60.4078	-0.01786	0.013782888	0.011451201	0.014332062
P00924	358	K	K	chr7	1002000	G	A	ENO1	synonymous_variant	c.1074G>A	p.Lys358Lys	lysine	Lys	lysine	Lys	2al1	B	357	-60.3831	-60.3831	0	0	0	0
P00924	359	A	A	chr7	1002003	T	A	ENO1	synonymous_variant	c.1077T>A	p.Ala359Ala	alanine	Ala	alanine	Ala	2al1	B	358	-60.3831	-60.3831	0	0	0	0
P00924	367	G	D	chr7	1002026	G	A	ENO1	missense_variant	c.1100G>A	p.Gly367Asp	glycine	Gly	aspartic acid	Asp	2al1	B	366	-60.85018	-57.74622	3.10396	0.113401662	0.217716035	0.108500567
P00924	367	G	G	chr7	1002027	T	C	ENO1	synonymous_variant	c.1101T>C	p.Gly367Gly	glycine	Gly	glycine	Gly	2al1	B	366	-60.3831	-60.3831	0	0	0	0
P00924	367	G	S	chr7	1002025	G	A	ENO1	missense_variant	c.1099G>A	p.Gly367Ser	glycine	Gly	serine	Ser	2al1	B	366	-60.42588	-57.41104	3.01484	0.095658988	0.091559614	0.006408042
P00924	370	V	V	chr7	1002036	T	C	ENO1	synonymous_variant	c.1110T>C	p.Val370Val	valine	Val	valine	Val	2al1	B	369	-60.42378	-60.42498	-0.0012	0.001167048	0.001243785	0.001111306
P00924	374	H	H	chr7	1002048	C	T	ENO1	synonymous_variant	c.1122C>T	p.His374His	histidine	His	histidine	His	2al1	B	373	-60.02386	-59.35296	0.6709	0.811569247	0.298000324	0.968247649
P00924	377	G	G	chr7	1002057	T	C	ENO1	synonymous_variant	c.1131T>C	p.Gly377Gly	glycine	Gly	glycine	Gly	2al1	B	376	-60.3831	-60.3831	0	0	0	0
P00924	382	T	N	chr7	1002071	C	A	ENO1	missense_variant	c.1145C>A	p.Thr382Asn	threonine	Thr	asparagine	Asn	2al1	B	381	-60.41226	-60.11516	0.2971	0.026938318	0.045318462	0.027860007
P00924	385	A	A	chr7	1002081	T	A	ENO1	synonymous_variant	c.1155T>A	p.Ala385Ala	alanine	Ala	alanine	Ala	2al1	B	384	-60.3831	-60.3831	0	0	0	0
P00924	388	V	V	chr7	1002090	C	T	ENO1	synonymous_variant	c.1164C>T	p.Val388Val	valine	Val	valine	Val	2al1	B	387	-60.38724	-60.39066	-0.00342	0.004348333	0.001870294	0.003556262
P00924	390	G	G	chr7	1002096	T	G	ENO1	synonymous_variant	c.1170T>G	p.Gly390Gly	glycine	Gly	glycine	Gly	2al1	B	389	-60.3831	-60.3831	0	0	0	0
P00924	398	T	T	chr7	1002120	T	G	ENO1	synonymous_variant	c.1194T>G	p.Thr398Thr	threonine	Thr	threonine	Thr	2al1	B	397	-60.39654	-60.41916	-0.02262	0.029996883	0.049331613	0.039058059
P00924	401	P	P	chr7	1002129	A	T	ENO1	synonymous_variant	c.1203A>T	p.Pro401Pro	proline	Pro	proline	Pro	2al1	B	400	-60.64856	-60.64992	-0.00136	0.00045607	0.000526308	0.000522494
P00924	403	R	S	chr7	1002135	A	T	ENO1	missense_variant	c.1209A>T	p.Arg403Ser	arginine	Arg	serine	Ser	2al1	B	402	-61.09344	-59.76136	1.33208	0.279340335	0.074691954	0.303365509
P00924	404	S	S	chr7	1002138	C	T	ENO1	synonymous_variant	c.1212C>T	p.Ser404Ser	serine	Ser	serine	Ser	2al1	B	403	-60.38372	-60.38984	-0.00612	0.000164317	0.003320843	0.003255303
P00924	407	L	L	chr7	1002147	G	A	ENO1	synonymous_variant	c.1221G>A	p.Leu407Leu	leucine	Leu	leucine	Leu	2al1	B	406	-60.46598	-60.48576	-0.01978	0.008034115	0.009890046	0.008690052
P00924	409	K	K	chr7	1002153	A	G	ENO1	synonymous_variant	c.1227A>G	p.Lys409Lys	lysine	Lys	lysine	Lys	2al1	B	408	-60.3831	-60.3969	-0.0138	0	0	0
P00924	411	N	N	chr7	1002159	C	T	ENO1	synonymous_variant	c.1233C>T	p.Asn411Asn	asparagine	Asn	asparagine	Asn	2al1	B	410	-60.3831	-60.38308	2.00E-05	0	4.47E-05	4.47E-05
P00924	417	E	E	chr7	1002177	A	G	ENO1	synonymous_variant	c.1251A>G	p.Glu417Glu	glutamic acid	Glu	glutamic acid	Glu	2al1	B	416	-60.3831	-60.3875	-0.0044	0	0	0
P00924	418	E	E	chr7	1002180	A	G	ENO1	synonymous_variant	c.1254A>G	p.Glu418Glu	glutamic acid	Glu	glutamic acid	Glu	2al1	B	417	-60.3831	-60.3831	0	0	0	0
P00924	420	L	L	chr7	1002186	A	G	ENO1	synonymous_variant	c.1260A>G	p.Leu420Leu	leucine	Leu	leucine	Leu	2al1	B	419	-60.4917	-60.5309	-0.0392	0.008281002	0.008267103	0.012448293
P00924	422	D	G	chr7	1002191	A	G	ENO1	missense_variant	c.1265A>G	p.Asp422Gly	aspartic acid	Asp	glycine	Gly	2al1	B	421	-60.3831	-60.5113	-0.1282	0	0	0
P00924	425	V	V	chr7	1002201	T	C	ENO1	synonymous_variant	c.1275T>C	p.Val425Val	valine	Val	valine	Val	2al1	B	424	-60.3832	-60.36246	0.02074	0.000223607	0.019826447	0.019693984
P00924	426	F	F	chr7	1002204	C	T	ENO1	synonymous_variant	c.1278C>T	p.Phe426Phe	phenylalanine	Phe	phenylalanine	Phe	2al1	B	425	-60.69444	-60.85836	-0.16392	0.074127748	0.100538938	0.098378793
P00924	426	F	Y	chr7	1002203	T	A	ENO1	missense_variant	c.1277T>A	p.Phe426Tyr	phenylalanine	Phe	tyrosine	Tyr	2al1	B	425	-60.71106	-61.07398	-0.36292	0.153005402	0.00481944	0.150613386
P00924	427	A	A	chr7	1002207	T	C	ENO1	synonymous_variant	c.1281T>C	p.Ala427Ala	alanine	Ala	alanine	Ala	2al1	B	426	-60.3831	-60.3831	0	0	0	0
P00924	432	H	H	chr7	1002222	C	T	ENO1	synonymous_variant	c.1296C>T	p.His432His	histidine	His	histidine	His	2al1	B	431	-60.86438	-60.90386	-0.03948	0.048552312	0.014056066	0.035567499
P00924	433	H	N	chr7	1002223	C	A	ENO1	missense_variant	c.1297C>A	p.His433Asn	histidine	His	asparagine	Asn	2al1	B	432	-60.3831	-59.98522	0.39788	0	0.007981666	0.007981666
P00924	436	K	K	chr7	1002234	A	G	ENO1	synonymous_variant	c.1308A>G	p.Lys436Lys	lysine	Lys	lysine	Lys	2al1	B	435	-60.96726	-61.02502	-0.05776	0.128188935	0.064602144	0.071752826
P00924	437	L	L	chr7	1002237	A	G	ENO1	synonymous_variant	c.1311A>G	p.Leu437Leu	leucine	Leu	leucine	Leu	2al1	B	436	-60.3831	-60.37794	0.00516	0	0.011426636	0.011426636
P00942	2	A	A	chr4	556467	A	G	TPI1	synonymous_variant	c.6T>C	p.Ala2Ala	alanine	Ala	alanine	Ala	4ff7	B	2	-48.9927	-48.9927	0	0	0	0
P00942	4	T	T	chr4	556461	A	T	TPI1	synonymous_variant	c.12T>A	p.Thr4Thr	threonine	Thr	threonine	Thr	4ff7	B	4	-48.99278	-48.99272	6.00E-05	0.000130384	0.000311448	0.000270185
P00942	7	V	V	chr4	556452	G	A	TPI1	synonymous_variant	c.21C>T	p.Val7Val	valine	Val	valine	Val	4ff7	B	7	-49.13152	-49.13382	-0.0023	0.008020411	0.002385791	0.008414868
P00942	13	L	L	chr4	556434	T	C	TPI1	synonymous_variant	c.39A>G	p.Leu13Leu	leucine	Leu	leucine	Leu	4ff7	B	13	-48.99982	-49.001	-0.00118	0.002423221	0.000927362	0.003063005
P00942	13	L	L	chr4	556436	A	G	TPI1	synonymous_variant	c.37T>C	p.Leu13Leu	leucine	Leu	leucine	Leu	4ff7	B	13	-48.99982	-49.001	-0.00118	0.002423221	0.000927362	0.003063005
P00942	20	I	I	chr4	556413	A	G	TPI1	synonymous_variant	c.60T>C	p.Ile20Ile	isoleucine	Ile	isoleucine	Ile	4ff7	B	20	-49.2289	-49.2359	-0.007	0.012623589	0.01178028	0.012622203
P00942	24	V	I	chr4	556403	C	T	TPI1	missense_variant	c.70G>A	p.Val24Ile	valine	Val	isoleucine	Ile	4ff7	B	24	-49.02978	-48.61458	0.4152	0.006651842	0.004128801	0.008566796
P00942	32	I	I	chr4	556377	G	A	TPI1	synonymous_variant	c.96C>T	p.Ile32Ile	isoleucine	Ile	isoleucine	Ile	4ff7	B	32	-49.1137	-49.1363	-0.0226	0.005341816	0.012973242	0.013673515
P00942	35	N	N	chr4	556368	A	G	TPI1	synonymous_variant	c.105T>C	p.Asn35Asn	asparagine	Asn	asparagine	Asn	4ff7	B	35	-49.02654	-49.03534	-0.0088	0.07566854	0.094619649	0.018952836
P00942	44	A	A	chr4	556341	A	G	TPI1	synonymous_variant	c.132T>C	p.Ala44Ala	alanine	Ala	alanine	Ala	4ff7	B	44	-48.9927	-48.9927	0	0	0	0
P00942	47	L	L	chr4	556332	T	C	TPI1	synonymous_variant	c.141A>G	p.Leu47Leu	leucine	Leu	leucine	Leu	4ff7	B	47	-49.534	-49.56956	-0.03556	0.067358927	0.043684013	0.057403336
P00942	48	D	D	chr4	556329	G	A	TPI1	synonymous_variant	c.144C>T	p.Asp48Asp	aspartic acid	Asp	aspartic acid	Asp	4ff7	B	48	-49.07522	-49.04006	0.03516	0.120922752	0.111500552	0.193614625
P00942	49	Y	H	chr4	556328	A	G	TPI1	missense_variant	c.145T>C	p.Tyr49His	tyrosine	Tyr	histidine	His	4ff7	B	49	-49.76406	-47.94632	1.81774	0.145746297	0.25292263	0.178526141
P00942	49	Y	Y	chr4	556326	G	A	TPI1	synonymous_variant	c.147C>T	p.Tyr49Tyr	tyrosine	Tyr	tyrosine	Tyr	4ff7	B	49	-48.99326	-48.97598	0.01728	0.001252198	0.014004535	0.014232603
P00942	51	V	V	chr4	556320	G	A	TPI1	synonymous_variant	c.153C>T	p.Val51Val	valine	Val	valine	Val	4ff7	B	51	-48.99322	-48.99292	0.0003	0.000614003	0.000766159	0.0006
P00942	54	V	I	chr4	556313	C	T	TPI1	missense_variant	c.160G>A	p.Val54Ile	valine	Val	isoleucine	Ile	4ff7	B	54	-49.2728	-49.0971	0.1757	0.055923743	0.028974472	0.030954079
P00942	60	T	I	chr4	556294	G	A	TPI1	missense_variant	c.179C>T	p.Thr60Ile	threonine	Thr	isoleucine	Ile	4ff7	B	60	-49.00174	-48.54656	0.45518	0.000415933	0.0994872	0.099290191
P00942	61	V	V	chr4	556290	G	A	TPI1	synonymous_variant	c.183C>T	p.Val61Val	valine	Val	valine	Val	4ff7	B	61	-49.0861	-49.09694	-0.01084	0.031195512	0.024783724	0.024276182
P00942	72	G	G	chr4	556257	A	G	TPI1	synonymous_variant	c.216T>C	p.Gly72Gly	glycine	Gly	glycine	Gly	4ff7	B	72	-48.5958	-48.5958	0	0	0	0
P00942	74	F	F	chr4	556251	G	A	TPI1	synonymous_variant	c.222C>T	p.Phe74Phe	phenylalanine	Phe	phenylalanine	Phe	4ff7	B	74	-48.59638	-48.59678	-0.0004	0.001296919	0.00457515	0.004337626
P00942	78	N	N	chr4	556239	G	A	TPI1	synonymous_variant	c.234C>T	p.Asn78Asn	asparagine	Asn	asparagine	Asn	4ff7	B	78	-49.50076	-49.51018	-0.00942	0.008410589	0.001801943	0.009300914
P00942	79	S	P	chr4	556238	A	G	TPI1	missense_variant	c.235T>C	p.Ser79Pro	serine	Ser	proline	Pro	4ff7	B	79	-49.49036	-46.22232	3.26804	0.02508661	0.008803238	0.018373024
P00942	81	D	D	chr4	556230	G	A	TPI1	synonymous_variant	c.243C>T	p.Asp81Asp	aspartic acid	Asp	aspartic acid	Asp	4ff7	B	81	-48.60878	-48.62118	-0.0124	0.006988705	0.007341458	0.010527345
P00942	84	K	K	chr4	556221	C	T	TPI1	synonymous_variant	c.252G>A	p.Lys84Lys	lysine	Lys	lysine	Lys	4ff7	B	84	-49.43006	-49.43806	-0.008	0.026714659	0.019080697	0.025405118
P00942	87	G	D	chr4	556213	C	T	TPI1	missense_variant	c.260G>A	p.Gly87Asp	glycine	Gly	aspartic acid	Asp	4ff7	B	87	-48.5958	-43.65978	4.93602	0	0.036384227	0.036384227
P00942	87	G	G	chr4	556212	A	G	TPI1	synonymous_variant	c.261T>C	p.Gly87Gly	glycine	Gly	glycine	Gly	4ff7	B	87	-48.5958	-48.5958	0	0	0	0
P00942	88	A	A	chr4	556209	A	G	TPI1	synonymous_variant	c.264T>C	p.Ala88Ala	alanine	Ala	alanine	Ala	4ff7	B	88	-48.5958	-48.5958	0	0	0	0
P00942	96	S	S	chr4	556185	G	A	TPI1	synonymous_variant	c.288C>T	p.Ser96Ser	serine	Ser	serine	Ser	4ff7	B	96	-48.69298	-48.69664	-0.00366	0.005538231	0.000844393	0.005246713
P00942	100	S	S	chr4	556173	A	G	TPI1	synonymous_variant	c.300T>C	p.Ser100Ser	serine	Ser	serine	Ser	4ff7	B	100	-48.59628	-48.60128	-0.005	0.001073313	0.002191347	0.002670206
P00942	103	H	H	chr4	556164	G	A	TPI1	synonymous_variant	c.309C>T	p.His103His	histidine	His	histidine	His	4ff7	B	103	-48.5988	-48.6216	-0.0228	0.006708204	0.045168573	0.038460369
P00942	105	D	D	chr4	556158	A	G	TPI1	synonymous_variant	c.315T>C	p.Asp105Asp	aspartic acid	Asp	aspartic acid	Asp	4ff7	B	105	-48.5958	-48.59936	-0.00356	0	0.00247548	0.00247548
P00942	107	K	R	chr4	556153	T	C	TPI1	missense_variant	c.320A>G	p.Lys107Arg	lysine	Lys	arginine	Arg	4ff7	B	107	-49.21892	-48.9741	0.24482	0.268423484	0.137890192	0.148828028
P00942	108	F	F	chr4	556149	G	A	TPI1	synonymous_variant	c.324C>T	p.Phe108Phe	phenylalanine	Phe	phenylalanine	Phe	4ff7	B	108	-48.5958	-48.5958	0	0	0	0
P00942	109	I	V	chr4	556148	T	C	TPI1	missense_variant	c.325A>G	p.Ile109Val	isoleucine	Ile	valine	Val	4ff7	B	109	-48.75116	-47.93296	0.8182	0.05276261	5.48E-05	0.052780441
P00942	112	K	K	chr4	556137	C	T	TPI1	synonymous_variant	c.336G>A	p.Lys112Lys	lysine	Lys	lysine	Lys	4ff7	B	112	-48.70126	-48.71244	-0.01118	0.039381506	0.045656686	0.026629814
P00942	113	T	A	chr4	556136	T	C	TPI1	missense_variant	c.337A>G	p.Thr113Ala	threonine	Thr	alanine	Ala	4ff7	B	113	-48.59652	-48.0758	0.52072	0.000782304	0	0.000782304
P00942	113	T	T	chr4	556134	G	A	TPI1	synonymous_variant	c.339C>T	p.Thr113Thr	threonine	Thr	threonine	Thr	4ff7	B	113	-48.6016	-48.60142	0.00018	0.009342377	0.009444416	0.000402492
P00942	116	A	A	chr4	556125	A	C	TPI1	synonymous_variant	c.348T>G	p.Ala116Ala	alanine	Ala	alanine	Ala	4ff7	B	116	-48.5958	-48.5958	0	0	0	0
P00942	117	L	L	chr4	556124	A	G	TPI1	synonymous_variant	c.349T>C	p.Leu117Leu	leucine	Leu	leucine	Leu	4ff7	B	117	-48.66006	-48.6684	-0.00834	0.030816927	0.021604282	0.015921935
P00942	118	G	D	chr4	556120	C	T	TPI1	missense_variant	c.353G>A	p.Gly118Asp	glycine	Gly	aspartic acid	Asp	4ff7	B	118	-48.5958	-48.59158	0.00422	0	0.000109545	0.000109545
P00942	118	G	G	chr4	556119	A	G	TPI1	synonymous_variant	c.354T>C	p.Gly118Gly	glycine	Gly	glycine	Gly	4ff7	B	118	-48.5958	-48.5958	0	0	0	0
P00942	120	G	G	chr4	556113	A	G	TPI1	synonymous_variant	c.360T>C	p.Gly120Gly	glycine	Gly	glycine	Gly	4ff7	B	120	-48.5958	-48.5958	0	0	0	0
P00942	121	V	V	chr4	556110	G	A	TPI1	synonymous_variant	c.363C>T	p.Val121Val	valine	Val	valine	Val	4ff7	B	121	-48.64328	-48.64112	0.00216	0.00375859	0.005153834	0.007141638
P00942	122	G	R	chr4	556109	C	G	TPI1	missense_variant	c.364G>C	p.Gly122Arg	glycine	Gly	arginine	Arg	4ff7	B	122	-48.6662	-44.8279	3.8383	0.01173499	0.369436774	0.365742348
P00942	135	K	K	chr4	556068	C	T	TPI1	synonymous_variant	c.405G>A	p.Lys135Lys	lysine	Lys	lysine	Lys	4ff7	B	135	-48.60518	-48.61198	-0.0068	0.009943691	0.011300531	0.010503333
P00942	136	A	V	chr4	556066	G	A	TPI1	missense_variant	c.407C>T	p.Ala136Val	alanine	Ala	valine	Val	4ff7	B	136	-48.60092	-47.83488	0.76604	0.011448668	0.015219297	0.012606467
P00942	140	L	L	chr4	556053	C	T	TPI1	synonymous_variant	c.420G>A	p.Leu140Leu	leucine	Leu	leucine	Leu	4ff7	B	140	-48.63456	-48.6959	-0.06134	0.044689518	0.05687394	0.051241809
P00942	143	V	V	chr4	556044	A	G	TPI1	synonymous_variant	c.429T>C	p.Val143Val	valine	Val	valine	Val	4ff7	B	143	-48.8635	-48.86568	-0.00218	0.006688797	0.002812828	0.004897652
P00942	145	R	T	chr4	556039	C	G	TPI1	missense_variant	c.434G>C	p.Arg145Thr	arginine	Arg	threonine	Thr	4ff7	B	145	-48.60584	-48.492	0.11384	0.012995499	0.005399074	0.014424216
P00942	151	L	L	chr4	556020	C	T	TPI1	synonymous_variant	c.453G>A	p.Leu151Leu	leucine	Leu	leucine	Leu	4ff7	B	151	-48.61806	-48.63002	-0.01196	0.013968107	0.022325703	0.024818199
P00942	155	K	K	chr4	556008	C	T	TPI1	synonymous_variant	c.465G>A	p.Lys155Lys	lysine	Lys	lysine	Lys	4ff7	B	155	-48.81516	-48.9153	-0.10014	0.059951422	0.091582777	0.12478096
P00942	159	N	N	chr4	555996	G	A	TPI1	synonymous_variant	c.477C>T	p.Asn159Asn	asparagine	Asn	asparagine	Asn	4ff7	B	159	-48.59828	-48.60196	-0.00368	0.003261441	0.000134164	0.003223663
P00942	160	V	V	chr4	555993	G	A	TPI1	synonymous_variant	c.480C>T	p.Val160Val	valine	Val	valine	Val	4ff7	B	160	-48.6817	-48.69122	-0.00952	0.022430225	0.015572155	0.019919262
P00942	163	A	A	chr4	555984	A	C	TPI1	synonymous_variant	c.489T>G	p.Ala163Ala	alanine	Ala	alanine	Ala	4ff7	B	163	-48.5958	-48.5958	0	0	0	0
P00942	165	E	E	chr4	555978	T	C	TPI1	synonymous_variant	c.495A>G	p.Glu165Glu	glutamic acid	Glu	glutamic acid	Glu	4ff7	B	165	-48.61778	-48.76146	-0.14368	0.049148774	0.098998702	0.108611818
P00942	172	T	S	chr4	555958	G	C	TPI1	missense_variant	c.515C>G	p.Thr172Ser	threonine	Thr	serine	Ser	4ff7	B	172	-48.80732	-48.19402	0.6133	0.007236159	0.017577742	0.013033227
P00942	172	T	T	chr4	555957	G	A	TPI1	synonymous_variant	c.516C>T	p.Thr172Thr	threonine	Thr	threonine	Thr	4ff7	B	172	-48.5958	-48.59516	0.00064	0	0.000610737	0.000610737
P00942	177	T	T	chr4	555942	A	C	TPI1	synonymous_variant	c.531T>G	p.Thr177Thr	threonine	Thr	threonine	Thr	4ff7	B	177	-48.59594	-48.59598	-4.00E-05	0.000194936	0.000268328	0.000260768
P00942	182	Q	Q	chr4	555927	T	C	TPI1	synonymous_variant	c.546A>G	p.Gln182Gln	glutamine	Gln	glutamine	Gln	4ff7	B	182	-48.5982	-48.6582	-0.06	0.005366563	0.026896654	0.026115704
P00942	183	D	D	chr4	555924	A	G	TPI1	synonymous_variant	c.549T>C	p.Asp183Asp	aspartic acid	Asp	aspartic acid	Asp	4ff7	B	183	-48.60152	-48.60606	-0.00454	0.005510626	0.00296867	0.008392735
P00942	185	H	H	chr4	555918	G	A	TPI1	synonymous_variant	c.555C>T	p.His185His	histidine	His	histidine	His	4ff7	B	185	-48.57556	-48.55684	0.01872	0.011314504	0.02377894	0.034512418
P00942	186	A	T	chr4	555917	C	T	TPI1	missense_variant	c.556G>A	p.Ala186Thr	alanine	Ala	threonine	Thr	4ff7	B	186	-48.66142	-48.27728	0.38414	0.078384769	0.133259735	0.161435585
P00942	188	I	I	chr4	555909	G	A	TPI1	synonymous_variant	c.564C>T	p.Ile188Ile	isoleucine	Ile	isoleucine	Ile	4ff7	B	188	-48.90772	-48.90754	0.00018	0.000192354	0.00045607	0.000349285
P00942	190	K	K	chr4	555903	C	T	TPI1	synonymous_variant	c.570G>A	p.Lys190Lys	lysine	Lys	lysine	Lys	4ff7	B	190	-48.61114	-48.6005	0.01064	0.034301283	0	0.034301283
P00942	192	L	M	chr4	555899	A	T	TPI1	missense_variant	c.574T>A	p.Leu192Met	leucine	Leu	methionine	Met	4ff7	B	192	-48.84886	-47.50374	1.34512	0.152815519	0.586385158	0.659311157
P00942	195	K	K	chr4	555888	C	T	TPI1	synonymous_variant	c.585G>A	p.Lys195Lys	lysine	Lys	lysine	Lys	4ff7	B	195	-48.5958	-48.6126	-0.0168	0	0	0
P00942	196	L	F	chr4	555885	C	A	TPI1	missense_variant	c.588G>T	p.Leu196Phe	leucine	Leu	phenylalanine	Phe	4ff7	B	196	-49.17614	-43.7006	5.47554	0.268742085	1.455610169	1.290970861
P00942	199	K	R	chr4	555877	T	C	TPI1	missense_variant	c.596A>G	p.Lys199Arg	lysine	Lys	arginine	Arg	4ff7	B	199	-48.60122	-48.40664	0.19458	0.008061141	0.03849309	0.034404244
P00942	200	A	A	chr4	555873	A	G	TPI1	synonymous_variant	c.600T>C	p.Ala200Ala	alanine	Ala	alanine	Ala	4ff7	B	200	-48.5958	-48.5958	0	0	0	0
P00942	207	L	L	chr4	555854	A	G	TPI1	synonymous_variant	c.619T>C	p.Leu207Leu	leucine	Leu	leucine	Leu	4ff7	B	207	-48.6325	-48.64446	-0.01196	0.005512259	0.002267818	0.003269251
P00942	210	G	G	chr4	555843	A	T	TPI1	synonymous_variant	c.630T>A	p.Gly210Gly	glycine	Gly	glycine	Gly	4ff7	B	210	-48.5958	-48.5958	0	0	0	0
P00942	215	S	S	chr4	555828	G	A	TPI1	synonymous_variant	c.645C>T	p.Ser215Ser	serine	Ser	serine	Ser	4ff7	B	215	-48.5958	-48.5958	0	0	0	0
P00942	216	N	N	chr4	555825	G	A	TPI1	synonymous_variant	c.648C>T	p.Asn216Asn	asparagine	Asn	asparagine	Asn	4ff7	B	216	-48.64638	-48.65522	-0.00884	0.021358066	0.03489308	0.027739557
P00942	217	A	A	chr4	555822	G	A	TPI1	synonymous_variant	c.651C>T	p.Ala217Ala	alanine	Ala	alanine	Ala	4ff7	B	217	-48.5958	-48.5958	0	0	0	0
P00942	230	L	L	chr4	555783	C	T	TPI1	synonymous_variant	c.690G>A	p.Leu230Leu	leucine	Leu	leucine	Leu	4ff7	B	230	-48.67286	-48.69302	-0.02016	0.018349469	0.001826746	0.017369168
P00942	238	P	P	chr4	555759	T	C	TPI1	synonymous_variant	c.714A>G	p.Pro238Pro	proline	Pro	proline	Pro	4ff7	B	238	-48.65	-48.66234	-0.01234	0.008388385	0.008525433	0.010654013
P00950	2	P	P	chr11	164380	T	G	GPM1	synonymous_variant	c.6A>C	p.Pro2Pro	proline	Pro	proline	Pro	5pgm	G	1	-46.5072	-46.53486	-0.02766	0	0.026231432	0.026231432
P00950	10	G	G	chr11	164356	A	T	GPM1	synonymous_variant	c.30T>A	p.Gly10Gly	glycine	Gly	glycine	Gly	5pgm	G	9	-46.5072	-46.5072	0	0	0	0
P00950	15	N	N	chr11	164341	G	A	GPM1	synonymous_variant	c.45C>T	p.Asn15Asn	asparagine	Asn	asparagine	Asn	5pgm	G	14	-46.5072	-46.5059	0.0013	0	0.002906888	0.002906888
P00950	21	T	T	chr11	164323	G	A	GPM1	synonymous_variant	c.63C>T	p.Thr21Thr	threonine	Thr	threonine	Thr	5pgm	G	20	-46.51424	-46.51862	-0.00438	0.010421516	0.0132362	0.01196148
P00950	27	K	K	chr11	164305	T	C	GPM1	synonymous_variant	c.81A>G	p.Lys27Lys	lysine	Lys	lysine	Lys	5pgm	G	26	-46.50996	-46.51076	-0.0008	0.004142825	0.004159086	0.005135173
P00950	36	A	A	chr11	164278	G	A	GPM1	synonymous_variant	c.108C>T	p.Ala36Ala	alanine	Ala	alanine	Ala	5pgm	G	35	-46.5072	-46.5072	0	0	0	0
P00950	44	K	K	chr11	164254	C	T	GPM1	synonymous_variant	c.132G>A	p.Lys44Lys	lysine	Lys	lysine	Lys	5pgm	G	43	-46.56338	-46.60986	-0.04648	0.028687576	0.020565092	0.031218056
P00950	48	V	V	chr11	164242	G	A	GPM1	synonymous_variant	c.144C>T	p.Val48Val	valine	Val	valine	Val	5pgm	G	47	-46.56654	-46.58046	-0.01392	0.031554128	0.00071624	0.031014384
P00950	49	Y	Y	chr11	164239	G	A	GPM1	synonymous_variant	c.147C>T	p.Tyr49Tyr	tyrosine	Tyr	tyrosine	Tyr	5pgm	G	48	-46.50884	-46.51466	-0.00582	0.002263405	0.013558318	0.011977354
P00950	50	P	P	chr11	164236	T	C	GPM1	synonymous_variant	c.150A>G	p.Pro50Pro	proline	Pro	proline	Pro	5pgm	G	49	-46.597	-46.5976	-0.0006	0.001717556	0.001191638	0.002505993
P00950	51	D	D	chr11	164233	G	A	GPM1	synonymous_variant	c.153C>T	p.Asp51Asp	aspartic acid	Asp	aspartic acid	Asp	5pgm	G	50	-46.52702	-46.53336	-0.00634	0.011347334	0.002122027	0.011024201
P00950	56	S	S	chr11	164218	G	A	GPM1	synonymous_variant	c.168C>T	p.Ser56Ser	serine	Ser	serine	Ser	5pgm	G	55	-46.51378	-46.51552	-0.00174	0.004228711	0.001751285	0.003396027
P00950	65	A	A	chr11	164191	A	G	GPM1	synonymous_variant	c.195T>C	p.Ala65Ala	alanine	Ala	alanine	Ala	5pgm	G	64	-46.5072	-46.5072	0	0	0	0
P00950	68	A	A	chr11	164182	A	G	GPM1	synonymous_variant	c.204T>C	p.Ala68Ala	alanine	Ala	alanine	Ala	5pgm	G	67	-46.5072	-46.5072	0	0	0	0
P00950	72	A	A	chr11	164170	A	G	GPM1	synonymous_variant	c.216T>C	p.Ala72Ala	alanine	Ala	alanine	Ala	5pgm	G	71	-46.5072	-46.5072	0	0	0	0
P00950	72	A	V	chr11	164171	G	A	GPM1	missense_variant	c.215C>T	p.Ala72Val	alanine	Ala	valine	Val	5pgm	G	71	-46.55792	-47.62968	-1.07176	0.039355902	0.041789436	0.025834144
P00950	75	L	L	chr11	164163	A	G	GPM1	synonymous_variant	c.223T>C	p.Leu75Leu	leucine	Leu	leucine	Leu	5pgm	G	74	-46.53246	-46.55494	-0.02248	0.023529938	0.009744126	0.019691546
P00950	78	P	P	chr11	164152	T	C	GPM1	synonymous_variant	c.234A>G	p.Pro78Pro	proline	Pro	proline	Pro	5pgm	G	77	-46.50722	-46.50684	0.00038	4.47E-05	0.00070214	0.000687023
P00950	84	R	R	chr11	164134	T	C	GPM1	synonymous_variant	c.252A>G	p.Arg84Arg	arginine	Arg	arginine	Arg	5pgm	G	83	-46.5072	-46.5108	-0.0036	0	0.000223607	0.000223607
P00950	90	Y	Y	chr11	164116	G	A	GPM1	synonymous_variant	c.270C>T	p.Tyr90Tyr	tyrosine	Tyr	tyrosine	Tyr	5pgm	G	89	-46.5072	-46.5261	-0.0189	0	0	0
P00950	91	G	S	chr11	164115	C	T	GPM1	missense_variant	c.271G>A	p.Gly91Ser	glycine	Gly	serine	Ser	5pgm	G	90	-46.5685	-37.96508	8.60342	0.035197443	0.128118352	0.120587114
P00958	2	S	F	chr7	1021849	G	A	MES1	missense_variant	c.5C>T	p.Ser2Phe	serine	Ser	phenylalanine	Phe	2hsn	A	4	38.82776	37.73136	-1.0964	0.54083513	0.596855697	0.170308133
P00958	9	K	I	chr7	1021828	T	A	MES1	missense_variant	c.26A>T	p.Lys9Ile	lysine	Lys	isoleucine	Ile	2hsn	A	11	40.4093	41.47846	1.06916	0.034264997	0.007129376	0.034368998
P00958	10	S	S	chr7	1021824	C	T	MES1	synonymous_variant	c.30G>A	p.Ser10Ser	serine	Ser	serine	Ser	2hsn	A	12	40.43998	40.42608	-0.0139	0.010535749	0.001162755	0.009569744
P00958	11	K	K	chr7	1021821	C	T	MES1	synonymous_variant	c.33G>A	p.Lys11Lys	lysine	Lys	lysine	Lys	2hsn	A	13	40.3394	40.3096	-0.0298	0.154601342	0.185370035	0.10620758
P00958	12	K	E	chr7	1021820	T	C	MES1	missense_variant	c.34A>G	p.Lys12Glu	lysine	Lys	glutamic acid	Glu	2hsn	A	14	39.2436	38.76006	-0.48354	0.031040216	0.028001304	0.018492512
P00958	17	L	L	chr7	1021803	C	T	MES1	synonymous_variant	c.51G>A	p.Leu17Leu	leucine	Leu	leucine	Leu	2hsn	A	19	40.33594	40.32652	-0.00942	0.014232639	0.015021718	0.020769136
P00958	20	A	A	chr7	1021794	C	T	MES1	synonymous_variant	c.60G>A	p.Ala20Ala	alanine	Ala	alanine	Ala	2hsn	A	22	40.4472	40.4472	0	0	0	0
P00958	25	I	I	chr7	1021779	A	G	MES1	synonymous_variant	c.75T>C	p.Ile25Ile	isoleucine	Ile	isoleucine	Ile	2hsn	A	27	40.37036	40.371	0.00064	0.009963333	0.011818418	0.001973069
P00958	26	A	T	chr7	1021778	C	T	MES1	missense_variant	c.76G>A	p.Ala26Thr	alanine	Ala	threonine	Thr	2hsn	A	28	40.4472	40.59664	0.14944	0	0.003680082	0.003680082
P00958	28	A	V	chr7	1021771	G	A	MES1	missense_variant	c.83C>T	p.Ala28Val	alanine	Ala	valine	Val	2hsn	A	30	40.41258	39.84506	-0.56752	0.049167794	0.04572858	0.060070642
P00958	30	E	V	chr7	1021765	T	A	MES1	missense_variant	c.89A>T	p.Glu30Val	glutamic acid	Glu	valine	Val	2hsn	A	32	40.4472	40.89162	0.44442	0	0.001617714	0.001617714
P00958	36	L	S	chr7	1021747	A	G	MES1	missense_variant	c.107T>C	p.Leu36Ser	leucine	Leu	serine	Ser	2hsn	A	38	40.3332	41.05638	0.72318	0.109838313	0.016911889	0.097231975
P00958	38	P	L	chr7	1021741	G	A	MES1	missense_variant	c.113C>T	p.Pro38Leu	proline	Pro	leucine	Leu	2hsn	A	40	40.29402	42.5784	2.28438	0.019396572	0.471110327	0.457751851
P00958	38	P	P	chr7	1021740	A	G	MES1	synonymous_variant	c.114T>C	p.Pro38Pro	proline	Pro	proline	Pro	2hsn	A	40	40.30136	40.29856	-0.0028	0.001610279	0.000890505	0.002124853
P00958	41	D	D	chr7	1021731	G	A	MES1	synonymous_variant	c.123C>T	p.Asp41Asp	aspartic acid	Asp	aspartic acid	Asp	2hsn	A	43	40.2031	40.19158	-0.01152	0.014188904	0.005286492	0.009119868
P00958	46	A	G	chr7	1021717	G	C	MES1	missense_variant	c.137C>G	p.Ala46Gly	alanine	Ala	glycine	Gly	2hsn	A	48	40.4472	40.886	0.4388	0	0	0
P00958	47	M	I	chr7	1021713	C	G	MES1	missense_variant	c.141G>C	p.Met47Ile	methionine	Met	isoleucine	Ile	2hsn	A	49	40.18574	40.51418	0.32844	0.062340861	0.073219	0.081465471
P00958	49	L	F	chr7	1021707	C	G	MES1	missense_variant	c.147G>C	p.Leu49Phe	leucine	Leu	phenylalanine	Phe	2hsn	A	51	40.38572	42.09798	1.71226	0.040320181	0.883714307	0.871476373
P00958	50	R	C	chr7	1021706	G	A	MES1	missense_variant	c.148C>T	p.Arg50Cys	arginine	Arg	cysteine	Cys	2hsn	A	52	40.4472	41.19622	0.74902	0	4.47E-05	4.47E-05
P00958	50	R	H	chr7	1021705	C	T	MES1	missense_variant	c.149G>A	p.Arg50His	arginine	Arg	histidine	His	2hsn	A	52	40.34278	41.05848	0.7157	0.136456374	0.264416503	0.19733901
P00958	50	R	R	chr7	1021704	G	A	MES1	synonymous_variant	c.150C>T	p.Arg50Arg	arginine	Arg	arginine	Arg	2hsn	A	52	40.4472	40.4471	-0.0001	0	0	0
P00958	53	K	K	chr7	1021695	C	T	MES1	synonymous_variant	c.159G>A	p.Lys53Lys	lysine	Lys	lysine	Lys	2hsn	A	55	40.21286	40.17914	-0.03372	0.036765242	0.029980377	0.02472432
P00958	54	E	K	chr7	1021694	C	T	MES1	missense_variant	c.160G>A	p.Glu54Lys	glutamic acid	Glu	lysine	Lys	2hsn	A	56	40.23004	40.24442	0.01438	0.051689922	0.030659371	0.021830873
P00958	55	P	S	chr7	1021691	G	A	MES1	missense_variant	c.163C>T	p.Pro55Ser	proline	Pro	serine	Ser	2hsn	A	57	40.40508	41.19464	0.78956	0.094183183	0.066000894	0.028416685
P00958	56	F	F	chr7	1021686	G	A	MES1	synonymous_variant	c.168C>T	p.Phe56Phe	phenylalanine	Phe	phenylalanine	Phe	2hsn	A	58	40.44266	40.44226	-0.0004	0.003187946	0.006791023	0.008567964
P00958	57	L	H	chr7	1021684	A	T	MES1	missense_variant	c.170T>A	p.Leu57His	leucine	Leu	histidine	His	2hsn	A	59	40.4472	41.0099	0.5627	0	0.034034394	0.034034394
P00958	68	V	F	chr7	1021652	C	A	MES1	missense_variant	c.202G>T	p.Val68Phe	valine	Val	phenylalanine	Phe	2hsn	A	70	40.42462	40.48534	0.06072	0.015675363	0.000782943	0.016419562
P00958	69	M	I	chr7	1021647	C	T	MES1	missense_variant	c.207G>A	p.Met69Ile	methionine	Met	isoleucine	Ile	2hsn	A	71	40.39812	41.5153	1.11718	0.016006155	0.01278808	0.023633282
P00958	70	D	N	chr7	1021646	C	T	MES1	missense_variant	c.208G>A	p.Asp70Asn	aspartic acid	Asp	asparagine	Asn	2hsn	A	72	40.44708	39.4367	-1.01038	0.000268328	0.020916262	0.020963826
P00958	74	G	G	chr7	1021632	A	G	MES1	synonymous_variant	c.222T>C	p.Gly74Gly	glycine	Gly	glycine	Gly	2hsn	A	76	40.4472	40.4472	0	0	0	0
P00958	77	S	S	chr7	1021623	G	A	MES1	synonymous_variant	c.231C>T	p.Ser77Ser	serine	Ser	serine	Ser	2hsn	A	79	40.44694	40.44708	0.00014	0.000357771	0.000349285	0.000336155
P00958	81	Q	E	chr7	1021613	G	C	MES1	missense_variant	c.241C>G	p.Gln81Glu	glutamine	Gln	glutamic acid	Glu	2hsn	A	83	40.4472	40.87124	0.42404	0	0.011075559	0.011075559
P00958	82	F	Y	chr7	1021609	A	T	MES1	missense_variant	c.245T>A	p.Phe82Tyr	phenylalanine	Phe	tyrosine	Tyr	2hsn	A	84	40.077	40.49844	0.42144	0.076809081	0.008514869	0.078381905
P00958	85	A	T	chr7	1021601	C	T	MES1	missense_variant	c.253G>A	p.Ala85Thr	alanine	Ala	threonine	Thr	2hsn	A	87	40.44716	41.437	0.98984	8.94E-05	0.002430021	0.00244806
P00958	85	A	V	chr7	1021600	G	A	MES1	missense_variant	c.254C>T	p.Ala85Val	alanine	Ala	valine	Val	2hsn	A	87	40.4472	41.54834	1.10114	0	0.002889291	0.002889291
P00958	86	S	S	chr7	1021596	A	T	MES1	synonymous_variant	c.258T>A	p.Ser86Ser	serine	Ser	serine	Ser	2hsn	A	88	40.4472	40.44702	-0.00018	0	0.000342053	0.000342053
P00958	90	L	L	chr7	1021586	G	A	MES1	synonymous_variant	c.268C>T	p.Leu90Leu	leucine	Leu	leucine	Leu	2hsn	A	92	40.02428	39.96354	-0.06074	0.051436242	0.134696503	0.086640683
P00958	90	L	Q	chr7	1021585	A	T	MES1	missense_variant	c.269T>A	p.Leu90Gln	leucine	Leu	glutamine	Gln	2hsn	A	92	39.90682	42.53664	2.62982	0.143146436	0.023540242	0.139737028
P00958	92	Y	S	chr7	1021579	T	G	MES1	missense_variant	c.275A>C	p.Tyr92Ser	tyrosine	Tyr	serine	Ser	2hsn	A	94	40.28438	40.02228	-0.2621	0.051907967	0.076626967	0.045543221
P00958	96	L	L	chr7	1021568	A	G	MES1	synonymous_variant	c.286T>C	p.Leu96Leu	leucine	Leu	leucine	Leu	2hsn	A	98	40.41806	40.39942	-0.01864	0.022481615	0.019410616	0.036993148
P00958	99	Q	Q	chr7	1021557	T	C	MES1	synonymous_variant	c.297A>G	p.Gln99Gln	glutamine	Gln	glutamine	Gln	2hsn	A	101	40.4472	40.4439	-0.0033	0	0	0
P00958	100	H	R	chr7	1021555	T	C	MES1	missense_variant	c.299A>G	p.His100Arg	histidine	His	arginine	Arg	2hsn	A	102	40.4468	40.02276	-0.42404	0.000894427	0.028314802	0.028036904
P00958	101	V	A	chr7	1021552	A	G	MES1	missense_variant	c.302T>C	p.Val101Ala	valine	Val	alanine	Ala	2hsn	A	103	40.31746	42.46852	2.15106	0.016634091	0.017550556	0.009859412
P00958	102	E	E	chr7	1021548	C	T	MES1	synonymous_variant	c.306G>A	p.Glu102Glu	glutamic acid	Glu	glutamic acid	Glu	2hsn	A	104	40.4472	40.4472	0	0	0	0
P00958	105	T	T	chr7	1021539	T	C	MES1	synonymous_variant	c.315A>G	p.Thr105Thr	threonine	Thr	threonine	Thr	2hsn	A	107	40.44012	40.44146	0.00134	0.012518267	0.019714665	0.014430627
P00958	112	Y	Y	chr7	1021518	G	A	MES1	synonymous_variant	c.336C>T	p.Tyr112Tyr	tyrosine	Tyr	tyrosine	Tyr	2hsn	A	114	40.27322	40.2581	-0.01512	0.012048112	0.006052685	0.010081022
P00958	113	L	L	chr7	1021517	A	G	MES1	synonymous_variant	c.337T>C	p.Leu113Leu	leucine	Leu	leucine	Leu	2hsn	A	115	40.4472	40.4371	-0.0101	0	0	0
P00958	114	V	A	chr7	1021513	A	G	MES1	missense_variant	c.341T>C	p.Val114Ala	valine	Val	alanine	Ala	2hsn	A	116	40.4472	40.1738	-0.2734	0	0	0
P00958	114	V	I	chr7	1021514	C	T	MES1	missense_variant	c.340G>A	p.Val114Ile	valine	Val	isoleucine	Ile	2hsn	A	116	40.44552	40.19474	-0.25078	0.003756594	0.076096012	0.077699595
P00958	115	E	K	chr7	1021511	C	T	MES1	missense_variant	c.343G>A	p.Glu115Lys	glutamic acid	Glu	lysine	Lys	2hsn	A	117	40.44456	40.64436	0.1998	0.005903219	0.004590534	0.008408627
P00958	116	L	V	chr7	1021508	A	C	MES1	missense_variant	c.346T>G	p.Leu116Val	leucine	Leu	valine	Val	2hsn	A	118	39.59668	43.47106	3.87438	0.301169532	0.216950497	0.095998031
P00958	118	E	A	chr7	1021501	T	G	MES1	missense_variant	c.353A>C	p.Glu118Ala	glutamic acid	Glu	alanine	Ala	2hsn	A	120	40.4462	40.8675	0.4213	0.001776232	0	0.001776232
P00958	121	T	N	chr7	1021492	G	T	MES1	missense_variant	c.362C>A	p.Thr121Asn	threonine	Thr	asparagine	Asn	2hsn	A	123	40.44614	39.22744	-1.2187	0.001829754	0.019313803	0.018402717
P00958	122	T	A	chr7	1021490	T	C	MES1	missense_variant	c.364A>G	p.Thr122Ala	threonine	Thr	alanine	Ala	2hsn	A	124	40.21946	38.66234	-1.55712	0.44885151	0.228651182	0.22359097
P00958	122	T	T	chr7	1021488	A	G	MES1	synonymous_variant	c.366T>C	p.Thr122Thr	threonine	Thr	threonine	Thr	2hsn	A	124	40.44692	40.44682	-0.0001	0.000438178	0.000804363	0.000839643
P00958	123	T	A	chr7	1021487	T	C	MES1	missense_variant	c.367A>G	p.Thr123Ala	threonine	Thr	alanine	Ala	2hsn	A	125	40.28582	41.36516	1.07934	0.172541537	0.13449503	0.095282149
P00958	123	T	I	chr7	1021486	G	A	MES1	missense_variant	c.368C>T	p.Thr123Ile	threonine	Thr	isoleucine	Ile	2hsn	A	125	40.31342	41.8742	1.56078	0.144350293	1.080142454	1.088502208
P00958	124	D	G	chr7	1021483	T	C	MES1	missense_variant	c.371A>G	p.Asp124Gly	aspartic acid	Asp	glycine	Gly	2hsn	A	126	40.31198	41.93334	1.62136	0.139033241	0.132395102	0.031631045
P00958	125	L	S	chr7	1021480	A	G	MES1	missense_variant	c.374T>C	p.Leu125Ser	leucine	Leu	serine	Ser	2hsn	A	127	40.35926	42.93204	2.57278	0.059897312	0.02705694	0.060208114
P00958	126	I	I	chr7	1021476	G	A	MES1	synonymous_variant	c.378C>T	p.Ile126Ile	isoleucine	Ile	isoleucine	Ile	2hsn	A	128	40.44288	40.4255	-0.01738	0.002938027	0.002932576	0.003495998
P00958	128	F	V	chr7	1021472	A	C	MES1	missense_variant	c.382T>G	p.Phe128Val	phenylalanine	Phe	valine	Val	2hsn	A	130	39.73676	43.62774	3.89098	0.12890552	0.560443978	0.525697334
P00958	128	F	Y	chr7	1021471	A	T	MES1	missense_variant	c.383T>A	p.Phe128Tyr	phenylalanine	Phe	tyrosine	Tyr	2hsn	A	130	39.90174	40.888	0.98626	0.01686944	0.005069024	0.012853326
P00958	136	S	P	chr7	1021448	A	G	MES1	missense_variant	c.406T>C	p.Ser136Pro	serine	Ser	proline	Pro	2hsn	A	138	40.2255	38.56054	-1.66496	0.085621989	0.029227436	0.063895837
P00958	136	S	S	chr7	1021446	A	T	MES1	synonymous_variant	c.408T>A	p.Ser136Ser	serine	Ser	serine	Ser	2hsn	A	138	40.36604	40.31234	-0.0537	0.12839824	0.127463497	0.067239906
[truncated: 94,098 more rows]
