# Supplementary material for: Gain- and loss-of-function alleles within signaling pathways lead to phenotypic diversity among individuals
Source: iScience. 2024 Aug 31;27(10):110860. doi: 10.1016/j.isci.2024.110860 (PMC11460476; doi:10.1016/j.isci.2024.110860)
Supplement: File S7. Predicted impact of variants extracted, related to Figure 2 [file mmc8.zip › Predicted_impact_on_1700strains/motifs_variant_prediction.csv]

	IDs_1	aa_pos	ref_aa_1lettercode	alt_aa_1lettercode	V1	X	CHROM	POS	REF	ALT	ANN....GENE	ANN....EFFECT	ANN....HGVS_C	ANN....HGVS_P	ref_aa_name	ref_aa_3lettercode	alt_aa_name	alt_aa_3lettercode	orf	elm	index	seq_wt	seq_mt	lost	start	end
1	P00549	20	R	K	2.339	18524	chr1	71844	G	A	CDC19	missense_variant	c.59G>A	p.Arg20Lys	arginine	Arg	lysine	Lys	YAL038W	MOD_PKA_1	2	RRTSIIG	RKTSIIG	0	19	25
2	P00549	22	S	S	18.905	18525	chr1	71851	C	T	CDC19	synonymous_variant	c.66C>T	p.Ser22Ser	serine	Ser	serine	Ser	YAL038W	MOD_PKA_1	4	RRTSIIG	RRTSIIG	0	19	25
3	P02293	30	G	S	10.14980	440771	chr4	914625	C	T	HTB1	missense_variant	c.88G>A	p.Gly30Ser	glycine	Gly	serine	Ser	YDR224C	TRG_NLS_MonoExtC_3	1	GKKRSK	SKKRSK	0	30	35
4	P02293	31	K	K	14.15505	440769	chr4	914620	C	T	HTB1	synonymous_variant	c.93G>A	p.Lys31Lys	lysine	Lys	lysine	Lys	YDR224C	TRG_NLS_MonoExtC_3	2	GKKRSK	GKKRSK	0	30	35
5	P02293	31	K	K	14.15505	440769	chr4	914620	C	T	HTB1	synonymous_variant	c.93G>A	p.Lys31Lys	lysine	Lys	lysine	Lys	YDR224C	TRG_NLS_MonoExtN_4	1	KKRSKA	KKRSKA	0	31	36
6	P02293	31	K	T	14.15506	440770	chr4	914621	T	G	HTB1	missense_variant	c.92A>C	p.Lys31Thr	lysine	Lys	threonine	Thr	YDR224C	TRG_NLS_MonoExtC_3	2	GKKRSK	GTKRSK	1	30	35
7	P02293	31	K	T	14.15506	440770	chr4	914621	T	G	HTB1	missense_variant	c.92A>C	p.Lys31Thr	lysine	Lys	threonine	Thr	YDR224C	TRG_NLS_MonoExtN_4	1	KKRSKA	TKRSKA	1	31	36
8	P02293	32	K	Q	14.15504	440768	chr4	914619	T	G	HTB1	missense_variant	c.94A>C	p.Lys32Gln	lysine	Lys	glutamine	Gln	YDR224C	TRG_NLS_MonoExtC_3	3	GKKRSK	GKQRSK	1	30	35
9	P02293	32	K	Q	14.15504	440768	chr4	914619	T	G	HTB1	missense_variant	c.94A>C	p.Lys32Gln	lysine	Lys	glutamine	Gln	YDR224C	TRG_NLS_MonoExtN_4	2	KKRSKA	KQRSKA	1	31	36
10	P02293	35	K	K	14.15502	440766	chr4	914608	C	T	HTB1	synonymous_variant	c.105G>A	p.Lys35Lys	lysine	Lys	lysine	Lys	YDR224C	TRG_NLS_MonoExtC_3	6	GKKRSK	GKKRSK	0	30	35
11	P02293	35	K	K	14.15502	440766	chr4	914608	C	T	HTB1	synonymous_variant	c.105G>A	p.Lys35Lys	lysine	Lys	lysine	Lys	YDR224C	TRG_NLS_MonoExtN_4	5	KKRSKA	KKRSKA	0	31	36
12	P02293	35	K	R	14.15503	440767	chr4	914609	T	C	HTB1	missense_variant	c.104A>G	p.Lys35Arg	lysine	Lys	arginine	Arg	YDR224C	TRG_NLS_MonoExtC_3	6	GKKRSK	GKKRSR	0	30	35
13	P02293	35	K	R	14.15503	440767	chr4	914609	T	C	HTB1	missense_variant	c.104A>G	p.Lys35Arg	lysine	Lys	arginine	Arg	YDR224C	TRG_NLS_MonoExtN_4	5	KKRSKA	KKRSRA	0	31	36
14	P02293	36	A	T	1.19500	440765	chr4	914607	C	T	HTB1	missense_variant	c.106G>A	p.Ala36Thr	alanine	Ala	threonine	Thr	YDR224C	TRG_NLS_MonoExtN_4	6	KKRSKA	KKRSKT	0	31	36
15	P02406	8	T	I	19.33499	771860	chr7	310989	C	T	RPL28	missense_variant	c.23C>T	p.Thr8Ile	threonine	Thr	isoleucine	Ile	YGL103W	TRG_NLS_MonoExtN_4	2	KTRKHRG	KIRKHRG	0	7	13
16	P04819	39	A	A	1.13355	298792	chr4	167138	G	A	CDC9	synonymous_variant	c.117C>T	p.Ala39Ala	alanine	Ala	alanine	Ala	YDL164C	LIG_PCNA_PIPBox_1	2	QATLARFFTS	QATLARFFTS	0	38	47
17	P04819	39	A	V	1.13356	298793	chr4	167139	G	A	CDC9	missense_variant	c.116C>T	p.Ala39Val	alanine	Ala	valine	Val	YDL164C	LIG_PCNA_PIPBox_1	2	QATLARFFTS	QVTLARFFTS	0	38	47
18	P04819	42	A	D	1.13354	298791	chr4	167130	G	T	CDC9	missense_variant	c.125C>A	p.Ala42Asp	alanine	Ala	aspartic acid	Asp	YDL164C	LIG_PCNA_PIPBox_1	5	QATLARFFTS	QATLDRFFTS	0	38	47
19	P04819	43	R	I	2.8039	298790	chr4	167127	C	A	CDC9	missense_variant	c.128G>T	p.Arg43Ile	arginine	Arg	isoleucine	Ile	YDL164C	LIG_PCNA_PIPBox_1	6	QATLARFFTS	QATLAIFFTS	1	38	47
20	P04819	43	R	R	2.8038	298789	chr4	167126	T	C	CDC9	synonymous_variant	c.129A>G	p.Arg43Arg	arginine	Arg	arginine	Arg	YDL164C	LIG_PCNA_PIPBox_1	6	QATLARFFTS	QATLARFFTS	0	38	47
21	P04819	45	F	F	16.6102	298788	chr4	167120	G	A	CDC9	synonymous_variant	c.135C>T	p.Phe45Phe	phenylalanine	Phe	phenylalanine	Phe	YDL164C	LIG_PCNA_PIPBox_1	8	QATLARFFTS	QATLARFFTS	0	38	47
22	P04819	46	T	T	19.13220	298787	chr4	167117	A	G	CDC9	synonymous_variant	c.138T>C	p.Thr46Thr	threonine	Thr	threonine	Thr	YDL164C	LIG_PCNA_PIPBox_1	9	QATLARFFTS	QATLARFFTS	0	38	47
23	P04911	126	T	A	19.19514	441028	chr4	915905	A	G	HTA1	missense_variant	c.376A>G	p.Thr126Ala	threonine	Thr	alanine	Ala	YDR225W	MOD_PIKK_1	1	TKASQEL	AKASQEL	0	126	132
24	P04911	127	K	K	14.15512	441029	chr4	915910	G	A	HTA1	synonymous_variant	c.381G>A	p.Lys127Lys	lysine	Lys	lysine	Lys	YDR225W	MOD_PIKK_1	2	TKASQEL	TKASQEL	0	126	132
25	P04911	131	E	V	7.14814	441030	chr4	915921	A	T	HTA1	missense_variant	c.392A>T	p.Glu131Val	glutamic acid	Glu	valine	Val	YDR225W	MOD_PIKK_1	6	TKASQEL	TKASQVL	0	126	132
26	P06244	395	R	W	2.31683	1134411	chr10	109977	G	A	TPK1	missense_variant	c.1183C>T	p.Arg395Trp	arginine	Arg	tryptophan	Trp	YJL164C	DOC_AGCK_PIF_3	2	FRDF	FWDF	0	394	397
27	P06244	396	D	N	4.39010	1134410	chr10	109974	C	T	TPK1	missense_variant	c.1186G>A	p.Asp396Asn	aspartic acid	Asp	asparagine	Asn	YJL164C	DOC_AGCK_PIF_3	3	FRDF	FRNF	0	394	397
28	P06244	397	F	F	16.23558	1134409	chr10	109969	G	A	TPK1	synonymous_variant	c.1191C>T	p.Phe397Phe	phenylalanine	Phe	phenylalanine	Phe	YJL164C	DOC_AGCK_PIF_3	4	FRDF	FRDF	0	394	397
29	P06784	10	R	R	2.8077	299977	chr4	172508	A	C	STE7	synonymous_variant	c.28A>C	p.Arg10Arg	arginine	Arg	arginine	Arg	YDL159W	DOC_MAPK_1	2	RRNLKGLNLNL	RRNLKGLNLNL	0	9	19
30	P06784	11	N	N	3.9946	299978	chr4	172513	C	T	STE7	synonymous_variant	c.33C>T	p.Asn11Asn	asparagine	Asn	asparagine	Asn	YDL159W	DOC_MAPK_1	3	RRNLKGLNLNL	RRNLKGLNLNL	0	9	19
31	P06784	12	L	L	13.17652	299979	chr4	172516	G	A	STE7	synonymous_variant	c.36G>A	p.Leu12Leu	leucine	Leu	leucine	Leu	YDL159W	DOC_MAPK_1	4	RRNLKGLNLNL	RRNLKGLNLNL	0	9	19
32	P06784	14	G	G	10.10216	299980	chr4	172522	G	A	STE7	synonymous_variant	c.42G>A	p.Gly14Gly	glycine	Gly	glycine	Gly	YDL159W	DOC_MAPK_1	6	RRNLKGLNLNL	RRNLKGLNLNL	0	9	19
33	P06784	15	L	L	13.17653	299981	chr4	172525	C	T	STE7	synonymous_variant	c.45C>T	p.Leu15Leu	leucine	Leu	leucine	Leu	YDL159W	DOC_MAPK_1	7	RRNLKGLNLNL	RRNLKGLNLNL	0	9	19
34	P06784	62	R	Q	2.8079	300019	chr4	172665	G	A	STE7	missense_variant	c.185G>A	p.Arg62Gln	arginine	Arg	glutamine	Gln	YDL159W	DOC_MAPK_1	1	RRGIKKKLTL	QRGIKKKLTL	0	62	71
35	P06784	62	R	R	2.8078	300018	chr4	172664	C	A	STE7	synonymous_variant	c.184C>A	p.Arg62Arg	arginine	Arg	arginine	Arg	YDL159W	DOC_MAPK_1	1	RRGIKKKLTL	RRGIKKKLTL	0	62	71
36	P06784	62	R	R	2.8080	300020	chr4	172666	A	G	STE7	synonymous_variant	c.186A>G	p.Arg62Arg	arginine	Arg	arginine	Arg	YDL159W	DOC_MAPK_1	1	RRGIKKKLTL	RRGIKKKLTL	0	62	71
37	P06784	64	G	D	10.10221	300021	chr4	172671	G	A	STE7	missense_variant	c.191G>A	p.Gly64Asp	glycine	Gly	aspartic acid	Asp	YDL159W	DOC_MAPK_1	3	RRGIKKKLTL	RRDIKKKLTL	0	62	71
38	P06784	64	G	G	10.10222	300022	chr4	172672	C	T	STE7	synonymous_variant	c.192C>T	p.Gly64Gly	glycine	Gly	glycine	Gly	YDL159W	DOC_MAPK_1	3	RRGIKKKLTL	RRGIKKKLTL	0	62	71
39	P06784	65	I	K	12.10269	300023	chr4	172674	T	A	STE7	missense_variant	c.194T>A	p.Ile65Lys	isoleucine	Ile	lysine	Lys	YDL159W	DOC_MAPK_1	4	RRGIKKKLTL	RRGKKKKLTL	0	62	71
40	P06784	67	K	K	14.10109	300024	chr4	172681	A	G	STE7	synonymous_variant	c.201A>G	p.Lys67Lys	lysine	Lys	lysine	Lys	YDL159W	DOC_MAPK_1	6	RRGIKKKLTL	RRGIKKKLTL	0	62	71
41	P06784	68	K	N	14.10110	300025	chr4	172684	A	C	STE7	missense_variant	c.204A>C	p.Lys68Asn	lysine	Lys	asparagine	Asn	YDL159W	DOC_MAPK_1	7	RRGIKKKLTL	RRGIKKNLTL	0	62	71
42	P06784	69	L	L	13.17656	300026	chr4	172687	G	T	STE7	synonymous_variant	c.207G>T	p.Leu69Leu	leucine	Leu	leucine	Leu	YDL159W	DOC_MAPK_1	8	RRGIKKKLTL	RRGIKKKLTL	0	62	71
43	P06784	70	T	M	19.13265	300027	chr4	172689	C	T	STE7	missense_variant	c.209C>T	p.Thr70Met	threonine	Thr	methionine	Met	YDL159W	DOC_MAPK_1	9	RRGIKKKLTL	RRGIKKKLML	0	62	71
44	P07270	156	N	N	3.24164	705522	chr6	225491	G	A	PHO4	synonymous_variant	c.468C>T	p.Asn156Asn	asparagine	Asn	asparagine	Asn	YFR034C	TRG_NLS_MonoExtC_3	1	NKRRGK	NKRRGK	0	156	161
45	P07270	159	R	K	2.19916	705521	chr6	225483	C	T	PHO4	missense_variant	c.476G>A	p.Arg159Lys	arginine	Arg	lysine	Lys	YFR034C	TRG_NLS_MonoExtC_3	4	NKRRGK	NKRKGK	0	156	161
46	P07270	160	G	G	10.23681	705519	chr6	225479	A	T	PHO4	synonymous_variant	c.480T>A	p.Gly160Gly	glycine	Gly	glycine	Gly	YFR034C	TRG_NLS_MonoExtC_3	5	NKRRGK	NKRRGK	0	156	161
47	P07270	160	G	V	10.23682	705520	chr6	225480	C	A	PHO4	missense_variant	c.479G>T	p.Gly160Val	glycine	Gly	valine	Val	YFR034C	TRG_NLS_MonoExtC_3	5	NKRRGK	NKRRVK	0	156	161
48	P07270	161	K	K	14.24632	705518	chr6	225476	T	C	PHO4	synonymous_variant	c.483A>G	p.Lys161Lys	lysine	Lys	lysine	Lys	YFR034C	TRG_NLS_MonoExtC_3	6	NKRRGK	NKRRGK	0	156	161
49	P07276	998	I	I	12.30704	903895	chr7	1007773	A	G	RAD2	synonymous_variant	c.2994T>C	p.Ile998Ile	isoleucine	Ile	isoleucine	Ile	YGR258C	LIG_PCNA_PIPBox_1	4	QKRINEFFPR	QKRINEFFPR	0	995	1004
50	P07276	1004	R	R	2.25280	903894	chr7	1007755	C	T	RAD2	synonymous_variant	c.3012G>A	p.Arg1004Arg	arginine	Arg	arginine	Arg	YGR258C	LIG_PCNA_PIPBox_1	10	QKRINEFFPR	QKRINEFFPR	0	995	1004
51	P08153	639	E	D	7.13595	412457	chr4	748826	T	G	SWI5	missense_variant	c.1917A>C	p.Glu639Asp	glutamic acid	Glu	aspartic acid	Asp	YDR146C	TRG_NLS_Bipartite_1	4	KKYENVVIKRSPRKRGRP	KKYDNVVIKRSPRKRGRP	0	636	653
52	P08153	651	G	V	10.13970	412456	chr4	748791	C	A	SWI5	missense_variant	c.1952G>T	p.Gly651Val	glycine	Gly	valine	Val	YDR146C	TRG_NLS_Bipartite_1	16	KKYENVVIKRSPRKRGRP	KKYENVVIKRSPRKRVRP	0	636	653
53	P09119	369	P	A	17.34154	1126468	chr10	70442	C	G	CDC6	missense_variant	c.1105C>G	p.Pro369Ala	proline	Pro	alanine	Ala	YJL194W	MOD_CDK_1	1	PTTSPVK	ATTSPVK	0	369	375
54	P09119	370	T	T	19.49171	1126469	chr10	70447	T	C	CDC6	synonymous_variant	c.1110T>C	p.Thr370Thr	threonine	Thr	threonine	Thr	YJL194W	MOD_CDK_1	2	PTTSPVK	PTTSPVK	0	369	375
55	P09119	371	T	N	19.49172	1126470	chr10	70449	C	A	CDC6	missense_variant	c.1112C>A	p.Thr371Asn	threonine	Thr	asparagine	Asn	YJL194W	MOD_CDK_1	3	PTTSPVK	PTNSPVK	0	369	375
56	P09119	371	T	T	19.49173	1126471	chr10	70450	T	C	CDC6	synonymous_variant	c.1113T>C	p.Thr371Thr	threonine	Thr	threonine	Thr	YJL194W	MOD_CDK_1	3	PTTSPVK	PTTSPVK	0	369	375
57	P12887	27	F	F	16.33655	1591652	chr13	230733	G	A	UNG1	synonymous_variant	c.81C>T	p.Phe27Phe	phenylalanine	Phe	phenylalanine	Phe	YML021C	LIG_PCNA_PIPBox_1	7	QTTIEDFFGT	QTTIEDFFGT	0	21	30
58	P14680	524	A	T	1.50091	1142503	chr10	148821	C	T	YAK1	missense_variant	c.1570G>A	p.Ala524Thr	alanine	Ala	threonine	Thr	YJL141C	MOD_TYR_DYR	1	ARTVYTYIQSR	TRTVYTYIQSR	0	524	534
59	P14680	525	R	K	2.31884	1142502	chr10	148817	C	T	YAK1	missense_variant	c.1574G>A	p.Arg525Lys	arginine	Arg	lysine	Lys	YJL141C	MOD_TYR_DYR	2	ARTVYTYIQSR	AKTVYTYIQSR	0	524	534
60	P14680	526	T	T	19.49899	1142501	chr10	148813	G	A	YAK1	synonymous_variant	c.1578C>T	p.Thr526Thr	threonine	Thr	threonine	Thr	YJL141C	MOD_TYR_DYR	3	ARTVYTYIQSR	ARTVYTYIQSR	0	524	534
61	P14680	527	V	I	22.45128	1142500	chr10	148812	C	T	YAK1	missense_variant	c.1579G>A	p.Val527Ile	valine	Val	isoleucine	Ile	YJL141C	MOD_TYR_DYR	4	ARTVYTYIQSR	ARTIYTYIQSR	0	524	534
62	P14680	530	Y	Y	21.18238	1142499	chr10	148801	G	A	YAK1	synonymous_variant	c.1590C>T	p.Tyr530Tyr	tyrosine	Tyr	tyrosine	Tyr	YJL141C	MOD_TYR_DYR	7	ARTVYTYIQSR	ARTVYTYIQSR	0	524	534
63	P14680	531	I	I	12.39013	1142498	chr10	148798	G	A	YAK1	synonymous_variant	c.1593C>T	p.Ile531Ile	isoleucine	Ile	isoleucine	Ile	YJL141C	MOD_TYR_DYR	8	ARTVYTYIQSR	ARTVYTYIQSR	0	524	534
64	P14680	533	S	S	18.69270	1142497	chr10	148792	G	T	YAK1	synonymous_variant	c.1599C>A	p.Ser533Ser	serine	Ser	serine	Ser	YJL141C	MOD_TYR_DYR	10	ARTVYTYIQSR	ARTVYTYIQSR	0	524	534
65	P14737	155	T	I	19.19403	438472	chr4	903017	G	A	RAD9	missense_variant	c.464C>T	p.Thr155Ile	threonine	Thr	isoleucine	Ile	YDR217C	LIG_FHA_2	3	FQTPTDP	FQIPTDP	1	153	159
66	P14737	157	T	I	19.19402	438471	chr4	903011	G	A	RAD9	missense_variant	c.470C>T	p.Thr157Ile	threonine	Thr	isoleucine	Ile	YDR217C	LIG_FHA_2	5	FQTPTDP	FQTPIDP	0	153	159
67	P14737	158	D	G	4.15374	438470	chr4	903008	T	C	RAD9	missense_variant	c.473A>G	p.Asp158Gly	aspartic acid	Asp	glycine	Gly	YDR217C	LIG_FHA_2	6	FQTPTDP	FQTPTGP	1	153	159
68	P14737	193	E	E	7.14713	438444	chr4	902902	C	T	RAD9	synonymous_variant	c.579G>A	p.Glu193Glu	glutamic acid	Glu	glutamic acid	Glu	YDR217C	LIG_FHA_2	4	EVTEADA	EVTEADA	0	190	196
69	P14737	602	L	L	13.26300	438236	chr4	901675	T	C	RAD9	synonymous_variant	c.1806A>G	p.Leu602Leu	leucine	Leu	leucine	Leu	YDR217C	LIG_FHA_1	2	ELTQELP	ELTQELP	0	601	607
70	P14737	604	Q	Q	8.8592	438235	chr4	901669	T	C	RAD9	synonymous_variant	c.1812A>G	p.Gln604Gln	glutamine	Gln	glutamine	Gln	YDR217C	LIG_FHA_1	4	ELTQELP	ELTQELP	0	601	607
71	P14737	606	L	L	13.26299	438234	chr4	901663	C	T	RAD9	synonymous_variant	c.1818G>A	p.Leu606Leu	leucine	Leu	leucine	Leu	YDR217C	LIG_FHA_1	6	ELTQELP	ELTQELP	0	601	607
72	P15873	128	I	I	12.4261	128955	chr2	425383	A	G	POL30	synonymous_variant	c.384T>C	p.Ile128Ile	isoleucine	Ile	isoleucine	Ile	YBR088C	MOD_SUMO_for_1	3	LKIE	LKIE	0	126	129
73	P15873	129	E	E	7.4022	128954	chr2	425380	T	C	POL30	synonymous_variant	c.387A>G	p.Glu129Glu	glutamic acid	Glu	glutamic acid	Glu	YBR088C	MOD_SUMO_for_1	4	LKIE	LKIE	0	126	129
74	P19524	808	S	S	18.126782	2043014	chr15	928144	T	C	MYO2	synonymous_variant	c.2424T>C	p.Ser808Ser	serine	Ser	serine	Ser	YOR326W	LIG_IQ	1	SQAIKYLQNNIKGFIIRQRV	SQAIKYLQNNIKGFIIRQRV	0	808	827
75	P19524	809	Q	H	8.40422	2043015	chr15	928147	G	C	MYO2	missense_variant	c.2427G>C	p.Gln809His	glutamine	Gln	histidine	His	YOR326W	LIG_IQ	2	SQAIKYLQNNIKGFIIRQRV	SHAIKYLQNNIKGFIIRQRV	0	808	827
76	P19524	810	A	A	1.90348	2043016	chr15	928150	C	T	MYO2	synonymous_variant	c.2430C>T	p.Ala810Ala	alanine	Ala	alanine	Ala	YOR326W	LIG_IQ	3	SQAIKYLQNNIKGFIIRQRV	SQAIKYLQNNIKGFIIRQRV	0	808	827
77	P19524	813	Y	H	21.32807	2043017	chr15	928157	T	C	MYO2	missense_variant	c.2437T>C	p.Tyr813His	tyrosine	Tyr	histidine	His	YOR326W	LIG_IQ	6	SQAIKYLQNNIKGFIIRQRV	SQAIKHLQNNIKGFIIRQRV	0	808	827
78	P19524	814	L	L	13.122578	2043018	chr15	928162	G	A	MYO2	synonymous_variant	c.2442G>A	p.Leu814Leu	leucine	Leu	leucine	Leu	YOR326W	LIG_IQ	7	SQAIKYLQNNIKGFIIRQRV	SQAIKYLQNNIKGFIIRQRV	0	808	827
79	P19524	815	Q	E	8.40423	2043019	chr15	928163	C	G	MYO2	missense_variant	c.2443C>G	p.Gln815Glu	glutamine	Gln	glutamic acid	Glu	YOR326W	LIG_IQ	8	SQAIKYLQNNIKGFIIRQRV	SQAIKYLENNIKGFIIRQRV	1	808	827
80	P19524	815	Q	Q	8.40424	2043020	chr15	928165	G	A	MYO2	synonymous_variant	c.2445G>A	p.Gln815Gln	glutamine	Gln	glutamine	Gln	YOR326W	LIG_IQ	8	SQAIKYLQNNIKGFIIRQRV	SQAIKYLQNNIKGFIIRQRV	0	808	827
81	P19524	822	I	I	12.71262	2043023	chr15	928186	C	T	MYO2	synonymous_variant	c.2466C>T	p.Ile822Ile	isoleucine	Ile	isoleucine	Ile	YOR326W	LIG_IQ	15	SQAIKYLQNNIKGFIIRQRV	SQAIKYLQNNIKGFIIRQRV	0	808	827
82	P19524	822	I	T	12.71261	2043022	chr15	928185	T	C	MYO2	missense_variant	c.2465T>C	p.Ile822Thr	isoleucine	Ile	threonine	Thr	YOR326W	LIG_IQ	15	SQAIKYLQNNIKGFIIRQRV	SQAIKYLQNNIKGFTIRQRV	0	808	827
83	P19524	823	I	F	12.71263	2043024	chr15	928187	A	T	MYO2	missense_variant	c.2467A>T	p.Ile823Phe	isoleucine	Ile	phenylalanine	Phe	YOR326W	LIG_IQ	16	SQAIKYLQNNIKGFIIRQRV	SQAIKYLQNNIKGFIFRQRV	0	808	827
84	P19524	826	R	R	2.58174	2043025	chr15	928198	C	G	MYO2	synonymous_variant	c.2478C>G	p.Arg826Arg	arginine	Arg	arginine	Arg	YOR326W	LIG_IQ	19	SQAIKYLQNNIKGFIIRQRV	SQAIKYLQNNIKGFIIRQRV	0	808	827
85	P19524	834	N	S	3.70869	2043028	chr15	928221	A	G	MYO2	missense_variant	c.2501A>G	p.Asn834Ser	asparagine	Asn	serine	Ser	YOR326W	LIG_IQ	2	VNCATLLQAAYRGHSIRAN	VSCATLLQAAYRGHSIRAN	0	833	851
86	P19524	835	C	Y	6.14630	2043029	chr15	928224	G	A	MYO2	missense_variant	c.2504G>A	p.Cys835Tyr	cysteine	Cys	tyrosine	Tyr	YOR326W	LIG_IQ	3	VNCATLLQAAYRGHSIRAN	VNYATLLQAAYRGHSIRAN	0	833	851
87	P19524	839	L	L	13.122579	2043030	chr15	928237	A	G	MYO2	synonymous_variant	c.2517A>G	p.Leu839Leu	leucine	Leu	leucine	Leu	YOR326W	LIG_IQ	7	VNCATLLQAAYRGHSIRAN	VNCATLLQAAYRGHSIRAN	0	833	851
88	P19524	851	N	D	3.70870	2043031	chr15	928271	A	G	MYO2	missense_variant	c.2551A>G	p.Asn851Asp	asparagine	Asn	aspartic acid	Asp	YOR326W	LIG_IQ	19	VNCATLLQAAYRGHSIRAN	VNCATLLQAAYRGHSIRAD	0	833	851
89	P21192	117	H	H	11.18528	1454624	chr12	406472	G	A	ACE2	synonymous_variant	c.351C>T	p.His117His	histidine	His	histidine	His	YLR131C	MOD_LATS_1	1	HKRGLSG	HKRGLSG	0	117	123
90	P21192	123	G	S	10.49201	1454623	chr12	406456	C	T	ACE2	missense_variant	c.367G>A	p.Gly123Ser	glycine	Gly	serine	Ser	YLR131C	MOD_LATS_1	7	HKRGLSG	HKRGLSS	0	117	123
91	P21192	134	K	E	14.51093	1454620	chr12	406423	T	C	ACE2	missense_variant	c.400A>G	p.Lys134Glu	lysine	Lys	glutamic acid	Glu	YLR131C	MOD_LATS_1	3	HNKTLSI	HNETLSI	1	132	138
92	P21192	136	L	F	13.87040	1454619	chr12	406415	C	G	ACE2	missense_variant	c.408G>C	p.Leu136Phe	leucine	Leu	phenylalanine	Phe	YLR131C	MOD_LATS_1	5	HNKTLSI	HNKTFSI	0	132	138
93	P21957	195	D	D	4.32293	935240	chr8	66872	G	A	OPI1	synonymous_variant	c.585C>T	p.Asp195Asp	aspartic acid	Asp	aspartic acid	Asp	YHL020C	TRG_ER_FFAT_1	1	DDDDEEFFDASE	DDDDEEFFDASE	0	195	206
94	P21957	196	D	D	4.32292	935239	chr8	66869	G	A	OPI1	synonymous_variant	c.588C>T	p.Asp196Asp	aspartic acid	Asp	aspartic acid	Asp	YHL020C	TRG_ER_FFAT_1	2	DDDDEEFFDASE	DDDDEEFFDASE	0	195	206
95	P21957	197	D	D	4.32291	935238	chr8	66866	G	A	OPI1	synonymous_variant	c.591C>T	p.Asp197Asp	aspartic acid	Asp	aspartic acid	Asp	YHL020C	TRG_ER_FFAT_1	3	DDDDEEFFDASE	DDDDEEFFDASE	0	195	206
96	P21957	198	D	D	4.32290	935237	chr8	66863	A	G	OPI1	synonymous_variant	c.594T>C	p.Asp198Asp	aspartic acid	Asp	aspartic acid	Asp	YHL020C	TRG_ER_FFAT_1	4	DDDDEEFFDASE	DDDDEEFFDASE	0	195	206
97	P21957	200	E	E	7.31285	935234	chr8	66857	C	T	OPI1	synonymous_variant	c.600G>A	p.Glu200Glu	glutamic acid	Glu	glutamic acid	Glu	YHL020C	TRG_ER_FFAT_1	6	DDDDEEFFDASE	DDDDEEFFDASE	0	195	206
98	P21957	200	E	Q	7.31286	935235	chr8	66859	C	G	OPI1	missense_variant	c.598G>C	p.Glu200Gln	glutamic acid	Glu	glutamine	Gln	YHL020C	TRG_ER_FFAT_1	6	DDDDEEFFDASE	DDDDEQFFDASE	1	195	206
99	P21957	201	F	F	16.19444	935233	chr8	66854	A	G	OPI1	synonymous_variant	c.603T>C	p.Phe201Phe	phenylalanine	Phe	phenylalanine	Phe	YHL020C	TRG_ER_FFAT_1	7	DDDDEEFFDASE	DDDDEEFFDASE	0	195	206
100	P21957	204	A	A	1.40923	935232	chr8	66845	G	A	OPI1	synonymous_variant	c.612C>T	p.Ala204Ala	alanine	Ala	alanine	Ala	YHL020C	TRG_ER_FFAT_1	10	DDDDEEFFDASE	DDDDEEFFDASE	0	195	206
101	P21957	205	S	S	18.56480	935231	chr8	66842	T	C	OPI1	synonymous_variant	c.615A>G	p.Ser205Ser	serine	Ser	serine	Ser	YHL020C	TRG_ER_FFAT_1	11	DDDDEEFFDASE	DDDDEEFFDASE	0	195	206
102	P21957	206	E	D	7.31284	935230	chr8	66839	C	G	OPI1	missense_variant	c.618G>C	p.Glu206Asp	glutamic acid	Glu	aspartic acid	Asp	YHL020C	TRG_ER_FFAT_1	12	DDDDEEFFDASE	DDDDEEFFDASD	0	195	206
103	P24276	39	R	H	2.13035	463950	chr4	1049277	C	T	SSD1	missense_variant	c.116G>A	p.Arg39His	arginine	Arg	histidine	His	YDR293C	MOD_LATS_1	3	HRRSQSE	HRHSQSE	1	37	43
104	P24276	39	R	R	2.13034	463949	chr4	1049276	A	C	SSD1	synonymous_variant	c.117T>G	p.Arg39Arg	arginine	Arg	arginine	Arg	YDR293C	MOD_LATS_1	3	HRRSQSE	HRRSQSE	0	37	43
105	P24276	40	S	S	18.28375	463948	chr4	1049273	G	A	SSD1	synonymous_variant	c.120C>T	p.Ser40Ser	serine	Ser	serine	Ser	YDR293C	MOD_LATS_1	4	HRRSQSE	HRRSQSE	0	37	43
106	P24276	121	H	H	11.5929	463900	chr4	1049030	G	A	SSD1	synonymous_variant	c.363C>T	p.His121His	histidine	His	histidine	His	YDR293C	MOD_LATS_1	1	HSRNNSG	HSRNNSG	0	121	127
107	P24276	122	S	S	18.28370	463899	chr4	1049027	G	A	SSD1	synonymous_variant	c.366C>T	p.Ser122Ser	serine	Ser	serine	Ser	YDR293C	MOD_LATS_1	2	HSRNNSG	HSRNNSG	0	121	127
108	P24276	123	R	R	2.13033	463898	chr4	1049024	C	T	SSD1	synonymous_variant	c.369G>A	p.Arg123Arg	arginine	Arg	arginine	Arg	YDR293C	MOD_LATS_1	3	HSRNNSG	HSRNNSG	0	121	127
109	P24276	124	N	N	3.16190	463897	chr4	1049021	G	A	SSD1	synonymous_variant	c.372C>T	p.Asn124Asn	asparagine	Asn	asparagine	Asn	YDR293C	MOD_LATS_1	4	HSRNNSG	HSRNNSG	0	121	127
110	P24276	127	G	G	10.15802	463896	chr4	1049012	T	C	SSD1	synonymous_variant	c.381A>G	p.Gly127Gly	glycine	Gly	glycine	Gly	YDR293C	MOD_LATS_1	7	HSRNNSG	HSRNNSG	0	121	127
111	P24276	147	H	N	11.5928	463882	chr4	1048954	G	T	SSD1	missense_variant	c.439C>A	p.His147Asn	histidine	His	asparagine	Asn	YDR293C	MOD_LATS_1	1	HRKTSSQ	NRKTSSQ	1	147	153
112	P24276	151	S	T	18.28366	463881	chr4	1048941	C	G	SSD1	missense_variant	c.452G>C	p.Ser151Thr	serine	Ser	threonine	Thr	YDR293C	MOD_LATS_1	5	HRKTSSQ	HRKTTSQ	0	147	153
113	P24276	160	S	S	18.28365	463880	chr4	1048913	G	A	SSD1	synonymous_variant	c.480C>T	p.Ser160Ser	serine	Ser	serine	Ser	YDR293C	MOD_LATS_1	2	HSRRHSL	HSRRHSL	0	159	165
114	P24276	164	S	S	18.28364	463879	chr4	1048901	A	G	SSD1	synonymous_variant	c.492T>C	p.Ser164Ser	serine	Ser	serine	Ser	YDR293C	MOD_LATS_1	6	HSRRHSL	HSRRHSL	0	159	165
115	P24276	165	L	L	13.27903	463878	chr4	1048900	A	G	SSD1	synonymous_variant	c.493T>C	p.Leu165Leu	leucine	Leu	leucine	Leu	YDR293C	MOD_LATS_1	7	HSRRHSL	HSRRHSL	0	159	165
116	P24276	226	A	A	1.20476	463842	chr4	1048715	T	C	SSD1	synonymous_variant	c.678A>G	p.Ala226Ala	alanine	Ala	alanine	Ala	YDR293C	MOD_LATS_1	4	HRRATSN	HRRATSN	0	223	229
117	P24276	226	A	T	1.20477	463843	chr4	1048717	C	T	SSD1	missense_variant	c.676G>A	p.Ala226Thr	alanine	Ala	threonine	Thr	YDR293C	MOD_LATS_1	4	HRRATSN	HRRTTSN	0	223	229
118	P24276	227	T	A	19.20496	463841	chr4	1048714	T	C	SSD1	missense_variant	c.679A>G	p.Thr227Ala	threonine	Thr	alanine	Ala	YDR293C	MOD_LATS_1	5	HRRATSN	HRRAASN	0	223	229
119	P24276	257	R	G	2.13032	463834	chr4	1048624	G	C	SSD1	missense_variant	c.769C>G	p.Arg257Gly	arginine	Arg	glycine	Gly	YDR293C	MOD_LATS_1	2	HRRSKTR	HGRSKTR	0	256	262
120	P24276	257	R	R	2.13031	463833	chr4	1048622	G	A	SSD1	synonymous_variant	c.771C>T	p.Arg257Arg	arginine	Arg	arginine	Arg	YDR293C	MOD_LATS_1	2	HRRSKTR	HRRSKTR	0	256	262
121	P24276	258	R	C	2.13030	463832	chr4	1048621	G	A	SSD1	missense_variant	c.772C>T	p.Arg258Cys	arginine	Arg	cysteine	Cys	YDR293C	MOD_LATS_1	3	HRRSKTR	HRCSKTR	1	256	262
122	P24276	259	S	S	18.28360	463831	chr4	1048616	T	C	SSD1	synonymous_variant	c.777A>G	p.Ser259Ser	serine	Ser	serine	Ser	YDR293C	MOD_LATS_1	4	HRRSKTR	HRRSKTR	0	256	262
123	P24276	262	R	K	2.13029	463830	chr4	1048608	C	T	SSD1	missense_variant	c.785G>A	p.Arg262Lys	arginine	Arg	lysine	Lys	YDR293C	MOD_LATS_1	7	HRRSKTR	HRRSKTK	0	256	262
124	P24869	100	K	N	14.78516	2206435	chr16	771952	A	C	CLB2	missense_variant	c.300A>C	p.Lys100Asn	lysine	Lys	asparagine	Asn	YPR119W	DEG_APCC_KENBOX_2	2	DKENQ	DNENQ	1	99	103
125	P24869	102	N	N	3.76815	2206437	chr16	771958	C	T	CLB2	synonymous_variant	c.306C>T	p.Asn102Asn	asparagine	Asn	asparagine	Asn	YPR119W	DEG_APCC_KENBOX_2	4	DKENQ	DKENQ	0	99	103
126	P24869	102	N	S	3.76814	2206436	chr16	771957	A	G	CLB2	missense_variant	c.305A>G	p.Asn102Ser	asparagine	Asn	serine	Ser	YPR119W	DEG_APCC_KENBOX_2	4	DKENQ	DKESQ	1	99	103
127	P25336	5	P	P	17.7889	255525	chr3	279806	G	C	MSH3	synonymous_variant	c.15C>G	p.Pro5Pro	proline	Pro	proline	Pro	YCR092C	LIG_PCNA_PIPBox_1	2	QPTISRFFKK	QPTISRFFKK	0	4	13
128	P25336	7	I	R	12.8875	255524	chr3	279801	A	C	MSH3	missense_variant	c.20T>G	p.Ile7Arg	isoleucine	Ile	arginine	Arg	YCR092C	LIG_PCNA_PIPBox_1	4	QPTISRFFKK	QPTRSRFFKK	1	4	13
129	P26309	147	I	I	12.26099	768512	chr7	290249	T	C	CDC20	synonymous_variant	c.441T>C	p.Ile147Ile	isoleucine	Ile	isoleucine	Ile	YGL116W	LIG_APCC_Cbox_2	4	DRYIPIL	DRYIPIL	0	144	150
130	P26309	150	L	I	13.45383	768513	chr7	290256	C	A	CDC20	missense_variant	c.448C>A	p.Leu150Ile	leucine	Leu	isoleucine	Ile	YGL116W	LIG_APCC_Cbox_2	7	DRYIPIL	DRYIPII	0	144	150
131	P26309	150	L	Q	13.45384	768514	chr7	290257	T	A	CDC20	missense_variant	c.449T>A	p.Leu150Gln	leucine	Leu	glutamine	Gln	YGL116W	LIG_APCC_Cbox_2	7	DRYIPIL	DRYIPIQ	0	144	150
132	P26309	203	L	L	13.45389	768534	chr7	290415	C	T	CDC20	synonymous_variant	c.607C>T	p.Leu203Leu	leucine	Leu	leucine	Leu	YGL116W	LIG_MAD2	3	RILQYMPEP	RILQYMPEP	0	201	209
133	P26309	205	Y	Y	21.12040	768535	chr7	290423	C	T	CDC20	synonymous_variant	c.615C>T	p.Tyr205Tyr	tyrosine	Tyr	tyrosine	Tyr	YGL116W	LIG_MAD2	5	RILQYMPEP	RILQYMPEP	0	201	209
134	P26309	209	P	A	17.23251	768536	chr7	290433	C	G	CDC20	missense_variant	c.625C>G	p.Pro209Ala	proline	Pro	alanine	Ala	YGL116W	LIG_MAD2	9	RILQYMPEP	RILQYMPEA	1	201	209
135	P26309	608	L	L	13.45403	768685	chr7	291632	G	A	CDC20	synonymous_variant	c.1824G>A	p.Leu608Leu	leucine	Leu	leucine	Leu	YGL116W	DEG_APCC_TPR_1	1	LIR	LIR	0	608	610
136	P26309	610	R	R	2.21588	768686	chr7	291638	G	A	CDC20	synonymous_variant	c.1830G>A	p.Arg610Arg	arginine	Arg	arginine	Arg	YGL116W	DEG_APCC_TPR_1	3	LIR	LIR	0	608	610
137	P26793	341	G	G	10.43716	1295035	chr11	224853	A	G	RAD27	synonymous_variant	c.1023T>C	p.Gly341Gly	glycine	Gly	glycine	Gly	YKL113C	LIG_PCNA_PIPBox_1	2	QGRLDGFFQV	QGRLDGFFQV	0	340	349
138	P26793	342	R	R	2.36167	1295034	chr11	224850	C	T	RAD27	synonymous_variant	c.1026G>A	p.Arg342Arg	arginine	Arg	arginine	Arg	YKL113C	LIG_PCNA_PIPBox_1	3	QGRLDGFFQV	QGRLDGFFQV	0	340	349
139	P26793	347	F	F	16.27113	1295033	chr11	224835	G	A	RAD27	synonymous_variant	c.1041C>T	p.Phe347Phe	phenylalanine	Phe	phenylalanine	Phe	YKL113C	LIG_PCNA_PIPBox_1	8	QGRLDGFFQV	QGRLDGFFQV	0	340	349
140	P26793	348	Q	E	8.25202	1295032	chr11	224834	G	C	RAD27	missense_variant	c.1042C>G	p.Gln348Glu	glutamine	Gln	glutamic acid	Glu	YKL113C	LIG_PCNA_PIPBox_1	9	QGRLDGFFQV	QGRLDGFFEV	0	340	349
141	P26793	348	Q	Q	8.25201	1295031	chr11	224832	T	C	RAD27	synonymous_variant	c.1044A>G	p.Gln348Gln	glutamine	Gln	glutamine	Gln	YKL113C	LIG_PCNA_PIPBox_1	9	QGRLDGFFQV	QGRLDGFFQV	0	340	349
142	P27895	934	N	N	3.19405	558680	chr5	36736	G	A	CIN8	synonymous_variant	c.2802C>T	p.Asn934Asn	asparagine	Asn	asparagine	Asn	YEL061C	DEG_APCC_KENBOX_2	4	NKENA	NKENA	0	931	935
143	P27895	935	A	A	1.24683	558678	chr5	36733	A	G	CIN8	synonymous_variant	c.2805T>C	p.Ala935Ala	alanine	Ala	alanine	Ala	YEL061C	DEG_APCC_KENBOX_2	5	NKENA	NKENA	0	931	935
144	P27895	935	A	T	1.24684	558679	chr5	36735	C	T	CIN8	missense_variant	c.2803G>A	p.Ala935Thr	alanine	Ala	threonine	Thr	YEL061C	DEG_APCC_KENBOX_2	5	NKENA	NKENT	0	931	935
145	P28006	67	P	P	17.62548	1999668	chr15	670041	A	G	GAC1	synonymous_variant	c.201T>C	p.Pro67Pro	proline	Pro	proline	Pro	YOR178C	DOC_PP1_RVXF_1	1	PEKNVRFA	PEKNVRFA	0	67	74
146	P28006	72	R	C	2.56855	1999667	chr15	670028	G	A	GAC1	missense_variant	c.214C>T	p.Arg72Cys	arginine	Arg	cysteine	Cys	YOR178C	DOC_PP1_RVXF_1	6	PEKNVRFA	PEKNVCFA	0	67	74
147	P28006	73	F	F	16.42385	1999666	chr15	670023	A	G	GAC1	synonymous_variant	c.219T>C	p.Phe73Phe	phenylalanine	Phe	phenylalanine	Phe	YOR178C	DOC_PP1_RVXF_1	7	PEKNVRFA	PEKNVRFA	0	67	74
148	P28006	74	A	A	1.88457	1999665	chr15	670020	A	G	GAC1	synonymous_variant	c.222T>C	p.Ala74Ala	alanine	Ala	alanine	Ala	YOR178C	DOC_PP1_RVXF_1	8	PEKNVRFA	PEKNVRFA	0	67	74
149	P28519	11	A	T	1.73850	1673792	chr13	666930	C	T	RAD14	missense_variant	c.31G>A	p.Ala11Thr	alanine	Ala	threonine	Thr	YMR201C	LIG_RPA_C_Fungi	4	KLEANRKLAIERL	KLETNRKLAIERL	0	8	20
150	P28519	14	K	E	14.59149	1673791	chr13	666921	T	C	RAD14	missense_variant	c.40A>G	p.Lys14Glu	lysine	Lys	glutamic acid	Glu	YMR201C	LIG_RPA_C_Fungi	7	KLEANRKLAIERL	KLEANRELAIERL	0	8	20
151	P28519	15	L	V	13.100471	1673790	chr13	666918	A	C	RAD14	missense_variant	c.43T>G	p.Leu15Val	leucine	Leu	valine	Val	YMR201C	LIG_RPA_C_Fungi	8	KLEANRKLAIERL	KLEANRKVAIERL	0	8	20
152	P28519	19	R	R	2.47518	1673789	chr13	666904	C	T	RAD14	synonymous_variant	c.57G>A	p.Arg19Arg	arginine	Arg	arginine	Arg	YMR201C	LIG_RPA_C_Fungi	12	KLEANRKLAIERL	KLEANRKLAIERL	0	8	20
153	P29366	49	S	S	18.9981	164928	chr2	621018	T	C	BEM1	synonymous_variant	c.147T>C	p.Ser49Ser	serine	Ser	serine	Ser	YBR200W	MOD_CDK_1	2	SSSTPVK	SSSTPVK	0	48	54
154	P29366	50	S	Y	18.9982	164929	chr2	621020	C	A	BEM1	missense_variant	c.149C>A	p.Ser50Tyr	serine	Ser	tyrosine	Tyr	YBR200W	MOD_CDK_1	3	SSSTPVK	SSYTPVK	0	48	54
155	P29366	52	P	T	17.5000	164931	chr2	621025	C	A	BEM1	missense_variant	c.154C>A	p.Pro52Thr	proline	Pro	threonine	Thr	YBR200W	MOD_CDK_1	5	SSSTPVK	SSSTTVK	1	48	54
156	P32457	4	K	R	14.52884	1502913	chr12	764127	T	C	CDC3	missense_variant	c.11A>G	p.Lys4Arg	lysine	Lys	arginine	Arg	YLR314C	MOD_SUMO_for_1	2	LKEE	LREE	1	3	6
157	P32458	411	I	I	12.41788	1217917	chr10	575369	G	T	CDC11	synonymous_variant	c.1233C>A	p.Ile411Ile	isoleucine	Ile	isoleucine	Ile	YJR076C	MOD_SUMO_for_1	1	IKQE	IKQE	0	411	414
158	P32458	411	I	T	12.41789	1217918	chr10	575370	A	G	CDC11	missense_variant	c.1232T>C	p.Ile411Thr	isoleucine	Ile	threonine	Thr	YJR076C	MOD_SUMO_for_1	1	IKQE	TKQE	1	411	414
159	P32458	414	E	G	7.40924	1217915	chr10	575361	T	C	CDC11	missense_variant	c.1241A>G	p.Glu414Gly	glutamic acid	Glu	glycine	Gly	YJR076C	MOD_SUMO_for_1	4	IKQE	IKQG	1	411	414
160	P32458	414	E	Q	7.40925	1217916	chr10	575362	C	G	CDC11	missense_variant	c.1240G>C	p.Glu414Gln	glutamic acid	Glu	glutamine	Gln	YJR076C	MOD_SUMO_for_1	4	IKQE	IKQQ	1	411	414
161	P32803	190	I	M	12.25009	740178	chr7	122736	T	C	EMP24	missense_variant	c.570A>G	p.Ile190Met	isoleucine	Ile	methionine	Met	YGL200C	TRG_Golgi_diPhe_1	2	QIYYLRRFFEVTSLV	QMYYLRRFFEVTSLV	0	189	203
162	P32803	191	Y	F	21.11586	740177	chr7	122734	T	A	EMP24	missense_variant	c.572A>T	p.Tyr191Phe	tyrosine	Tyr	phenylalanine	Phe	YGL200C	TRG_Golgi_diPhe_1	3	QIYYLRRFFEVTSLV	QIFYLRRFFEVTSLV	0	189	203
163	P32803	192	Y	Y	21.11585	740176	chr7	122730	G	A	EMP24	synonymous_variant	c.576C>T	p.Tyr192Tyr	tyrosine	Tyr	tyrosine	Tyr	YGL200C	TRG_Golgi_diPhe_1	4	QIYYLRRFFEVTSLV	QIYYLRRFFEVTSLV	0	189	203
164	P32803	193	L	L	13.43434	740175	chr7	122727	C	T	EMP24	synonymous_variant	c.579G>A	p.Leu193Leu	leucine	Leu	leucine	Leu	YGL200C	TRG_Golgi_diPhe_1	5	QIYYLRRFFEVTSLV	QIYYLRRFFEVTSLV	0	189	203
165	P32803	194	R	R	2.20690	740174	chr7	122724	T	C	EMP24	synonymous_variant	c.582A>G	p.Arg194Arg	arginine	Arg	arginine	Arg	YGL200C	TRG_Golgi_diPhe_1	6	QIYYLRRFFEVTSLV	QIYYLRRFFEVTSLV	0	189	203
166	P32803	198	E	E	7.24726	740173	chr7	122712	C	T	EMP24	synonymous_variant	c.594G>A	p.Glu198Glu	glutamic acid	Glu	glutamic acid	Glu	YGL200C	TRG_Golgi_diPhe_1	10	QIYYLRRFFEVTSLV	QIYYLRRFFEVTSLV	0	189	203
167	P32803	199	V	V	22.29004	740172	chr7	122709	G	T	EMP24	synonymous_variant	c.597C>A	p.Val199Val	valine	Val	valine	Val	YGL200C	TRG_Golgi_diPhe_1	11	QIYYLRRFFEVTSLV	QIYYLRRFFEVTSLV	0	189	203
168	P32803	201	S	P	18.44428	740171	chr7	122705	A	G	EMP24	missense_variant	c.601T>C	p.Ser201Pro	serine	Ser	proline	Pro	YGL200C	TRG_Golgi_diPhe_1	13	QIYYLRRFFEVTSLV	QIYYLRRFFEVTPLV	0	189	203
169	P32803	202	L	I	13.43433	740170	chr7	122702	G	T	EMP24	missense_variant	c.604C>A	p.Leu202Ile	leucine	Leu	isoleucine	Ile	YGL200C	TRG_Golgi_diPhe_1	14	QIYYLRRFFEVTSLV	QIYYLRRFFEVTSIV	0	189	203
170	P32944	120	T	I	19.49247	1128105	chr10	78904	G	A	SWE1	missense_variant	c.359C>T	p.Thr120Ile	threonine	Thr	isoleucine	Ile	YJL187C	DOC_CKS1_1	2	VTTPIT	VITPIT	0	119	124
171	P32944	195	E	E	7.37548	1128071	chr10	78678	T	C	SWE1	synonymous_variant	c.585A>G	p.Glu195Glu	glutamic acid	Glu	glutamic acid	Glu	YJL187C	DOC_CKS1_1	2	PETPVK	PETPVK	0	194	199
172	P32944	196	T	T	19.49243	1128070	chr10	78675	T	C	SWE1	synonymous_variant	c.588A>G	p.Thr196Thr	threonine	Thr	threonine	Thr	YJL187C	DOC_CKS1_1	3	PETPVK	PETPVK	0	194	199
173	P32944	374	P	S	17.34184	1127972	chr10	78143	G	A	SWE1	missense_variant	c.1120C>T	p.Pro374Ser	proline	Pro	serine	Ser	YJL187C	DOC_CKS1_1	4	ISTPTR	ISTSTR	1	371	376
174	P34217	303	P	P	17.2075	69827	chr2	123851	A	G	PIN4	synonymous_variant	c.909T>C	p.Pro303Pro	proline	Pro	proline	Pro	YBL051C	LIG_FHA_1	1	PDTLEIY	PDTLEIY	0	303	309
175	P34244	778	E	G	7.43579	1300013	chr11	251252	A	G	HSL1	missense_variant	c.2333A>G	p.Glu778Gly	glutamic acid	Glu	glycine	Gly	YKL101W	DEG_APCC_KENBOX_2	5	NKENE	NKENG	0	774	778
176	P34758	244	D	E	4.72217	2044685	chr15	938618	G	T	SCD5	missense_variant	c.732C>A	p.Asp244Glu	aspartic acid	Asp	glutamic acid	Glu	YOR329C	DOC_PP1_RVXF_1	7	DQKVDFD	DQKVDFE	0	238	244
177	P34758	275	R	R	2.58239	2044676	chr15	938525	C	T	SCD5	synonymous_variant	c.825G>A	p.Arg275Arg	arginine	Arg	arginine	Arg	YOR329C	DOC_PP1_RVXF_1	5	SKKVRFS	SKKVRFS	0	271	277
178	P35056	122	Q	Q	8.8806	447010	chr4	950928	G	A	PEX5	synonymous_variant	c.366G>A	p.Gln122Gln	glutamine	Gln	glutamine	Gln	YDR244W	LIG_Pex14_1	3	WSQEF	WSQEF	0	120	124
179	P35056	124	F	F	16.9235	447011	chr4	950934	T	C	PEX5	synonymous_variant	c.372T>C	p.Phe124Phe	phenylalanine	Phe	phenylalanine	Phe	YDR244W	LIG_Pex14_1	5	WSQEF	WSQEF	0	120	124
180	P35056	205	T	R	19.19804	447065	chr4	951176	C	G	PEX5	missense_variant	c.614C>G	p.Thr205Arg	threonine	Thr	arginine	Arg	YDR244W	LIG_Pex14_1	2	WTDQF	WRDQF	0	204	208
181	P35056	205	T	T	19.19805	447066	chr4	951177	A	C	PEX5	synonymous_variant	c.615A>C	p.Thr205Thr	threonine	Thr	threonine	Thr	YDR244W	LIG_Pex14_1	2	WTDQF	WTDQF	0	204	208
182	P35056	206	D	E	4.15734	447068	chr4	951180	T	G	PEX5	missense_variant	c.618T>G	p.Asp206Glu	aspartic acid	Asp	glutamic acid	Glu	YDR244W	LIG_Pex14_1	3	WTDQF	WTEQF	0	204	208
183	P35056	206	D	N	4.15733	447067	chr4	951178	G	A	PEX5	missense_variant	c.616G>A	p.Asp206Asn	aspartic acid	Asp	asparagine	Asn	YDR244W	LIG_Pex14_1	3	WTDQF	WTNQF	0	204	208
184	P35056	207	Q	Q	8.8813	447069	chr4	951183	G	A	PEX5	synonymous_variant	c.621G>A	p.Gln207Gln	glutamine	Gln	glutamine	Gln	YDR244W	LIG_Pex14_1	4	WTDQF	WTDQF	0	204	208
185	P35056	257	F	F	16.9237	447091	chr4	951333	C	T	PEX5	synonymous_variant	c.771C>T	p.Phe257Phe	phenylalanine	Phe	phenylalanine	Phe	YDR244W	LIG_Pex14_2	1	FQEVW	FQEVW	0	257	261
186	P35056	259	E	E	7.15041	447092	chr4	951339	A	G	PEX5	synonymous_variant	c.777A>G	p.Glu259Glu	glutamic acid	Glu	glutamic acid	Glu	YDR244W	LIG_Pex14_2	3	FQEVW	FQEVW	0	257	261
187	P35056	261	W	R	20.962	447093	chr4	951343	T	C	PEX5	missense_variant	c.781T>C	p.Trp261Arg	tryptophan	Trp	arginine	Arg	YDR244W	LIG_Pex14_2	5	FQEVW	FQEVR	1	257	261
188	P35210	651	S	S	18.81192	1328719	chr11	400128	A	G	SPT23	synonymous_variant	c.1953T>C	p.Ser651Ser	serine	Ser	serine	Ser	YKL020C	DOC_WW_Pin1_4	1	SDSSPS	SDSSPS	0	651	656
189	P35210	653	S	L	18.81191	1328718	chr11	400123	G	A	SPT23	missense_variant	c.1958C>T	p.Ser653Leu	serine	Ser	leucine	Leu	YKL020C	DOC_WW_Pin1_4	3	SDSSPS	SDLSPS	0	651	656
190	P35845	714	A	T	1.1731	40360	chr1	194758	G	A	SWH1	missense_variant	c.2140G>A	p.Ala714Thr	alanine	Ala	threonine	Thr	YAR042W	TRG_ER_FFAT_1	4	DSDADEFFDAEE	DSDTDEFFDAEE	0	711	722
191	P35845	720	A	A	1.1732	40361	chr1	194778	A	G	SWH1	synonymous_variant	c.2160A>G	p.Ala720Ala	alanine	Ala	alanine	Ala	YAR042W	TRG_ER_FFAT_1	10	DSDADEFFDAEE	DSDADEFFDAEE	0	711	722
192	P35845	721	E	E	7.1247	40362	chr1	194781	A	G	SWH1	synonymous_variant	c.2163A>G	p.Glu721Glu	glutamic acid	Glu	glutamic acid	Glu	YAR042W	TRG_ER_FFAT_1	11	DSDADEFFDAEE	DSDADEFFDAEE	0	711	722
193	P36054	103	V	I	22.51062	1282138	chr11	154145	C	T	RCN1	missense_variant	c.307G>A	p.Val103Ile	valine	Val	isoleucine	Ile	YKL159C	DOC_PP2B_LxvP_1	3	LKVP	LKIP	0	101	104
194	P36054	103	V	V	22.51061	1282137	chr11	154143	T	C	RCN1	synonymous_variant	c.309A>G	p.Val103Val	valine	Val	valine	Val	YKL159C	DOC_PP2B_LxvP_1	3	LKVP	LKVP	0	101	104
195	P37370	33	A	A	1.66589	1509621	chr12	805008	G	A	VRP1	synonymous_variant	c.99C>T	p.Ala33Ala	alanine	Ala	alanine	Ala	YLR337C	LIG_Actin_WH2_1	3	RDALLGDIRKGMKLKKA	RDALLGDIRKGMKLKKA	0	31	47
196	P37370	40	K	K	14.53142	1509619	chr12	804987	C	T	VRP1	synonymous_variant	c.120G>A	p.Lys40Lys	lysine	Lys	lysine	Lys	YLR337C	LIG_Actin_WH2_1	10	RDALLGDIRKGMKLKKA	RDALLGDIRKGMKLKKA	0	31	47
197	P37370	40	K	R	14.53143	1509620	chr12	804988	T	C	VRP1	missense_variant	c.119A>G	p.Lys40Arg	lysine	Lys	arginine	Arg	YLR337C	LIG_Actin_WH2_1	10	RDALLGDIRKGMKLKKA	RDALLGDIRRGMKLKKA	0	31	47
198	P37370	43	K	K	14.53141	1509618	chr12	804978	T	C	VRP1	synonymous_variant	c.129A>G	p.Lys43Lys	lysine	Lys	lysine	Lys	YLR337C	LIG_Actin_WH2_1	13	RDALLGDIRKGMKLKKA	RDALLGDIRKGMKLKKA	0	31	47
199	P38590	29	R	K	2.51956	1818516	chr14	530027	G	A	MSG5	missense_variant	c.86G>A	p.Arg29Lys	arginine	Arg	lysine	Lys	YNL053W	DOC_MAPK_1	1	RNTKNLSLDI	KNTKNLSLDI	0	29	38
200	P38590	30	N	D	3.63484	1818517	chr14	530029	A	G	MSG5	missense_variant	c.88A>G	p.Asn30Asp	asparagine	Asn	aspartic acid	Asp	YNL053W	DOC_MAPK_1	2	RNTKNLSLDI	RDTKNLSLDI	0	29	38
201	P38590	35	S	S	18.112925	1818519	chr14	530046	T	A	MSG5	synonymous_variant	c.105T>A	p.Ser35Ser	serine	Ser	serine	Ser	YNL053W	DOC_MAPK_1	7	RNTKNLSLDI	RNTKNLSLDI	0	29	38
202	P38590	36	L	S	13.109615	1818520	chr14	530048	T	C	MSG5	missense_variant	c.107T>C	p.Leu36Ser	leucine	Leu	serine	Ser	YNL053W	DOC_MAPK_1	8	RNTKNLSLDI	RNTKNLSSDI	1	29	38
203	P38590	37	D	H	4.64714	1818521	chr14	530050	G	C	MSG5	missense_variant	c.109G>C	p.Asp37His	aspartic acid	Asp	histidine	His	YNL053W	DOC_MAPK_1	9	RNTKNLSLDI	RNTKNLSLHI	0	29	38
204	P38630	3	N	D	3.69903	2013710	chr15	749307	A	G	RFC1	missense_variant	c.7A>G	p.Asn3Asp	asparagine	Asn	aspartic acid	Asp	YOR217W	LIG_PCNA_PIPBox_1	3	MVNISDFFGK	MVDISDFFGK	0	1	10
205	P38630	6	D	E	4.71024	2013711	chr15	749318	T	G	RFC1	missense_variant	c.18T>G	p.Asp6Glu	aspartic acid	Asp	glutamic acid	Glu	YOR217W	LIG_PCNA_PIPBox_1	6	MVNISDFFGK	MVNISEFFGK	0	1	10
206	P38634	4	S	S	18.87677	1432031	chr12	286831	C	T	SIC1	synonymous_variant	c.12C>T	p.Ser4Ser	serine	Ser	serine	Ser	YLR079W	DOC_CKS1_1	2	PSTPPR	PSTPPR	0	3	8
207	P38634	5	T	T	19.63122	1432032	chr12	286834	C	T	SIC1	synonymous_variant	c.15C>T	p.Thr5Thr	threonine	Thr	threonine	Thr	YLR079W	DOC_CKS1_1	3	PSTPPR	PSTPPR	0	3	8
208	P38634	7	P	P	17.43876	1432033	chr12	286840	A	G	SIC1	synonymous_variant	c.21A>G	p.Pro7Pro	proline	Pro	proline	Pro	YLR079W	DOC_CKS1_1	5	PSTPPR	PSTPPR	0	3	8
209	P38634	32	K	K	14.50185	1432060	chr12	286915	G	A	SIC1	synonymous_variant	c.96G>A	p.Lys32Lys	lysine	Lys	lysine	Lys	YLR079W	DOC_CKS1_1	2	QKTPQK	QKTPQK	0	31	36
210	P38634	32	K	Q	14.50183	1432058	chr12	286913	A	C	SIC1	missense_variant	c.94A>C	p.Lys32Gln	lysine	Lys	glutamine	Gln	YLR079W	DOC_CKS1_1	2	QKTPQK	QQTPQK	0	31	36
211	P38634	32	K	R	14.50184	1432059	chr12	286914	A	G	SIC1	missense_variant	c.95A>G	p.Lys32Arg	lysine	Lys	arginine	Arg	YLR079W	DOC_CKS1_1	2	QKTPQK	QRTPQK	0	31	36
212	P38634	34	P	P	17.43877	1432061	chr12	286921	C	T	SIC1	synonymous_variant	c.102C>T	p.Pro34Pro	proline	Pro	proline	Pro	YLR079W	DOC_CKS1_1	4	QKTPQK	QKTPQK	0	31	36
213	P38634	36	K	K	14.50186	1432062	chr12	286927	G	A	SIC1	synonymous_variant	c.108G>A	p.Lys36Lys	lysine	Lys	lysine	Lys	YLR079W	DOC_CKS1_1	6	QKTPQK	QKTPQK	0	31	36
214	P38634	44	V	V	22.57158	1432069	chr12	286951	C	T	SIC1	synonymous_variant	c.132C>T	p.Val44Val	valine	Val	valine	Val	YLR079W	DOC_CKS1_1	2	PVTPST	PVTPST	0	43	48
215	P38634	45	T	T	19.63126	1432070	chr12	286954	T	C	SIC1	synonymous_variant	c.135T>C	p.Thr45Thr	threonine	Thr	threonine	Thr	YLR079W	DOC_CKS1_1	3	PVTPST	PVTPST	0	43	48
216	P38634	46	P	P	17.43879	1432071	chr12	286957	C	T	SIC1	synonymous_variant	c.138C>T	p.Pro46Pro	proline	Pro	proline	Pro	YLR079W	DOC_CKS1_1	4	PVTPST	PVTPST	0	43	48
217	P38634	47	S	S	18.87681	1432072	chr12	286960	A	G	SIC1	synonymous_variant	c.141A>G	p.Ser47Ser	serine	Ser	serine	Ser	YLR079W	DOC_CKS1_1	5	PVTPST	PVTPST	0	43	48
218	P38713	511	E	E	7.32398	968357	chr8	244114	G	A	OSH3	synonymous_variant	c.1533G>A	p.Glu511Glu	glutamic acid	Glu	glutamic acid	Glu	YHR073W	TRG_ER_FFAT_1	1	ENDEFFDAEE	ENDEFFDAEE	0	511	520
219	P38713	519	E	E	7.32400	968359	chr8	244138	A	G	OSH3	synonymous_variant	c.1557A>G	p.Glu519Glu	glutamic acid	Glu	glutamic acid	Glu	YHR073W	TRG_ER_FFAT_1	9	ENDEFFDAEE	ENDEFFDAEE	0	511	520
220	P38713	519	E	K	7.32399	968358	chr8	244136	G	A	OSH3	missense_variant	c.1555G>A	p.Glu519Lys	glutamic acid	Glu	lysine	Lys	YHR073W	TRG_ER_FFAT_1	9	ENDEFFDAEE	ENDEFFDAKE	0	511	520
221	P38713	520	E	E	7.32401	968360	chr8	244141	G	A	OSH3	synonymous_variant	c.1560G>A	p.Glu520Glu	glutamic acid	Glu	glutamic acid	Glu	YHR073W	TRG_ER_FFAT_1	10	ENDEFFDAEE	ENDEFFDAEE	0	511	520
222	P38766	37	T	T	19.41074	955631	chr8	172860	C	T	RRM3	synonymous_variant	c.111G>A	p.Thr37Thr	threonine	Thr	threonine	Thr	YHR031C	LIG_PCNA_PIPBox_1	3	QQTLSSFFMG	QQTLSSFFMG	0	35	44
223	P38766	38	L	L	13.56491	955630	chr8	172859	A	G	RRM3	synonymous_variant	c.112T>C	p.Leu38Leu	leucine	Leu	leucine	Leu	YHR031C	LIG_PCNA_PIPBox_1	4	QQTLSSFFMG	QQTLSSFFMG	0	35	44
224	P38766	39	S	P	18.57672	955629	chr8	172856	A	G	RRM3	missense_variant	c.115T>C	p.Ser39Pro	serine	Ser	proline	Pro	YHR031C	LIG_PCNA_PIPBox_1	5	QQTLSSFFMG	QQTLPSFFMG	1	35	44
225	P38766	40	S	S	18.57671	955628	chr8	172851	C	A	RRM3	synonymous_variant	c.120G>T	p.Ser40Ser	serine	Ser	serine	Ser	YHR031C	LIG_PCNA_PIPBox_1	6	QQTLSSFFMG	QQTLSSFFMG	0	35	44
226	P38766	43	M	V	15.7647	955627	chr8	172844	T	C	RRM3	missense_variant	c.127A>G	p.Met43Val	methionine	Met	valine	Val	YHR031C	LIG_PCNA_PIPBox_1	9	QQTLSSFFMG	QQTLSSFFVG	0	35	44
227	P38766	44	G	G	10.31887	955626	chr8	172839	A	T	RRM3	synonymous_variant	c.132T>A	p.Gly44Gly	glycine	Gly	glycine	Gly	YHR031C	LIG_PCNA_PIPBox_1	10	QQTLSSFFMG	QQTLSSFFMG	0	35	44
228	P38819	199	L	L	13.58332	984065	chr8	332878	A	G	ERP5	synonymous_variant	c.597A>G	p.Leu199Leu	leucine	Leu	leucine	Leu	YHR110W	TRG_Golgi_diPhe_1	2	QLRYLKNFFVKQKVV	QLRYLKNFFVKQKVV	0	198	212
229	P38819	204	N	N	3.33540	984066	chr8	332893	T	C	ERP5	synonymous_variant	c.612T>C	p.Asn204Asn	asparagine	Asn	asparagine	Asn	YHR110W	TRG_Golgi_diPhe_1	7	QLRYLKNFFVKQKVV	QLRYLKNFFVKQKVV	0	198	212
230	P38819	205	F	F	16.20521	984067	chr8	332896	C	T	ERP5	synonymous_variant	c.615C>T	p.Phe205Phe	phenylalanine	Phe	phenylalanine	Phe	YHR110W	TRG_Golgi_diPhe_1	8	QLRYLKNFFVKQKVV	QLRYLKNFFVKQKVV	0	198	212
231	P38819	207	V	A	22.38818	984068	chr8	332901	T	C	ERP5	missense_variant	c.620T>C	p.Val207Ala	valine	Val	alanine	Ala	YHR110W	TRG_Golgi_diPhe_1	10	QLRYLKNFFVKQKVV	QLRYLKNFFAKQKVV	0	198	212
232	P38819	212	V	V	22.38819	984071	chr8	332917	A	G	ERP5	synonymous_variant	c.636A>G	p.Val212Val	valine	Val	valine	Val	YHR110W	TRG_Golgi_diPhe_1	15	QLRYLKNFFVKQKVV	QLRYLKNFFVKQKVV	0	198	212
233	P38826	180	L	L	13.58465	986036	chr8	345089	T	C	ORC6	synonymous_variant	c.540A>G	p.Leu180Leu	leucine	Leu	leucine	Leu	YHR118C	DOC_CYCLIN_1	3	RKLAF	RKLAF	0	178	182
234	P38826	181	A	T	1.43273	986035	chr8	345088	C	T	ORC6	missense_variant	c.541G>A	p.Ala181Thr	alanine	Ala	threonine	Thr	YHR118C	DOC_CYCLIN_1	4	RKLAF	RKLTF	0	178	182
235	P38827	834	S	S	18.59725	986623	chr8	348544	T	C	SET1	synonymous_variant	c.2502T>C	p.Ser834Ser	serine	Ser	serine	Ser	YHR119W	LIG_WD40_WDR5_WIN_3	1	SFKAEGFRKI	SFKAEGFRKI	0	834	843
236	P38827	835	F	L	16.20590	986624	chr8	348547	T	G	SET1	missense_variant	c.2505T>G	p.Phe835Leu	phenylalanine	Phe	leucine	Leu	YHR119W	LIG_WD40_WDR5_WIN_3	2	SFKAEGFRKI	SLKAEGFRKI	1	834	843
237	P38827	837	A	A	1.43303	986625	chr8	348553	T	A	SET1	synonymous_variant	c.2511T>A	p.Ala837Ala	alanine	Ala	alanine	Ala	YHR119W	LIG_WD40_WDR5_WIN_3	4	SFKAEGFRKI	SFKAEGFRKI	0	834	843
238	P38827	838	E	E	7.33049	986626	chr8	348556	A	G	SET1	synonymous_variant	c.2514A>G	p.Glu838Glu	glutamic acid	Glu	glutamic acid	Glu	YHR119W	LIG_WD40_WDR5_WIN_3	5	SFKAEGFRKI	SFKAEGFRKI	0	834	843
239	P38827	839	G	E	10.33170	986628	chr8	348558	G	A	SET1	missense_variant	c.2516G>A	p.Gly839Glu	glycine	Gly	glutamic acid	Glu	YHR119W	LIG_WD40_WDR5_WIN_3	6	SFKAEGFRKI	SFKAEEFRKI	1	834	843
240	P38827	839	G	W	10.33169	986627	chr8	348557	G	T	SET1	missense_variant	c.2515G>T	p.Gly839Trp	glycine	Gly	tryptophan	Trp	YHR119W	LIG_WD40_WDR5_WIN_3	6	SFKAEGFRKI	SFKAEWFRKI	1	834	843
241	P38827	842	K	K	14.34503	986629	chr8	348568	A	G	SET1	synonymous_variant	c.2526A>G	p.Lys842Lys	lysine	Lys	lysine	Lys	YHR119W	LIG_WD40_WDR5_WIN_3	9	SFKAEGFRKI	SFKAEGFRKI	0	834	843
242	P38827	843	I	S	12.33693	986631	chr8	348570	T	G	SET1	missense_variant	c.2528T>G	p.Ile843Ser	isoleucine	Ile	serine	Ser	YHR119W	LIG_WD40_WDR5_WIN_3	10	SFKAEGFRKI	SFKAEGFRKS	1	834	843
243	P38827	843	I	V	12.33692	986630	chr8	348569	A	G	SET1	missense_variant	c.2527A>G	p.Ile843Val	isoleucine	Ile	valine	Val	YHR119W	LIG_WD40_WDR5_WIN_3	10	SFKAEGFRKI	SFKAEGFRKV	0	834	843
244	P38856	337	N	N	3.34071	1000090	chr8	421276	G	A	YAP1801	synonymous_variant	c.1011C>T	p.Asn337Asn	asparagine	Asn	asparagine	Asn	YHR161C	LIG_EH_1	2	YNPFG	YNPFG	0	336	340
245	P38856	362	N	I	3.34068	1000073	chr8	421202	T	A	YAP1801	missense_variant	c.1085A>T	p.Asn362Ile	asparagine	Asn	isoleucine	Ile	YHR161C	LIG_EH_1	1	NNPFV	INPFV	0	362	366
246	P38856	363	N	N	3.34067	1000072	chr8	421198	G	A	YAP1801	synonymous_variant	c.1089C>T	p.Asn363Asn	asparagine	Asn	asparagine	Asn	YHR161C	LIG_EH_1	2	NNPFV	NNPFV	0	362	366
247	P38856	366	V	L	22.39436	1000071	chr8	421191	C	A	YAP1801	missense_variant	c.1096G>T	p.Val366Leu	valine	Val	leucine	Leu	YHR161C	LIG_EH_1	5	NNPFV	NNPFL	0	362	366
248	P38856	460	A	T	1.43805	1000011	chr8	420909	C	T	YAP1801	missense_variant	c.1378G>A	p.Ala460Thr	alanine	Ala	threonine	Thr	YHR161C	LIG_EH_1	5	NNPFA	NNPFT	0	456	460
249	P38856	481	P	P	17.30148	1000001	chr8	420844	T	A	YAP1801	synonymous_variant	c.1443A>T	p.Pro481Pro	proline	Pro	proline	Pro	YHR161C	LIG_EH_1	3	NNPFS	NNPFS	0	479	483
250	P38856	481	P	S	17.30149	1000002	chr8	420846	G	A	YAP1801	missense_variant	c.1441C>T	p.Pro481Ser	proline	Pro	serine	Ser	YHR161C	LIG_EH_1	3	NNPFS	NNSFS	1	479	483
251	P38856	502	S	S	18.60600	999990	chr8	420781	A	G	YAP1801	synonymous_variant	c.1506T>C	p.Ser502Ser	serine	Ser	serine	Ser	YHR161C	LIG_EH_1	1	SNPFQ	SNPFQ	0	502	506
252	P38856	503	N	N	3.34055	999989	chr8	420778	G	A	YAP1801	synonymous_variant	c.1509C>T	p.Asn503Asn	asparagine	Asn	asparagine	Asn	YHR161C	LIG_EH_1	2	SNPFQ	SNPFQ	0	502	506
253	P39001	524	A	A	1.19186	432839	chr4	865951	T	C	UME6	synonymous_variant	c.1572A>G	p.Ala524Ala	alanine	Ala	alanine	Ala	YDR207C	LIG_Sin3_3	2	AAAVLSNM	AAAVLSNM	0	523	530
254	P39001	526	V	M	22.17288	432838	chr4	865947	C	T	UME6	missense_variant	c.1576G>A	p.Val526Met	valine	Val	methionine	Met	YDR207C	LIG_Sin3_3	4	AAAVLSNM	AAAMLSNM	1	523	530
255	P39001	529	N	D	3.15045	432836	chr4	865938	T	C	UME6	missense_variant	c.1585A>G	p.Asn529Asp	asparagine	Asn	aspartic acid	Asp	YDR207C	LIG_Sin3_3	7	AAAVLSNM	AAAVLSDM	0	523	530
256	P39706	390	A	A	1.1472	33218	chr1	156174	T	G	SWD1	synonymous_variant	c.1170T>G	p.Ala390Ala	alanine	Ala	alanine	Ala	YAR003W	LIG_WD40_WDR5_VDV_2	3	EIAIDL	EIAIDL	0	388	393
257	P39935	453	G	D	10.29052	870710	chr7	825416	G	A	TIF4631	missense_variant	c.1358G>A	p.Gly453Asp	glycine	Gly	aspartic acid	Asp	YGR162W	LIG_eIF4E_1	2	YGPTFLL	YDPTFLL	0	452	458
258	P39935	453	G	G	10.29053	870711	chr7	825417	C	G	TIF4631	synonymous_variant	c.1359C>G	p.Gly453Gly	glycine	Gly	glycine	Gly	YGR162W	LIG_eIF4E_1	2	YGPTFLL	YGPTFLL	0	452	458
259	P39936	423	Y	Y	21.12364	790427	chr7	408336	A	G	TIF4632	synonymous_variant	c.1269T>C	p.Tyr423Tyr	tyrosine	Tyr	tyrosine	Tyr	YGL049C	LIG_eIF4E_1	1	YGPTFLL	YGPTFLL	0	423	429
260	P39936	425	P	P	17.23894	790425	chr7	408330	A	G	TIF4632	synonymous_variant	c.1275T>C	p.Pro425Pro	proline	Pro	proline	Pro	YGL049C	LIG_eIF4E_1	3	YGPTFLL	YGPTFLL	0	423	429
261	P39936	429	L	L	13.46677	790423	chr7	408318	C	T	TIF4632	synonymous_variant	c.1287G>A	p.Leu429Leu	leucine	Leu	leucine	Leu	YGL049C	LIG_eIF4E_1	7	YGPTFLL	YGPTFLL	0	423	429
262	P39955	233	P	Q	17.18441	598145	chr5	245806	G	T	SAP1	missense_variant	c.698C>A	p.Pro233Gln	proline	Pro	glutamine	Gln	YER047C	LIG_SUMO_SIM_par_1	3	SEPILID	SEQILID	1	231	237
263	P39955	237	D	G	4.21006	598144	chr5	245794	T	C	SAP1	missense_variant	c.710A>G	p.Asp237Gly	aspartic acid	Asp	glycine	Gly	YER047C	LIG_SUMO_SIM_par_1	7	SEPILID	SEPILIG	1	231	237
264	P40020	759	V	I	22.23623	592627	chr5	217337	G	A	FIR1	missense_variant	c.2275G>A	p.Val759Ile	valine	Val	isoleucine	Ile	YER032W	LIG_SUMO_SIM_anti_2	2	EVILLDEDED	EIILLDEDED	0	758	767
265	P40020	759	V	I	22.23623	592627	chr5	217337	G	A	FIR1	missense_variant	c.2275G>A	p.Val759Ile	valine	Val	isoleucine	Ile	YER032W	LIG_SUMO_SIM_par_1	2	EVILLDEDED	EIILLDEDED	0	758	767
266	P40020	764	E	Q	7.20076	592628	chr5	217352	G	C	FIR1	missense_variant	c.2290G>C	p.Glu764Gln	glutamic acid	Glu	glutamine	Gln	YER032W	LIG_SUMO_SIM_anti_2	7	EVILLDEDED	EVILLDQDED	0	758	767
267	P40020	764	E	Q	7.20076	592628	chr5	217352	G	C	FIR1	missense_variant	c.2290G>C	p.Glu764Gln	glutamic acid	Glu	glutamine	Gln	YER032W	LIG_SUMO_SIM_par_1	7	EVILLDEDED	EVILLDQDED	0	758	767
268	P40020	767	D	D	4.20757	592631	chr5	217363	T	C	FIR1	synonymous_variant	c.2301T>C	p.Asp767Asp	aspartic acid	Asp	aspartic acid	Asp	YER032W	LIG_SUMO_SIM_anti_2	10	EVILLDEDED	EVILLDEDED	0	758	767
269	P40020	767	D	D	4.20757	592631	chr5	217363	T	C	FIR1	synonymous_variant	c.2301T>C	p.Asp767Asp	aspartic acid	Asp	aspartic acid	Asp	YER032W	LIG_SUMO_SIM_par_1	10	EVILLDEDED	EVILLDEDED	0	758	767
270	P40020	767	D	N	4.20756	592630	chr5	217361	G	A	FIR1	missense_variant	c.2299G>A	p.Asp767Asn	aspartic acid	Asp	asparagine	Asn	YER032W	LIG_SUMO_SIM_anti_2	10	EVILLDEDED	EVILLDEDEN	0	758	767
271	P40020	767	D	N	4.20756	592630	chr5	217361	G	A	FIR1	missense_variant	c.2299G>A	p.Asp767Asn	aspartic acid	Asp	asparagine	Asn	YER032W	LIG_SUMO_SIM_par_1	10	EVILLDEDED	EVILLDEDEN	0	758	767
272	P40344	271	E	E	7.62871	1837433	chr14	639302	C	T	ATG3	synonymous_variant	c.813G>A	p.Glu271Glu	glutamic acid	Glu	glutamic acid	Glu	YNR007C	LIG_LIR_Gen_1	3	DWEDL	DWEDL	0	269	273
273	P40458	88	A	A	1.45455	1039490	chr9	75510	G	A	ATG32	synonymous_variant	c.264C>T	p.Ala88Ala	alanine	Ala	alanine	Ala	YIL146C	LIG_LIR_Gen_1	4	SWQAI	SWQAI	0	85	89
274	P40460	200	E	E	7.34820	1040336	chr9	78673	G	A	YIL144W	synonymous_variant	c.600G>A	p.Glu200Glu	glutamic acid	Glu	glutamic acid	Glu	YIL144W	MOD_NEK2_1	3	FLESIN	FLESIN	0	198	203
275	P40460	201	S	S	18.62912	1040337	chr9	78676	A	G	YIL144W	synonymous_variant	c.603A>G	p.Ser201Ser	serine	Ser	serine	Ser	YIL144W	MOD_NEK2_1	4	FLESIN	FLESIN	0	198	203
276	P40485	672	V	V	22.41725	1057201	chr9	167626	A	G	SLM1	synonymous_variant	c.2016T>C	p.Val672Val	valine	Val	valine	Val	YIL105C	DOC_PP2B_PxIxI_1	1	VPNIYIQ	VPNIYIQ	0	672	678
277	P40485	674	N	N	3.36067	1057200	chr9	167620	A	G	SLM1	synonymous_variant	c.2022T>C	p.Asn674Asn	asparagine	Asn	asparagine	Asn	YIL105C	DOC_PP2B_PxIxI_1	3	VPNIYIQ	VPNIYIQ	0	672	678
278	P40485	678	Q	K	8.20605	1057199	chr9	167610	G	T	SLM1	missense_variant	c.2032C>A	p.Gln678Lys	glutamine	Gln	lysine	Lys	YIL105C	DOC_PP2B_PxIxI_1	7	VPNIYIQ	VPNIYIK	0	672	678
279	P40559	931	P	P	17.33078	1092750	chr9	350639	G	C	INP51	synonymous_variant	c.2793C>G	p.Pro931Pro	proline	Pro	proline	Pro	YIL002C	LIG_EH_1	1	PNPFV	PNPFV	0	931	935
280	P40957	583	L	L	13.46022	779642	chr7	348867	G	A	MAD1	synonymous_variant	c.1749G>A	p.Leu583Leu	leucine	Leu	leucine	Leu	YGL086W	LIG_MAD2	3	RILQLRDGP	RILQLRDGP	0	581	589
281	P40957	587	D	D	4.27085	779643	chr7	348879	C	T	MAD1	synonymous_variant	c.1761C>T	p.Asp587Asp	aspartic acid	Asp	aspartic acid	Asp	YGL086W	LIG_MAD2	7	RILQLRDGP	RILQLRDGP	0	581	589
282	P40957	589	P	S	17.23512	779644	chr7	348883	C	T	MAD1	missense_variant	c.1765C>T	p.Pro589Ser	proline	Pro	serine	Ser	YGL086W	LIG_MAD2	9	RILQLRDGP	RILQLRDGS	1	581	589
283	P41695	334	F	L	16.18172	878724	chr7	874108	G	C	BUB1	missense_variant	c.1002C>G	p.Phe334Leu	phenylalanine	Phe	leucine	Leu	YGR188C	LIG_GLEBS_BUB3_1	2	EFNTEEILA	ELNTEEILA	0	333	341
284	P41695	336	T	T	19.37858	878723	chr7	874102	G	A	BUB1	synonymous_variant	c.1008C>T	p.Thr336Thr	threonine	Thr	threonine	Thr	YGR188C	LIG_GLEBS_BUB3_1	4	EFNTEEILA	EFNTEEILA	0	333	341
285	P41695	338	E	G	7.29411	878722	chr7	874097	T	C	BUB1	missense_variant	c.1013A>G	p.Glu338Gly	glutamic acid	Glu	glycine	Gly	YGR188C	LIG_GLEBS_BUB3_1	6	EFNTEEILA	EFNTEGILA	1	333	341
286	P41818	3	G	G	10.58409	1712989	chr13	897595	A	G	GLC8	synonymous_variant	c.9T>C	p.Gly3Gly	glycine	Gly	glycine	Gly	YMR311C	DOC_PP1_SILK_1	2	GGILKN	GGILKN	0	2	7
287	P41818	7	N	N	3.59698	1712987	chr13	897583	G	A	GLC8	synonymous_variant	c.21C>T	p.Asn7Asn	asparagine	Asn	asparagine	Asn	YMR311C	DOC_PP1_SILK_1	6	GGILKN	GGILKN	0	2	7
288	P43555	441	K	K	14.23365	669959	chr6	38858	C	T	EMP47	synonymous_variant	c.1323G>A	p.Lys441Lys	lysine	Lys	lysine	Lys	YFL048C	TRG_ER_diLys_1	1	KTKLL	KTKLL	0	441	445
289	P43555	444	L	L	13.39403	669958	chr6	38851	G	A	EMP47	synonymous_variant	c.1330C>T	p.Leu444Leu	leucine	Leu	leucine	Leu	YFL048C	TRG_ER_diLys_1	4	KTKLL	KTKLL	0	441	445
290	P43555	445	L	L	13.39402	669957	chr6	38848	G	A	EMP47	synonymous_variant	c.1333C>T	p.Leu445Leu	leucine	Leu	leucine	Leu	YFL048C	TRG_ER_diLys_1	5	KTKLL	KTKLL	0	441	445
291	P43565	1076	P	P	17.20581	675590	chr6	71200	A	G	RIM15	synonymous_variant	c.3228T>C	p.Pro1076Pro	proline	Pro	proline	Pro	YFL033C	LIG_14-3-3_3	5	RSSTPP	RSSTPP	0	1072	1077
292	P43565	1077	P	P	17.20580	675589	chr6	71197	A	G	RIM15	synonymous_variant	c.3231T>C	p.Pro1077Pro	proline	Pro	proline	Pro	YFL033C	LIG_14-3-3_3	6	RSSTPP	RSSTPP	0	1072	1077
293	P47001	65	D	N	4.39084	1137272	chr10	122756	C	T	CIS3	missense_variant	c.193G>A	p.Asp65Asn	aspartic acid	Asp	asparagine	Asn	YJL158C	CLV_PCSK_KEX2_1	3	KRD	KRN	0	63	65
294	P47074	379	F	I	16.24844	1189915	chr10	409906	A	T	MAD3	missense_variant	c.1135T>A	p.Phe379Ile	phenylalanine	Phe	isoleucine	Ile	YJL013C	LIG_GLEBS_BUB3_1	2	EFSLEEVLA	EISLEEVLA	1	378	386
295	P47074	384	V	V	22.47253	1189914	chr10	409889	G	A	MAD3	synonymous_variant	c.1152C>T	p.Val384Val	valine	Val	valine	Val	YJL013C	LIG_GLEBS_BUB3_1	7	EFSLEEVLA	EFSLEEVLA	0	378	386
296	P47074	386	A	A	1.52341	1189913	chr10	409883	T	C	MAD3	synonymous_variant	c.1158A>G	p.Ala386Ala	alanine	Ala	alanine	Ala	YJL013C	LIG_GLEBS_BUB3_1	9	EFSLEEVLA	EFSLEEVLA	0	378	386
297	P47110	339	G	R	10.40610	1206764	chr10	516499	C	T	POL32	missense_variant	c.1015G>A	p.Gly339Arg	glycine	Gly	arginine	Arg	YJR043C	LIG_PCNA_PIPBox_1	2	QGTLESFFKR	QRTLESFFKR	0	338	347
298	P47110	340	T	T	19.53053	1206763	chr10	516494	T	C	POL32	synonymous_variant	c.1020A>G	p.Thr340Thr	threonine	Thr	threonine	Thr	YJR043C	LIG_PCNA_PIPBox_1	3	QGTLESFFKR	QGTLESFFKR	0	338	347
299	P47110	341	L	L	13.71717	1206762	chr10	516493	A	G	POL32	synonymous_variant	c.1021T>C	p.Leu341Leu	leucine	Leu	leucine	Leu	YJR043C	LIG_PCNA_PIPBox_1	4	QGTLESFFKR	QGTLESFFKR	0	338	347
300	P47160	269	D	E	4.42838	1233345	chr10	655157	A	T	ENT3	missense_variant	c.807T>A	p.Asp269Glu	aspartic acid	Asp	glutamic acid	Glu	YJR125C	LIG_AP_GAE_1	1	DDEFSEF	EDEFSEF	0	269	275
301	P47160	271	E	E	7.41454	1233344	chr10	655151	C	T	ENT3	synonymous_variant	c.813G>A	p.Glu271Glu	glutamic acid	Glu	glutamic acid	Glu	YJR125C	LIG_AP_GAE_1	3	DDEFSEF	DDEFSEF	0	269	275
302	P47160	273	S	S	18.75452	1233343	chr10	655145	T	C	ENT3	synonymous_variant	c.819A>G	p.Ser273Ser	serine	Ser	serine	Ser	YJR125C	LIG_AP_GAE_1	5	DDEFSEF	DDEFSEF	0	269	275
303	P47160	377	D	D	4.42833	1233255	chr10	654833	G	A	ENT3	synonymous_variant	c.1131C>T	p.Asp377Asp	aspartic acid	Asp	aspartic acid	Asp	YJR125C	LIG_AP_GAE_1	2	DDEFGEM	DDEFGEM	0	376	382
304	P47160	378	E	K	7.41450	1233254	chr10	654832	C	T	ENT3	missense_variant	c.1132G>A	p.Glu378Lys	glutamic acid	Glu	lysine	Lys	YJR125C	LIG_AP_GAE_1	3	DDEFGEM	DDKFGEM	1	376	382
305	P47160	379	F	F	16.25768	1233253	chr10	654827	A	G	ENT3	synonymous_variant	c.1137T>C	p.Phe379Phe	phenylalanine	Phe	phenylalanine	Phe	YJR125C	LIG_AP_GAE_1	4	DDEFGEM	DDEFGEM	0	376	382
306	P48561	101	L	L	13.104149	1732820	chr14	66819	C	T	TRF5	synonymous_variant	c.303C>T	p.Leu101Leu	leucine	Leu	leucine	Leu	YNL299W	LIG_Mtr4_Trf4_1	1	LEDNQDFIAFSDSSEDE	LEDNQDFIAFSDSSEDE	0	101	117
307	P48561	103	D	D	4.61290	1732822	chr14	66825	T	C	TRF5	synonymous_variant	c.309T>C	p.Asp103Asp	aspartic acid	Asp	aspartic acid	Asp	YNL299W	LIG_Mtr4_Trf4_1	3	LEDNQDFIAFSDSSEDE	LEDNQDFIAFSDSSEDE	0	101	117
308	P48561	103	D	N	4.61289	1732821	chr14	66823	G	A	TRF5	missense_variant	c.307G>A	p.Asp103Asn	aspartic acid	Asp	asparagine	Asn	YNL299W	LIG_Mtr4_Trf4_1	3	LEDNQDFIAFSDSSEDE	LENNQDFIAFSDSSEDE	0	101	117
309	P48561	104	N	N	3.60180	1732823	chr14	66828	T	C	TRF5	synonymous_variant	c.312T>C	p.Asn104Asn	asparagine	Asn	asparagine	Asn	YNL299W	LIG_Mtr4_Trf4_1	4	LEDNQDFIAFSDSSEDE	LEDNQDFIAFSDSSEDE	0	101	117
310	P48561	106	D	D	4.61292	1732825	chr14	66834	T	C	TRF5	synonymous_variant	c.318T>C	p.Asp106Asp	aspartic acid	Asp	aspartic acid	Asp	YNL299W	LIG_Mtr4_Trf4_1	6	LEDNQDFIAFSDSSEDE	LEDNQDFIAFSDSSEDE	0	101	117
311	P48561	106	D	N	4.61291	1732824	chr14	66832	G	A	TRF5	missense_variant	c.316G>A	p.Asp106Asn	aspartic acid	Asp	asparagine	Asn	YNL299W	LIG_Mtr4_Trf4_1	6	LEDNQDFIAFSDSSEDE	LEDNQNFIAFSDSSEDE	1	101	117
312	P48561	107	F	F	16.36747	1732826	chr14	66837	T	C	TRF5	synonymous_variant	c.321T>C	p.Phe107Phe	phenylalanine	Phe	phenylalanine	Phe	YNL299W	LIG_Mtr4_Trf4_1	7	LEDNQDFIAFSDSSEDE	LEDNQDFIAFSDSSEDE	0	101	117
313	P48561	113	S	S	18.106846	1732827	chr14	66855	C	T	TRF5	synonymous_variant	c.339C>T	p.Ser113Ser	serine	Ser	serine	Ser	YNL299W	LIG_Mtr4_Trf4_1	13	LEDNQDFIAFSDSSEDE	LEDNQDFIAFSDSSEDE	0	101	117
314	P48561	116	D	E	4.61293	1732828	chr14	66864	T	A	TRF5	missense_variant	c.348T>A	p.Asp116Glu	aspartic acid	Asp	glutamic acid	Glu	YNL299W	LIG_Mtr4_Trf4_1	16	LEDNQDFIAFSDSSEDE	LEDNQDFIAFSDSSEEE	0	101	117
315	P50082	29	D	D	4.30842	892031	chr7	945231	C	T	AMA1	synonymous_variant	c.87C>T	p.Asp29Asp	aspartic acid	Asp	aspartic acid	Asp	YGR225W	LIG_APCC_Cbox_2	1	DRFIPKS	DRFIPKS	0	29	35
316	P50082	32	I	T	12.30363	892032	chr7	945239	T	C	AMA1	missense_variant	c.95T>C	p.Ile32Thr	isoleucine	Ile	threonine	Thr	YGR225W	LIG_APCC_Cbox_2	4	DRFIPKS	DRFTPKS	1	29	35
317	P50082	593	R	R	2.24992	892313	chr7	947016	G	A	AMA1	synonymous_variant	c.1779G>A	p.Arg593Arg	arginine	Arg	arginine	Arg	YGR225W	DEG_APCC_TPR_1	3	RIR	RIR	0	591	593
318	P53112	88	T	M	19.32720	756251	chr7	216535	C	T	PEX14	missense_variant	c.263C>T	p.Thr88Met	threonine	Thr	methionine	Met	YGL153W	LIG_SH3_2	2	PTLPHR	PMLPHR	0	87	92
319	P53112	90	P	S	17.22802	756252	chr7	216540	C	T	PEX14	missense_variant	c.268C>T	p.Pro90Ser	proline	Pro	serine	Ser	YGL153W	LIG_SH3_2	4	PTLPHR	PTLSHR	1	87	92
320	P53112	91	H	Y	11.9485	756253	chr7	216543	C	T	PEX14	missense_variant	c.271C>T	p.His91Tyr	histidine	His	tyrosine	Tyr	YGL153W	LIG_SH3_2	5	PTLPHR	PTLPYR	0	87	92
321	P53141	86	F	F	16.15785	771047	chr7	306817	C	T	MLC1	synonymous_variant	c.258C>T	p.Phe86Phe	phenylalanine	Phe	phenylalanine	Phe	YGL106W	LIG_IQ	3	EDFVKAFQVFDKESTGKVS	EDFVKAFQVFDKESTGKVS	0	84	102
322	P53141	91	Q	R	8.14889	771048	chr7	306831	A	G	MLC1	missense_variant	c.272A>G	p.Gln91Arg	glutamine	Gln	arginine	Arg	YGL106W	LIG_IQ	8	EDFVKAFQVFDKESTGKVS	EDFVKAFRVFDKESTGKVS	1	84	102
323	P53141	92	V	V	22.30325	771049	chr7	306835	C	T	MLC1	synonymous_variant	c.276C>T	p.Val92Val	valine	Val	valine	Val	YGL106W	LIG_IQ	9	EDFVKAFQVFDKESTGKVS	EDFVKAFQVFDKESTGKVS	0	84	102
324	P53141	94	D	G	4.26817	771050	chr7	306840	A	G	MLC1	missense_variant	c.281A>G	p.Asp94Gly	aspartic acid	Asp	glycine	Gly	YGL106W	LIG_IQ	11	EDFVKAFQVFDKESTGKVS	EDFVKAFQVFGKESTGKVS	0	84	102
325	P53141	95	K	K	14.26745	771051	chr7	306844	G	A	MLC1	synonymous_variant	c.285G>A	p.Lys95Lys	lysine	Lys	lysine	Lys	YGL106W	LIG_IQ	12	EDFVKAFQVFDKESTGKVS	EDFVKAFQVFDKESTGKVS	0	84	102
326	P53141	102	S	S	18.46392	771052	chr7	306865	C	T	MLC1	synonymous_variant	c.306C>T	p.Ser102Ser	serine	Ser	serine	Ser	YGL106W	LIG_IQ	19	EDFVKAFQVFDKESTGKVS	EDFVKAFQVFDKESTGKVS	0	84	102
327	P53197	57	Y	Y	21.12674	809663	chr7	494004	A	G	CDH1	synonymous_variant	c.171T>C	p.Tyr57Tyr	tyrosine	Tyr	tyrosine	Tyr	YGL003C	LIG_APCC_Cbox_2	3	DRYIPSR	DRYIPSR	0	55	61
328	P53197	58	I	I	12.27520	809662	chr7	494001	A	G	CDH1	synonymous_variant	c.174T>C	p.Ile58Ile	isoleucine	Ile	isoleucine	Ile	YGL003C	LIG_APCC_Cbox_2	4	DRYIPSR	DRYIPSR	0	55	61
329	P53197	60	S	A	18.48783	809661	chr7	493997	A	C	CDH1	missense_variant	c.178T>G	p.Ser60Ala	serine	Ser	alanine	Ala	YGL003C	LIG_APCC_Cbox_2	6	DRYIPSR	DRYIPAR	0	55	61
330	P53197	61	R	R	2.22673	809660	chr7	493992	T	C	CDH1	synonymous_variant	c.183A>G	p.Arg61Arg	arginine	Arg	arginine	Arg	YGL003C	LIG_APCC_Cbox_2	7	DRYIPSR	DRYIPSR	0	55	61
331	P53198	204	K	K	14.28128	809912	chr7	495128	A	G	ERP6	synonymous_variant	c.612A>G	p.Lys204Lys	lysine	Lys	lysine	Lys	YGL002W	TRG_Golgi_diPhe_1	3	QMKSLRSFFVKQKVL	QMKSLRSFFVKQKVL	0	202	216
332	P53198	206	L	L	13.47956	809913	chr7	495134	A	G	ERP6	synonymous_variant	c.618A>G	p.Leu206Leu	leucine	Leu	leucine	Leu	YGL002W	TRG_Golgi_diPhe_1	5	QMKSLRSFFVKQKVL	QMKSLRSFFVKQKVL	0	202	216
333	P53198	207	R	R	2.22683	809914	chr7	495137	C	T	ERP6	synonymous_variant	c.621C>T	p.Arg207Arg	arginine	Arg	arginine	Arg	YGL002W	TRG_Golgi_diPhe_1	6	QMKSLRSFFVKQKVL	QMKSLRSFFVKQKVL	0	202	216
334	P53198	208	S	S	18.48806	809915	chr7	495140	G	C	ERP6	synonymous_variant	c.624G>C	p.Ser208Ser	serine	Ser	serine	Ser	YGL002W	TRG_Golgi_diPhe_1	7	QMKSLRSFFVKQKVL	QMKSLRSFFVKQKVL	0	202	216
335	P53198	209	F	F	16.16594	809916	chr7	495143	T	C	ERP6	synonymous_variant	c.627T>C	p.Phe209Phe	phenylalanine	Phe	phenylalanine	Phe	YGL002W	TRG_Golgi_diPhe_1	8	QMKSLRSFFVKQKVL	QMKSLRSFFVKQKVL	0	202	216
336	P53198	211	V	V	22.31858	809917	chr7	495149	T	C	ERP6	synonymous_variant	c.633T>C	p.Val211Val	valine	Val	valine	Val	YGL002W	TRG_Golgi_diPhe_1	10	QMKSLRSFFVKQKVL	QMKSLRSFFVKQKVL	0	202	216
337	P53198	212	K	K	14.28129	809918	chr7	495152	G	A	ERP6	synonymous_variant	c.636G>A	p.Lys212Lys	lysine	Lys	lysine	Lys	YGL002W	TRG_Golgi_diPhe_1	11	QMKSLRSFFVKQKVL	QMKSLRSFFVKQKVL	0	202	216
338	P53198	213	Q	Q	8.15672	809919	chr7	495155	G	A	ERP6	synonymous_variant	c.639G>A	p.Gln213Gln	glutamine	Gln	glutamine	Gln	YGL002W	TRG_Golgi_diPhe_1	12	QMKSLRSFFVKQKVL	QMKSLRSFFVKQKVL	0	202	216
339	P53198	215	V	V	22.31859	809920	chr7	495161	A	T	ERP6	synonymous_variant	c.645A>T	p.Val215Val	valine	Val	valine	Val	YGL002W	TRG_Golgi_diPhe_1	14	QMKSLRSFFVKQKVL	QMKSLRSFFVKQKVL	0	202	216
340	P53198	216	L	L	13.47957	809921	chr7	495164	A	G	ERP6	synonymous_variant	c.648A>G	p.Leu216Leu	leucine	Leu	leucine	Leu	YGL002W	TRG_Golgi_diPhe_1	15	QMKSLRSFFVKQKVL	QMKSLRSFFVKQKVL	0	202	216
341	P53309	339	Y	H	21.14180	897780	chr7	975567	A	G	YAP1802	missense_variant	c.1015T>C	p.Tyr339His	tyrosine	Tyr	histidine	His	YGR241C	LIG_EH_1	1	YNPFG	HNPFG	0	339	343
342	P53309	339	Y	Y	21.14179	897779	chr7	975565	G	A	YAP1802	synonymous_variant	c.1017C>T	p.Tyr339Tyr	tyrosine	Tyr	tyrosine	Tyr	YGR241C	LIG_EH_1	1	YNPFG	YNPFG	0	339	343
343	P53309	340	N	K	3.30676	897777	chr7	975562	G	T	YAP1802	missense_variant	c.1020C>A	p.Asn340Lys	asparagine	Asn	lysine	Lys	YGR241C	LIG_EH_1	2	YNPFG	YKPFG	1	339	343
344	P53309	340	N	S	3.30677	897778	chr7	975563	T	C	YAP1802	missense_variant	c.1019A>G	p.Asn340Ser	asparagine	Asn	serine	Ser	YGR241C	LIG_EH_1	2	YNPFG	YSPFG	1	339	343
345	P53309	341	P	A	17.27063	897776	chr7	975561	G	C	YAP1802	missense_variant	c.1021C>G	p.Pro341Ala	proline	Pro	alanine	Ala	YGR241C	LIG_EH_1	3	YNPFG	YNAFG	1	339	343
346	P53309	343	G	G	10.29986	897774	chr7	975553	T	C	YAP1802	synonymous_variant	c.1029A>G	p.Gly343Gly	glycine	Gly	glycine	Gly	YGR241C	LIG_EH_1	5	YNPFG	YNPFG	0	339	343
347	P53309	373	N	N	3.30674	897755	chr7	975463	G	A	YAP1802	synonymous_variant	c.1119C>T	p.Asn373Asn	asparagine	Asn	asparagine	Asn	YGR241C	LIG_EH_1	2	ANPFL	ANPFL	0	372	376
348	P53309	374	P	P	17.27060	897754	chr7	975460	G	A	YAP1802	synonymous_variant	c.1122C>T	p.Pro374Pro	proline	Pro	proline	Pro	YGR241C	LIG_EH_1	3	ANPFL	ANPFL	0	372	376
349	P53309	376	L	L	13.53224	897753	chr7	975456	A	G	YAP1802	synonymous_variant	c.1126T>C	p.Leu376Leu	leucine	Leu	leucine	Leu	YGR241C	LIG_EH_1	5	ANPFL	ANPFL	0	372	376
350	P53309	456	S	S	18.54249	897712	chr7	975214	C	T	YAP1802	synonymous_variant	c.1368G>A	p.Ser456Ser	serine	Ser	serine	Ser	YGR241C	LIG_EH_1	5	NNPFS	NNPFS	0	452	456
351	P53309	475	P	L	17.27053	897700	chr7	975158	G	A	YAP1802	missense_variant	c.1424C>T	p.Pro475Leu	proline	Pro	leucine	Leu	YGR241C	LIG_EH_1	3	PNPFT	PNLFT	1	473	477
352	P53309	475	P	S	17.27054	897701	chr7	975159	G	A	YAP1802	missense_variant	c.1423C>T	p.Pro475Ser	proline	Pro	serine	Ser	YGR241C	LIG_EH_1	3	PNPFT	PNSFT	1	473	477
353	P53309	476	F	L	16.18621	897699	chr7	975156	A	G	YAP1802	missense_variant	c.1426T>C	p.Phe476Leu	phenylalanine	Phe	leucine	Leu	YGR241C	LIG_EH_1	4	PNPFT	PNPLT	1	473	477
354	P53309	477	T	T	19.38747	897698	chr7	975151	G	A	YAP1802	synonymous_variant	c.1431C>T	p.Thr477Thr	threonine	Thr	threonine	Thr	YGR241C	LIG_EH_1	5	PNPFT	PNPFT	0	473	477
355	P53309	495	P	P	17.27051	897690	chr7	975097	T	C	YAP1802	synonymous_variant	c.1485A>G	p.Pro495Pro	proline	Pro	proline	Pro	YGR241C	LIG_EH_1	3	GNPFQ	GNPFQ	0	493	497
356	P53309	495	P	S	17.27052	897691	chr7	975099	G	A	YAP1802	missense_variant	c.1483C>T	p.Pro495Ser	proline	Pro	serine	Ser	YGR241C	LIG_EH_1	3	GNPFQ	GNSFQ	1	493	497
357	P53632	118	A	A	1.83717	1893059	chr15	101828	T	C	PAP2	synonymous_variant	c.354T>C	p.Ala118Ala	alanine	Ala	alanine	Ala	YOL115W	LIG_Mtr4_Trf4_1	1	ANNDDFISLSASSEDE	ANNDDFISLSASSEDE	0	118	133
358	P53632	120	N	D	3.65609	1893060	chr15	101832	A	G	PAP2	missense_variant	c.358A>G	p.Asn120Asp	asparagine	Asn	aspartic acid	Asp	YOL115W	LIG_Mtr4_Trf4_1	3	ANNDDFISLSASSEDE	ANDDDFISLSASSEDE	0	118	133
359	P53632	121	D	G	4.66815	1893061	chr15	101836	A	G	PAP2	missense_variant	c.362A>G	p.Asp121Gly	aspartic acid	Asp	glycine	Gly	YOL115W	LIG_Mtr4_Trf4_1	4	ANNDDFISLSASSEDE	ANNGDFISLSASSEDE	0	118	133
360	P53632	123	F	F	16.40082	1893063	chr15	101843	T	C	PAP2	synonymous_variant	c.369T>C	p.Phe123Phe	phenylalanine	Phe	phenylalanine	Phe	YOL115W	LIG_Mtr4_Trf4_1	6	ANNDDFISLSASSEDE	ANNDDFISLSASSEDE	0	118	133
361	P53632	123	F	Y	16.40081	1893062	chr15	101842	T	A	PAP2	missense_variant	c.368T>A	p.Phe123Tyr	phenylalanine	Phe	tyrosine	Tyr	YOL115W	LIG_Mtr4_Trf4_1	6	ANNDDFISLSASSEDE	ANNDDYISLSASSEDE	0	118	133
362	P53632	127	S	S	18.117205	1893064	chr15	101855	T	C	PAP2	synonymous_variant	c.381T>C	p.Ser127Ser	serine	Ser	serine	Ser	YOL115W	LIG_Mtr4_Trf4_1	10	ANNDDFISLSASSEDE	ANNDDFISLSASSEDE	0	118	133
363	P53632	131	E	E	7.64466	1893065	chr15	101867	G	A	PAP2	synonymous_variant	c.393G>A	p.Glu131Glu	glutamic acid	Glu	glutamic acid	Glu	YOL115W	LIG_Mtr4_Trf4_1	14	ANNDDFISLSASSEDE	ANNDDFISLSASSEDE	0	118	133
364	P53632	132	D	D	4.66817	1893067	chr15	101870	T	C	PAP2	synonymous_variant	c.396T>C	p.Asp132Asp	aspartic acid	Asp	aspartic acid	Asp	YOL115W	LIG_Mtr4_Trf4_1	15	ANNDDFISLSASSEDE	ANNDDFISLSASSEDE	0	118	133
365	P53632	132	D	Y	4.66816	1893066	chr15	101868	G	T	PAP2	missense_variant	c.394G>T	p.Asp132Tyr	aspartic acid	Asp	tyrosine	Tyr	YOL115W	LIG_Mtr4_Trf4_1	15	ANNDDFISLSASSEDE	ANNDDFISLSASSEYE	1	118	133
366	P53632	577	D	N	4.66824	1893220	chr15	103203	G	A	PAP2	missense_variant	c.1729G>A	p.Asp577Asn	aspartic acid	Asp	asparagine	Asn	YOL115W	LIG_CID_NIM_1	4	DDEDGYNPYT	DDENGYNPYT	1	574	583
367	P53632	580	N	N	3.65619	1893221	chr15	103214	T	C	PAP2	synonymous_variant	c.1740T>C	p.Asn580Asn	asparagine	Asn	asparagine	Asn	YOL115W	LIG_CID_NIM_1	7	DDEDGYNPYT	DDEDGYNPYT	0	574	583
368	P53968	330	T	R	19.81416	1827119	chr14	580568	C	G	CRZ1	missense_variant	c.989C>G	p.Thr330Arg	threonine	Thr	arginine	Arg	YNL027W	DOC_PP2B_PxIxI_1	1	TPIISIQ	RPIISIQ	0	330	336
369	P53968	333	I	I	12.63844	1827120	chr14	580578	T	C	CRZ1	synonymous_variant	c.999T>C	p.Ile333Ile	isoleucine	Ile	isoleucine	Ile	YNL027W	DOC_PP2B_PxIxI_1	4	TPIISIQ	TPIISIQ	0	330	336
370	P53968	336	Q	L	8.36261	1827121	chr14	580586	A	T	CRZ1	missense_variant	c.1007A>T	p.Gln336Leu	glutamine	Gln	leucine	Leu	YNL027W	DOC_PP2B_PxIxI_1	7	TPIISIQ	TPIISIL	0	330	336
371	Q00816	464	R	K	2.9975	362070	chr4	499489	C	T	REG1	missense_variant	c.1391G>A	p.Arg464Lys	arginine	Arg	lysine	Lys	YDR028C	DOC_PP1_RVXF_1	3	KNRHIHFN	KNKHIHFN	0	462	469
372	Q00816	465	H	H	11.4562	362069	chr4	499485	A	G	REG1	synonymous_variant	c.1395T>C	p.His465His	histidine	His	histidine	His	YDR028C	DOC_PP1_RVXF_1	4	KNRHIHFN	KNRHIHFN	0	462	469
373	Q02630	154	E	E	7.55073	1617255	chr13	366244	T	C	NUP116	synonymous_variant	c.462A>G	p.Glu154Glu	glutamic acid	Glu	glutamic acid	Glu	YMR047C	LIG_GLEBS_BUB3_1	5	NFSFEELRF	NFSFEELRF	0	150	158
374	Q03063	98	R	R	2.61202	2151272	chr16	463546	C	T	DIG1	synonymous_variant	c.294G>A	p.Arg98Arg	arginine	Arg	arginine	Arg	YPL049C	DOC_MAPK_1	2	KRGRVPAPLNL	KRGRVPAPLNL	0	97	107
375	Q03063	99	G	G	10.73758	2151271	chr16	463543	G	A	DIG1	synonymous_variant	c.297C>T	p.Gly99Gly	glycine	Gly	glycine	Gly	YPL049C	DOC_MAPK_1	3	KRGRVPAPLNL	KRGRVPAPLNL	0	97	107
376	Q03063	107	L	L	13.129091	2151270	chr16	463519	T	C	DIG1	synonymous_variant	c.321A>G	p.Leu107Leu	leucine	Leu	leucine	Leu	YPL049C	DOC_MAPK_1	11	KRGRVPAPLNL	KRGRVPAPLNL	0	97	107
377	Q03373	100	K	R	14.18832	525442	chr4	1417697	A	G	DIG2	missense_variant	c.299A>G	p.Lys100Arg	lysine	Lys	arginine	Arg	YDR480W	DOC_MAPK_1	1	KRKRVPPALNF	RRKRVPPALNF	0	100	110
378	Q03373	103	R	K	2.14992	525443	chr4	1417706	G	A	DIG2	missense_variant	c.308G>A	p.Arg103Lys	arginine	Arg	lysine	Lys	YDR480W	DOC_MAPK_1	4	KRKRVPPALNF	KRKKVPPALNF	0	100	110
379	Q03373	103	R	R	2.14993	525444	chr4	1417707	G	A	DIG2	synonymous_variant	c.309G>A	p.Arg103Arg	arginine	Arg	arginine	Arg	YDR480W	DOC_MAPK_1	4	KRKRVPPALNF	KRKRVPPALNF	0	100	110
380	Q03373	105	P	L	17.16361	525445	chr4	1417712	C	T	DIG2	missense_variant	c.314C>T	p.Pro105Leu	proline	Pro	leucine	Leu	YDR480W	DOC_MAPK_1	6	KRKRVPPALNF	KRKRVLPALNF	0	100	110
381	Q03373	106	P	L	17.16362	525446	chr4	1417715	C	T	DIG2	missense_variant	c.317C>T	p.Pro106Leu	proline	Pro	leucine	Leu	YDR480W	DOC_MAPK_1	7	KRKRVPPALNF	KRKRVPLALNF	0	100	110
382	Q03373	107	A	V	1.23329	525447	chr4	1417718	C	T	DIG2	missense_variant	c.320C>T	p.Ala107Val	alanine	Ala	valine	Val	YDR480W	DOC_MAPK_1	8	KRKRVPPALNF	KRKRVPPVLNF	0	100	110
383	Q03373	108	L	L	13.31873	525448	chr4	1417720	C	T	DIG2	synonymous_variant	c.322C>T	p.Leu108Leu	leucine	Leu	leucine	Leu	YDR480W	DOC_MAPK_1	9	KRKRVPPALNF	KRKRVPPALNF	0	100	110
384	Q03373	109	N	T	3.18476	525449	chr4	1417724	A	C	DIG2	missense_variant	c.326A>C	p.Asn109Thr	asparagine	Asn	threonine	Thr	YDR480W	DOC_MAPK_1	10	KRKRVPPALNF	KRKRVPPALTF	0	100	110
385	Q03769	225	D	D	4.14468	415967	chr4	767297	A	G	ENT5	synonymous_variant	c.675T>C	p.Asp225Asp	aspartic acid	Asp	aspartic acid	Asp	YDR153C	LIG_AP_GAE_1	7	DDEFDAD	DDEFDAD	0	219	225
386	Q03769	330	E	E	7.13895	415914	chr4	766982	C	T	ENT5	synonymous_variant	c.990G>A	p.Glu330Glu	glutamic acid	Glu	glutamic acid	Glu	YDR153C	LIG_AP_GAE_1	3	DDEFGDF	DDEFGDF	0	328	334
387	Q03769	333	D	D	4.14460	415912	chr4	766973	G	A	ENT5	synonymous_variant	c.999C>T	p.Asp333Asp	aspartic acid	Asp	aspartic acid	Asp	YDR153C	LIG_AP_GAE_1	6	DDEFGDF	DDEFGDF	0	328	334
388	Q03769	333	D	N	4.14461	415913	chr4	766975	C	T	ENT5	missense_variant	c.997G>A	p.Asp333Asn	aspartic acid	Asp	asparagine	Asn	YDR153C	LIG_AP_GAE_1	6	DDEFGDF	DDEFGNF	1	328	334
389	Q03834	28	S	S	18.23557	393517	chr4	643754	C	T	MSH6	synonymous_variant	c.84G>A	p.Ser28Ser	serine	Ser	serine	Ser	YDR097C	LIG_PCNA_PIPBox_1	2	QSSLLSFFSK	QSSLLSFFSK	0	27	36
390	Q03834	31	L	L	13.23222	393516	chr4	643747	A	G	MSH6	synonymous_variant	c.91T>C	p.Leu31Leu	leucine	Leu	leucine	Leu	YDR097C	LIG_PCNA_PIPBox_1	5	QSSLLSFFSK	QSSLLSFFSK	0	27	36
391	Q03834	33	F	I	16.8094	393515	chr4	643741	A	T	MSH6	missense_variant	c.97T>A	p.Phe33Ile	phenylalanine	Phe	isoleucine	Ile	YDR097C	LIG_PCNA_PIPBox_1	7	QSSLLSFFSK	QSSLLSIFSK	1	27	36
392	Q03834	34	F	F	16.8093	393514	chr4	643736	G	A	MSH6	synonymous_variant	c.102C>T	p.Phe34Phe	phenylalanine	Phe	phenylalanine	Phe	YDR097C	LIG_PCNA_PIPBox_1	8	QSSLLSFFSK	QSSLLSFFSK	0	27	36
393	Q05785	348	P	P	17.45336	1472665	chr12	555621	G	A	ENT2	synonymous_variant	c.1044G>A	p.Pro348Pro	proline	Pro	proline	Pro	YLR206W	LIG_EH_1	3	NNPFS	NNPFS	0	346	350
394	Q05785	491	N	N	3.50589	1472733	chr12	556050	C	T	ENT2	synonymous_variant	c.1473C>T	p.Asn491Asn	asparagine	Asn	asparagine	Asn	YLR206W	LIG_EH_1	2	NNPFL	NNPFL	0	490	494
395	Q05785	493	F	F	16.31065	1472734	chr12	556056	C	T	ENT2	synonymous_variant	c.1479C>T	p.Phe493Phe	phenylalanine	Phe	phenylalanine	Phe	YLR206W	LIG_EH_1	4	NNPFL	NNPFL	0	490	494
396	Q07657	428	E	G	7.8910	277483	chr4	53727	A	G	SHS1	missense_variant	c.1283A>G	p.Glu428Gly	glutamic acid	Glu	glycine	Gly	YDL225W	MOD_SUMO_for_1	4	IKQE	IKQG	1	425	428
397	Q07657	439	E	E	7.8911	277489	chr4	53761	A	G	SHS1	synonymous_variant	c.1317A>G	p.Glu439Glu	glutamic acid	Glu	glutamic acid	Glu	YDL225W	MOD_SUMO_for_1	4	IKTE	IKTE	0	436	439
398	Q08562	371	I	V	12.69925	2004341	chr15	693585	A	G	ULS1	missense_variant	c.1111A>G	p.Ile371Val	isoleucine	Ile	valine	Val	YOR191W	LIG_SUMO_SIM_anti_2	2	SIIILSDEDES	SVIILSDEDES	0	370	380
399	Q08562	371	I	V	12.69925	2004341	chr15	693585	A	G	ULS1	missense_variant	c.1111A>G	p.Ile371Val	isoleucine	Ile	valine	Val	YOR191W	LIG_SUMO_SIM_par_1	2	SIIILSDEDES	SVIILSDEDES	0	370	380
400	Q08562	374	L	L	13.120255	2004342	chr15	693596	T	A	ULS1	synonymous_variant	c.1122T>A	p.Leu374Leu	leucine	Leu	leucine	Leu	YOR191W	LIG_SUMO_SIM_anti_2	5	SIIILSDEDES	SIIILSDEDES	0	370	380
401	Q08562	374	L	L	13.120255	2004342	chr15	693596	T	A	ULS1	synonymous_variant	c.1122T>A	p.Leu374Leu	leucine	Leu	leucine	Leu	YOR191W	LIG_SUMO_SIM_par_1	5	SIIILSDEDES	SIIILSDEDES	0	370	380
402	Q08562	376	D	D	4.70728	2004343	chr15	693602	T	C	ULS1	synonymous_variant	c.1128T>C	p.Asp376Asp	aspartic acid	Asp	aspartic acid	Asp	YOR191W	LIG_SUMO_SIM_anti_2	7	SIIILSDEDES	SIIILSDEDES	0	370	380
403	Q08562	376	D	D	4.70728	2004343	chr15	693602	T	C	ULS1	synonymous_variant	c.1128T>C	p.Asp376Asp	aspartic acid	Asp	aspartic acid	Asp	YOR191W	LIG_SUMO_SIM_par_1	7	SIIILSDEDES	SIIILSDEDES	0	370	380
404	Q08562	380	S	F	18.124438	2004345	chr15	693613	C	T	ULS1	missense_variant	c.1139C>T	p.Ser380Phe	serine	Ser	phenylalanine	Phe	YOR191W	LIG_SUMO_SIM_anti_2	11	SIIILSDEDES	SIIILSDEDEF	0	370	380
405	Q08562	380	S	F	18.124438	2004345	chr15	693613	C	T	ULS1	missense_variant	c.1139C>T	p.Ser380Phe	serine	Ser	phenylalanine	Phe	YOR191W	LIG_SUMO_SIM_par_1	11	SIIILSDEDES	SIIILSDEDEF	0	370	380
406	Q08562	380	S	P	18.124437	2004344	chr15	693612	T	C	ULS1	missense_variant	c.1138T>C	p.Ser380Pro	serine	Ser	proline	Pro	YOR191W	LIG_SUMO_SIM_anti_2	11	SIIILSDEDES	SIIILSDEDEP	0	370	380
407	Q08562	380	S	P	18.124437	2004344	chr15	693612	T	C	ULS1	missense_variant	c.1138T>C	p.Ser380Pro	serine	Ser	proline	Pro	YOR191W	LIG_SUMO_SIM_par_1	11	SIIILSDEDES	SIIILSDEDEP	0	370	380
408	Q08981	100	N	N	3.71961	2078716	chr16	38468	C	T	ACM1	synonymous_variant	c.300C>T	p.Asn100Asn	asparagine	Asn	asparagine	Asn	YPL267W	DEG_APCC_KENBOX_2	4	VKENL	VKENL	0	97	101
409	Q12158	175	S	L	18.21069	350929	chr4	445206	C	T	MCD1	missense_variant	c.524C>T	p.Ser175Leu	serine	Ser	leucine	Leu	YDL003W	CLV_Separin_Fungi	1	SLEVGRR	LLEVGRR	1	175	181
410	Q12158	176	L	I	13.20632	350930	chr4	445208	C	A	MCD1	missense_variant	c.526C>A	p.Leu176Ile	leucine	Leu	isoleucine	Ile	YDL003W	CLV_Separin_Fungi	2	SLEVGRR	SIEVGRR	0	175	181
411	Q12158	177	E	E	7.11491	350931	chr4	445213	G	A	MCD1	synonymous_variant	c.531G>A	p.Glu177Glu	glutamic acid	Glu	glutamic acid	Glu	YDL003W	CLV_Separin_Fungi	3	SLEVGRR	SLEVGRR	0	175	181
412	Q12158	178	V	V	22.14060	350932	chr4	445216	C	T	MCD1	synonymous_variant	c.534C>T	p.Val178Val	valine	Val	valine	Val	YDL003W	CLV_Separin_Fungi	4	SLEVGRR	SLEVGRR	0	175	181
413	Q12158	179	G	G	10.11920	350933	chr4	445219	T	C	MCD1	synonymous_variant	c.537T>C	p.Gly179Gly	glycine	Gly	glycine	Gly	YDL003W	CLV_Separin_Fungi	5	SLEVGRR	SLEVGRR	0	175	181
414	Q12158	181	R	Q	2.9585	350934	chr4	445224	G	A	MCD1	missense_variant	c.542G>A	p.Arg181Gln	arginine	Arg	glutamine	Gln	YDL003W	CLV_Separin_Fungi	7	SLEVGRR	SLEVGRQ	0	175	181
415	Q12158	264	V	I	22.14061	350974	chr4	445472	G	A	MCD1	missense_variant	c.790G>A	p.Val264Ile	valine	Val	isoleucine	Ile	YDL003W	CLV_Separin_Fungi	2	SVEQGRR	SIEQGRR	0	263	269
416	Q12158	264	V	V	22.14062	350975	chr4	445474	T	A	MCD1	synonymous_variant	c.792T>A	p.Val264Val	valine	Val	valine	Val	YDL003W	CLV_Separin_Fungi	2	SVEQGRR	SVEQGRR	0	263	269
417	Q12158	265	E	E	7.11497	350976	chr4	445477	G	A	MCD1	synonymous_variant	c.795G>A	p.Glu265Glu	glutamic acid	Glu	glutamic acid	Glu	YDL003W	CLV_Separin_Fungi	3	SVEQGRR	SVEQGRR	0	263	269
418	Q12158	269	R	K	2.9587	350977	chr4	445488	G	A	MCD1	missense_variant	c.806G>A	p.Arg269Lys	arginine	Arg	lysine	Lys	YDL003W	CLV_Separin_Fungi	7	SVEQGRR	SVEQGRK	0	263	269
419	Q12158	269	R	R	2.9588	350978	chr4	445489	G	A	MCD1	synonymous_variant	c.807G>A	p.Arg269Arg	arginine	Arg	arginine	Arg	YDL003W	CLV_Separin_Fungi	7	SVEQGRR	SVEQGRR	0	263	269
420	Q12188	448	S	G	18.134650	2170319	chr16	570037	T	C	REC8	missense_variant	c.1342A>G	p.Ser448Gly	serine	Ser	glycine	Gly	YPR007C	CLV_Separin_Fungi	1	SHEYGRK	GHEYGRK	1	448	454
421	Q12446	216	T	T	19.89199	2001222	chr15	676586	C	G	LAS17	synonymous_variant	c.648C>G	p.Thr216Thr	threonine	Thr	threonine	Thr	YOR181W	LIG_SH3_3	1	TPAPALP	TPAPALP	0	216	222
422	Q12446	218	A	A	1.88481	2001223	chr15	676592	C	T	LAS17	synonymous_variant	c.654C>T	p.Ala218Ala	alanine	Ala	alanine	Ala	YOR181W	LIG_SH3_3	3	TPAPALP	TPAPALP	0	216	222
423	Q12446	220	A	T	1.88482	2001224	chr15	676596	G	A	LAS17	missense_variant	c.658G>A	p.Ala220Thr	alanine	Ala	threonine	Thr	YOR181W	LIG_SH3_3	5	TPAPALP	TPAPTLP	0	216	222
424	Q12451	744	D	D	4.11954	345456	chr4	419283	A	G	OSH2	synonymous_variant	c.2232T>C	p.Asp744Asp	aspartic acid	Asp	aspartic acid	Asp	YDL019C	TRG_ER_FFAT_1	3	DADEFYDAAE	DADEFYDAAE	0	742	751
425	Q12451	744	D	N	4.11955	345457	chr4	419285	C	T	OSH2	missense_variant	c.2230G>A	p.Asp744Asn	aspartic acid	Asp	asparagine	Asn	YDL019C	TRG_ER_FFAT_1	3	DADEFYDAAE	DANEFYDAAE	0	742	751
426	Q12451	747	Y	F	21.5491	345454	chr4	419275	T	A	OSH2	missense_variant	c.2240A>T	p.Tyr747Phe	tyrosine	Tyr	phenylalanine	Phe	YDL019C	TRG_ER_FFAT_1	6	DADEFYDAAE	DADEFFDAAE	0	742	751
427	Q12451	747	Y	H	21.5492	345455	chr4	419276	A	G	OSH2	missense_variant	c.2239T>C	p.Tyr747His	tyrosine	Tyr	histidine	His	YDL019C	TRG_ER_FFAT_1	6	DADEFYDAAE	DADEFHDAAE	1	742	751
428	Q12451	749	A	V	1.15521	345453	chr4	419269	G	A	OSH2	missense_variant	c.2246C>T	p.Ala749Val	alanine	Ala	valine	Val	YDL019C	TRG_ER_FFAT_1	8	DADEFYDAAE	DADEFYDVAE	1	742	751
429	Q12476	43	G	G	10.9968	294792	chr4	145390	A	C	AIR2	synonymous_variant	c.129T>G	p.Gly43Gly	glycine	Gly	glycine	Gly	YDL175C	LIG_Mtr4_Air2_1	1	GRYFG	GRYFG	0	43	47
430	Q12476	44	R	R	2.7921	294791	chr4	145387	T	C	AIR2	synonymous_variant	c.132A>G	p.Arg44Arg	arginine	Arg	arginine	Arg	YDL175C	LIG_Mtr4_Air2_1	2	GRYFG	GRYFG	0	43	47
431	Q12518	306	N	N	3.9923	299163	chr4	168631	T	C	ENT1	synonymous_variant	c.918T>C	p.Asn306Asn	asparagine	Asn	asparagine	Asn	YDL161W	LIG_EH_1	2	NNPFA	NNPFA	0	305	309
432	Q12518	307	P	P	17.9064	299164	chr4	168634	A	G	ENT1	synonymous_variant	c.921A>G	p.Pro307Pro	proline	Pro	proline	Pro	YDL161W	LIG_EH_1	3	NNPFA	NNPFA	0	305	309
433	Q12518	309	A	A	1.13379	299166	chr4	168640	C	T	ENT1	synonymous_variant	c.927C>T	p.Ala309Ala	alanine	Ala	alanine	Ala	YDL161W	LIG_EH_1	5	NNPFA	NNPFA	0	305	309
434	Q12518	309	A	S	1.13378	299165	chr4	168638	G	T	ENT1	missense_variant	c.925G>T	p.Ala309Ser	alanine	Ala	serine	Ser	YDL161W	LIG_EH_1	5	NNPFA	NNPFS	0	305	309
435	Q12518	406	H	H	11.3728	299234	chr4	168931	C	T	ENT1	synonymous_variant	c.1218C>T	p.His406His	histidine	His	histidine	His	YDL161W	LIG_EH_1	1	HNPFL	HNPFL	0	406	410
436	Q12518	408	P	L	17.9067	299235	chr4	168936	C	T	ENT1	missense_variant	c.1223C>T	p.Pro408Leu	proline	Pro	leucine	Leu	YDL161W	LIG_EH_1	3	HNPFL	HNLFL	1	406	410
437	Q12518	409	F	S	16.6111	299236	chr4	168939	T	C	ENT1	missense_variant	c.1226T>C	p.Phe409Ser	phenylalanine	Phe	serine	Ser	YDL161W	LIG_EH_1	4	HNPFL	HNPSL	1	406	410
438	Q99332	71	L	L	13.122536	2042573	chr15	924828	T	C	FRT1	synonymous_variant	c.213A>G	p.Leu71Leu	leucine	Leu	leucine	Leu	YOR324C	DOC_PP2B_PxIxI_1	1	LPVIAVN	LPVIAVN	0	71	77
439	Q99332	73	V	I	22.82390	2042572	chr15	924824	C	T	FRT1	missense_variant	c.217G>A	p.Val73Ile	valine	Val	isoleucine	Ile	YOR324C	DOC_PP2B_PxIxI_1	3	LPVIAVN	LPIIAVN	0	71	77
440	Q99332	77	N	N	3.70851	2042570	chr15	924810	A	G	FRT1	synonymous_variant	c.231T>C	p.Asn77Asn	asparagine	Asn	asparagine	Asn	YOR324C	DOC_PP2B_PxIxI_1	7	LPVIAVN	LPVIAVN	0	71	77
441	Q99332	77	N	S	3.70852	2042571	chr15	924811	T	C	FRT1	missense_variant	c.230A>G	p.Asn77Ser	asparagine	Asn	serine	Ser	YOR324C	DOC_PP2B_PxIxI_1	7	LPVIAVN	LPVIAVS	0	71	77
