# Supplementary material for: Gain- and loss-of-function alleles within signaling pathways lead to phenotypic diversity among individuals
Source: iScience. 2024 Aug 31;27(10):110860. doi: 10.1016/j.isci.2024.110860 (PMC11460476; doi:10.1016/j.isci.2024.110860)
Supplement: File S7. Predicted impact of variants extracted, related to Figure 2 [file mmc8.zip › Predicted_impact_on_1700strains/Impact_on_stability_mod_models.csv]

IDs_1	aa_pos	ref_aa_1lettercode	alt_aa_1lettercode	CHROM	POS	REF	ALT	ANN....GENE	ANN....EFFECT	ANN....HGVS_C	ANN....HGVS_P	ref_aa_name	ref_aa_3lettercode	alt_aa_name	alt_aa_3lettercode	pdb_id	chain	pdb_pos	dG_wt	dG_mt	ddG	dG_wt_sd	dG_mt_sd	ddG_sd
A2P2R3	5	F	L	chr13	436642	T	A	YMR084W	missense_variant	c.15T>A	p.Phe5Leu	phenylalanine	Phe	leucine	Leu	692188c3fdc7a3d16a70a70a8ecdd493_1xff	A	5	423.0662	419.4786	-3.5876	0.019728152	0.092245867	0.09307685
A2P2R3	30	L	L	chr13	436717	G	A	YMR084W	synonymous_variant	c.90G>A	p.Leu30Leu	leucine	Leu	leucine	Leu	692188c3fdc7a3d16a70a70a8ecdd493_1xff	A	30	423.485	423.473	-0.012	0	0	0
A2P2R3	35	Y	C	chr13	436731	A	G	YMR084W	missense_variant	c.104A>G	p.Tyr35Cys	tyrosine	Tyr	cysteine	Cys	692188c3fdc7a3d16a70a70a8ecdd493_1xff	A	35	421.796	422.5066	0.7106	0.321588246	0.127447244	0.302634763
A2P2R3	35	Y	H	chr13	436730	T	C	YMR084W	missense_variant	c.103T>C	p.Tyr35His	tyrosine	Tyr	histidine	His	692188c3fdc7a3d16a70a70a8ecdd493_1xff	A	35	421.7594	422.3878	0.6284	0.396073604	0.243174217	0.459697509
A2P2R3	60	S	G	chr13	436805	A	G	YMR084W	missense_variant	c.178A>G	p.Ser60Gly	serine	Ser	glycine	Gly	692188c3fdc7a3d16a70a70a8ecdd493_1xff	A	60	423.959	423.34	-0.619	0	0	0
A2P2R3	62	L	F	chr13	436813	G	C	YMR084W	missense_variant	c.186G>C	p.Leu62Phe	leucine	Leu	phenylalanine	Phe	692188c3fdc7a3d16a70a70a8ecdd493_1xff	A	62	423.2516	441.1556	17.904	0.399109384	0.341936105	0.191605063
A2P2R3	69	Y	H	chr13	436832	T	C	YMR084W	missense_variant	c.205T>C	p.Tyr69His	tyrosine	Tyr	histidine	His	692188c3fdc7a3d16a70a70a8ecdd493_1xff	A	69	423.9282	424.7466	0.8184	0.062902305	0.141734964	0.139584383
A2P2R3	78	I	M	chr13	436861	T	G	YMR084W	missense_variant	c.234T>G	p.Ile78Met	isoleucine	Ile	methionine	Met	692188c3fdc7a3d16a70a70a8ecdd493_1xff	A	78	423.2244	421.0946	-2.1298	0.726643516	2.862529528	3.040843337
A2P2R3	78	I	V	chr13	436859	A	G	YMR084W	missense_variant	c.232A>G	p.Ile78Val	isoleucine	Ile	valine	Val	692188c3fdc7a3d16a70a70a8ecdd493_1xff	A	78	423.593	417.4168	-6.1762	0.625135185	0.606650394	0.075754208
A2P2R3	84	A	T	chr13	436877	G	A	YMR084W	missense_variant	c.250G>A	p.Ala84Thr	alanine	Ala	threonine	Thr	692188c3fdc7a3d16a70a70a8ecdd493_1xff	A	84	420.9772	433.1112	12.134	0.866823915	1.155358256	0.906225965
A2P2R3	84	A	V	chr13	436878	C	T	YMR084W	missense_variant	c.251C>T	p.Ala84Val	alanine	Ala	valine	Val	692188c3fdc7a3d16a70a70a8ecdd493_1xff	A	84	420.9372	435.0622	14.125	0.934011349	0.939161168	0.015620499
A2P2R3	88	R	W	chr13	436889	C	T	YMR084W	missense_variant	c.262C>T	p.Arg88Trp	arginine	Arg	tryptophan	Trp	692188c3fdc7a3d16a70a70a8ecdd493_1xff	A	88	423.5842	423.836	0.2518	0.037412565	0.038555155	0.002167948
A2P2R3	91	H	Q	chr13	436900	T	G	YMR084W	missense_variant	c.273T>G	p.His91Gln	histidine	His	glutamine	Gln	692188c3fdc7a3d16a70a70a8ecdd493_1xff	A	91	422.8382	423.5804	0.7422	0.261845756	0.221100204	0.075360467
A2P2R3	91	H	Y	chr13	436898	C	T	YMR084W	missense_variant	c.271C>T	p.His91Tyr	histidine	His	tyrosine	Tyr	692188c3fdc7a3d16a70a70a8ecdd493_1xff	A	91	422.768	422.387	-0.381	0.228147978	0.195989796	0.047244047
A2P2R3	93	G	G	chr13	436906	G	A	YMR084W	synonymous_variant	c.279G>A	p.Gly93Gly	glycine	Gly	glycine	Gly	692188c3fdc7a3d16a70a70a8ecdd493_1xff	A	93	423.621	423.621	0	0	0	0
A2P2R3	94	L	L	chr13	436907	C	T	YMR084W	synonymous_variant	c.280C>T	p.Leu94Leu	leucine	Leu	leucine	Leu	692188c3fdc7a3d16a70a70a8ecdd493_1xff	A	94	423.5308	423.2016	-0.3292	0.201693332	0.579145319	0.579106381
A2P2R3	96	R	H	chr13	436914	G	A	YMR084W	missense_variant	c.287G>A	p.Arg96His	arginine	Arg	histidine	His	692188c3fdc7a3d16a70a70a8ecdd493_1xff	A	96	423.5594	424.9522	1.3928	0.092015216	0.026224035	0.102959701
A2P2R3	99	C	F	chr13	436923	G	T	YMR084W	missense_variant	c.296G>T	p.Cys99Phe	cysteine	Cys	phenylalanine	Phe	692188c3fdc7a3d16a70a70a8ecdd493_1xff	A	99	423.1898	445.7716	22.5818	0.274254809	1.676827153	1.44348682
A2P2R3	104	S	S	chr13	436939	A	G	YMR084W	synonymous_variant	c.312A>G	p.Ser104Ser	serine	Ser	serine	Ser	692188c3fdc7a3d16a70a70a8ecdd493_1xff	A	104	423.621	423.2984	-0.3226	0	0.72135553	0.72135553
A2P2R3	117	V	A	chr13	436977	T	C	YMR084W	missense_variant	c.350T>C	p.Val117Ala	valine	Val	alanine	Ala	692188c3fdc7a3d16a70a70a8ecdd493_1xff	A	117	423.6188	424.094	0.4752	0.002280351	0	0.002280351
A2P2R3	121	F	F	chr13	436990	C	T	YMR084W	synonymous_variant	c.363C>T	p.Phe121Phe	phenylalanine	Phe	phenylalanine	Phe	692188c3fdc7a3d16a70a70a8ecdd493_1xff	A	121	423.6058	423.5724	-0.0334	0.033988233	0.066556743	0.053589178
A2P2R3	122	A	T	chr13	436991	G	A	YMR084W	missense_variant	c.364G>A	p.Ala122Thr	alanine	Ala	threonine	Thr	692188c3fdc7a3d16a70a70a8ecdd493_1xff	A	122	423.6086	423.985	0.3764	0.027727243	0.023979158	0.023849528
A2P2R3	122	A	V	chr13	436992	C	T	YMR084W	missense_variant	c.365C>T	p.Ala122Val	alanine	Ala	valine	Val	692188c3fdc7a3d16a70a70a8ecdd493_1xff	A	122	423.558	423.9826	0.4246	0.093586858	0.089186882	0.009396808
A2P2R3	126	A	A	chr13	437005	C	T	YMR084W	synonymous_variant	c.378C>T	p.Ala126Ala	alanine	Ala	alanine	Ala	692188c3fdc7a3d16a70a70a8ecdd493_1xff	A	126	423.621	423.621	0	0	0	0
A2P2R3	127	L	L	chr13	437008	A	G	YMR084W	synonymous_variant	c.381A>G	p.Leu127Leu	leucine	Leu	leucine	Leu	692188c3fdc7a3d16a70a70a8ecdd493_1xff	A	127	423.621	423.5928	-0.0282	0	0.035223572	0.035223572
A2P2R3	128	L	L	chr13	437011	G	A	YMR084W	synonymous_variant	c.384G>A	p.Leu128Leu	leucine	Leu	leucine	Leu	692188c3fdc7a3d16a70a70a8ecdd493_1xff	A	128	423.6204	423.6222	0.0018	0.001341641	0.008955445	0.008700575
A2P2R3	129	M	T	chr13	437013	T	C	YMR084W	missense_variant	c.386T>C	p.Met129Thr	methionine	Met	threonine	Thr	692188c3fdc7a3d16a70a70a8ecdd493_1xff	A	129	422.63	424.0834	1.4534	1.98860089	1.964710997	0.046591845
A2P2R3	129	M	V	chr13	437012	A	G	YMR084W	missense_variant	c.385A>G	p.Met129Val	methionine	Met	valine	Val	692188c3fdc7a3d16a70a70a8ecdd493_1xff	A	129	421.133	422.892	1.759	2.190804076	2.183359338	0.010222524
A2P2R3	130	A	A	chr13	437017	A	G	YMR084W	synonymous_variant	c.390A>G	p.Ala130Ala	alanine	Ala	alanine	Ala	692188c3fdc7a3d16a70a70a8ecdd493_1xff	A	130	423.621	423.621	0	0	0	0
A2P2R3	134	V	L	chr13	437027	G	C	YMR084W	missense_variant	c.400G>C	p.Val134Leu	valine	Val	leucine	Leu	692188c3fdc7a3d16a70a70a8ecdd493_1xff	A	134	423.62	423.7648	0.1448	0.001414214	0.005932959	0.006723095
A2P2R3	135	F	F	chr13	437032	C	T	YMR084W	synonymous_variant	c.405C>T	p.Phe135Phe	phenylalanine	Phe	phenylalanine	Phe	692188c3fdc7a3d16a70a70a8ecdd493_1xff	A	135	421.2292	421.2176	-0.0116	2.205194368	2.21182974	0.007162402
A2P2R3	152	Y	C	chr13	437082	A	G	YMR084W	missense_variant	c.455A>G	p.Tyr152Cys	tyrosine	Tyr	cysteine	Cys	692188c3fdc7a3d16a70a70a8ecdd493_1xff	A	152	422.763	421.1192	-1.6438	0.280104445	0.251533696	0.036327675
A2P2R3	156	I	I	chr13	437095	T	C	YMR084W	synonymous_variant	c.468T>C	p.Ile156Ile	isoleucine	Ile	isoleucine	Ile	692188c3fdc7a3d16a70a70a8ecdd493_1xff	A	156	423.6176	423.577	-0.0406	0.006542171	0.024979992	0.021384574
A2P2R3	158	L	L	chr13	437101	C	G	YMR084W	synonymous_variant	c.474C>G	p.Leu158Leu	leucine	Leu	leucine	Leu	692188c3fdc7a3d16a70a70a8ecdd493_1xff	A	158	423.621	423.621	0	0	0	0
A2P2R3	160	Y	H	chr13	437105	T	C	YMR084W	missense_variant	c.478T>C	p.Tyr160His	tyrosine	Tyr	histidine	His	692188c3fdc7a3d16a70a70a8ecdd493_1xff	A	160	423.572	424.1312	0.5592	0.063706358	0.091025821	0.037512665
A2P2R3	164	F	F	chr13	437119	C	T	YMR084W	synonymous_variant	c.492C>T	p.Phe164Phe	phenylalanine	Phe	phenylalanine	Phe	692188c3fdc7a3d16a70a70a8ecdd493_1xff	A	164	422.9694	422.9348	-0.0346	0.895470435	0.942190374	0.070447143
A2P2R3	166	V	V	chr13	437125	A	C	YMR084W	synonymous_variant	c.498A>C	p.Val166Val	valine	Val	valine	Val	692188c3fdc7a3d16a70a70a8ecdd493_1xff	A	166	423.621	423.622	0.001	0	0.002345208	0.002345208
A2P2R3	172	L	V	chr13	437141	C	G	YMR084W	missense_variant	c.514C>G	p.Leu172Val	leucine	Leu	valine	Val	692188c3fdc7a3d16a70a70a8ecdd493_1xff	A	172	422.7712	423.1762	0.405	0.122350725	0.1473981	0.02813361
A2P2R3	188	F	F	chr13	437191	T	C	YMR084W	synonymous_variant	c.564T>C	p.Phe188Phe	phenylalanine	Phe	phenylalanine	Phe	692188c3fdc7a3d16a70a70a8ecdd493_1xff	A	188	423.613	423.607	-0.006	0.006284903	0.009617692	0.006041523
A2P2R3	215	F	L	chr13	437270	T	C	YMR084W	missense_variant	c.643T>C	p.Phe215Leu	phenylalanine	Phe	leucine	Leu	692188c3fdc7a3d16a70a70a8ecdd493_1xff	A	215	421.9744	419.8726	-2.1018	0.116208003	0.103869148	0.078550621
A2P2R3	216	V	V	chr13	437275	C	T	YMR084W	synonymous_variant	c.648C>T	p.Val216Val	valine	Val	valine	Val	692188c3fdc7a3d16a70a70a8ecdd493_1xff	A	216	423.618	423.6152	-0.0028	0.005612486	0.006016644	0.004207137
A2P2R3	219	E	E	chr13	437284	A	G	YMR084W	synonymous_variant	c.657A>G	p.Glu219Glu	glutamic acid	Glu	glutamic acid	Glu	692188c3fdc7a3d16a70a70a8ecdd493_1xff	A	219	423.621	423.621	0	0	0	0
A2P2R3	224	E	K	chr13	437297	G	A	YMR084W	missense_variant	c.670G>A	p.Glu224Lys	glutamic acid	Glu	lysine	Lys	692188c3fdc7a3d16a70a70a8ecdd493_1xff	A	224	423.604	421.9128	-1.6912	0.016046807	0.047240872	0.047986456
A2P2R3	225	E	E	chr13	437302	A	G	YMR084W	synonymous_variant	c.675A>G	p.Glu225Glu	glutamic acid	Glu	glutamic acid	Glu	692188c3fdc7a3d16a70a70a8ecdd493_1xff	A	225	423.607	423.5688	-0.0382	0.031304952	0.012557866	0.019357169
A2P2R3	227	Y	H	chr13	437306	T	C	YMR084W	missense_variant	c.679T>C	p.Tyr227His	tyrosine	Tyr	histidine	His	692188c3fdc7a3d16a70a70a8ecdd493_1xff	A	227	423.603	425.4684	1.8654	0.040249224	0.038823962	0.002073644
A2P2R3	228	L	L	chr13	437309	T	C	YMR084W	synonymous_variant	c.682T>C	p.Leu228Leu	leucine	Leu	leucine	Leu	692188c3fdc7a3d16a70a70a8ecdd493_1xff	A	228	423.5228	423.4532	-0.0696	0.219581875	0.290241623	0.070659748
A2P2R3	228	L	S	chr13	437310	T	C	YMR084W	missense_variant	c.683T>C	p.Leu228Ser	leucine	Leu	serine	Ser	692188c3fdc7a3d16a70a70a8ecdd493_1xff	A	228	423.61	424.9366	1.3266	0.024596748	0.000547723	0.024265201
A2P2R3	232	T	T	chr13	437323	T	C	YMR084W	synonymous_variant	c.696T>C	p.Thr232Thr	threonine	Thr	threonine	Thr	692188c3fdc7a3d16a70a70a8ecdd493_1xff	A	232	423.621	423.62	-0.001	0	0	0
A2P2R3	234	T	T	chr13	437329	C	A	YMR084W	synonymous_variant	c.702C>A	p.Thr234Thr	threonine	Thr	threonine	Thr	692188c3fdc7a3d16a70a70a8ecdd493_1xff	A	234	423.6208	423.6206	-0.0002	0.000447214	0.000547723	0.000447214
A2P2R3	236	S	N	chr13	437334	G	A	YMR084W	missense_variant	c.707G>A	p.Ser236Asn	serine	Ser	asparagine	Asn	692188c3fdc7a3d16a70a70a8ecdd493_1xff	A	236	421.6124	422.1576	0.5452	0.137494727	0.138120599	0.050815352
A2P2R3	242	A	A	chr13	437353	T	C	YMR084W	synonymous_variant	c.726T>C	p.Ala242Ala	alanine	Ala	alanine	Ala	692188c3fdc7a3d16a70a70a8ecdd493_1xff	A	242	423.621	423.621	0	0	0	0
A2P2R3	243	A	A	chr13	437356	C	T	YMR084W	synonymous_variant	c.729C>T	p.Ala243Ala	alanine	Ala	alanine	Ala	692188c3fdc7a3d16a70a70a8ecdd493_1xff	A	243	423.0442	423.0442	0	0.783902226	0.783902226	0
A2P2R3	244	A	A	chr13	437359	A	G	YMR084W	synonymous_variant	c.732A>G	p.Ala244Ala	alanine	Ala	alanine	Ala	692188c3fdc7a3d16a70a70a8ecdd493_1xff	A	244	423.621	423.621	0	0	0	0
A2P2R3	251	C	R	chr13	437378	T	C	YMR084W	missense_variant	c.751T>C	p.Cys251Arg	cysteine	Cys	arginine	Arg	692188c3fdc7a3d16a70a70a8ecdd493_1xff	A	251	423.6206	426.042	2.4214	0.000894427	0.581416804	0.580612866
A2P2R3	252	L	L	chr13	437383	A	G	YMR084W	synonymous_variant	c.756A>G	p.Leu252Leu	leucine	Leu	leucine	Leu	692188c3fdc7a3d16a70a70a8ecdd493_1xff	A	252	423.621	423.624	0.003	0	0.004582576	0.004582576
A2P2R3	254	K	N	chr13	437389	G	T	YMR084W	missense_variant	c.762G>T	p.Lys254Asn	lysine	Lys	asparagine	Asn	692188c3fdc7a3d16a70a70a8ecdd493_1xff	A	254	423.5976	424.515	0.9174	0.021208489	0.004358899	0.01895521
A2P2R3	254	K	R	chr13	437388	A	G	YMR084W	missense_variant	c.761A>G	p.Lys254Arg	lysine	Lys	arginine	Arg	692188c3fdc7a3d16a70a70a8ecdd493_1xff	A	254	423.616	423.8676	0.2516	0.008544004	0.019501282	0.020947554
D6VTK4	36	I	M	chr6	82687	C	G	STE2	missense_variant	c.108C>G	p.Ile36Met	isoleucine	Ile	methionine	Met	3c509a83d4a58c8d515262f67be28ddc_2k9p	A	36	22.83344	20.89176	-1.94168	0.278209567	0.202680705	0.33576469
D6VTK4	41	L	L	chr6	82702	G	A	STE2	synonymous_variant	c.123G>A	p.Leu41Leu	leucine	Leu	leucine	Leu	3c509a83d4a58c8d515262f67be28ddc_2k9p	A	41	23.06614	23.01482	-0.05132	0.053240849	0.057429191	0.036606174
D6VTK4	45	V	V	chr6	82714	T	G	STE2	synonymous_variant	c.135T>G	p.Val45Val	valine	Val	valine	Val	3c509a83d4a58c8d515262f67be28ddc_2k9p	A	45	23.5581	23.55842	0.00032	0	0.000216795	0.000216795
D6VTK4	54	M	T	chr6	82740	T	C	STE2	missense_variant	c.161T>C	p.Met54Thr	methionine	Met	threonine	Thr	3c509a83d4a58c8d515262f67be28ddc_2k9p	A	54	23.5007	24.96608	1.46538	0.068069854	0.006500538	0.066404646
D6VTK4	67	I	V	chr6	82778	A	G	STE2	missense_variant	c.199A>G	p.Ile67Val	isoleucine	Ile	valine	Val	3c509a83d4a58c8d515262f67be28ddc_2k9p	A	67	23.5174	24.66896	1.15156	0.02284327	0.051178736	0.033025869
D6VTK4	71	M	I	chr6	82792	G	A	STE2	missense_variant	c.213G>A	p.Met71Ile	methionine	Met	isoleucine	Ile	3c509a83d4a58c8d515262f67be28ddc_2k9p	A	71	23.53498	23.78724	0.25226	0.026827821	0.086607725	0.075188616
D6VTK4	81	F	F	chr6	82822	C	T	STE2	synonymous_variant	c.243C>T	p.Phe81Phe	phenylalanine	Phe	phenylalanine	Phe	3c509a83d4a58c8d515262f67be28ddc_2k9p	A	81	23.5581	23.5565	-0.0016	0	0	0
D6VTK4	82	I	V	chr6	82823	A	G	STE2	missense_variant	c.244A>G	p.Ile82Val	isoleucine	Ile	valine	Val	3c509a83d4a58c8d515262f67be28ddc_2k9p	A	82	23.5581	24.10132	0.54322	0	0.010787122	0.010787122
D6VTK4	89	F	L	chr6	82844	T	C	STE2	missense_variant	c.265T>C	p.Phe89Leu	phenylalanine	Phe	leucine	Leu	3c509a83d4a58c8d515262f67be28ddc_2k9p	A	89	23.5557	25.39664	1.84094	0.002564176	0.042630893	0.042148523
D6VTK4	91	I	F	chr6	82850	A	T	STE2	missense_variant	c.271A>T	p.Ile91Phe	isoleucine	Ile	phenylalanine	Phe	3c509a83d4a58c8d515262f67be28ddc_2k9p	A	91	23.53664	23.39766	-0.13898	0.030518159	0.012903217	0.031913586
D6VTK4	93	L	L	chr6	82856	T	C	STE2	synonymous_variant	c.277T>C	p.Leu93Leu	leucine	Leu	leucine	Leu	3c509a83d4a58c8d515262f67be28ddc_2k9p	A	93	23.5581	23.57824	0.02014	0	0.02616339	0.02616339
D6VTK4	108	S	S	chr6	82903	A	G	STE2	synonymous_variant	c.324A>G	p.Ser108Ser	serine	Ser	serine	Ser	3c509a83d4a58c8d515262f67be28ddc_2k9p	A	108	23.5581	23.5577	-0.0004	0	0	0
D6VTK4	109	V	V	chr6	82906	G	T	STE2	synonymous_variant	c.327G>T	p.Val109Val	valine	Val	valine	Val	3c509a83d4a58c8d515262f67be28ddc_2k9p	A	109	23.55802	23.55874	0.00072	0.000109545	0.000502991	0.000535724
D6VTK4	110	T	I	chr6	82908	C	T	STE2	missense_variant	c.329C>T	p.Thr110Ile	threonine	Thr	isoleucine	Ile	3c509a83d4a58c8d515262f67be28ddc_2k9p	A	110	23.55802	23.87814	0.32012	0.000178885	0.000207364	0.000258844
O13297	246	I	S	chr16	119118	T	G	CET1	missense_variant	c.737T>G	p.Ile246Ser	isoleucine	Ile	serine	Ser	3867dde1a1ba30cbd5165d2f3910d60d_1d8h	A	246	57.2719	58.54442	1.27252	0.121708196	0.108897622	0.022744384
O13297	257	A	V	chr16	119151	C	T	CET1	missense_variant	c.770C>T	p.Ala257Val	alanine	Ala	valine	Val	3867dde1a1ba30cbd5165d2f3910d60d_1d8h	A	257	57.4394	57.93606	0.49666	0	0.003613585	0.003613585
O13297	263	V	M	chr16	119168	G	A	CET1	missense_variant	c.787G>A	p.Val263Met	valine	Val	methionine	Met	3867dde1a1ba30cbd5165d2f3910d60d_1d8h	A	263	57.43772	56.15096	-1.28676	0.002108791	0.074094419	0.07353899
O13297	264	K	E	chr16	119171	A	G	CET1	missense_variant	c.790A>G	p.Lys264Glu	lysine	Lys	glutamic acid	Glu	3867dde1a1ba30cbd5165d2f3910d60d_1d8h	A	264	56.02332	55.57628	-0.44704	0.072800048	0.095463983	0.063898772
O13297	275	I	V	chr16	119204	A	G	CET1	missense_variant	c.823A>G	p.Ile275Val	isoleucine	Ile	valine	Val	3867dde1a1ba30cbd5165d2f3910d60d_1d8h	A	275	57.43894	58.0331	0.59416	0.001028591	0.011071585	0.011334373
O13297	297	A	S	chr16	119270	G	T	CET1	missense_variant	c.889G>T	p.Ala297Ser	alanine	Ala	serine	Ser	3867dde1a1ba30cbd5165d2f3910d60d_1d8h	A	297	57.43416	57.75672	0.32256	0.010223894	0.033340471	0.023288259
O13297	300	L	L	chr16	119279	C	T	CET1	synonymous_variant	c.898C>T	p.Leu300Leu	leucine	Leu	leucine	Leu	3867dde1a1ba30cbd5165d2f3910d60d_1d8h	A	300	57.0289	57.02034	-0.00856	0.007859071	0.004431478	0.007012346
O13297	303	F	F	chr16	119290	C	T	CET1	synonymous_variant	c.909C>T	p.Phe303Phe	phenylalanine	Phe	phenylalanine	Phe	3867dde1a1ba30cbd5165d2f3910d60d_1d8h	A	303	57.4394	57.44416	0.00476	0	0.010643684	0.010643684
O13297	313	I	I	chr16	119320	T	C	CET1	synonymous_variant	c.939T>C	p.Ile313Ile	isoleucine	Ile	isoleucine	Ile	3867dde1a1ba30cbd5165d2f3910d60d_1d8h	A	313	57.4385	57.43732	-0.00118	0.002012461	0.002890848	0.00263856
O13297	316	A	A	chr16	119329	G	A	CET1	synonymous_variant	c.948G>A	p.Ala316Ala	alanine	Ala	alanine	Ala	3867dde1a1ba30cbd5165d2f3910d60d_1d8h	A	316	57.4394	57.4394	0	0	0	0
O13297	316	A	V	chr16	119328	C	T	CET1	missense_variant	c.947C>T	p.Ala316Val	alanine	Ala	valine	Val	3867dde1a1ba30cbd5165d2f3910d60d_1d8h	A	316	57.34574	57.66514	0.3194	0.014235273	0.025328403	0.029093728
O13297	330	C	C	chr16	119371	T	C	CET1	synonymous_variant	c.990T>C	p.Cys330Cys	cysteine	Cys	cysteine	Cys	3867dde1a1ba30cbd5165d2f3910d60d_1d8h	A	330	57.4278	57.4338	0.006	0	0.005703946	0.005703946
O13297	335	L	F	chr16	119384	C	T	CET1	missense_variant	c.1003C>T	p.Leu335Phe	leucine	Leu	phenylalanine	Phe	3867dde1a1ba30cbd5165d2f3910d60d_1d8h	A	335	57.4259	57.44054	0.01464	0.006275747	0.008865833	0.013722536
O13297	337	A	A	chr16	119392	C	T	CET1	synonymous_variant	c.1011C>T	p.Ala337Ala	alanine	Ala	alanine	Ala	3867dde1a1ba30cbd5165d2f3910d60d_1d8h	A	337	57.4278	57.4278	0	0	0	0
O13297	338	H	H	chr16	119395	T	C	CET1	synonymous_variant	c.1014T>C	p.His338His	histidine	His	histidine	His	3867dde1a1ba30cbd5165d2f3910d60d_1d8h	A	338	57.37478	57.3917	0.01692	0.069493827	0	0.069493827
O13297	343	I	M	chr16	119410	T	G	CET1	missense_variant	c.1029T>G	p.Ile343Met	isoleucine	Ile	methionine	Met	3867dde1a1ba30cbd5165d2f3910d60d_1d8h	A	343	57.39898	58.06822	0.66924	0.010607874	0.025791026	0.027443178
O13297	345	A	T	chr16	119414	G	A	CET1	missense_variant	c.1033G>A	p.Ala345Thr	alanine	Ala	threonine	Thr	3867dde1a1ba30cbd5165d2f3910d60d_1d8h	A	345	57.43344	58.1077	0.67426	0.005811024	0.004729693	0.010466518
O13297	347	L	L	chr16	119420	T	C	CET1	synonymous_variant	c.1039T>C	p.Leu347Leu	leucine	Leu	leucine	Leu	3867dde1a1ba30cbd5165d2f3910d60d_1d8h	A	347	57.42182	57.3788	-0.04302	0.013371687	0.001118034	0.012253653
O13297	354	Y	Y	chr16	119443	T	C	CET1	synonymous_variant	c.1062T>C	p.Tyr354Tyr	tyrosine	Tyr	tyrosine	Tyr	3867dde1a1ba30cbd5165d2f3910d60d_1d8h	A	354	57.42718	57.44762	0.02044	0.001386362	0.007355066	0.008080099
O13297	386	T	T	chr16	119539	G	A	CET1	synonymous_variant	c.1158G>A	p.Thr386Thr	threonine	Thr	threonine	Thr	3867dde1a1ba30cbd5165d2f3910d60d_1d8h	A	386	57.4278	57.4342	0.0064	0	0.003822303	0.003822303
O13297	398	I	I	chr16	119575	T	C	CET1	synonymous_variant	c.1194T>C	p.Ile398Ile	isoleucine	Ile	isoleucine	Ile	3867dde1a1ba30cbd5165d2f3910d60d_1d8h	A	398	57.42296	57.4366	0.01364	0.004196189	0.007086607	0.010599434
O13297	407	I	T	chr16	119601	T	C	CET1	missense_variant	c.1220T>C	p.Ile407Thr	isoleucine	Ile	threonine	Thr	3867dde1a1ba30cbd5165d2f3910d60d_1d8h	A	407	57.40164	59.56388	2.16224	0.021777351	0.01492002	0.02572835
O13297	413	A	T	chr16	119618	G	A	CET1	missense_variant	c.1237G>A	p.Ala413Thr	alanine	Ala	threonine	Thr	3867dde1a1ba30cbd5165d2f3910d60d_1d8h	A	413	57.4393	59.34722	1.90792	0.000223607	0.342793096	0.342736089
O13297	417	L	L	chr16	119630	T	C	CET1	synonymous_variant	c.1249T>C	p.Leu417Leu	leucine	Leu	leucine	Leu	3867dde1a1ba30cbd5165d2f3910d60d_1d8h	A	417	57.4222	57.43378	0.01158	0.005330103	0.002929505	0.005157228
O13297	424	Y	Y	chr16	119653	C	T	CET1	synonymous_variant	c.1272C>T	p.Tyr424Tyr	tyrosine	Tyr	tyrosine	Tyr	3867dde1a1ba30cbd5165d2f3910d60d_1d8h	A	424	57.4268	57.4275	0.0007	0.001565248	0.007606576	0.006970294
O13297	436	V	V	chr16	119689	A	G	CET1	synonymous_variant	c.1308A>G	p.Val436Val	valine	Val	valine	Val	3867dde1a1ba30cbd5165d2f3910d60d_1d8h	A	436	57.40226	57.39572	-0.00654	0.011575103	0.007744482	0.007560291
O13297	445	Y	F	chr16	119715	A	T	CET1	missense_variant	c.1334A>T	p.Tyr445Phe	tyrosine	Tyr	phenylalanine	Phe	3867dde1a1ba30cbd5165d2f3910d60d_1d8h	A	445	57.34548	59.13734	1.79186	0.030284022	0.148786686	0.136843955
O13297	491	H	H	chr16	119854	C	T	CET1	synonymous_variant	c.1473C>T	p.His491His	histidine	His	histidine	His	3867dde1a1ba30cbd5165d2f3910d60d_1d8h	A	491	57.45134	57.45318	0.00184	0.015478307	0.007685506	0.018919382
O13297	503	L	L	chr16	119890	A	G	CET1	synonymous_variant	c.1509A>G	p.Leu503Leu	leucine	Leu	leucine	Leu	3867dde1a1ba30cbd5165d2f3910d60d_1d8h	A	503	57.40736	57.32826	-0.0791	0.027877285	0.071766761	0.056794366
O13516	6	R	K	chr16	405467	G	A	RPS9A	missense_variant	c.17G>A	p.Arg6Lys	arginine	Arg	lysine	Lys	dfdf6ba8f3ba327ad322931a5173c0aa_3u5c	A	6	91.34816	90.9194	-0.42876	0.050961191	0.062036159	0.049941896
O13516	8	Y	Y	chr16	405474	T	C	RPS9A	synonymous_variant	c.24T>C	p.Tyr8Tyr	tyrosine	Tyr	tyrosine	Tyr	dfdf6ba8f3ba327ad322931a5173c0aa_3u5c	A	8	91.3866	91.3902	0.0036	0	0.003307567	0.003307567
O13516	9	S	S	chr16	405477	C	T	RPS9A	synonymous_variant	c.27C>T	p.Ser9Ser	serine	Ser	serine	Ser	dfdf6ba8f3ba327ad322931a5173c0aa_3u5c	A	9	91.38572	91.38334	-0.00238	0.00196774	0.005724334	0.003756594
O13516	10	K	K	chr16	405480	G	A	RPS9A	synonymous_variant	c.30G>A	p.Lys10Lys	lysine	Lys	lysine	Lys	dfdf6ba8f3ba327ad322931a5173c0aa_3u5c	A	10	91.3866	91.38036	-0.00624	0	0.013953064	0.013953064
O13516	11	T	A	chr16	405481	A	G	RPS9A	missense_variant	c.31A>G	p.Thr11Ala	threonine	Thr	alanine	Ala	dfdf6ba8f3ba327ad322931a5173c0aa_3u5c	A	11	90.86778	89.76642	-1.10136	0.121000298	0.164274472	0.080328314
O13516	11	T	T	chr16	405483	T	A	RPS9A	synonymous_variant	c.33T>A	p.Thr11Thr	threonine	Thr	threonine	Thr	dfdf6ba8f3ba327ad322931a5173c0aa_3u5c	A	11	91.3866	91.3864	-0.0002	0	0.000273861	0.000273861
O13516	14	T	T	chr16	405492	C	T	RPS9A	synonymous_variant	c.42C>T	p.Thr14Thr	threonine	Thr	threonine	Thr	dfdf6ba8f3ba327ad322931a5173c0aa_3u5c	A	14	91.38638	91.3862	-0.00018	0.000204939	0.000367423	0.000531037
O13516	15	P	P	chr16	405495	A	G	RPS9A	synonymous_variant	c.45A>G	p.Pro15Pro	proline	Pro	proline	Pro	dfdf6ba8f3ba327ad322931a5173c0aa_3u5c	A	15	91.3866	91.2415	-0.1451	0	0	0
O13516	17	R	R	chr16	405501	A	G	RPS9A	synonymous_variant	c.51A>G	p.Arg17Arg	arginine	Arg	arginine	Arg	dfdf6ba8f3ba327ad322931a5173c0aa_3u5c	A	17	91.28804	91.25486	-0.03318	0.018062475	0.011492302	0.021124322
O13516	30	L	L	chr16	405540	G	A	RPS9A	synonymous_variant	c.90G>A	p.Leu30Leu	leucine	Leu	leucine	Leu	dfdf6ba8f3ba327ad322931a5173c0aa_3u5c	A	30	91.21392	91.19132	-0.0226	0.00981183	0.007946194	0.003965476
O13516	36	L	L	chr16	405556	T	C	RPS9A	synonymous_variant	c.106T>C	p.Leu36Leu	leucine	Leu	leucine	Leu	dfdf6ba8f3ba327ad322931a5173c0aa_3u5c	A	36	91.0547	91.04774	-0.00696	0.007415861	0.008677154	0.005861996
O13516	39	K	K	chr16	405567	G	A	RPS9A	synonymous_variant	c.117G>A	p.Lys39Lys	lysine	Lys	lysine	Lys	dfdf6ba8f3ba327ad322931a5173c0aa_3u5c	A	39	91.3866	91.3866	0	0	0	0
O13516	40	K	N	chr16	405570	G	C	RPS9A	missense_variant	c.120G>C	p.Lys40Asn	lysine	Lys	asparagine	Asn	dfdf6ba8f3ba327ad322931a5173c0aa_3u5c	A	40	91.3866	91.6897	0.3031	0	0.002044505	0.002044505
O13516	43	Y	Y	chr16	405579	C	T	RPS9A	synonymous_variant	c.129C>T	p.Tyr43Tyr	tyrosine	Tyr	tyrosine	Tyr	dfdf6ba8f3ba327ad322931a5173c0aa_3u5c	A	43	91.12692	91.11326	-0.01366	0.030137137	0.012661082	0.028990222
O13516	50	S	S	chr16	405600	T	A	RPS9A	synonymous_variant	c.150T>A	p.Ser50Ser	serine	Ser	serine	Ser	dfdf6ba8f3ba327ad322931a5173c0aa_3u5c	A	50	91.3866	91.38722	0.00062	0	0.001651363	0.001651363
O13516	52	I	I	chr16	405606	T	C	RPS9A	synonymous_variant	c.156T>C	p.Ile52Ile	isoleucine	Ile	isoleucine	Ile	dfdf6ba8f3ba327ad322931a5173c0aa_3u5c	A	52	91.38236	91.38236	0	0.009480928	0.009480928	0
O13516	58	D	Y	chr16	405622	G	T	RPS9A	missense_variant	c.172G>T	p.Asp58Tyr	aspartic acid	Asp	tyrosine	Tyr	dfdf6ba8f3ba327ad322931a5173c0aa_3u5c	A	58	91.3865	90.1852	-1.2013	0	0.022037695	0.022037695
O13516	59	L	L	chr16	405627	G	A	RPS9A	synonymous_variant	c.177G>A	p.Leu59Leu	leucine	Leu	leucine	Leu	dfdf6ba8f3ba327ad322931a5173c0aa_3u5c	A	59	91.04748	91.04078	-0.0067	0.007138767	0.007365596	0.012979985
O13516	63	D	D	chr16	405639	C	T	RPS9A	synonymous_variant	c.189C>T	p.Asp63Asp	aspartic acid	Asp	aspartic acid	Asp	dfdf6ba8f3ba327ad322931a5173c0aa_3u5c	A	63	91.3865	91.3865	0	0	0	0
O13516	67	P	R	chr16	405650	C	G	RPS9A	missense_variant	c.200C>G	p.Pro67Arg	proline	Pro	arginine	Arg	dfdf6ba8f3ba327ad322931a5173c0aa_3u5c	A	67	91.38646	93.28	1.89354	8.94E-05	0.011122724	0.011097883
O13516	68	K	K	chr16	405654	G	A	RPS9A	synonymous_variant	c.204G>A	p.Lys68Lys	lysine	Lys	lysine	Lys	dfdf6ba8f3ba327ad322931a5173c0aa_3u5c	A	68	91.37482	91.35568	-0.01914	0.016071932	0.041077147	0.025006259
O13516	69	R	T	chr16	405656	G	C	RPS9A	missense_variant	c.206G>C	p.Arg69Thr	arginine	Arg	threonine	Thr	dfdf6ba8f3ba327ad322931a5173c0aa_3u5c	A	69	91.2132	94.24406	3.03086	0.135493745	0.118687565	0.024596199
O13516	73	G	C	chr16	405667	G	T	RPS9A	missense_variant	c.217G>T	p.Gly73Cys	glycine	Gly	cysteine	Cys	dfdf6ba8f3ba327ad322931a5173c0aa_3u5c	A	73	91.33938	92.43966	1.10028	0.013070654	0.652303835	0.649219537
O13516	73	G	D	chr16	405668	G	A	RPS9A	missense_variant	c.218G>A	p.Gly73Asp	glycine	Gly	aspartic acid	Asp	dfdf6ba8f3ba327ad322931a5173c0aa_3u5c	A	73	91.19254	96.08798	4.89544	0.170981572	0.975650387	1.013469779
O13516	81	V	V	chr16	405693	T	G	RPS9A	synonymous_variant	c.243T>G	p.Val81Val	valine	Val	valine	Val	dfdf6ba8f3ba327ad322931a5173c0aa_3u5c	A	81	89.48418	89.47216	-0.01202	0.02534713	0.011210843	0.02198288
O13516	86	L	L	chr16	405708	A	G	RPS9A	synonymous_variant	c.258A>G	p.Leu86Leu	leucine	Leu	leucine	Leu	dfdf6ba8f3ba327ad322931a5173c0aa_3u5c	A	86	91.3865	91.37844	-0.00806	0	0.005679613	0.005679613
O13516	87	S	S	chr16	405711	C	G	RPS9A	synonymous_variant	c.261C>G	p.Ser87Ser	serine	Ser	serine	Ser	dfdf6ba8f3ba327ad322931a5173c0aa_3u5c	A	87	91.3632	91.36032	-0.00288	0.005591959	0.000130384	0.005545899
O13516	97	L	L	chr16	405741	A	G	RPS9A	synonymous_variant	c.291A>G	p.Leu97Leu	leucine	Leu	leucine	Leu	dfdf6ba8f3ba327ad322931a5173c0aa_3u5c	A	97	91.1364	91.10512	-0.03128	0.018844761	0.019897663	0.022575363
O13516	98	A	S	chr16	405742	G	T	RPS9A	missense_variant	c.292G>T	p.Ala98Ser	alanine	Ala	serine	Ser	dfdf6ba8f3ba327ad322931a5173c0aa_3u5c	A	98	91.3865	92.08306	0.69656	0	0.001960357	0.001960357
O13516	99	L	S	chr16	405746	T	C	RPS9A	missense_variant	c.296T>C	p.Leu99Ser	leucine	Leu	serine	Ser	dfdf6ba8f3ba327ad322931a5173c0aa_3u5c	A	99	91.33032	95.14612	3.8158	0.033569957	0.008605057	0.034988355
O13516	101	V	I	chr16	405751	G	A	RPS9A	missense_variant	c.301G>A	p.Val101Ile	valine	Val	isoleucine	Ile	dfdf6ba8f3ba327ad322931a5173c0aa_3u5c	A	101	91.0865	89.91982	-1.16668	0.01835143	0.012826418	0.02439051
O13516	108	R	G	chr16	405772	A	G	RPS9A	missense_variant	c.322A>G	p.Arg108Gly	arginine	Arg	glycine	Gly	dfdf6ba8f3ba327ad322931a5173c0aa_3u5c	A	108	89.9729	91.12988	1.15698	0.290024413	0.043660646	0.279735986
O13516	111	T	A	chr16	405781	A	G	RPS9A	missense_variant	c.331A>G	p.Thr111Ala	threonine	Thr	alanine	Ala	dfdf6ba8f3ba327ad322931a5173c0aa_3u5c	A	111	90.29932	89.7768	-0.52252	0.528739626	0.561915852	0.048228487
O13516	113	V	V	chr16	405789	C	G	RPS9A	synonymous_variant	c.339C>G	p.Val113Val	valine	Val	valine	Val	dfdf6ba8f3ba327ad322931a5173c0aa_3u5c	A	113	91.38644	91.38908	0.00264	0.000134164	0.002320991	0.002230022
O13516	114	Y	Y	chr16	405792	C	T	RPS9A	synonymous_variant	c.342C>T	p.Tyr114Tyr	tyrosine	Tyr	tyrosine	Tyr	dfdf6ba8f3ba327ad322931a5173c0aa_3u5c	A	114	91.34522	91.30412	-0.0411	0.041111884	0.011896512	0.02969436
O13516	118	L	L	chr16	405804	A	G	RPS9A	synonymous_variant	c.354A>G	p.Leu118Leu	leucine	Leu	leucine	Leu	dfdf6ba8f3ba327ad322931a5173c0aa_3u5c	A	118	91.37474	91.36494	-0.0098	0.026519766	0.048433232	0.021913466
O13516	122	V	V	chr16	405816	C	T	RPS9A	synonymous_variant	c.366C>T	p.Val122Val	valine	Val	valine	Val	dfdf6ba8f3ba327ad322931a5173c0aa_3u5c	A	122	91.3837	91.38492	0.00122	0.002457641	0.001259762	0.002687378
O13516	124	H	H	chr16	405822	T	C	RPS9A	synonymous_variant	c.372T>C	p.His124His	histidine	His	histidine	His	dfdf6ba8f3ba327ad322931a5173c0aa_3u5c	A	124	91.38572	91.3637	-0.02202	0.014264361	0.000353553	0.014034849
O13516	128	L	L	chr16	405834	A	G	RPS9A	synonymous_variant	c.384A>G	p.Leu128Leu	leucine	Leu	leucine	Leu	dfdf6ba8f3ba327ad322931a5173c0aa_3u5c	A	128	91.35194	91.30984	-0.0421	0.026474478	0.015129706	0.017087715
O13516	130	T	T	chr16	405840	T	C	RPS9A	synonymous_variant	c.390T>C	p.Thr130Thr	threonine	Thr	threonine	Thr	dfdf6ba8f3ba327ad322931a5173c0aa_3u5c	A	130	91.38646	91.38656	0.0001	8.94E-05	0.000207364	0.000158114
O13516	132	R	R	chr16	405846	G	A	RPS9A	synonymous_variant	c.396G>A	p.Arg132Arg	arginine	Arg	arginine	Arg	dfdf6ba8f3ba327ad322931a5173c0aa_3u5c	A	132	91.37154	91.25044	-0.1211	0.027935068	0.030798993	0.045477907
O13516	134	I	V	chr16	405850	A	G	RPS9A	missense_variant	c.400A>G	p.Ile134Val	isoleucine	Ile	valine	Val	dfdf6ba8f3ba327ad322931a5173c0aa_3u5c	A	134	91.3866	92.58582	1.19922	0	0.001059245	0.001059245
O13516	137	G	S	chr16	405859	G	A	RPS9A	missense_variant	c.409G>A	p.Gly137Ser	glycine	Gly	serine	Ser	dfdf6ba8f3ba327ad322931a5173c0aa_3u5c	A	137	91.3866	93.57372	2.18712	0	0.33332306	0.33332306
O13516	140	I	I	chr16	405870	T	C	RPS9A	synonymous_variant	c.420T>C	p.Ile140Ile	isoleucine	Ile	isoleucine	Ile	dfdf6ba8f3ba327ad322931a5173c0aa_3u5c	A	140	91.33122	91.28182	-0.0494	0.037293994	0.018072825	0.031041988
O13516	147	M	V	chr16	405889	A	G	RPS9A	missense_variant	c.439A>G	p.Met147Val	methionine	Met	valine	Val	dfdf6ba8f3ba327ad322931a5173c0aa_3u5c	A	147	91.28924	94.51796	3.22872	0.158852504	0.44249802	0.420525263
O13516	156	I	I	chr16	405918	T	A	RPS9A	synonymous_variant	c.468T>A	p.Ile156Ile	isoleucine	Ile	isoleucine	Ile	dfdf6ba8f3ba327ad322931a5173c0aa_3u5c	A	156	91.12152	91.10048	-0.02104	0.015606313	0.00228517	0.014660934
O13516	160	P	L	chr16	405929	C	T	RPS9A	missense_variant	c.479C>T	p.Pro160Leu	proline	Pro	leucine	Leu	dfdf6ba8f3ba327ad322931a5173c0aa_3u5c	A	160	91.33278	91.6526	0.31982	0.023626616	0.021851316	0.042295
O13516	165	G	V	chr16	405944	G	T	RPS9A	missense_variant	c.494G>T	p.Gly165Val	glycine	Gly	valine	Val	dfdf6ba8f3ba327ad322931a5173c0aa_3u5c	A	165	91.0221	106.3482	15.3261	0.186491139	0.450144088	0.336689761
O13516	170	G	G	chr16	405960	C	T	RPS9A	synonymous_variant	c.510C>T	p.Gly170Gly	glycine	Gly	glycine	Gly	dfdf6ba8f3ba327ad322931a5173c0aa_3u5c	A	170	91.3776	91.3776	0	0	0	0
O13516	172	V	F	chr16	405964	G	T	RPS9A	missense_variant	c.514G>T	p.Val172Phe	valine	Val	phenylalanine	Phe	dfdf6ba8f3ba327ad322931a5173c0aa_3u5c	A	172	91.34012	91.1171	-0.22302	0.021425149	0.059274362	0.074915265
O13516	173	A	A	chr16	405969	T	C	RPS9A	synonymous_variant	c.519T>C	p.Ala173Ala	alanine	Ala	alanine	Ala	dfdf6ba8f3ba327ad322931a5173c0aa_3u5c	A	173	91.3776	91.3776	0	0	0	0
O13516	177	A	A	chr16	405981	T	A	RPS9A	synonymous_variant	c.531T>A	p.Ala177Ala	alanine	Ala	alanine	Ala	dfdf6ba8f3ba327ad322931a5173c0aa_3u5c	A	177	91.3776	91.3776	0	0	0	0
O13516	178	A	T	chr16	405982	G	A	RPS9A	missense_variant	c.532G>A	p.Ala178Thr	alanine	Ala	threonine	Thr	dfdf6ba8f3ba327ad322931a5173c0aa_3u5c	A	178	91.38274	92.20014	0.8174	0.003927849	0.00783473	0.010628264
O13516	181	A	A	chr16	405993	G	T	RPS9A	synonymous_variant	c.543G>T	p.Ala181Ala	alanine	Ala	alanine	Ala	dfdf6ba8f3ba327ad322931a5173c0aa_3u5c	A	181	91.3776	91.3776	0	0	0	0
O13516	181	A	V	chr16	405992	C	T	RPS9A	missense_variant	c.542C>T	p.Ala181Val	alanine	Ala	valine	Val	dfdf6ba8f3ba327ad322931a5173c0aa_3u5c	A	181	91.36294	91.22984	-0.1331	0.030084016	0.030419698	0.012241936
O13516	185	G	D	chr16	406004	G	A	RPS9A	missense_variant	c.554G>A	p.Gly185Asp	glycine	Gly	aspartic acid	Asp	dfdf6ba8f3ba327ad322931a5173c0aa_3u5c	A	185	91.38428	94.19072	2.80644	0.003639643	0.003651986	0.006372048
O13516	185	G	G	chr16	406005	T	C	RPS9A	synonymous_variant	c.555T>C	p.Gly185Gly	glycine	Gly	glycine	Gly	dfdf6ba8f3ba327ad322931a5173c0aa_3u5c	A	185	91.3776	91.3776	0	0	0	0
O13563	7	V	I	chr12	965542	C	T	RPN13	missense_variant	c.19G>A	p.Val7Ile	valine	Val	isoleucine	Ile	365e6725089a06e9b56c63c7712a14a2_2kr0	A	7	173.9668	173.7404	-0.2264	0.24735238	0.520915348	0.32863323
O13563	7	V	V	chr12	965540	T	G	RPN13	synonymous_variant	c.21A>C	p.Val7Val	valine	Val	valine	Val	365e6725089a06e9b56c63c7712a14a2_2kr0	A	7	174.315	174.3182	0.0032	0.004472136	0.001095445	0.003898718
O13563	10	F	S	chr12	965532	A	G	RPN13	missense_variant	c.29T>C	p.Phe10Ser	phenylalanine	Phe	serine	Ser	365e6725089a06e9b56c63c7712a14a2_2kr0	A	10	173.8924	172.3886	-1.5038	0.397686183	0.400403297	0.188946289
O13563	22	R	C	chr12	965497	G	A	RPN13	missense_variant	c.64C>T	p.Arg22Cys	arginine	Arg	cysteine	Cys	365e6725089a06e9b56c63c7712a14a2_2kr0	A	22	174.2676	174.4914	0.2238	0.03906149	0.101312882	0.075899275
O13563	22	R	R	chr12	965495	A	G	RPN13	synonymous_variant	c.66T>C	p.Arg22Arg	arginine	Arg	arginine	Arg	365e6725089a06e9b56c63c7712a14a2_2kr0	A	22	174.317	174.316	-0.001	0	0	0
O13563	40	E	E	chr12	965441	C	T	RPN13	synonymous_variant	c.120G>A	p.Glu40Glu	glutamic acid	Glu	glutamic acid	Glu	365e6725089a06e9b56c63c7712a14a2_2kr0	A	40	174.317	174.317	0	0	0	0
O13563	42	E	E	chr12	965435	T	C	RPN13	synonymous_variant	c.126A>G	p.Glu42Glu	glutamic acid	Glu	glutamic acid	Glu	365e6725089a06e9b56c63c7712a14a2_2kr0	A	42	174.317	174.317	0	0	0	0
O13563	46	W	L	chr12	965424	C	A	RPN13	missense_variant	c.137G>T	p.Trp46Leu	tryptophan	Trp	leucine	Leu	365e6725089a06e9b56c63c7712a14a2_2kr0	A	46	174.2358	172.5158	-1.72	0.048468547	0.285701243	0.279262421
O13563	62	D	Y	chr12	965377	C	A	RPN13	missense_variant	c.184G>T	p.Asp62Tyr	aspartic acid	Asp	tyrosine	Tyr	365e6725089a06e9b56c63c7712a14a2_2kr0	A	62	173.3974	182.5884	9.191	0.702565869	1.002848593	0.961558111
O13563	74	M	V	chr12	965341	T	C	RPN13	missense_variant	c.220A>G	p.Met74Val	methionine	Met	valine	Val	365e6725089a06e9b56c63c7712a14a2_2kr0	A	74	173.3236	173.8182	0.4946	0.060098253	0.020092287	0.068504014
O13563	76	V	A	chr12	965334	A	G	RPN13	missense_variant	c.227T>C	p.Val76Ala	valine	Val	alanine	Ala	365e6725089a06e9b56c63c7712a14a2_2kr0	A	76	174.299	174.617	0.318	0.026048033	0.046898827	0.052359335
O13563	78	I	L	chr12	965329	T	G	RPN13	missense_variant	c.232A>C	p.Ile78Leu	isoleucine	Ile	leucine	Leu	365e6725089a06e9b56c63c7712a14a2_2kr0	A	78	173.9984	174.4912	0.4928	0.122485918	0.185401456	0.097248136
O13563	80	S	S	chr12	965321	G	A	RPN13	synonymous_variant	c.240C>T	p.Ser80Ser	serine	Ser	serine	Ser	365e6725089a06e9b56c63c7712a14a2_2kr0	A	80	174.3112	174.308	-0.0032	0.000447214	0.002738613	0.002949576
O13563	90	V	I	chr12	965293	C	T	RPN13	missense_variant	c.268G>A	p.Val90Ile	valine	Val	isoleucine	Ile	365e6725089a06e9b56c63c7712a14a2_2kr0	A	90	174.3166	174.0112	-0.3054	0.000894427	0.309162093	0.309526736
O13563	91	F	F	chr12	965288	A	G	RPN13	synonymous_variant	c.273T>C	p.Phe91Phe	phenylalanine	Phe	phenylalanine	Phe	365e6725089a06e9b56c63c7712a14a2_2kr0	A	91	174.317	174.307	-0.01	0	0.00781025	0.00781025
O13563	109	L	F	chr12	965234	C	A	RPN13	missense_variant	c.327G>T	p.Leu109Phe	leucine	Leu	phenylalanine	Phe	365e6725089a06e9b56c63c7712a14a2_2kr0	A	109	174.2122	190.555	16.3428	0.04543897	0.341424223	0.318335044
O13563	111	L	L	chr12	965230	A	G	RPN13	synonymous_variant	c.331T>C	p.Leu111Leu	leucine	Leu	leucine	Leu	365e6725089a06e9b56c63c7712a14a2_2kr0	A	111	174.3086	174.3094	0.0008	0.018229098	0.010285913	0.022873566
O13563	111	L	S	chr12	965229	A	G	RPN13	missense_variant	c.332T>C	p.Leu111Ser	leucine	Leu	serine	Ser	365e6725089a06e9b56c63c7712a14a2_2kr0	A	111	174.2556	175.9858	1.7302	0.043672646	0.020571825	0.053129088
O13563	114	L	L	chr12	965219	C	T	RPN13	synonymous_variant	c.342G>A	p.Leu114Leu	leucine	Leu	leucine	Leu	365e6725089a06e9b56c63c7712a14a2_2kr0	A	114	174.317	174.3176	0.0006	0	0.000894427	0.000894427
O13563	116	A	A	chr12	965213	C	T	RPN13	synonymous_variant	c.348G>A	p.Ala116Ala	alanine	Ala	alanine	Ala	365e6725089a06e9b56c63c7712a14a2_2kr0	A	116	174.317	174.317	0	0	0	0
O13563	116	A	T	chr12	965215	C	T	RPN13	missense_variant	c.346G>A	p.Ala116Thr	alanine	Ala	threonine	Thr	365e6725089a06e9b56c63c7712a14a2_2kr0	A	116	174.2768	174.5614	0.2846	0.018240066	0.03050082	0.016009372
O13563	122	Y	Y	chr12	965195	G	A	RPN13	synonymous_variant	c.366C>T	p.Tyr122Tyr	tyrosine	Tyr	tyrosine	Tyr	365e6725089a06e9b56c63c7712a14a2_2kr0	A	122	173.6358	173.572	-0.0638	0.242880012	0.085793356	0.210299073
O13563	128	V	M	chr12	965179	C	T	RPN13	missense_variant	c.382G>A	p.Val128Met	valine	Val	methionine	Met	365e6725089a06e9b56c63c7712a14a2_2kr0	A	128	174.312	172.257	-2.055	0.01118034	0.104036051	0.098797773
O13563	128	V	V	chr12	965177	C	T	RPN13	synonymous_variant	c.384G>A	p.Val128Val	valine	Val	valine	Val	365e6725089a06e9b56c63c7712a14a2_2kr0	A	128	174.317	174.3172	0.0002	0	0.000447214	0.000447214
O13563	133	S	N	chr12	965163	C	T	RPN13	missense_variant	c.398G>A	p.Ser133Asn	serine	Ser	asparagine	Asn	365e6725089a06e9b56c63c7712a14a2_2kr0	A	133	174.3168	176.7	2.3832	0.000447214	0.005958188	0.00626099
O13563	140	S	G	chr12	965143	T	C	RPN13	missense_variant	c.418A>G	p.Ser140Gly	serine	Ser	glycine	Gly	365e6725089a06e9b56c63c7712a14a2_2kr0	A	140	174.317	174.107	-0.21	0	0	0
O13563	140	S	N	chr12	965142	C	T	RPN13	missense_variant	c.419G>A	p.Ser140Asn	serine	Ser	asparagine	Asn	365e6725089a06e9b56c63c7712a14a2_2kr0	A	140	174.317	174.265	-0.052	0	0	0
O14455	8	A	S	chr16	75980	C	A	RPL36B	missense_variant	c.22G>T	p.Ala8Ser	alanine	Ala	serine	Ser	c7d36194975737bbb31f4e57f52e786f_4a18	A	8	45.5379	45.6334	0.0955	0	0	0
O14455	12	N	K	chr16	75966	G	T	RPL36B	missense_variant	c.36C>A	p.Asn12Lys	asparagine	Asn	lysine	Lys	c7d36194975737bbb31f4e57f52e786f_4a18	A	12	45.51932	45.31758	-0.20174	0.008460319	0.060845271	0.067024533
O14455	17	V	L	chr16	75953	C	G	RPL36B	missense_variant	c.49G>C	p.Val17Leu	valine	Val	leucine	Leu	c7d36194975737bbb31f4e57f52e786f_4a18	A	17	45.40276	44.88412	-0.51864	0.301008543	0.295998779	0.029531051
O14455	22	P	Q	chr16	75937	G	T	RPL36B	missense_variant	c.65C>A	p.Pro22Gln	proline	Pro	glutamine	Gln	c7d36194975737bbb31f4e57f52e786f_4a18	A	22	45.39456	45.95046	0.5559	0.130517616	0.111017309	0.045371632
O14455	30	K	Q	chr16	75914	T	G	RPL36B	missense_variant	c.88A>C	p.Lys30Gln	lysine	Lys	glutamine	Gln	c7d36194975737bbb31f4e57f52e786f_4a18	A	30	45.5339	45.13908	-0.39482	0.007976215	0.007395404	0.008222652
O14455	33	A	V	chr16	75904	G	A	RPL36B	missense_variant	c.98C>T	p.Ala33Val	alanine	Ala	valine	Val	c7d36194975737bbb31f4e57f52e786f_4a18	A	33	45.2397	44.41058	-0.82912	0.076137376	0.122096835	0.047448151
O14455	37	T	S	chr16	75893	T	A	RPL36B	missense_variant	c.109A>T	p.Thr37Ser	threonine	Thr	serine	Ser	c7d36194975737bbb31f4e57f52e786f_4a18	A	37	45.30136	45.35384	0.05248	0.019578253	0.006460882	0.024722702
O14455	57	L	L	chr16	75833	A	G	RPL36B	synonymous_variant	c.169T>C	p.Leu57Leu	leucine	Leu	leucine	Leu	c7d36194975737bbb31f4e57f52e786f_4a18	A	57	45.5379	45.40122	-0.13668	0	0.059223323	0.059223323
O14455	61	I	V	chr16	75821	T	C	RPL36B	missense_variant	c.181A>G	p.Ile61Val	isoleucine	Ile	valine	Val	c7d36194975737bbb31f4e57f52e786f_4a18	A	61	45.5375	45.77836	0.24086	0.000894427	0.001668233	0.001955249
O14455	81	T	I	chr16	75760	G	A	RPL36B	missense_variant	c.242C>T	p.Thr81Ile	threonine	Thr	isoleucine	Ile	c7d36194975737bbb31f4e57f52e786f_4a18	A	81	45.50456	45.89308	0.38852	0.019645687	0.015472944	0.004898163
O14455	91	N	S	chr16	75730	T	C	RPL36B	missense_variant	c.272A>G	p.Asn91Ser	asparagine	Asn	serine	Ser	c7d36194975737bbb31f4e57f52e786f_4a18	A	91	45.30776	45.90916	0.6014	0.163177229	0.174320289	0.024796572
O14464	57	K	K	chr16	199265	G	A	RTC6	synonymous_variant	c.171G>A	p.Lys57Lys	lysine	Lys	lysine	Lys	886e5ce074870b7ad4201fc4cc2edc66_3v2d	A	57	23.76972	23.76284	-0.00688	0.006282277	0.004227056	0.002057183
O14464	58	V	V	chr16	199268	C	T	RTC6	synonymous_variant	c.174C>T	p.Val58Val	valine	Val	valine	Val	886e5ce074870b7ad4201fc4cc2edc66_3v2d	A	58	23.55038	23.6447	0.09432	0.14596442	0.171168966	0.203991341
O14464	60	T	T	chr16	199274	A	G	RTC6	synonymous_variant	c.180A>G	p.Thr60Thr	threonine	Thr	threonine	Thr	886e5ce074870b7ad4201fc4cc2edc66_3v2d	A	60	23.77398	23.77396	-2.00E-05	4.47E-05	0.000181659	0.000164317
O14464	61	S	S	chr16	199277	T	C	RTC6	synonymous_variant	c.183T>C	p.Ser61Ser	serine	Ser	serine	Ser	886e5ce074870b7ad4201fc4cc2edc66_3v2d	A	61	23.7739	23.77378	-0.00012	0.000223607	0.000294958	0.000465833
O14464	62	V	V	chr16	199280	C	T	RTC6	synonymous_variant	c.186C>T	p.Val62Val	valine	Val	valine	Val	886e5ce074870b7ad4201fc4cc2edc66_3v2d	A	62	23.76862	23.77146	0.00284	0.007581029	0.016384841	0.011720836
O14464	65	F	F	chr16	199289	C	T	RTC6	synonymous_variant	c.195C>T	p.Phe65Phe	phenylalanine	Phe	phenylalanine	Phe	886e5ce074870b7ad4201fc4cc2edc66_3v2d	A	65	23.76974	23.7522	-0.01754	0.006295872	0.005069517	0.010352198
O14464	68	D	D	chr16	199298	T	C	RTC6	synonymous_variant	c.204T>C	p.Asp68Asp	aspartic acid	Asp	aspartic acid	Asp	886e5ce074870b7ad4201fc4cc2edc66_3v2d	A	68	23.75106	23.75106	0	0.004498111	0.004498111	0
O14464	68	D	N	chr16	199296	G	A	RTC6	missense_variant	c.202G>A	p.Asp68Asn	aspartic acid	Asp	asparagine	Asn	886e5ce074870b7ad4201fc4cc2edc66_3v2d	A	68	23.73402	24.77836	1.04434	0.039803731	0.1534947	0.138621762
O14464	70	Y	Y	chr16	199304	C	T	RTC6	synonymous_variant	c.210C>T	p.Tyr70Tyr	tyrosine	Tyr	tyrosine	Tyr	886e5ce074870b7ad4201fc4cc2edc66_3v2d	A	70	23.74958	23.7551	0.00552	0.011242864	0.014748729	0.013908343
O14464	71	L	L	chr16	199305	T	C	RTC6	synonymous_variant	c.211T>C	p.Leu71Leu	leucine	Leu	leucine	Leu	886e5ce074870b7ad4201fc4cc2edc66_3v2d	A	71	23.64776	23.6138	-0.03396	0.033674144	0.004825453	0.036863166
O14464	83	K	K	chr16	199343	G	A	RTC6	synonymous_variant	c.249G>A	p.Lys83Lys	lysine	Lys	lysine	Lys	886e5ce074870b7ad4201fc4cc2edc66_3v2d	A	83	23.7679	23.76052	-0.00738	0.013472936	0.020690505	0.009422685
O14464	93	G	G	chr16	199373	C	T	RTC6	synonymous_variant	c.279C>T	p.Gly93Gly	glycine	Gly	glycine	Gly	886e5ce074870b7ad4201fc4cc2edc66_3v2d	A	93	27.69	27.69	0	0	0	0
O14464	93	G	S	chr16	199371	G	A	RTC6	missense_variant	c.277G>A	p.Gly93Ser	glycine	Gly	serine	Ser	886e5ce074870b7ad4201fc4cc2edc66_3v2d	A	93	27.6059	30.11966	2.51376	0.128359145	0.202557345	0.182963912
O14467	65	V	V	chr15	877491	G	A	MBF1	synonymous_variant	c.195C>T	p.Val65Val	valine	Val	valine	Val	3a1a6d721a978cbfc23cfdb68bdf6ff1_1x57	A	65	68.3016	68.3084	0.0068	0	0.009262289	0.009262289
O14467	72	V	I	chr15	877472	C	T	MBF1	missense_variant	c.214G>A	p.Val72Ile	valine	Val	isoleucine	Ile	3a1a6d721a978cbfc23cfdb68bdf6ff1_1x57	A	72	68.3016	68.1042	-0.1974	0	0.027418516	0.027418516
O14467	72	V	V	chr15	877470	G	A	MBF1	synonymous_variant	c.216C>T	p.Val72Val	valine	Val	valine	Val	3a1a6d721a978cbfc23cfdb68bdf6ff1_1x57	A	72	68.3016	68.3017	0.0001	0	0.000173205	0.000173205
O14467	88	A	V	chr15	877423	G	A	MBF1	missense_variant	c.263C>T	p.Ala88Val	alanine	Ala	valine	Val	3a1a6d721a978cbfc23cfdb68bdf6ff1_1x57	A	88	68.16964	79.44048	11.27084	0.18060794	0.598049214	0.68428472
O14467	100	A	A	chr15	877386	T	C	MBF1	synonymous_variant	c.300A>G	p.Ala100Ala	alanine	Ala	alanine	Ala	3a1a6d721a978cbfc23cfdb68bdf6ff1_1x57	A	100	68.3016	68.3016	0	0	0	0
O14467	110	V	V	chr15	877356	T	C	MBF1	synonymous_variant	c.330A>G	p.Val110Val	valine	Val	valine	Val	3a1a6d721a978cbfc23cfdb68bdf6ff1_1x57	A	110	68.3016	68.30908	0.00748	0	0.009742536	0.009742536
O14467	116	A	T	chr15	877340	C	T	MBF1	missense_variant	c.346G>A	p.Ala116Thr	alanine	Ala	threonine	Thr	3a1a6d721a978cbfc23cfdb68bdf6ff1_1x57	A	116	68.28718	71.236	2.94882	0.0322441	0.354373962	0.343900861
O14467	124	V	V	chr15	877314	A	G	MBF1	synonymous_variant	c.372T>C	p.Val124Val	valine	Val	valine	Val	3a1a6d721a978cbfc23cfdb68bdf6ff1_1x57	A	124	68.29444	68.29322	-0.00122	0.009804489	0.010762992	0.006446084
O14467	125	L	L	chr15	877311	C	T	MBF1	synonymous_variant	c.375G>A	p.Leu125Leu	leucine	Leu	leucine	Leu	3a1a6d721a978cbfc23cfdb68bdf6ff1_1x57	A	125	68.3016	68.30112	-0.00048	0	0.001283355	0.001283355
O14467	141	I	I	chr15	877263	G	A	MBF1	synonymous_variant	c.423C>T	p.Ile141Ile	isoleucine	Ile	isoleucine	Ile	3a1a6d721a978cbfc23cfdb68bdf6ff1_1x57	A	141	68.2362	68.23554	-0.00066	0.057820455	0.048469351	0.039155562
O14467	145	L	L	chr15	877251	C	T	MBF1	synonymous_variant	c.435G>A	p.Leu145Leu	leucine	Leu	leucine	Leu	3a1a6d721a978cbfc23cfdb68bdf6ff1_1x57	A	145	68.3016	68.26382	-0.03778	0	0.006209026	0.006209026
O14467	149	K	K	chr15	877239	C	T	MBF1	synonymous_variant	c.447G>A	p.Lys149Lys	lysine	Lys	lysine	Lys	3a1a6d721a978cbfc23cfdb68bdf6ff1_1x57	A	149	68.3016	68.3016	0	0	0	0
O14467	150	K	K	chr15	877236	C	T	MBF1	synonymous_variant	c.450G>A	p.Lys150Lys	lysine	Lys	lysine	Lys	3a1a6d721a978cbfc23cfdb68bdf6ff1_1x57	A	150	68.2973	68.29602	-0.00128	0.004490546	0.004116673	0.003066268
O14468	32	I	I	chr15	888655	A	G	BIL1	synonymous_variant	c.96T>C	p.Ile32Ile	isoleucine	Ile	isoleucine	Ile	fea6624e5c578903384c7dba68b6c76b_2wps	A	32	0.9781	0.976083	-0.002017	0	0	0
O14468	33	V	V	chr15	888652	T	C	BIL1	synonymous_variant	c.99A>G	p.Val33Val	valine	Val	valine	Val	fea6624e5c578903384c7dba68b6c76b_2wps	A	33	0.9781	0.9846454	0.0065454	0	0.007139955	0.007139955
O14468	42	I	L	chr15	888627	T	G	BIL1	missense_variant	c.124A>C	p.Ile42Leu	isoleucine	Ile	leucine	Leu	fea6624e5c578903384c7dba68b6c76b_2wps	A	42	0.9722734	0.9711568	-0.0011166	0.004531886	0.067579279	0.065086296
O14468	46	L	L	chr15	888615	G	A	BIL1	synonymous_variant	c.136C>T	p.Leu46Leu	leucine	Leu	leucine	Leu	fea6624e5c578903384c7dba68b6c76b_2wps	A	46	0.978101	0.9556538	-0.0224472	0	0.050193465	0.050193465
O14468	64	I	T	chr15	888560	A	G	BIL1	missense_variant	c.191T>C	p.Ile64Thr	isoleucine	Ile	threonine	Thr	fea6624e5c578903384c7dba68b6c76b_2wps	A	64	0.9774864	1.133344	0.1558576	0.001374287	0.020895317	0.021030008
O14468	66	A	T	chr15	888555	C	T	BIL1	missense_variant	c.196G>A	p.Ala66Thr	alanine	Ala	threonine	Thr	fea6624e5c578903384c7dba68b6c76b_2wps	A	66	0.978101	0.974453	-0.003648	0	0.006279617	0.006279617
O14468	67	I	M	chr15	888550	A	C	BIL1	missense_variant	c.201T>G	p.Ile67Met	isoleucine	Ile	methionine	Met	fea6624e5c578903384c7dba68b6c76b_2wps	A	67	0.96627	0.3048852	-0.6613848	0.017935152	0.051617335	0.060583342
O74700	57	M	I	chr5	117381	G	A	TIM9	missense_variant	c.171G>A	p.Met57Ile	methionine	Met	isoleucine	Ile	35d13197fab580fd251f0c473712b4b6_3dxr	A	57	16.09358	16.19426	0.10068	0.048744507	0.049502505	0.066352897
O74700	63	F	Y	chr5	117398	T	A	TIM9	missense_variant	c.188T>A	p.Phe63Tyr	phenylalanine	Phe	tyrosine	Tyr	35d13197fab580fd251f0c473712b4b6_3dxr	A	63	16.6046	17.16392	0.55932	0	0.007918459	0.007918459
O74700	70	V	L	chr5	117418	G	C	TIM9	missense_variant	c.208G>C	p.Val70Leu	valine	Val	leucine	Leu	35d13197fab580fd251f0c473712b4b6_3dxr	A	70	16.56062	15.44644	-1.11418	0.060130957	0.076741403	0.019402886
O94742	8	A	T	chr4	1202149	G	A	SEM1	missense_variant	c.22G>A	p.Ala8Thr	alanine	Ala	threonine	Thr	f4992bfac6d57e7e3d473de5800a5e6b_3sxq	A	8	70.4259	71.29778	0.87188	0.003189044	0.000995992	0.004155358
O94742	10	A	A	chr4	1202157	C	T	SEM1	synonymous_variant	c.30C>T	p.Ala10Ala	alanine	Ala	alanine	Ala	f4992bfac6d57e7e3d473de5800a5e6b_3sxq	A	10	70.4274	70.4274	0	0	0	0
O94742	29	L	L	chr4	1202212	C	T	SEM1	synonymous_variant	c.85C>T	p.Leu29Leu	leucine	Leu	leucine	Leu	f4992bfac6d57e7e3d473de5800a5e6b_3sxq	A	29	70.4274	70.4288	0.0014	0	0.003130495	0.003130495
O94742	44	A	A	chr4	1202259	C	T	SEM1	synonymous_variant	c.132C>T	p.Ala44Ala	alanine	Ala	alanine	Ala	f4992bfac6d57e7e3d473de5800a5e6b_3sxq	A	44	70.4274	70.4274	0	0	0	0
O94742	69	V	I	chr4	1202332	G	A	SEM1	missense_variant	c.205G>A	p.Val69Ile	valine	Val	isoleucine	Ile	f4992bfac6d57e7e3d473de5800a5e6b_3sxq	A	69	70.35948	69.45458	-0.9049	0.079307043	0.081939685	0.004426059
O94742	77	L	L	chr4	1202356	T	C	SEM1	synonymous_variant	c.229T>C	p.Leu77Leu	leucine	Leu	leucine	Leu	f4992bfac6d57e7e3d473de5800a5e6b_3sxq	A	77	70.42738	70.42946	0.00208	4.47E-05	0.006811241	0.006792054
O94742	77	L	L	chr4	1202358	G	A	SEM1	synonymous_variant	c.231G>A	p.Leu77Leu	leucine	Leu	leucine	Leu	f4992bfac6d57e7e3d473de5800a5e6b_3sxq	A	77	70.42738	70.42946	0.00208	4.47E-05	0.006811241	0.006792054
O94742	79	A	A	chr4	1202364	C	A	SEM1	synonymous_variant	c.237C>A	p.Ala79Ala	alanine	Ala	alanine	Ala	f4992bfac6d57e7e3d473de5800a5e6b_3sxq	A	79	70.4274	70.4274	0	0	0	0
O94742	79	A	V	chr4	1202363	C	T	SEM1	missense_variant	c.236C>T	p.Ala79Val	alanine	Ala	valine	Val	f4992bfac6d57e7e3d473de5800a5e6b_3sxq	A	79	70.41812	71.85254	1.43442	0.020750711	0.043393122	0.023538628
O94742	84	Y	C	chr4	1202378	A	G	SEM1	missense_variant	c.251A>G	p.Tyr84Cys	tyrosine	Tyr	cysteine	Cys	f4992bfac6d57e7e3d473de5800a5e6b_3sxq	A	84	70.24364	71.31684	1.0732	0.126840345	0.030994967	0.127420348
P00044	4	F	L	chr10	526346	C	A	CYC1	missense_variant	c.12C>A	p.Phe4Leu	phenylalanine	Phe	leucine	Leu	46fcd3970e9d9d176ed020fd81fc9ec8_3tyi	A	4	7.246892	8.296398	1.049506	0.047352238	0.292247069	0.256131018
P00044	5	K	N	chr10	526349	G	T	CYC1	missense_variant	c.15G>T	p.Lys5Asn	lysine	Lys	asparagine	Asn	46fcd3970e9d9d176ed020fd81fc9ec8_3tyi	A	5	7.278512	8.148304	0.869792	0.058419372	0.000453409	0.058334981
P00044	28	K	K	chr10	526418	G	A	CYC1	synonymous_variant	c.84G>A	p.Lys28Lys	lysine	Lys	lysine	Lys	46fcd3970e9d9d176ed020fd81fc9ec8_3tyi	A	28	7.33303	7.32268	-0.01035	0.002245262	0.011216751	0.010737567
P00044	38	L	L	chr10	526448	G	A	CYC1	synonymous_variant	c.114G>A	p.Leu38Leu	leucine	Leu	leucine	Leu	46fcd3970e9d9d176ed020fd81fc9ec8_3tyi	A	38	7.215384	7.223426	0.008042	0.119359596	0.114883716	0.122137646
P00044	38	L	M	chr10	526446	T	A	CYC1	missense_variant	c.112T>A	p.Leu38Met	leucine	Leu	methionine	Met	46fcd3970e9d9d176ed020fd81fc9ec8_3tyi	A	38	7.280866	6.995054	-0.285812	0.047987798	0.01898251	0.055395189
P00044	41	I	I	chr10	526457	C	T	CYC1	synonymous_variant	c.123C>T	p.Ile41Ile	isoleucine	Ile	isoleucine	Ile	46fcd3970e9d9d176ed020fd81fc9ec8_3tyi	A	41	7.33466	7.335004	0.000344	0	0.000769207	0.000769207
P00044	52	Y	F	chr10	526489	A	T	CYC1	missense_variant	c.155A>T	p.Tyr52Phe	tyrosine	Tyr	phenylalanine	Phe	46fcd3970e9d9d176ed020fd81fc9ec8_3tyi	A	52	7.037874	6.969716	-0.068158	0.000594416	0.005240604	0.004876261
P00044	59	I	V	chr10	526509	A	G	CYC1	missense_variant	c.175A>G	p.Ile59Val	isoleucine	Ile	valine	Val	46fcd3970e9d9d176ed020fd81fc9ec8_3tyi	A	59	7.33466	7.99783	0.66317	0	4.30E-05	4.30E-05
P00044	64	L	L	chr10	526524	T	C	CYC1	synonymous_variant	c.190T>C	p.Leu64Leu	leucine	Leu	leucine	Leu	46fcd3970e9d9d176ed020fd81fc9ec8_3tyi	A	64	7.217906	7.154844	-0.063062	0.045586958	0.019865486	0.035763436
P00044	91	L	L	chr10	526607	G	A	CYC1	synonymous_variant	c.273G>A	p.Leu91Leu	leucine	Leu	leucine	Leu	46fcd3970e9d9d176ed020fd81fc9ec8_3tyi	A	91	6.888984	6.83275	-0.056234	0.03788663	0.011552262	0.036151537
P00044	105	K	K	chr10	526649	A	G	CYC1	synonymous_variant	c.315A>G	p.Lys105Lys	lysine	Lys	lysine	Lys	46fcd3970e9d9d176ed020fd81fc9ec8_3tyi	A	105	7.33466	7.33466	0	0	0	0
P00044	107	A	A	chr10	526655	C	T	CYC1	synonymous_variant	c.321C>T	p.Ala107Ala	alanine	Ala	alanine	Ala	46fcd3970e9d9d176ed020fd81fc9ec8_3tyi	A	107	7.33466	7.33466	0	0	0	0
P00045	13	A	G	chr5	79940	G	C	CYC7	missense_variant	c.38C>G	p.Ala13Gly	alanine	Ala	glycine	Gly	75ac18c4281802530703752e3d4f59ab_2b4z	A	13	18.6065	19.50082	0.89432	0	0.020640906	0.020640906
P00045	13	A	P	chr5	79941	C	G	CYC7	missense_variant	c.37G>C	p.Ala13Pro	alanine	Ala	proline	Pro	75ac18c4281802530703752e3d4f59ab_2b4z	A	13	18.6065	17.00838	-1.59812	0	0.004034476	0.004034476
P00045	17	A	A	chr5	79927	A	C	CYC7	synonymous_variant	c.51T>G	p.Ala17Ala	alanine	Ala	alanine	Ala	75ac18c4281802530703752e3d4f59ab_2b4z	A	17	18.6065	18.6065	0	0	0	0
P00045	19	L	L	chr5	79923	A	G	CYC7	synonymous_variant	c.55T>C	p.Leu19Leu	leucine	Leu	leucine	Leu	75ac18c4281802530703752e3d4f59ab_2b4z	A	19	18.6065	18.5849	-0.0216	0	0	0
P00045	26	Q	Q	chr5	79900	C	T	CYC7	synonymous_variant	c.78G>A	p.Gln26Gln	glutamine	Gln	glutamine	Gln	75ac18c4281802530703752e3d4f59ab_2b4z	A	26	18.60108	18.55072	-0.05036	0.00860186	0.040367338	0.034120566
P00045	38	V	V	chr5	79864	A	G	CYC7	synonymous_variant	c.114T>C	p.Val38Val	valine	Val	valine	Val	75ac18c4281802530703752e3d4f59ab_2b4z	A	38	18.60638	18.6067	0.00032	0.000164317	0.00100995	0.000947101
P00045	49	H	Q	chr5	79831	A	T	CYC7	missense_variant	c.147T>A	p.His49Gln	histidine	His	glutamine	Gln	75ac18c4281802530703752e3d4f59ab_2b4z	A	49	18.25784	17.66316	-0.59468	0.047172481	0.116836523	0.115175375
P00045	49	H	R	chr5	79832	T	C	CYC7	missense_variant	c.146A>G	p.His49Arg	histidine	His	arginine	Arg	75ac18c4281802530703752e3d4f59ab_2b4z	A	49	18.4448	16.83478	-1.61002	0.1268748	0.475421021	0.410009545
P00045	53	V	I	chr5	79821	C	T	CYC7	missense_variant	c.157G>A	p.Val53Ile	valine	Val	isoleucine	Ile	75ac18c4281802530703752e3d4f59ab_2b4z	A	53	18.6064	18.45136	-0.15504	0.000223607	0.005470192	0.005432127
P00045	61	A	A	chr5	79795	T	C	CYC7	synonymous_variant	c.183A>G	p.Ala61Ala	alanine	Ala	alanine	Ala	75ac18c4281802530703752e3d4f59ab_2b4z	A	61	18.6061	18.6061	0	0	0	0
P00045	82	K	K	chr5	79732	C	T	CYC7	synonymous_variant	c.246G>A	p.Lys82Lys	lysine	Lys	lysine	Lys	75ac18c4281802530703752e3d4f59ab_2b4z	A	82	18.49576	18.4559	-0.03986	0.043435561	0.037448298	0.04160268
P00045	85	I	I	chr5	79723	A	G	CYC7	synonymous_variant	c.255T>C	p.Ile85Ile	isoleucine	Ile	isoleucine	Ile	75ac18c4281802530703752e3d4f59ab_2b4z	A	85	18.56562	18.56266	-0.00296	0.004494107	0.012153107	0.014327002
P00045	105	I	I	chr5	79663	A	G	CYC7	synonymous_variant	c.315T>C	p.Ile105Ile	isoleucine	Ile	isoleucine	Ile	75ac18c4281802530703752e3d4f59ab_2b4z	A	105	18.60344	18.59994	-0.0035	0.00381615	0.005856449	0.005676707
P00127	85	F	F	chr6	224515	G	A	QCR6	synonymous_variant	c.255C>T	p.Phe85Phe	phenylalanine	Phe	phenylalanine	Phe	c39d5a18c7df3b2b25eea1ec62d3e03a_3cx5	A	85	0.2830272	0.2494834	-0.0335438	0.023078071	0.015541934	0.015002208
P00127	93	A	D	chr6	224492	G	T	QCR6	missense_variant	c.278C>A	p.Ala93Asp	alanine	Ala	aspartic acid	Asp	c39d5a18c7df3b2b25eea1ec62d3e03a_3cx5	A	93	1.722356	1.80292	0.080564	0.031837505	0.114653814	0.08769617
P00127	96	H	R	chr6	224483	T	C	QCR6	missense_variant	c.287A>G	p.His96Arg	histidine	His	arginine	Arg	c39d5a18c7df3b2b25eea1ec62d3e03a_3cx5	A	96	0.625965	0.2509616	-0.3750034	0.083289983	0.148659428	0.220479779
P00127	97	H	L	chr6	224480	T	A	QCR6	missense_variant	c.290A>T	p.His97Leu	histidine	His	leucine	Leu	c39d5a18c7df3b2b25eea1ec62d3e03a_3cx5	A	97	1.749546	1.301932	-0.447614	0.00217793	0.001401631	0.002631013
P00127	97	H	Y	chr6	224481	G	A	QCR6	missense_variant	c.289C>T	p.His97Tyr	histidine	His	tyrosine	Tyr	c39d5a18c7df3b2b25eea1ec62d3e03a_3cx5	A	97	1.75052	1.20486	-0.54566	0	0.005395892	0.005395892
P00127	102	A	T	chr6	224466	C	T	QCR6	missense_variant	c.304G>A	p.Ala102Thr	alanine	Ala	threonine	Thr	c39d5a18c7df3b2b25eea1ec62d3e03a_3cx5	A	102	1.75053	2.092482	0.341952	0	0.006395179	0.006395179
P00127	105	V	V	chr6	224455	G	T	QCR6	synonymous_variant	c.315C>A	p.Val105Val	valine	Val	valine	Val	c39d5a18c7df3b2b25eea1ec62d3e03a_3cx5	A	105	1.75052	1.752562	0.002042	0	0.001704251	0.001704251
P00127	109	Q	Q	chr6	224443	T	C	QCR6	synonymous_variant	c.327A>G	p.Gln109Gln	glutamine	Gln	glutamine	Gln	c39d5a18c7df3b2b25eea1ec62d3e03a_3cx5	A	109	1.75051	1.74859	-0.00192	0	0	0
P00127	110	Q	Q	chr6	224440	T	C	QCR6	synonymous_variant	c.330A>G	p.Gln110Gln	glutamine	Gln	glutamine	Gln	c39d5a18c7df3b2b25eea1ec62d3e03a_3cx5	A	110	0.7675676	0.642991	-0.1245766	0.119177864	0.080888116	0.083397311
P00127	110	Q	R	chr6	224441	T	C	QCR6	missense_variant	c.329A>G	p.Gln110Arg	glutamine	Gln	arginine	Arg	c39d5a18c7df3b2b25eea1ec62d3e03a_3cx5	A	110	0.1125924	0.173828	0.0612356	0.830953438	1.141973229	0.318739361
P00127	117	L	L	chr6	224419	A	C	QCR6	synonymous_variant	c.351T>G	p.Leu117Leu	leucine	Leu	leucine	Leu	c39d5a18c7df3b2b25eea1ec62d3e03a_3cx5	A	117	1.497424	1.492748	-0.004676	0.007493209	0.004469297	0.006064976
P00127	119	H	H	chr6	224413	G	A	QCR6	synonymous_variant	c.357C>T	p.His119His	histidine	His	histidine	His	c39d5a18c7df3b2b25eea1ec62d3e03a_3cx5	A	119	1.748578	1.728266	-0.020312	0.018224557	0.012174986	0.007967118
P00127	128	F	F	chr6	224386	G	A	QCR6	synonymous_variant	c.384C>T	p.Phe128Phe	phenylalanine	Phe	phenylalanine	Phe	c39d5a18c7df3b2b25eea1ec62d3e03a_3cx5	A	128	1.75051	1.75051	0	0	0	0
P00127	130	L	L	chr6	224380	T	G	QCR6	synonymous_variant	c.390A>C	p.Leu130Leu	leucine	Leu	leucine	Leu	c39d5a18c7df3b2b25eea1ec62d3e03a_3cx5	A	130	1.741866	1.681024	-0.060842	0.019328572	0.037921702	0.034951534
P00127	134	L	L	chr6	224370	A	G	QCR6	synonymous_variant	c.400T>C	p.Leu134Leu	leucine	Leu	leucine	Leu	c39d5a18c7df3b2b25eea1ec62d3e03a_3cx5	A	134	1.702654	1.690858	-0.011796	0.008707275	0.001685933	0.008606345
P00127	137	A	A	chr6	224359	G	A	QCR6	synonymous_variant	c.411C>T	p.Ala137Ala	alanine	Ala	alanine	Ala	c39d5a18c7df3b2b25eea1ec62d3e03a_3cx5	A	137	1.75051	1.75051	0	0	0	0
P00127	137	A	T	chr6	224361	C	T	QCR6	missense_variant	c.409G>A	p.Ala137Thr	alanine	Ala	threonine	Thr	c39d5a18c7df3b2b25eea1ec62d3e03a_3cx5	A	137	0.2870528	0.1298183	-0.1572345	0.03868637	0.060832112	0.083138639
P00127	139	A	A	chr6	224353	T	C	QCR6	synonymous_variant	c.417A>G	p.Ala139Ala	alanine	Ala	alanine	Ala	c39d5a18c7df3b2b25eea1ec62d3e03a_3cx5	A	139	1.75051	1.75051	0	0	0	0
P00127	142	L	L	chr6	224344	T	C	QCR6	synonymous_variant	c.426A>G	p.Leu142Leu	leucine	Leu	leucine	Leu	c39d5a18c7df3b2b25eea1ec62d3e03a_3cx5	A	142	1.61422	1.613808	-0.000412	0.00549649	0.003938556	0.004698885
P00128	9	A	T	chr4	1496524	C	T	QCR7	missense_variant	c.25G>A	p.Ala9Thr	alanine	Ala	threonine	Thr	38a89bb5d4e6d6b768730b7371701a78_3cx5	A	9	9.50761	9.504464	-0.003146	0.713129788	0.742481811	0.031343096
P00128	9	A	V	chr4	1496523	G	A	QCR7	missense_variant	c.26C>T	p.Ala9Val	alanine	Ala	valine	Val	38a89bb5d4e6d6b768730b7371701a78_3cx5	A	9	9.989102	9.849342	-0.13976	0.029219181	0.045719349	0.025925852
P00128	16	L	L	chr4	1496501	C	T	QCR7	synonymous_variant	c.48G>A	p.Leu16Leu	leucine	Leu	leucine	Leu	38a89bb5d4e6d6b768730b7371701a78_3cx5	A	16	9.947328	9.916228	-0.0311	0.063051657	0.068769678	0.083980817
P00128	20	V	I	chr4	1496491	C	T	QCR7	missense_variant	c.58G>A	p.Val20Ile	valine	Val	isoleucine	Ile	38a89bb5d4e6d6b768730b7371701a78_3cx5	A	20	10.0344	9.387892	-0.646508	0.000758288	0.003258569	0.002594276
P00128	20	V	V	chr4	1496489	G	A	QCR7	synonymous_variant	c.60C>T	p.Val20Val	valine	Val	valine	Val	38a89bb5d4e6d6b768730b7371701a78_3cx5	A	20	10.0355	10.03546	-4.00E-05	0	5.48E-05	5.48E-05
P00128	24	L	L	chr4	1496479	A	G	QCR7	synonymous_variant	c.70T>C	p.Leu24Leu	leucine	Leu	leucine	Leu	38a89bb5d4e6d6b768730b7371701a78_3cx5	A	24	10.0355	10.036	0.0005	0	0.000685565	0.000685565
P00128	26	V	V	chr4	1496471	A	G	QCR7	synonymous_variant	c.78T>C	p.Val26Val	valine	Val	valine	Val	38a89bb5d4e6d6b768730b7371701a78_3cx5	A	26	10.02992	10.03648	0.00656	0.008494822	0.009768419	0.016126624
P00128	28	V	F	chr4	1496467	C	A	QCR7	missense_variant	c.82G>T	p.Val28Phe	valine	Val	phenylalanine	Phe	38a89bb5d4e6d6b768730b7371701a78_3cx5	A	28	10.03282	9.509412	-0.523408	0.002794101	0.184032277	0.186328033
P00128	40	K	K	chr4	1496429	C	T	QCR7	synonymous_variant	c.120G>A	p.Lys40Lys	lysine	Lys	lysine	Lys	38a89bb5d4e6d6b768730b7371701a78_3cx5	A	40	9.227794	9.136874	-0.09092	0.029983411	0.030762047	0.04108136
P00128	40	K	R	chr4	1496430	T	C	QCR7	missense_variant	c.119A>G	p.Lys40Arg	lysine	Lys	arginine	Arg	38a89bb5d4e6d6b768730b7371701a78_3cx5	A	40	9.18135	9.78606	0.60471	0.058484214	0.264145649	0.29088451
P00128	41	L	L	chr4	1496428	A	G	QCR7	synonymous_variant	c.121T>C	p.Leu41Leu	leucine	Leu	leucine	Leu	38a89bb5d4e6d6b768730b7371701a78_3cx5	A	41	10.0355	10.0348	-0.0007	0	0.001565248	0.001565248
P00128	55	I	V	chr4	1496386	T	C	QCR7	missense_variant	c.163A>G	p.Ile55Val	isoleucine	Ile	valine	Val	38a89bb5d4e6d6b768730b7371701a78_3cx5	A	55	8.877528	9.622434	0.744906	0.248049015	0.252946663	0.006543904
P00128	70	A	A	chr4	1496339	G	T	QCR7	synonymous_variant	c.210C>A	p.Ala70Ala	alanine	Ala	alanine	Ala	38a89bb5d4e6d6b768730b7371701a78_3cx5	A	70	10.0266	10.0266	0	0	0	0
P00128	70	A	G	chr4	1496340	G	C	QCR7	missense_variant	c.209C>G	p.Ala70Gly	alanine	Ala	glycine	Gly	38a89bb5d4e6d6b768730b7371701a78_3cx5	A	70	10.0266	10.8985	0.8719	0	0	0
P00128	70	A	S	chr4	1496341	C	A	QCR7	missense_variant	c.208G>T	p.Ala70Ser	alanine	Ala	serine	Ser	38a89bb5d4e6d6b768730b7371701a78_3cx5	A	70	9.996306	9.329582	-0.666724	0.077817287	0.433324195	0.387525078
P00128	72	A	A	chr4	1496333	T	C	QCR7	synonymous_variant	c.216A>G	p.Ala72Ala	alanine	Ala	alanine	Ala	38a89bb5d4e6d6b768730b7371701a78_3cx5	A	72	10.0266	10.0266	0	0	0	0
P00128	72	A	T	chr4	1496335	C	T	QCR7	missense_variant	c.214G>A	p.Ala72Thr	alanine	Ala	threonine	Thr	38a89bb5d4e6d6b768730b7371701a78_3cx5	A	72	10.03126	10.82528	0.79402	0.005928997	0.005894234	0.002260973
P00128	72	A	V	chr4	1496334	G	A	QCR7	missense_variant	c.215C>T	p.Ala72Val	alanine	Ala	valine	Val	38a89bb5d4e6d6b768730b7371701a78_3cx5	A	72	10.008894	10.20274	0.193846	0.026708858	0.023414483	0.006569626
P00128	78	A	A	chr4	1496315	A	G	QCR7	synonymous_variant	c.234T>C	p.Ala78Ala	alanine	Ala	alanine	Ala	38a89bb5d4e6d6b768730b7371701a78_3cx5	A	78	10.0266	10.0266	0	0	0	0
P00128	79	H	H	chr4	1496312	A	G	QCR7	synonymous_variant	c.237T>C	p.His79His	histidine	His	histidine	His	38a89bb5d4e6d6b768730b7371701a78_3cx5	A	79	10.0266	10.0385	0.0119	0	0.018745133	0.018745133
P00128	87	L	L	chr4	1496288	T	C	QCR7	synonymous_variant	c.261A>G	p.Leu87Leu	leucine	Leu	leucine	Leu	38a89bb5d4e6d6b768730b7371701a78_3cx5	A	87	10.0266	10.04582	0.01922	0	0.012148127	0.012148127
P00128	88	L	L	chr4	1496287	G	A	QCR7	synonymous_variant	c.262C>T	p.Leu88Leu	leucine	Leu	leucine	Leu	38a89bb5d4e6d6b768730b7371701a78_3cx5	A	88	10.0266	10.02698	0.00038	0	0.018878215	0.018878215
P00128	96	A	A	chr4	1496261	G	A	QCR7	synonymous_variant	c.288C>T	p.Ala96Ala	alanine	Ala	alanine	Ala	38a89bb5d4e6d6b768730b7371701a78_3cx5	A	96	10.0266	10.0266	0	0	0	0
P00128	102	Y	Y	chr4	1496243	G	A	QCR7	synonymous_variant	c.306C>T	p.Tyr102Tyr	tyrosine	Tyr	tyrosine	Tyr	38a89bb5d4e6d6b768730b7371701a78_3cx5	A	102	9.162052	9.094034	-0.068018	0.78239768	0.818189674	1.062387287
P00128	103	L	L	chr4	1496242	G	A	QCR7	synonymous_variant	c.307C>T	p.Leu103Leu	leucine	Leu	leucine	Leu	38a89bb5d4e6d6b768730b7371701a78_3cx5	A	103	9.47249	9.444366	-0.028124	0.029640821	0.007968791	0.023742738
P00128	106	Y	Y	chr4	1496231	G	A	QCR7	synonymous_variant	c.318C>T	p.Tyr106Tyr	tyrosine	Tyr	tyrosine	Tyr	38a89bb5d4e6d6b768730b7371701a78_3cx5	A	106	10.005992	10.001242	-0.00475	0.01521788	0.011821003	0.008810647
P00128	110	A	A	chr4	1496219	A	T	QCR7	synonymous_variant	c.330T>A	p.Ala110Ala	alanine	Ala	alanine	Ala	38a89bb5d4e6d6b768730b7371701a78_3cx5	A	110	10.0266	10.0266	0	0	0	0
P00128	113	A	V	chr4	1496211	G	A	QCR7	missense_variant	c.338C>T	p.Ala113Val	alanine	Ala	valine	Val	38a89bb5d4e6d6b768730b7371701a78_3cx5	A	113	9.929394	10.2006	0.271206	0.005151551	0.004839938	0.002822141
P00175	94	A	A	chr13	167027	A	T	CYB2	synonymous_variant	c.282T>A	p.Ala94Ala	alanine	Ala	alanine	Ala	f6186cf038088042b97795a324307617_1kbi	A	94	113.135	113.135	0	0	0	0
P00175	105	C	C	chr13	166994	A	G	CYB2	synonymous_variant	c.315T>C	p.Cys105Cys	cysteine	Cys	cysteine	Cys	f6186cf038088042b97795a324307617_1kbi	A	105	113.1198	113.1206	0.0008	0.001643168	0.005504544	0.006418723
P00175	120	L	L	chr13	166951	G	A	CYB2	synonymous_variant	c.358C>T	p.Leu120Leu	leucine	Leu	leucine	Leu	f6186cf038088042b97795a324307617_1kbi	A	120	113.135	113.069	-0.066	0	0	0
P00175	132	F	F	chr13	166913	A	G	CYB2	synonymous_variant	c.396T>C	p.Phe132Phe	phenylalanine	Phe	phenylalanine	Phe	f6186cf038088042b97795a324307617_1kbi	A	132	113.0998	113.0882	-0.0116	0.00363318	0.012930584	0.013594116
P00175	132	F	V	chr13	166915	A	C	CYB2	missense_variant	c.394T>G	p.Phe132Val	phenylalanine	Phe	valine	Val	f6186cf038088042b97795a324307617_1kbi	A	132	112.8242	113.2096	0.3854	0.01523811	0.010089599	0.01962906
P00175	145	L	L	chr13	166876	G	A	CYB2	synonymous_variant	c.433C>T	p.Leu145Leu	leucine	Leu	leucine	Leu	f6186cf038088042b97795a324307617_1kbi	A	145	113.135	113.135	-8.53E-15	0	0.002828427	0.002828427
P00175	147	A	A	chr13	166868	A	T	CYB2	synonymous_variant	c.441T>A	p.Ala147Ala	alanine	Ala	alanine	Ala	f6186cf038088042b97795a324307617_1kbi	A	147	113.135	113.135	0	0	0	0
P00175	154	Y	Y	chr13	166847	A	G	CYB2	synonymous_variant	c.462T>C	p.Tyr154Tyr	tyrosine	Tyr	tyrosine	Tyr	f6186cf038088042b97795a324307617_1kbi	A	154	113.1006	113.091	-0.0096	0.014825653	0.008746428	0.006655825
P00175	161	L	L	chr13	166826	C	T	CYB2	synonymous_variant	c.483G>A	p.Leu161Leu	leucine	Leu	leucine	Leu	f6186cf038088042b97795a324307617_1kbi	A	161	113.0734	113.0748	0.0014	0.021489532	0.002683282	0.019969977
P00175	178	A	A	chr13	166775	A	G	CYB2	synonymous_variant	c.534T>C	p.Ala178Ala	alanine	Ala	alanine	Ala	f6186cf038088042b97795a324307617_1kbi	A	178	113.135	113.135	0	0	0	0
P00175	192	L	L	chr13	166735	G	A	CYB2	synonymous_variant	c.574C>T	p.Leu192Leu	leucine	Leu	leucine	Leu	f6186cf038088042b97795a324307617_1kbi	A	192	113.1248	113.0836	-0.0412	0.014007141	0.014909728	0.018965759
P00175	196	L	L	chr13	166721	T	G	CYB2	synonymous_variant	c.588A>C	p.Leu196Leu	leucine	Leu	leucine	Leu	f6186cf038088042b97795a324307617_1kbi	A	196	113.0966	113.0778	-0.0188	0.045462072	0.04859218	0.026929538
P00175	202	I	I	chr13	166703	A	G	CYB2	synonymous_variant	c.606T>C	p.Ile202Ile	isoleucine	Ile	isoleucine	Ile	f6186cf038088042b97795a324307617_1kbi	A	202	113.135	113.1392	0.0042	0	0.005069517	0.005069517
P00175	202	I	V	chr13	166705	T	C	CYB2	missense_variant	c.604A>G	p.Ile202Val	isoleucine	Ile	valine	Val	f6186cf038088042b97795a324307617_1kbi	A	202	113.025	113.6768	0.6518	0.038444766	0.038970502	0.001923538
P00175	203	I	I	chr13	166700	A	G	CYB2	synonymous_variant	c.609T>C	p.Ile203Ile	isoleucine	Ile	isoleucine	Ile	f6186cf038088042b97795a324307617_1kbi	A	203	113.135	113.1148	-0.0202	0	0.00626099	0.00626099
P00175	212	A	S	chr13	166675	C	A	CYB2	missense_variant	c.634G>T	p.Ala212Ser	alanine	Ala	serine	Ser	f6186cf038088042b97795a324307617_1kbi	A	212	113.135	113.8746	0.7396	0	0.001341641	0.001341641
P00175	220	A	A	chr13	166649	C	T	CYB2	synonymous_variant	c.660G>A	p.Ala220Ala	alanine	Ala	alanine	Ala	f6186cf038088042b97795a324307617_1kbi	A	220	113.135	113.135	0	0	0	0
P00175	222	A	A	chr13	166643	G	A	CYB2	synonymous_variant	c.666C>T	p.Ala222Ala	alanine	Ala	alanine	Ala	f6186cf038088042b97795a324307617_1kbi	A	222	113.135	113.135	0	0	0	0
P00175	228	A	T	chr13	166627	C	T	CYB2	missense_variant	c.682G>A	p.Ala228Thr	alanine	Ala	threonine	Thr	f6186cf038088042b97795a324307617_1kbi	A	228	113.135	113.9566	0.8216	0	0.000547723	0.000547723
P00175	240	A	A	chr13	166589	A	C	CYB2	synonymous_variant	c.720T>G	p.Ala240Ala	alanine	Ala	alanine	Ala	f6186cf038088042b97795a324307617_1kbi	A	240	113.135	113.135	0	0	0	0
P00175	251	L	L	chr13	166556	A	G	CYB2	synonymous_variant	c.753T>C	p.Leu251Leu	leucine	Leu	leucine	Leu	f6186cf038088042b97795a324307617_1kbi	A	251	113.1338	113.109	-0.0248	0.002683282	0	0.002683282
P00175	252	V	V	chr13	166553	T	G	CYB2	synonymous_variant	c.756A>C	p.Val252Val	valine	Val	valine	Val	f6186cf038088042b97795a324307617_1kbi	A	252	113.1318	113.1188	-0.013	0.007155418	0.00083666	0.007842194
P00175	276	A	A	chr13	166481	A	G	CYB2	synonymous_variant	c.828T>C	p.Ala276Ala	alanine	Ala	alanine	Ala	f6186cf038088042b97795a324307617_1kbi	A	276	113.135	113.135	0	0	0	0
P00175	276	A	V	chr13	166482	G	A	CYB2	missense_variant	c.827C>T	p.Ala276Val	alanine	Ala	valine	Val	f6186cf038088042b97795a324307617_1kbi	A	276	108.5268	112.3602	3.8334	0.771504828	1.136945337	0.587078189
P00175	286	L	F	chr13	166451	T	A	CYB2	missense_variant	c.858A>T	p.Leu286Phe	leucine	Leu	phenylalanine	Phe	f6186cf038088042b97795a324307617_1kbi	A	286	112.9946	112.86	-0.1346	0.033575289	0.063265314	0.056562355
P00175	293	A	A	chr13	166430	G	A	CYB2	synonymous_variant	c.879C>T	p.Ala293Ala	alanine	Ala	alanine	Ala	f6186cf038088042b97795a324307617_1kbi	A	293	113.366	113.366	0	0	0	0
P00175	322	A	A	chr13	166343	T	C	CYB2	synonymous_variant	c.966A>G	p.Ala322Ala	alanine	Ala	alanine	Ala	f6186cf038088042b97795a324307617_1kbi	A	322	113.135	113.135	0	0	0	0
P00175	328	I	V	chr13	166327	T	C	CYB2	missense_variant	c.982A>G	p.Ile328Val	isoleucine	Ile	valine	Val	f6186cf038088042b97795a324307617_1kbi	A	328	113.1332	113.736	0.6028	0.004024922	0.025129664	0.026658957
P00175	341	I	I	chr13	166286	G	A	CYB2	synonymous_variant	c.1023C>T	p.Ile341Ile	isoleucine	Ile	isoleucine	Ile	f6186cf038088042b97795a324307617_1kbi	A	341	113.131	113.1264	-0.0046	0.003391165	0.001516575	0.00304959
P00175	352	L	L	chr13	166253	C	A	CYB2	synonymous_variant	c.1056G>T	p.Leu352Leu	leucine	Leu	leucine	Leu	f6186cf038088042b97795a324307617_1kbi	A	352	112.8906	112.8698	-0.0208	0.023511699	0.006140033	0.026508489
P00175	366	L	L	chr13	166213	A	G	CYB2	synonymous_variant	c.1096T>C	p.Leu366Leu	leucine	Leu	leucine	Leu	f6186cf038088042b97795a324307617_1kbi	A	366	113.1338	113.1332	-0.0006	0.002683282	0.002683282	0.001341641
P00175	377	F	F	chr13	166178	A	G	CYB2	synonymous_variant	c.1131T>C	p.Phe377Phe	phenylalanine	Phe	phenylalanine	Phe	f6186cf038088042b97795a324307617_1kbi	A	377	113.135	113.1392	0.0042	0	0.007155418	0.007155418
P00175	381	K	K	chr13	166166	C	T	CYB2	synonymous_variant	c.1143G>A	p.Lys381Lys	lysine	Lys	lysine	Lys	f6186cf038088042b97795a324307617_1kbi	A	381	113.135	113.12	-0.015	0	0	0
P00175	386	A	A	chr13	166151	C	T	CYB2	synonymous_variant	c.1158G>A	p.Ala386Ala	alanine	Ala	alanine	Ala	f6186cf038088042b97795a324307617_1kbi	A	386	113.135	113.135	0	0	0	0
P00175	386	A	G	chr13	166152	G	C	CYB2	missense_variant	c.1157C>G	p.Ala386Gly	alanine	Ala	glycine	Gly	f6186cf038088042b97795a324307617_1kbi	A	386	113.0974	113.358	0.2606	0.023964557	0.002236068	0.02550098
P00175	388	K	T	chr13	166146	T	G	CYB2	missense_variant	c.1163A>C	p.Lys388Thr	lysine	Lys	threonine	Thr	f6186cf038088042b97795a324307617_1kbi	A	388	113.072	113.5988	0.5268	0.028913665	0.036175959	0.043533895
P00175	398	A	D	chr13	166116	G	T	CYB2	missense_variant	c.1193C>A	p.Ala398Asp	alanine	Ala	aspartic acid	Asp	f6186cf038088042b97795a324307617_1kbi	A	398	113.135	113.2984	0.1634	0	0.002302173	0.002302173
P00175	420	K	K	chr13	166049	T	C	CYB2	synonymous_variant	c.1260A>G	p.Lys420Lys	lysine	Lys	lysine	Lys	f6186cf038088042b97795a324307617_1kbi	A	420	113.1222	113.115	-0.0072	0.02862167	0	0.02862167
P00175	424	L	L	chr13	166039	G	A	CYB2	synonymous_variant	c.1270C>T	p.Leu424Leu	leucine	Leu	leucine	Leu	f6186cf038088042b97795a324307617_1kbi	A	424	112.6864	112.6502	-0.0362	0.031863773	0.023123581	0.020241047
P00175	438	I	I	chr13	165995	G	A	CYB2	synonymous_variant	c.1314C>T	p.Ile438Ile	isoleucine	Ile	isoleucine	Ile	f6186cf038088042b97795a324307617_1kbi	A	438	113.135	113.1496	0.0146	0	0.022040871	0.022040871
P00175	458	L	L	chr13	165935	T	C	CYB2	synonymous_variant	c.1374A>G	p.Leu458Leu	leucine	Leu	leucine	Leu	f6186cf038088042b97795a324307617_1kbi	A	458	113.1332	113.1308	-0.0024	0.004024922	0.003420526	0.00250998
P00175	474	I	I	chr13	165887	G	A	CYB2	synonymous_variant	c.1422C>T	p.Ile474Ile	isoleucine	Ile	isoleucine	Ile	f6186cf038088042b97795a324307617_1kbi	A	474	113.135	113.135	0	0	0	0
P00175	475	L	L	chr13	165884	C	T	CYB2	synonymous_variant	c.1425G>A	p.Leu475Leu	leucine	Leu	leucine	Leu	f6186cf038088042b97795a324307617_1kbi	A	475	112.9602	112.95	-0.0102	0.005761944	0.024959968	0.022631836
P00175	475	L	L	chr13	165886	G	A	CYB2	synonymous_variant	c.1423C>T	p.Leu475Leu	leucine	Leu	leucine	Leu	f6186cf038088042b97795a324307617_1kbi	A	475	112.9602	112.95	-0.0102	0.005761944	0.024959968	0.022631836
P00175	521	C	F	chr13	165747	C	A	CYB2	missense_variant	c.1562G>T	p.Cys521Phe	cysteine	Cys	phenylalanine	Phe	f6186cf038088042b97795a324307617_1kbi	A	521	112.9718	131.5106	18.5388	0.10672488	3.312656004	3.284695983
P00175	533	I	I	chr13	165710	A	G	CYB2	synonymous_variant	c.1599T>C	p.Ile533Ile	isoleucine	Ile	isoleucine	Ile	f6186cf038088042b97795a324307617_1kbi	A	533	113.1172	113.1164	-0.0008	0.016376813	0.013501852	0.01317953
P00175	542	M	T	chr13	165684	A	G	CYB2	missense_variant	c.1625T>C	p.Met542Thr	methionine	Met	threonine	Thr	f6186cf038088042b97795a324307617_1kbi	A	542	112.9376	117.7584	4.8208	0.349354118	0.530732324	0.181929107
P00175	544	L	L	chr13	165679	G	A	CYB2	synonymous_variant	c.1630C>T	p.Leu544Leu	leucine	Leu	leucine	Leu	f6186cf038088042b97795a324307617_1kbi	A	544	113.0438	113.0046	-0.0392	0.079036068	0.07864032	0.077879394
P00175	547	V	A	chr13	165669	A	G	CYB2	missense_variant	c.1640T>C	p.Val547Ala	valine	Val	alanine	Ala	f6186cf038088042b97795a324307617_1kbi	A	547	112.912	114.8632	1.9512	0.081301906	0.08307948	0.038153637
P00175	557	L	F	chr13	165640	G	A	CYB2	missense_variant	c.1669C>T	p.Leu557Phe	leucine	Leu	phenylalanine	Phe	f6186cf038088042b97795a324307617_1kbi	A	557	111.8806	115.9238	4.0432	0.098299542	1.124126416	1.070411696
P00175	560	L	L	chr13	165631	G	A	CYB2	synonymous_variant	c.1678C>T	p.Leu560Leu	leucine	Leu	leucine	Leu	f6186cf038088042b97795a324307617_1kbi	A	560	113.135	113.135	0	0	0	0
P00175	568	V	V	chr13	165605	A	G	CYB2	synonymous_variant	c.1704T>C	p.Val568Val	valine	Val	valine	Val	f6186cf038088042b97795a324307617_1kbi	A	568	113.135	113.1396	0.0046	0	0.009181503	0.009181503
P00175	570	V	V	chr13	165599	T	C	CYB2	synonymous_variant	c.1710A>G	p.Val570Val	valine	Val	valine	Val	f6186cf038088042b97795a324307617_1kbi	A	570	113.135	113.135	0	0	0	0
P00175	579	V	I	chr13	165574	C	T	CYB2	missense_variant	c.1735G>A	p.Val579Ile	valine	Val	isoleucine	Ile	f6186cf038088042b97795a324307617_1kbi	A	579	113.1314	112.2572	-0.8742	0.005683309	0.014720734	0.009654015
P00175	579	V	V	chr13	165572	A	C	CYB2	synonymous_variant	c.1737T>G	p.Val579Val	valine	Val	valine	Val	f6186cf038088042b97795a324307617_1kbi	A	579	113.1336	113.1338	0.0002	0.003130495	0.004207137	0.002683282
P00175	581	E	V	chr13	165567	T	A	CYB2	missense_variant	c.1742A>T	p.Glu581Val	glutamic acid	Glu	valine	Val	f6186cf038088042b97795a324307617_1kbi	A	581	113.1214	112.9052	-0.2162	0.0171114	0.00491935	0.015562776
P00175	586	T	A	chr13	165553	T	C	CYB2	missense_variant	c.1756A>G	p.Thr586Ala	threonine	Thr	alanine	Ala	f6186cf038088042b97795a324307617_1kbi	A	586	113.134	112.797	-0.337	0.002236068	0	0.002236068
P00330	3	I	I	chr15	160586	G	A	ADH1	synonymous_variant	c.9C>T	p.Ile3Ile	isoleucine	Ile	isoleucine	Ile	5bd65ecbf2e8b242fb9df96afe7995be_2hcy	A	3	55.15906	55.13616	-0.0229	0.015992748	0.007351054	0.009324162
P00330	3	I	L	chr15	160588	T	G	ADH1	missense_variant	c.7A>C	p.Ile3Leu	isoleucine	Ile	leucine	Leu	5bd65ecbf2e8b242fb9df96afe7995be_2hcy	A	3	55.16576	55.79444	0.62868	0.014649164	0.109577178	0.104799461
P00330	4	P	P	chr15	160583	T	A	ADH1	synonymous_variant	c.12A>T	p.Pro4Pro	proline	Pro	proline	Pro	5bd65ecbf2e8b242fb9df96afe7995be_2hcy	A	4	55.1428	55.1421	-0.0007	0.00170147	0.000552268	0.001806931
P00330	5	E	E	chr15	160580	T	C	ADH1	synonymous_variant	c.15A>G	p.Glu5Glu	glutamic acid	Glu	glutamic acid	Glu	5bd65ecbf2e8b242fb9df96afe7995be_2hcy	A	5	55.1763	55.1763	0	0	0	0
P00330	9	G	A	chr15	160569	C	G	ADH1	missense_variant	c.26G>C	p.Gly9Ala	glycine	Gly	alanine	Ala	5bd65ecbf2e8b242fb9df96afe7995be_2hcy	A	9	55.17056	56.35706	1.1865	0.007667007	0.158555883	0.159708124
P00330	9	G	G	chr15	160568	A	G	ADH1	synonymous_variant	c.27T>C	p.Gly9Gly	glycine	Gly	glycine	Gly	5bd65ecbf2e8b242fb9df96afe7995be_2hcy	A	9	55.1763	55.1763	0	0	0	0
P00330	10	V	I	chr15	160567	C	T	ADH1	missense_variant	c.28G>A	p.Val10Ile	valine	Val	isoleucine	Ile	5bd65ecbf2e8b242fb9df96afe7995be_2hcy	A	10	55.13354	54.9854	-0.14814	0.031387545	0.069502374	0.075474088
P00330	11	I	I	chr15	160562	G	A	ADH1	synonymous_variant	c.33C>T	p.Ile11Ile	isoleucine	Ile	isoleucine	Ile	5bd65ecbf2e8b242fb9df96afe7995be_2hcy	A	11	55.16996	55.17352	0.00356	0.013624537	0.017766035	0.008586501
P00330	14	E	E	chr15	160553	T	C	ADH1	synonymous_variant	c.42A>G	p.Glu14Glu	glutamic acid	Glu	glutamic acid	Glu	5bd65ecbf2e8b242fb9df96afe7995be_2hcy	A	14	55.17438	55.12408	-0.0503	0.004293251	0.011672275	0.013406342
P00330	16	H	N	chr15	160549	G	T	ADH1	missense_variant	c.46C>A	p.His16Asn	histidine	His	asparagine	Asn	5bd65ecbf2e8b242fb9df96afe7995be_2hcy	A	16	54.86996	55.0394	0.16944	0.365885259	0.494928475	0.129237506
P00330	25	P	P	chr15	160520	T	C	ADH1	synonymous_variant	c.75A>G	p.Pro25Pro	proline	Pro	proline	Pro	5bd65ecbf2e8b242fb9df96afe7995be_2hcy	A	25	55.16474	55.1638	-0.00094	0.003390133	0.003274905	0.00443768
P00330	26	V	V	chr15	160517	A	G	ADH1	synonymous_variant	c.78T>C	p.Val26Val	valine	Val	valine	Val	5bd65ecbf2e8b242fb9df96afe7995be_2hcy	A	26	55.08478	55.0857	0.00092	0.009589943	0.008381527	0.00343322
P00330	28	K	K	chr15	160511	C	T	ADH1	synonymous_variant	c.84G>A	p.Lys28Lys	lysine	Lys	lysine	Lys	5bd65ecbf2e8b242fb9df96afe7995be_2hcy	A	28	55.1763	55.1703	-0.006	0	0	0
P00330	31	A	A	chr15	160502	G	A	ADH1	synonymous_variant	c.93C>T	p.Ala31Ala	alanine	Ala	alanine	Ala	5bd65ecbf2e8b242fb9df96afe7995be_2hcy	A	31	55.1763	55.1763	0	0	0	0
P00330	35	L	L	chr15	160490	C	T	ADH1	synonymous_variant	c.105G>A	p.Leu35Leu	leucine	Leu	leucine	Leu	5bd65ecbf2e8b242fb9df96afe7995be_2hcy	A	35	55.13876	55.11946	-0.0193	0.017307311	0.005949202	0.017939482
P00330	36	I	I	chr15	160487	G	A	ADH1	synonymous_variant	c.108C>T	p.Ile36Ile	isoleucine	Ile	isoleucine	Ile	5bd65ecbf2e8b242fb9df96afe7995be_2hcy	A	36	55.10134	55.05578	-0.04556	0.022596748	0.040743429	0.034655779
P00330	37	N	N	chr15	160484	G	A	ADH1	synonymous_variant	c.111C>T	p.Asn37Asn	asparagine	Asn	asparagine	Asn	5bd65ecbf2e8b242fb9df96afe7995be_2hcy	A	37	55.1763	55.18022	0.00392	0	0.003643762	0.003643762
P00330	38	V	V	chr15	160481	A	G	ADH1	synonymous_variant	c.114T>C	p.Val38Val	valine	Val	valine	Val	5bd65ecbf2e8b242fb9df96afe7995be_2hcy	A	38	55.1763	55.17718	0.00088	0	0.004701808	0.004701808
P00330	39	K	K	chr15	160478	T	C	ADH1	synonymous_variant	c.117A>G	p.Lys39Lys	lysine	Lys	lysine	Lys	5bd65ecbf2e8b242fb9df96afe7995be_2hcy	A	39	53.98024	53.9638	-0.01644	0.006856238	0.024813101	0.022861496
P00330	40	Y	Y	chr15	160475	G	A	ADH1	synonymous_variant	c.120C>T	p.Tyr40Tyr	tyrosine	Tyr	tyrosine	Tyr	5bd65ecbf2e8b242fb9df96afe7995be_2hcy	A	40	54.36428	54.35072	-0.01356	0.007483114	0.002158008	0.006284346
P00330	41	S	S	chr15	160472	A	G	ADH1	synonymous_variant	c.123T>C	p.Ser41Ser	serine	Ser	serine	Ser	5bd65ecbf2e8b242fb9df96afe7995be_2hcy	A	41	55.17608	55.17612	4.00E-05	0.000303315	0.000544977	0.000427785
P00330	44	C	C	chr15	160463	A	G	ADH1	synonymous_variant	c.132T>C	p.Cys44Cys	cysteine	Cys	cysteine	Cys	5bd65ecbf2e8b242fb9df96afe7995be_2hcy	A	44	55.14506	55.1513	0.00624	0.069854764	0.068496898	0.007150035
P00330	46	T	T	chr15	160457	A	G	ADH1	synonymous_variant	c.138T>C	p.Thr46Thr	threonine	Thr	threonine	Thr	5bd65ecbf2e8b242fb9df96afe7995be_2hcy	A	46	55.17612	55.17596	-0.00016	0.000402492	0.000630872	0.000554977
P00330	47	D	D	chr15	160454	G	A	ADH1	synonymous_variant	c.141C>T	p.Asp47Asp	aspartic acid	Asp	aspartic acid	Asp	5bd65ecbf2e8b242fb9df96afe7995be_2hcy	A	47	55.00436	54.9822	-0.02216	0.013892372	0.007944495	0.0127702
P00330	52	H	H	chr15	160439	G	A	ADH1	synonymous_variant	c.156C>T	p.His52His	histidine	His	histidine	His	5bd65ecbf2e8b242fb9df96afe7995be_2hcy	A	52	54.93918	54.90898	-0.0302	0.511578808	0.510022913	0.017911868
P00330	52	H	R	chr15	160440	T	C	ADH1	missense_variant	c.155A>G	p.His52Arg	histidine	His	arginine	Arg	5bd65ecbf2e8b242fb9df96afe7995be_2hcy	A	52	54.9635	53.4919	-1.4716	0.019171333	0.238425261	0.24513174
P00330	56	P	A	chr15	160429	G	C	ADH1	missense_variant	c.166C>G	p.Pro56Ala	proline	Pro	alanine	Ala	5bd65ecbf2e8b242fb9df96afe7995be_2hcy	A	56	55.08052	55.93444	0.85392	0.036917435	0.037420088	0.002059612
P00330	56	P	P	chr15	160427	T	A	ADH1	synonymous_variant	c.168A>T	p.Pro56Pro	proline	Pro	proline	Pro	5bd65ecbf2e8b242fb9df96afe7995be_2hcy	A	56	55.1692	55.16824	-0.00096	0.000447214	0.000497996	0.00061887
P00330	59	V	A	chr15	160419	A	G	ADH1	missense_variant	c.176T>C	p.Val59Ala	valine	Val	alanine	Ala	5bd65ecbf2e8b242fb9df96afe7995be_2hcy	A	59	55.15978	55.85148	0.6917	0.017179843	0.017918343	0.006386313
P00330	59	V	I	chr15	160420	C	T	ADH1	missense_variant	c.175G>A	p.Val59Ile	valine	Val	isoleucine	Ile	5bd65ecbf2e8b242fb9df96afe7995be_2hcy	A	59	55.16988	55.18104	0.01116	0.000909395	0.033280445	0.034019377
P00330	61	L	L	chr15	160412	T	C	ADH1	synonymous_variant	c.183A>G	p.Leu61Leu	leucine	Leu	leucine	Leu	5bd65ecbf2e8b242fb9df96afe7995be_2hcy	A	61	55.1763	55.1717	-0.0046	0	0.005083798	0.005083798
P00330	61	L	L	chr15	160414	G	A	ADH1	synonymous_variant	c.181C>T	p.Leu61Leu	leucine	Leu	leucine	Leu	5bd65ecbf2e8b242fb9df96afe7995be_2hcy	A	61	55.1763	55.1717	-0.0046	0	0.005083798	0.005083798
P00330	63	L	L	chr15	160406	T	C	ADH1	synonymous_variant	c.189A>G	p.Leu63Leu	leucine	Leu	leucine	Leu	5bd65ecbf2e8b242fb9df96afe7995be_2hcy	A	63	55.17052	55.1704	-0.00012	0.004092921	0.003075711	0.002571381
P00330	63	L	L	chr15	160408	A	G	ADH1	synonymous_variant	c.187T>C	p.Leu63Leu	leucine	Leu	leucine	Leu	5bd65ecbf2e8b242fb9df96afe7995be_2hcy	A	63	55.17052	55.1704	-0.00012	0.004092921	0.003075711	0.002571381
P00330	64	V	V	chr15	160403	G	A	ADH1	synonymous_variant	c.192C>T	p.Val64Val	valine	Val	valine	Val	5bd65ecbf2e8b242fb9df96afe7995be_2hcy	A	64	55.17626	55.1765	0.00024	5.48E-05	0.0003937	0.000391152
P00330	65	G	G	chr15	160400	A	G	ADH1	synonymous_variant	c.195T>C	p.Gly65Gly	glycine	Gly	glycine	Gly	5bd65ecbf2e8b242fb9df96afe7995be_2hcy	A	65	55.1763	55.1763	0	0	0	0
P00330	66	G	G	chr15	160397	A	C	ADH1	synonymous_variant	c.198T>G	p.Gly66Gly	glycine	Gly	glycine	Gly	5bd65ecbf2e8b242fb9df96afe7995be_2hcy	A	66	55.1763	55.1763	0	0	0	0
P00330	70	A	A	chr15	160385	G	A	ADH1	synonymous_variant	c.210C>T	p.Ala70Ala	alanine	Ala	alanine	Ala	5bd65ecbf2e8b242fb9df96afe7995be_2hcy	A	70	55.1763	55.1763	0	0	0	0
P00330	71	G	G	chr15	160382	A	C	ADH1	synonymous_variant	c.213T>G	p.Gly71Gly	glycine	Gly	glycine	Gly	5bd65ecbf2e8b242fb9df96afe7995be_2hcy	A	71	55.1763	55.1763	0	0	0	0
P00330	72	V	I	chr15	160381	C	T	ADH1	missense_variant	c.214G>A	p.Val72Ile	valine	Val	isoleucine	Ile	5bd65ecbf2e8b242fb9df96afe7995be_2hcy	A	72	53.91652	53.72284	-0.19368	0.032958489	0.019486611	0.027783034
P00330	81	K	R	chr15	160353	T	C	ADH1	missense_variant	c.242A>G	p.Lys81Arg	lysine	Lys	arginine	Arg	5bd65ecbf2e8b242fb9df96afe7995be_2hcy	A	81	54.60742	55.98296	1.37554	0.100842412	0.153859036	0.12181479
P00330	82	G	G	chr15	160349	G	A	ADH1	synonymous_variant	c.246C>T	p.Gly82Gly	glycine	Gly	glycine	Gly	5bd65ecbf2e8b242fb9df96afe7995be_2hcy	A	82	55.1763	55.1763	0	0	0	0
P00330	84	K	N	chr15	160343	C	G	ADH1	missense_variant	c.252G>C	p.Lys84Asn	lysine	Lys	asparagine	Asn	5bd65ecbf2e8b242fb9df96afe7995be_2hcy	A	84	53.30108	54.25318	0.9521	0.680787439	0.714494977	0.154927354
P00330	84	K	Q	chr15	160345	T	G	ADH1	missense_variant	c.250A>C	p.Lys84Gln	lysine	Lys	glutamine	Gln	5bd65ecbf2e8b242fb9df96afe7995be_2hcy	A	84	53.60362	53.9071	0.30348	0.655622736	0.63221664	0.29488827
P00330	85	I	I	chr15	160340	G	A	ADH1	synonymous_variant	c.255C>T	p.Ile85Ile	isoleucine	Ile	isoleucine	Ile	5bd65ecbf2e8b242fb9df96afe7995be_2hcy	A	85	55.17544	55.16016	-0.01528	0.001182371	0.002092367	0.001704993
P00330	87	D	D	chr15	160334	G	A	ADH1	synonymous_variant	c.261C>T	p.Asp87Asp	aspartic acid	Asp	aspartic acid	Asp	5bd65ecbf2e8b242fb9df96afe7995be_2hcy	A	87	54.40684	54.30106	-0.10578	0.114476954	0.194820759	0.123713851
P00330	88	Y	N	chr15	160333	A	T	ADH1	missense_variant	c.262T>A	p.Tyr88Asn	tyrosine	Tyr	asparagine	Asn	5bd65ecbf2e8b242fb9df96afe7995be_2hcy	A	88	55.1574	57.5933	2.4359	0.012246836	0.009271462	0.008060707
P00330	89	A	V	chr15	160329	G	A	ADH1	missense_variant	c.266C>T	p.Ala89Val	alanine	Ala	valine	Val	5bd65ecbf2e8b242fb9df96afe7995be_2hcy	A	89	55.15488	55.8742	0.71932	0.025626393	0.195201639	0.17774087
P00330	91	I	I	chr15	160322	G	A	ADH1	synonymous_variant	c.273C>T	p.Ile91Ile	isoleucine	Ile	isoleucine	Ile	5bd65ecbf2e8b242fb9df96afe7995be_2hcy	A	91	55.10672	55.10092	-0.0058	0.070952498	0.072258854	0.005584353
P00330	96	G	S	chr15	160309	C	T	ADH1	missense_variant	c.286G>A	p.Gly96Ser	glycine	Gly	serine	Ser	5bd65ecbf2e8b242fb9df96afe7995be_2hcy	A	96	55.15806	57.62372	2.46566	0.012566742	0.011642036	0.021742309
P00330	97	S	S	chr15	160304	A	T	ADH1	synonymous_variant	c.291T>A	p.Ser97Ser	serine	Ser	serine	Ser	5bd65ecbf2e8b242fb9df96afe7995be_2hcy	A	97	57.1752	57.17514	-6.00E-05	1.00E-04	5.48E-05	5.48E-05
P00330	100	A	V	chr15	160296	G	A	ADH1	missense_variant	c.299C>T	p.Ala100Val	alanine	Ala	valine	Val	5bd65ecbf2e8b242fb9df96afe7995be_2hcy	A	100	57.17326	57.769	0.59574	0.002543226	0.055043755	0.05251874
P00330	101	C	C	chr15	160292	A	G	ADH1	synonymous_variant	c.303T>C	p.Cys101Cys	cysteine	Cys	cysteine	Cys	5bd65ecbf2e8b242fb9df96afe7995be_2hcy	A	101	57.1756	57.17758	0.00198	0	0.001209132	0.001209132
P00330	102	E	E	chr15	160289	T	C	ADH1	synonymous_variant	c.306A>G	p.Glu102Glu	glutamic acid	Glu	glutamic acid	Glu	5bd65ecbf2e8b242fb9df96afe7995be_2hcy	A	102	57.09616	56.9786	-0.11756	0.084765046	0.10992129	0.110146053
P00330	110	S	S	chr15	160265	G	A	ADH1	synonymous_variant	c.330C>T	p.Ser110Ser	serine	Ser	serine	Ser	5bd65ecbf2e8b242fb9df96afe7995be_2hcy	A	110	55.07614	55.0694	-0.00674	0.007683294	0.000234521	0.007759381
P00330	114	H	H	chr15	160253	G	A	ADH1	synonymous_variant	c.342C>T	p.His114His	histidine	His	histidine	His	5bd65ecbf2e8b242fb9df96afe7995be_2hcy	A	114	57.14246	57.12644	-0.01602	0.006781814	0.001792484	0.007284367
P00330	117	L	L	chr15	160244	C	T	ADH1	synonymous_variant	c.351G>A	p.Leu117Leu	leucine	Leu	leucine	Leu	5bd65ecbf2e8b242fb9df96afe7995be_2hcy	A	117	56.25228	56.2569	0.00462	0.84322957	0.839068108	0.018145027
P00330	121	T	T	chr15	160232	G	A	ADH1	synonymous_variant	c.363C>T	p.Thr121Thr	threonine	Thr	threonine	Thr	5bd65ecbf2e8b242fb9df96afe7995be_2hcy	A	121	57.1745	57.1768	0.0023	0.002459675	0.007494998	0.006618157
P00330	122	H	H	chr15	160229	G	A	ADH1	synonymous_variant	c.366C>T	p.His122His	histidine	His	histidine	His	5bd65ecbf2e8b242fb9df96afe7995be_2hcy	A	122	56.6488	56.60972	-0.03908	0.017785247	0.021812313	0.02913086
P00330	123	D	N	chr15	160228	C	T	ADH1	missense_variant	c.367G>A	p.Asp123Asn	aspartic acid	Asp	asparagine	Asn	5bd65ecbf2e8b242fb9df96afe7995be_2hcy	A	123	57.1756	57.88684	0.71124	0	0.013760741	0.013760741
P00330	125	S	S	chr15	160220	A	T	ADH1	synonymous_variant	c.375T>A	p.Ser125Ser	serine	Ser	serine	Ser	5bd65ecbf2e8b242fb9df96afe7995be_2hcy	A	125	56.85808	56.85828	0.0002	0.472639537	0.472528716	0.000158114
P00330	128	Q	E	chr15	160213	G	C	ADH1	missense_variant	c.382C>G	p.Gln128Glu	glutamine	Gln	glutamic acid	Glu	5bd65ecbf2e8b242fb9df96afe7995be_2hcy	A	128	56.22866	56.28448	0.05582	0.029306876	0.02748103	0.039644571
P00330	131	T	T	chr15	160202	G	A	ADH1	synonymous_variant	c.393C>T	p.Thr131Thr	threonine	Thr	threonine	Thr	5bd65ecbf2e8b242fb9df96afe7995be_2hcy	A	131	57.1756	57.17212	-0.00348	0	0.019554718	0.019554718
P00330	134	A	A	chr15	160193	A	C	ADH1	synonymous_variant	c.402T>G	p.Ala134Ala	alanine	Ala	alanine	Ala	5bd65ecbf2e8b242fb9df96afe7995be_2hcy	A	134	57.1756	57.1756	0	0	0	0
P00330	136	Q	H	chr15	160187	T	A	ADH1	missense_variant	c.408A>T	p.Gln136His	glutamine	Gln	histidine	His	5bd65ecbf2e8b242fb9df96afe7995be_2hcy	A	136	57.00888	63.58674	6.57786	0.355327858	0.673425492	0.334204074
P00330	139	H	R	chr15	160179	T	C	ADH1	missense_variant	c.416A>G	p.His139Arg	histidine	His	arginine	Arg	5bd65ecbf2e8b242fb9df96afe7995be_2hcy	A	139	55.26372	55.21256	-0.05116	0.264567916	0.123314245	0.2635692
P00330	141	P	P	chr15	160172	A	G	ADH1	synonymous_variant	c.423T>C	p.Pro141Pro	proline	Pro	proline	Pro	5bd65ecbf2e8b242fb9df96afe7995be_2hcy	A	141	57.17496	57.17536	0.0004	0.000887694	0.006519432	0.006244598
P00330	141	P	S	chr15	160174	G	A	ADH1	missense_variant	c.421C>T	p.Pro141Ser	proline	Pro	serine	Ser	5bd65ecbf2e8b242fb9df96afe7995be_2hcy	A	141	57.17364	59.06702	1.89338	0.001221884	0.001136662	0.00129499
P00330	142	Q	E	chr15	160171	G	C	ADH1	missense_variant	c.424C>G	p.Gln142Glu	glutamine	Gln	glutamic acid	Glu	5bd65ecbf2e8b242fb9df96afe7995be_2hcy	A	142	57.16438	57.01682	-0.14756	0.011343368	0.198063997	0.205048867
P00330	142	Q	Q	chr15	160169	T	C	ADH1	synonymous_variant	c.426A>G	p.Gln142Gln	glutamine	Gln	glutamine	Gln	5bd65ecbf2e8b242fb9df96afe7995be_2hcy	A	142	57.1756	57.1155	-0.0601	0	0	0
P00330	143	G	G	chr15	160166	A	C	ADH1	synonymous_variant	c.429T>G	p.Gly143Gly	glycine	Gly	glycine	Gly	5bd65ecbf2e8b242fb9df96afe7995be_2hcy	A	143	57.1756	57.1756	0	0	0	0
P00330	144	T	T	chr15	160163	G	A	ADH1	synonymous_variant	c.432C>T	p.Thr144Thr	threonine	Thr	threonine	Thr	5bd65ecbf2e8b242fb9df96afe7995be_2hcy	A	144	57.1756	57.17892	0.00332	0	0.006411474	0.006411474
P00330	147	A	A	chr15	160154	G	A	ADH1	synonymous_variant	c.441C>T	p.Ala147Ala	alanine	Ala	alanine	Ala	5bd65ecbf2e8b242fb9df96afe7995be_2hcy	A	147	57.1756	57.1756	0	0	0	0
P00330	148	Q	E	chr15	160153	G	C	ADH1	missense_variant	c.442C>G	p.Gln148Glu	glutamine	Gln	glutamic acid	Glu	5bd65ecbf2e8b242fb9df96afe7995be_2hcy	A	148	57.09278	58.6829	1.59012	0.024903755	0.095552054	0.08358784
P00330	149	V	A	chr15	160149	A	G	ADH1	missense_variant	c.446T>C	p.Val149Ala	valine	Val	alanine	Ala	5bd65ecbf2e8b242fb9df96afe7995be_2hcy	A	149	57.1723	58.0206	0.8483	0.00617414	0.005215362	0.000959166
P00330	149	V	V	chr15	160148	G	A	ADH1	synonymous_variant	c.447C>T	p.Val149Val	valine	Val	valine	Val	5bd65ecbf2e8b242fb9df96afe7995be_2hcy	A	149	57.17538	57.1778	0.00242	0.000319374	0.002623928	0.002334952
P00330	151	P	P	chr15	160142	G	T	ADH1	synonymous_variant	c.453C>A	p.Pro151Pro	proline	Pro	proline	Pro	5bd65ecbf2e8b242fb9df96afe7995be_2hcy	A	151	57.0298	56.90786	-0.12194	0.257967798	0.269212895	0.024372074
P00330	152	I	I	chr15	160139	G	A	ADH1	synonymous_variant	c.456C>T	p.Ile152Ile	isoleucine	Ile	isoleucine	Ile	5bd65ecbf2e8b242fb9df96afe7995be_2hcy	A	152	57.1756	57.1728	-0.0028	0	0.000223607	0.000223607
P00330	152	I	V	chr15	160141	T	C	ADH1	missense_variant	c.454A>G	p.Ile152Val	isoleucine	Ile	valine	Val	5bd65ecbf2e8b242fb9df96afe7995be_2hcy	A	152	57.17396	57.89406	0.7201	0.003667151	0.004862407	0.001550806
P00330	154	C	C	chr15	160133	A	G	ADH1	synonymous_variant	c.462T>C	p.Cys154Cys	cysteine	Cys	cysteine	Cys	5bd65ecbf2e8b242fb9df96afe7995be_2hcy	A	154	57.15756	57.1571	-0.00046	0.03966898	0.03991516	0.000589915
P00330	157	I	I	chr15	160124	G	A	ADH1	synonymous_variant	c.471C>T	p.Ile157Ile	isoleucine	Ile	isoleucine	Ile	5bd65ecbf2e8b242fb9df96afe7995be_2hcy	A	157	57.10544	57.09854	-0.0069	0.071316043	0.067009126	0.011467781
P00330	158	T	T	chr15	160121	G	A	ADH1	synonymous_variant	c.474C>T	p.Thr158Thr	threonine	Thr	threonine	Thr	5bd65ecbf2e8b242fb9df96afe7995be_2hcy	A	158	57.09216	57.11816	0.026	0.077011317	0.09083305	0.054014211
P00330	164	K	E	chr15	160105	T	C	ADH1	missense_variant	c.490A>G	p.Lys164Glu	lysine	Lys	glutamic acid	Glu	5bd65ecbf2e8b242fb9df96afe7995be_2hcy	A	164	56.24934	57.64754	1.3982	0.774727903	0.715879531	0.083041466
P00330	166	A	A	chr15	160097	A	G	ADH1	synonymous_variant	c.498T>C	p.Ala166Ala	alanine	Ala	alanine	Ala	5bd65ecbf2e8b242fb9df96afe7995be_2hcy	A	166	57.1756	57.1756	0	0	0	0
P00330	167	N	S	chr15	160095	T	C	ADH1	missense_variant	c.500A>G	p.Asn167Ser	asparagine	Asn	serine	Ser	5bd65ecbf2e8b242fb9df96afe7995be_2hcy	A	167	57.1756	57.7967	0.6211	0	0	0
P00330	171	G	G	chr15	160082	A	G	ADH1	synonymous_variant	c.513T>C	p.Gly171Gly	glycine	Gly	glycine	Gly	5bd65ecbf2e8b242fb9df96afe7995be_2hcy	A	171	57.1756	57.1756	0	0	0	0
P00330	181	G	G	chr15	160052	A	G	ADH1	synonymous_variant	c.543T>C	p.Gly181Gly	glycine	Gly	glycine	Gly	5bd65ecbf2e8b242fb9df96afe7995be_2hcy	A	181	57.15628	57.15628	0	0.038508077	0.038508077	0
P00330	183	L	L	chr15	160046	T	C	ADH1	synonymous_variant	c.549A>G	p.Leu183Leu	leucine	Leu	leucine	Leu	5bd65ecbf2e8b242fb9df96afe7995be_2hcy	A	183	56.4876	56.45514	-0.03246	0.14162641	0.104082386	0.045853059
P00330	186	L	L	chr15	160037	C	T	ADH1	synonymous_variant	c.558G>A	p.Leu186Leu	leucine	Leu	leucine	Leu	5bd65ecbf2e8b242fb9df96afe7995be_2hcy	A	186	56.76696	56.58188	-0.18508	0.413247944	0.550757789	0.28046329
P00330	186	L	L	chr15	160039	A	G	ADH1	synonymous_variant	c.556T>C	p.Leu186Leu	leucine	Leu	leucine	Leu	5bd65ecbf2e8b242fb9df96afe7995be_2hcy	A	186	56.76696	56.58188	-0.18508	0.413247944	0.550757789	0.28046329
P00330	190	Y	Y	chr15	160025	G	A	ADH1	synonymous_variant	c.570C>T	p.Tyr190Tyr	tyrosine	Tyr	tyrosine	Tyr	5bd65ecbf2e8b242fb9df96afe7995be_2hcy	A	190	57.1756	57.17476	-0.00084	0	0.007944998	0.007944998
P00330	191	A	A	chr15	160022	G	A	ADH1	synonymous_variant	c.573C>T	p.Ala191Ala	alanine	Ala	alanine	Ala	5bd65ecbf2e8b242fb9df96afe7995be_2hcy	A	191	57.1756	57.1756	0	0	0	0
P00330	192	K	K	chr15	160019	C	T	ADH1	synonymous_variant	c.576G>A	p.Lys192Lys	lysine	Lys	lysine	Lys	5bd65ecbf2e8b242fb9df96afe7995be_2hcy	A	192	56.92272	56.8744	-0.04832	0.065321604	0.071126296	0.036989079
P00330	192	K	R	chr15	160020	T	C	ADH1	missense_variant	c.575A>G	p.Lys192Arg	lysine	Lys	arginine	Arg	5bd65ecbf2e8b242fb9df96afe7995be_2hcy	A	192	56.879	56.60366	-0.27534	0.065200153	0.172322134	0.167230613
P00330	193	A	A	chr15	160016	A	C	ADH1	synonymous_variant	c.579T>G	p.Ala193Ala	alanine	Ala	alanine	Ala	5bd65ecbf2e8b242fb9df96afe7995be_2hcy	A	193	57.1756	57.1756	0	0	0	0
P00330	197	R	R	chr15	160004	T	C	ADH1	synonymous_variant	c.591A>G	p.Arg197Arg	arginine	Arg	arginine	Arg	5bd65ecbf2e8b242fb9df96afe7995be_2hcy	A	197	57.1756	57.17168	-0.00392	0	0.002280789	0.002280789
P00330	198	V	V	chr15	160001	G	A	ADH1	synonymous_variant	c.594C>T	p.Val198Val	valine	Val	valine	Val	5bd65ecbf2e8b242fb9df96afe7995be_2hcy	A	198	57.17526	57.17114	-0.00412	0.000527257	0.008689246	0.008212612
P00330	199	L	L	chr15	159998	C	T	ADH1	synonymous_variant	c.597G>A	p.Leu199Leu	leucine	Leu	leucine	Leu	5bd65ecbf2e8b242fb9df96afe7995be_2hcy	A	199	57.1756	57.16756	-0.00804	0	0.024238152	0.024238152
P00330	202	D	D	chr15	159989	G	A	ADH1	synonymous_variant	c.606C>T	p.Asp202Asp	aspartic acid	Asp	aspartic acid	Asp	5bd65ecbf2e8b242fb9df96afe7995be_2hcy	A	202	57.17136	56.58896	-0.5824	0.009480928	0.405367158	0.398337727
P00330	208	E	E	chr15	159971	T	C	ADH1	synonymous_variant	c.624A>G	p.Glu208Glu	glutamic acid	Glu	glutamic acid	Glu	5bd65ecbf2e8b242fb9df96afe7995be_2hcy	A	208	57.1756	57.1596	-0.016	0	0	0
P00330	209	E	E	chr15	159968	T	C	ADH1	synonymous_variant	c.627A>G	p.Glu209Glu	glutamic acid	Glu	glutamic acid	Glu	5bd65ecbf2e8b242fb9df96afe7995be_2hcy	A	209	57.17132	57.16568	-0.00564	0.009570371	0.013097786	0.004154275
P00330	210	L	L	chr15	159965	T	C	ADH1	synonymous_variant	c.630A>G	p.Leu210Leu	leucine	Leu	leucine	Leu	5bd65ecbf2e8b242fb9df96afe7995be_2hcy	A	210	57.17424	57.16756	-0.00668	0.002109028	0.002042792	0.00390346
P00330	214	I	I	chr15	159953	G	A	ADH1	synonymous_variant	c.642C>T	p.Ile214Ile	isoleucine	Ile	isoleucine	Ile	5bd65ecbf2e8b242fb9df96afe7995be_2hcy	A	214	57.16276	57.068	-0.09476	0.028711113	0.02247899	0.0161463
P00330	218	V	V	chr15	159941	G	T	ADH1	synonymous_variant	c.654C>A	p.Val218Val	valine	Val	valine	Val	5bd65ecbf2e8b242fb9df96afe7995be_2hcy	A	218	57.1756	57.17632	0.00072	0	0.000630079	0.000630079
P00330	222	F	L	chr15	159931	A	G	ADH1	missense_variant	c.664T>C	p.Phe222Leu	phenylalanine	Phe	leucine	Leu	5bd65ecbf2e8b242fb9df96afe7995be_2hcy	A	222	57.1756	57.3455	0.1699	0	0.192117698	0.192117698
P00330	223	T	T	chr15	159926	A	G	ADH1	synonymous_variant	c.669T>C	p.Thr223Thr	threonine	Thr	threonine	Thr	5bd65ecbf2e8b242fb9df96afe7995be_2hcy	A	223	57.0852	57.0635	-0.0217	0.01936724	0.003558792	0.017398707
P00330	226	K	N	chr15	159917	C	G	ADH1	missense_variant	c.678G>C	p.Lys226Asn	lysine	Lys	asparagine	Asn	5bd65ecbf2e8b242fb9df96afe7995be_2hcy	A	226	56.98314	57.01544	0.0323	0.258421357	0.278787353	0.125244341
P00330	229	V	V	chr15	159908	G	C	ADH1	synonymous_variant	c.687C>G	p.Val229Val	valine	Val	valine	Val	5bd65ecbf2e8b242fb9df96afe7995be_2hcy	A	229	55.43892	55.43562	-0.0033	0.004299651	0.000303315	0.004295928
P00330	230	G	G	chr15	159905	A	T	ADH1	synonymous_variant	c.690T>A	p.Gly230Gly	glycine	Gly	glycine	Gly	5bd65ecbf2e8b242fb9df96afe7995be_2hcy	A	230	57.1756	57.1756	0	0	0	0
P00330	230	G	S	chr15	159907	C	T	ADH1	missense_variant	c.688G>A	p.Gly230Ser	glycine	Gly	serine	Ser	5bd65ecbf2e8b242fb9df96afe7995be_2hcy	A	230	56.02226	56.56236	0.5401	0.929273336	1.101825589	0.263718287
P00330	231	A	A	chr15	159902	A	G	ADH1	synonymous_variant	c.693T>C	p.Ala231Ala	alanine	Ala	alanine	Ala	5bd65ecbf2e8b242fb9df96afe7995be_2hcy	A	231	57.1756	57.1756	0	0	0	0
P00330	231	A	G	chr15	159903	G	C	ADH1	missense_variant	c.692C>G	p.Ala231Gly	alanine	Ala	glycine	Gly	5bd65ecbf2e8b242fb9df96afe7995be_2hcy	A	231	57.17434	58.8416	1.66726	0.002817446	0.00559017	0.002772724
P00330	233	L	L	chr15	159896	T	C	ADH1	synonymous_variant	c.699A>G	p.Leu233Leu	leucine	Leu	leucine	Leu	5bd65ecbf2e8b242fb9df96afe7995be_2hcy	A	233	57.14884	57.1368	-0.01204	0.005884981	0.004305229	0.00926461
P00330	237	D	D	chr15	159884	G	A	ADH1	synonymous_variant	c.711C>T	p.Asp237Asp	aspartic acid	Asp	aspartic acid	Asp	5bd65ecbf2e8b242fb9df96afe7995be_2hcy	A	237	57.17538	57.17472	-0.00066	0.000349285	0.000544977	0.000646529
P00330	237	D	N	chr15	159886	C	T	ADH1	missense_variant	c.709G>A	p.Asp237Asn	aspartic acid	Asp	asparagine	Asn	5bd65ecbf2e8b242fb9df96afe7995be_2hcy	A	237	57.17498	56.68452	-0.49046	0.000807465	0.139146764	0.13866302
P00330	241	H	H	chr15	159872	G	A	ADH1	synonymous_variant	c.723C>T	p.His241His	histidine	His	histidine	His	5bd65ecbf2e8b242fb9df96afe7995be_2hcy	A	241	57.18714	57.1663	-0.02084	0.014328224	0.003650342	0.015568012
P00330	244	I	V	chr15	159865	T	C	ADH1	missense_variant	c.730A>G	p.Ile244Val	isoleucine	Ile	valine	Val	5bd65ecbf2e8b242fb9df96afe7995be_2hcy	A	244	56.95744	57.70466	0.74722	0.040285705	0.045999217	0.034892793
P00330	247	S	S	chr15	159854	G	A	ADH1	synonymous_variant	c.741C>T	p.Ser247Ser	serine	Ser	serine	Ser	5bd65ecbf2e8b242fb9df96afe7995be_2hcy	A	247	56.96544	56.96038	-0.00506	0.005177644	0.002474268	0.004714128
P00330	249	S	S	chr15	159848	G	A	ADH1	synonymous_variant	c.747C>T	p.Ser249Ser	serine	Ser	serine	Ser	5bd65ecbf2e8b242fb9df96afe7995be_2hcy	A	249	56.82806	56.81818	-0.00988	0.021377862	0.001739828	0.022092352
P00330	251	A	A	chr15	159842	G	A	ADH1	synonymous_variant	c.753C>T	p.Ala251Ala	alanine	Ala	alanine	Ala	5bd65ecbf2e8b242fb9df96afe7995be_2hcy	A	251	57.1756	57.1756	0	0	0	0
P00330	253	I	I	chr15	159836	A	G	ADH1	synonymous_variant	c.759T>C	p.Ile253Ile	isoleucine	Ile	isoleucine	Ile	5bd65ecbf2e8b242fb9df96afe7995be_2hcy	A	253	57.1756	57.1756	0	0	0	0
P00330	256	S	S	chr15	159827	A	G	ADH1	synonymous_variant	c.768T>C	p.Ser256Ser	serine	Ser	serine	Ser	5bd65ecbf2e8b242fb9df96afe7995be_2hcy	A	256	57.17428	57.17282	-0.00146	0.00295161	0.002573325	0.001651666
P00330	257	T	T	chr15	159824	G	A	ADH1	synonymous_variant	c.771C>T	p.Thr257Thr	threonine	Thr	threonine	Thr	5bd65ecbf2e8b242fb9df96afe7995be_2hcy	A	257	57.17554	57.1755	-4.00E-05	8.94E-05	0.000122474	0.000114018
P00330	259	Y	Y	chr15	159818	G	A	ADH1	synonymous_variant	c.777C>T	p.Tyr259Tyr	tyrosine	Tyr	tyrosine	Tyr	5bd65ecbf2e8b242fb9df96afe7995be_2hcy	A	259	57.16542	57.18356	0.01814	0.022763172	0.126648186	0.121520628
P00330	261	R	R	chr15	159812	T	C	ADH1	synonymous_variant	c.783A>G	p.Arg261Arg	arginine	Arg	arginine	Arg	5bd65ecbf2e8b242fb9df96afe7995be_2hcy	A	261	57.1756	57.1289	-0.0467	0	0.104424375	0.104424375
P00330	262	A	A	chr15	159809	A	T	ADH1	synonymous_variant	c.786T>A	p.Ala262Ala	alanine	Ala	alanine	Ala	5bd65ecbf2e8b242fb9df96afe7995be_2hcy	A	262	57.1756	57.1756	0	0	0	0
P00330	270	G	G	chr15	159785	A	G	ADH1	synonymous_variant	c.810T>C	p.Gly270Gly	glycine	Gly	glycine	Gly	5bd65ecbf2e8b242fb9df96afe7995be_2hcy	A	270	57.15408	57.15408	0	0.048120183	0.048120183	0
P00330	274	G	D	chr15	159774	C	T	ADH1	missense_variant	c.821G>A	p.Gly274Asp	glycine	Gly	aspartic acid	Asp	5bd65ecbf2e8b242fb9df96afe7995be_2hcy	A	274	56.97092	58.19016	1.21924	0.021592406	0.023877039	0.002899655
P00330	274	G	G	chr15	159773	A	G	ADH1	synonymous_variant	c.822T>C	p.Gly274Gly	glycine	Gly	glycine	Gly	5bd65ecbf2e8b242fb9df96afe7995be_2hcy	A	274	57.1756	57.1756	0	0	0	0
P00330	274	G	S	chr15	159775	C	T	ADH1	missense_variant	c.820G>A	p.Gly274Ser	glycine	Gly	serine	Ser	5bd65ecbf2e8b242fb9df96afe7995be_2hcy	A	274	57.1756	58.5478	1.3722	0	0.002068816	0.002068816
P00330	278	C	R	chr15	159763	A	G	ADH1	missense_variant	c.832T>C	p.Cys278Arg	cysteine	Cys	arginine	Arg	5bd65ecbf2e8b242fb9df96afe7995be_2hcy	A	278	57.1564	56.2335	-0.9229	0.019021172	0.093253901	0.110795735
P00330	286	V	A	chr15	159738	A	G	ADH1	missense_variant	c.857T>C	p.Val286Ala	valine	Val	alanine	Ala	5bd65ecbf2e8b242fb9df96afe7995be_2hcy	A	286	57.17554	57.2175	0.04196	8.94E-05	0	8.94E-05
P00330	288	S	S	chr15	159731	G	A	ADH1	synonymous_variant	c.864C>T	p.Ser288Ser	serine	Ser	serine	Ser	5bd65ecbf2e8b242fb9df96afe7995be_2hcy	A	288	57.1756	57.17714	0.00154	0	0.00221991	0.00221991
P00330	289	I	F	chr15	159730	T	A	ADH1	missense_variant	c.865A>T	p.Ile289Phe	isoleucine	Ile	phenylalanine	Phe	5bd65ecbf2e8b242fb9df96afe7995be_2hcy	A	289	56.89696	68.5083	11.61134	0.148878786	0.114680578	0.035852308
P00330	290	S	S	chr15	159725	A	G	ADH1	synonymous_variant	c.870T>C	p.Ser290Ser	serine	Ser	serine	Ser	5bd65ecbf2e8b242fb9df96afe7995be_2hcy	A	290	57.17546	57.1237	-0.05176	0.00031305	0.114599149	0.114677735
P00330	294	S	S	chr15	159713	A	T	ADH1	synonymous_variant	c.882T>A	p.Ser294Ser	serine	Ser	serine	Ser	5bd65ecbf2e8b242fb9df96afe7995be_2hcy	A	294	57.16504	57.15904	-0.006	0.023612878	0.024283698	0.00067082
P00330	297	G	G	chr15	159704	A	G	ADH1	synonymous_variant	c.891T>C	p.Gly297Gly	glycine	Gly	glycine	Gly	5bd65ecbf2e8b242fb9df96afe7995be_2hcy	A	297	56.95852	56.95852	0	0.373446418	0.373446418	0
P00330	301	D	D	chr15	159692	G	A	ADH1	synonymous_variant	c.903C>T	p.Asp301Asp	aspartic acid	Asp	aspartic acid	Asp	5bd65ecbf2e8b242fb9df96afe7995be_2hcy	A	301	57.15232	57.13834	-0.01398	0.015181963	0.001983179	0.015867482
P00330	302	T	T	chr15	159689	G	A	ADH1	synonymous_variant	c.906C>T	p.Thr302Thr	threonine	Thr	threonine	Thr	5bd65ecbf2e8b242fb9df96afe7995be_2hcy	A	302	57.14294	57.13332	-0.00962	0.011231785	0.000749667	0.011738271
P00330	303	R	R	chr15	159686	T	C	ADH1	synonymous_variant	c.909A>G	p.Arg303Arg	arginine	Arg	arginine	Arg	5bd65ecbf2e8b242fb9df96afe7995be_2hcy	A	303	57.1756	57.1709	-0.0047	0	0	0
P00330	305	A	A	chr15	159680	A	G	ADH1	synonymous_variant	c.915T>C	p.Ala305Ala	alanine	Ala	alanine	Ala	5bd65ecbf2e8b242fb9df96afe7995be_2hcy	A	305	57.1756	57.1756	0	0	0	0
P00330	307	D	G	chr15	159675	T	C	ADH1	missense_variant	c.920A>G	p.Asp307Gly	aspartic acid	Asp	glycine	Gly	5bd65ecbf2e8b242fb9df96afe7995be_2hcy	A	307	57.16846	57.2707	0.10224	0.015965525	0	0.015965525
P00330	310	A	A	chr15	159665	G	A	ADH1	synonymous_variant	c.930C>T	p.Ala310Ala	alanine	Ala	alanine	Ala	5bd65ecbf2e8b242fb9df96afe7995be_2hcy	A	310	57.1756	57.1756	0	0	0	0
P00330	310	A	D	chr15	159666	G	T	ADH1	missense_variant	c.929C>A	p.Ala310Asp	alanine	Ala	aspartic acid	Asp	5bd65ecbf2e8b242fb9df96afe7995be_2hcy	A	310	57.1756	58.2172	1.0416	0	0.001135782	0.001135782
P00330	310	A	S	chr15	159667	C	A	ADH1	missense_variant	c.928G>T	p.Ala310Ser	alanine	Ala	serine	Ser	5bd65ecbf2e8b242fb9df96afe7995be_2hcy	A	310	57.1756	57.58404	0.40844	0	0.002665145	0.002665145
P00330	312	G	D	chr15	159660	C	T	ADH1	missense_variant	c.935G>A	p.Gly312Asp	glycine	Gly	aspartic acid	Asp	5bd65ecbf2e8b242fb9df96afe7995be_2hcy	A	312	57.1756	62.58046	5.40486	0	0.047699298	0.047699298
P00330	314	V	I	chr15	159655	C	T	ADH1	missense_variant	c.940G>A	p.Val314Ile	valine	Val	isoleucine	Ile	5bd65ecbf2e8b242fb9df96afe7995be_2hcy	A	314	56.51276	57.13146	0.6187	0.652285653	0.989092742	0.439502213
P00330	318	I	I	chr15	159641	G	T	ADH1	synonymous_variant	c.954C>A	p.Ile318Ile	isoleucine	Ile	isoleucine	Ile	5bd65ecbf2e8b242fb9df96afe7995be_2hcy	A	318	57.14738	57.14722	-0.00016	0.062710781	0.062397572	0.000403733
P00330	319	K	K	chr15	159638	C	T	ADH1	synonymous_variant	c.957G>A	p.Lys319Lys	lysine	Lys	lysine	Lys	5bd65ecbf2e8b242fb9df96afe7995be_2hcy	A	319	57.11978	57.00098	-0.1188	0.035819087	0.115001726	0.116012198
P00330	320	V	V	chr15	159635	A	T	ADH1	synonymous_variant	c.960T>A	p.Val320Val	valine	Val	valine	Val	5bd65ecbf2e8b242fb9df96afe7995be_2hcy	A	320	57.13736	57.12756	-0.0098	0.013107174	0.014478363	0.011922877
P00330	325	T	S	chr15	159622	T	A	ADH1	missense_variant	c.973A>T	p.Thr325Ser	threonine	Thr	serine	Ser	5bd65ecbf2e8b242fb9df96afe7995be_2hcy	A	325	54.51856	53.65992	-0.85864	0.158705759	0.036472346	0.131636481
P00330	329	I	I	chr15	159608	A	G	ADH1	synonymous_variant	c.987T>C	p.Ile329Ile	isoleucine	Ile	isoleucine	Ile	5bd65ecbf2e8b242fb9df96afe7995be_2hcy	A	329	57.15824	57.15652	-0.00172	0.026574198	0.030086409	0.003846037
P00330	329	I	V	chr15	159610	T	C	ADH1	missense_variant	c.985A>G	p.Ile329Val	isoleucine	Ile	valine	Val	5bd65ecbf2e8b242fb9df96afe7995be_2hcy	A	329	55.20384	56.2645	1.06066	0.364334308	0.360706889	0.014977249
P00330	332	K	K	chr15	159599	C	T	ADH1	synonymous_variant	c.996G>A	p.Lys332Lys	lysine	Lys	lysine	Lys	5bd65ecbf2e8b242fb9df96afe7995be_2hcy	A	332	57.12322	57.12164	-0.00158	0.071835451	0.073897551	0.003532987
P00330	338	I	V	chr15	159583	T	C	ADH1	missense_variant	c.1012A>G	p.Ile338Val	isoleucine	Ile	valine	Val	5bd65ecbf2e8b242fb9df96afe7995be_2hcy	A	338	57.08994	57.85562	0.76568	0.069118507	0.070522776	0.013108661
P00330	342	Y	Y	chr15	159569	G	A	ADH1	synonymous_variant	c.1026C>T	p.Tyr342Tyr	tyrosine	Tyr	tyrosine	Tyr	5bd65ecbf2e8b242fb9df96afe7995be_2hcy	A	342	56.9295	56.8624	-0.0671	0.266264896	0.264500397	0.033919611
P00330	343	V	V	chr15	159566	A	G	ADH1	synonymous_variant	c.1029T>C	p.Val343Val	valine	Val	valine	Val	5bd65ecbf2e8b242fb9df96afe7995be_2hcy	A	343	57.1756	57.1759	0.0003	0	0.000538516	0.000538516
P00331	2	S	Y	chr13	874333	G	T	ADH2	missense_variant	c.5C>A	p.Ser2Tyr	serine	Ser	tyrosine	Tyr	e5ab047175527f612aba423450f6e3e8_2hcy	A	2	35.0474	34.25764	-0.78976	0.006534906	0.009588691	0.00426298
P00331	3	I	L	chr13	874331	T	G	ADH2	missense_variant	c.7A>C	p.Ile3Leu	isoleucine	Ile	leucine	Leu	e5ab047175527f612aba423450f6e3e8_2hcy	A	3	34.9976	35.6636	0.666	0.011586414	0.186071424	0.192002018
P00331	3	I	N	chr13	874330	A	T	ADH2	missense_variant	c.8T>A	p.Ile3Asn	isoleucine	Ile	asparagine	Asn	e5ab047175527f612aba423450f6e3e8_2hcy	A	3	34.98606	36.61792	1.63186	0.024933772	0.002851666	0.022766159
P00331	5	E	K	chr13	874325	C	T	ADH2	missense_variant	c.13G>A	p.Glu5Lys	glutamic acid	Glu	lysine	Lys	e5ab047175527f612aba423450f6e3e8_2hcy	A	5	35.02732	35.03556	0.00824	0.02065483	0.083625672	0.092121892
P00331	6	T	A	chr13	874322	T	C	ADH2	missense_variant	c.16A>G	p.Thr6Ala	threonine	Thr	alanine	Ala	e5ab047175527f612aba423450f6e3e8_2hcy	A	6	35.0522	35.5269	0.4747	0.002965637	0	0.002965637
P00331	9	A	A	chr13	874311	G	A	ADH2	synonymous_variant	c.27C>T	p.Ala9Ala	alanine	Ala	alanine	Ala	e5ab047175527f612aba423450f6e3e8_2hcy	A	9	35.0536	35.0536	0	0	0	0
P00331	9	A	G	chr13	874312	G	C	ADH2	missense_variant	c.26C>G	p.Ala9Gly	alanine	Ala	glycine	Gly	e5ab047175527f612aba423450f6e3e8_2hcy	A	9	35.0536	35.01	-0.0436	0	0	0
P00331	10	I	I	chr13	874308	A	G	ADH2	synonymous_variant	c.30T>C	p.Ile10Ile	isoleucine	Ile	isoleucine	Ile	e5ab047175527f612aba423450f6e3e8_2hcy	A	10	34.762	34.74786	-0.01414	0.010239385	0.003911905	0.008202926
P00331	10	I	V	chr13	874310	T	C	ADH2	missense_variant	c.28A>G	p.Ile10Val	isoleucine	Ile	valine	Val	e5ab047175527f612aba423450f6e3e8_2hcy	A	10	34.74982	35.48814	0.73832	0.008918072	0.002939898	0.006789109
P00331	11	I	I	chr13	874305	G	A	ADH2	synonymous_variant	c.33C>T	p.Ile11Ile	isoleucine	Ile	isoleucine	Ile	e5ab047175527f612aba423450f6e3e8_2hcy	A	11	35.0513	35.05002	-0.00128	0.005142956	0.004427415	0.000715542
P00331	14	E	E	chr13	874296	T	C	ADH2	synonymous_variant	c.42A>G	p.Glu14Glu	glutamic acid	Glu	glutamic acid	Glu	e5ab047175527f612aba423450f6e3e8_2hcy	A	14	34.9899	34.91172	-0.07818	0.028092526	0.030223782	0.018613893
P00331	16	N	N	chr13	874290	G	A	ADH2	synonymous_variant	c.48C>T	p.Asn16Asn	asparagine	Asn	asparagine	Asn	e5ab047175527f612aba423450f6e3e8_2hcy	A	16	35.05132	35.0413	-0.01002	0.005098235	0	0.005098235
P00331	17	G	G	chr13	874287	G	A	ADH2	synonymous_variant	c.51C>T	p.Gly17Gly	glycine	Gly	glycine	Gly	e5ab047175527f612aba423450f6e3e8_2hcy	A	17	35.0536	35.0536	0	0	0	0
P00331	18	K	K	chr13	874284	C	T	ADH2	synonymous_variant	c.54G>A	p.Lys18Lys	lysine	Lys	lysine	Lys	e5ab047175527f612aba423450f6e3e8_2hcy	A	18	35.0536	35.0496	-0.004	0	0	0
P00331	20	E	E	chr13	874278	C	T	ADH2	synonymous_variant	c.60G>A	p.Glu20Glu	glutamic acid	Glu	glutamic acid	Glu	e5ab047175527f612aba423450f6e3e8_2hcy	A	20	35.034	34.99956	-0.03444	0.029613257	0.074068772	0.049725326
P00331	20	E	V	chr13	874279	T	A	ADH2	missense_variant	c.59A>T	p.Glu20Val	glutamic acid	Glu	valine	Val	e5ab047175527f612aba423450f6e3e8_2hcy	A	20	34.7969	34.2455	-0.5514	0.344365126	0.298945948	0.059359035
P00331	21	H	H	chr13	874275	A	G	ADH2	synonymous_variant	c.63T>C	p.His21His	histidine	His	histidine	His	e5ab047175527f612aba423450f6e3e8_2hcy	A	21	35.0584	35.04474	-0.01366	0.015330525	0.016077717	0.023792079
P00331	21	H	Y	chr13	874277	G	A	ADH2	missense_variant	c.61C>T	p.His21Tyr	histidine	His	tyrosine	Tyr	e5ab047175527f612aba423450f6e3e8_2hcy	A	21	35.0508	33.9879	-1.0629	0.006149797	0.040196704	0.046314307
P00331	22	K	K	chr13	874272	C	T	ADH2	synonymous_variant	c.66G>A	p.Lys22Lys	lysine	Lys	lysine	Lys	e5ab047175527f612aba423450f6e3e8_2hcy	A	22	35.04638	35.04674	0.00036	0.016144411	0.015339426	0.000804984
P00331	24	I	I	chr13	874266	G	A	ADH2	synonymous_variant	c.72C>T	p.Ile24Ile	isoleucine	Ile	isoleucine	Ile	e5ab047175527f612aba423450f6e3e8_2hcy	A	24	35.0536	35.05314	-0.00046	0	0.001028591	0.001028591
P00331	27	P	P	chr13	874257	T	C	ADH2	synonymous_variant	c.81A>G	p.Pro27Pro	proline	Pro	proline	Pro	e5ab047175527f612aba423450f6e3e8_2hcy	A	27	34.75156	34.75006	-0.0015	0.007149336	0.00594037	0.011542963
P00331	30	K	E	chr13	874250	T	C	ADH2	missense_variant	c.88A>G	p.Lys30Glu	lysine	Lys	glutamic acid	Glu	e5ab047175527f612aba423450f6e3e8_2hcy	A	30	34.48128	35.26804	0.78676	0.368170378	0.425198345	0.083556376
P00331	31	P	A	chr13	874247	G	C	ADH2	missense_variant	c.91C>G	p.Pro31Ala	proline	Pro	alanine	Ala	e5ab047175527f612aba423450f6e3e8_2hcy	A	31	35.0536	36.2433	1.1897	0	0	0
P00331	35	L	L	chr13	874233	T	C	ADH2	synonymous_variant	c.105A>G	p.Leu35Leu	leucine	Leu	leucine	Leu	e5ab047175527f612aba423450f6e3e8_2hcy	A	35	35.0536	35.07994	0.02634	0	0.034391322	0.034391322
P00331	38	V	I	chr13	874226	C	T	ADH2	missense_variant	c.112G>A	p.Val38Ile	valine	Val	isoleucine	Ile	e5ab047175527f612aba423450f6e3e8_2hcy	A	38	35.0536	34.79968	-0.25392	0	0.002288449	0.002288449
P00331	38	V	V	chr13	874224	G	A	ADH2	synonymous_variant	c.114C>T	p.Val38Val	valine	Val	valine	Val	e5ab047175527f612aba423450f6e3e8_2hcy	A	38	35.05352	35.05468	0.00116	0.000178885	0.001003494	0.001050238
P00331	39	K	K	chr13	874221	C	T	ADH2	synonymous_variant	c.117G>A	p.Lys39Lys	lysine	Lys	lysine	Lys	e5ab047175527f612aba423450f6e3e8_2hcy	A	39	34.98788	34.97624	-0.01164	0.007841365	0.017687651	0.022217403
P00331	41	S	S	chr13	874215	A	G	ADH2	synonymous_variant	c.123T>C	p.Ser41Ser	serine	Ser	serine	Ser	e5ab047175527f612aba423450f6e3e8_2hcy	A	41	35.05358	35.05374	0.00016	4.47E-05	0.000114018	0.000114018
P00331	42	G	G	chr13	874212	A	C	ADH2	synonymous_variant	c.126T>G	p.Gly42Gly	glycine	Gly	glycine	Gly	e5ab047175527f612aba423450f6e3e8_2hcy	A	42	35.0536	35.0536	0	0	0	0
P00331	44	C	C	chr13	874206	G	A	ADH2	synonymous_variant	c.132C>T	p.Cys44Cys	cysteine	Cys	cysteine	Cys	e5ab047175527f612aba423450f6e3e8_2hcy	A	44	35.0423	35.05534	0.01304	0.010414413	0.046731927	0.041228061
P00331	45	H	Y	chr13	874205	G	A	ADH2	missense_variant	c.133C>T	p.His45Tyr	histidine	His	tyrosine	Tyr	e5ab047175527f612aba423450f6e3e8_2hcy	A	45	35.05146	33.7983	-1.25316	0.003516817	0.010458728	0.01296584
P00331	46	T	T	chr13	874200	G	A	ADH2	synonymous_variant	c.138C>T	p.Thr46Thr	threonine	Thr	threonine	Thr	e5ab047175527f612aba423450f6e3e8_2hcy	A	46	35.0523	35.0521	-0.0002	0.000781025	0.0005	0.001027132
P00331	47	D	D	chr13	874197	A	G	ADH2	synonymous_variant	c.141T>C	p.Asp47Asp	aspartic acid	Asp	aspartic acid	Asp	e5ab047175527f612aba423450f6e3e8_2hcy	A	47	34.68512	34.66972	-0.0154	0.011257087	0.002176465	0.011553787
P00331	48	L	L	chr13	874194	C	T	ADH2	synonymous_variant	c.144G>A	p.Leu48Leu	leucine	Leu	leucine	Leu	e5ab047175527f612aba423450f6e3e8_2hcy	A	48	35.0536	35.04928	-0.00432	0	0.00196774	0.00196774
P00331	52	H	H	chr13	874182	A	G	ADH2	synonymous_variant	c.156T>C	p.His52His	histidine	His	histidine	His	e5ab047175527f612aba423450f6e3e8_2hcy	A	52	35.0536	35.05938	0.00578	0	0.003398088	0.003398088
P00331	54	D	D	chr13	874176	G	A	ADH2	synonymous_variant	c.162C>T	p.Asp54Asp	aspartic acid	Asp	aspartic acid	Asp	e5ab047175527f612aba423450f6e3e8_2hcy	A	54	34.96072	34.9561	-0.00462	0.004757836	0.003369718	0.005017171
P00331	59	T	A	chr13	874163	T	C	ADH2	missense_variant	c.175A>G	p.Thr59Ala	threonine	Thr	alanine	Ala	e5ab047175527f612aba423450f6e3e8_2hcy	A	59	35.05322	34.8901	-0.16312	0.000849706	0	0.000849706
P00331	59	T	I	chr13	874162	G	A	ADH2	missense_variant	c.176C>T	p.Thr59Ile	threonine	Thr	isoleucine	Ile	e5ab047175527f612aba423450f6e3e8_2hcy	A	59	35.0536	34.49422	-0.55938	0	0.00298446	0.00298446
P00331	61	L	L	chr13	874155	T	C	ADH2	synonymous_variant	c.183A>G	p.Leu61Leu	leucine	Leu	leucine	Leu	e5ab047175527f612aba423450f6e3e8_2hcy	A	61	35.0467	35.03346	-0.01324	0.012685031	0.010703878	0.015245917
P00331	61	L	L	chr13	874157	A	G	ADH2	synonymous_variant	c.181T>C	p.Leu61Leu	leucine	Leu	leucine	Leu	e5ab047175527f612aba423450f6e3e8_2hcy	A	61	35.0467	35.03346	-0.01324	0.012685031	0.010703878	0.015245917
P00331	64	V	V	chr13	874146	A	G	ADH2	synonymous_variant	c.192T>C	p.Val64Val	valine	Val	valine	Val	e5ab047175527f612aba423450f6e3e8_2hcy	A	64	35.0536	35.0547	0.0011	0	0.000774597	0.000774597
P00331	66	G	G	chr13	874140	A	C	ADH2	synonymous_variant	c.198T>G	p.Gly66Gly	glycine	Gly	glycine	Gly	e5ab047175527f612aba423450f6e3e8_2hcy	A	66	35.0536	35.0536	0	0	0	0
P00331	70	A	A	chr13	874128	G	A	ADH2	synonymous_variant	c.210C>T	p.Ala70Ala	alanine	Ala	alanine	Ala	e5ab047175527f612aba423450f6e3e8_2hcy	A	70	35.0536	35.0536	0	0	0	0
P00331	71	G	G	chr13	874125	A	C	ADH2	synonymous_variant	c.213T>G	p.Gly71Gly	glycine	Gly	glycine	Gly	e5ab047175527f612aba423450f6e3e8_2hcy	A	71	35.0536	35.0536	0	0	0	0
P00331	72	V	I	chr13	874124	C	T	ADH2	missense_variant	c.214G>A	p.Val72Ile	valine	Val	isoleucine	Ile	e5ab047175527f612aba423450f6e3e8_2hcy	A	72	34.97596	34.87726	-0.0987	0.018196236	0.013956468	0.008981091
P00331	74	V	V	chr13	874116	G	A	ADH2	synonymous_variant	c.222C>T	p.Val74Val	valine	Val	valine	Val	e5ab047175527f612aba423450f6e3e8_2hcy	A	74	35.03722	35.03668	-0.00054	0.022429267	0.021755045	0.027661761
P00331	75	G	G	chr13	874113	G	A	ADH2	synonymous_variant	c.225C>T	p.Gly75Gly	glycine	Gly	glycine	Gly	e5ab047175527f612aba423450f6e3e8_2hcy	A	75	35.0536	35.0536	0	0	0	0
P00331	76	M	I	chr13	874110	C	G	ADH2	missense_variant	c.228G>C	p.Met76Ile	methionine	Met	isoleucine	Ile	e5ab047175527f612aba423450f6e3e8_2hcy	A	76	34.47286	36.1157	1.64284	0.07141154	0.477741065	0.527305095
P00331	77	G	G	chr13	874107	A	C	ADH2	synonymous_variant	c.231T>G	p.Gly77Gly	glycine	Gly	glycine	Gly	e5ab047175527f612aba423450f6e3e8_2hcy	A	77	35.0536	35.0536	0	0	0	0
P00331	78	E	D	chr13	874104	T	G	ADH2	missense_variant	c.234A>C	p.Glu78Asp	glutamic acid	Glu	aspartic acid	Asp	e5ab047175527f612aba423450f6e3e8_2hcy	A	78	34.8655	35.12794	0.26244	0.026806995	0.008218455	0.032902629
P00331	79	N	N	chr13	874101	G	A	ADH2	synonymous_variant	c.237C>T	p.Asn79Asn	asparagine	Asn	asparagine	Asn	e5ab047175527f612aba423450f6e3e8_2hcy	A	79	35.0358	35.02512	-0.01068	0.00946916	0.008954999	0.010725996
P00331	81	K	K	chr13	874095	C	T	ADH2	synonymous_variant	c.243G>A	p.Lys81Lys	lysine	Lys	lysine	Lys	e5ab047175527f612aba423450f6e3e8_2hcy	A	81	35.05226	34.97912	-0.07314	0.002996331	0.070003121	0.070785013
P00331	81	K	R	chr13	874096	T	C	ADH2	missense_variant	c.242A>G	p.Lys81Arg	lysine	Lys	arginine	Arg	e5ab047175527f612aba423450f6e3e8_2hcy	A	81	35.0176	34.97388	-0.04372	0.080498447	0.240141306	0.216057046
P00331	82	G	G	chr13	874092	G	A	ADH2	synonymous_variant	c.246C>T	p.Gly82Gly	glycine	Gly	glycine	Gly	e5ab047175527f612aba423450f6e3e8_2hcy	A	82	35.0536	35.0536	0	0	0	0
P00331	85	I	V	chr13	874085	T	C	ADH2	missense_variant	c.253A>G	p.Ile85Val	isoleucine	Ile	valine	Val	e5ab047175527f612aba423450f6e3e8_2hcy	A	85	35.01466	35.095	0.08034	0.011409777	0.01304013	0.015263125
P00331	87	D	D	chr13	874077	G	A	ADH2	synonymous_variant	c.261C>T	p.Asp87Asp	aspartic acid	Asp	aspartic acid	Asp	e5ab047175527f612aba423450f6e3e8_2hcy	A	87	35.0536	35.0536	0	0	0	0
P00331	88	Y	F	chr13	874075	T	A	ADH2	missense_variant	c.263A>T	p.Tyr88Phe	tyrosine	Tyr	phenylalanine	Phe	e5ab047175527f612aba423450f6e3e8_2hcy	A	88	35.0536	34.60378	-0.44982	0	0.014768446	0.014768446
P00331	88	Y	H	chr13	874076	A	G	ADH2	missense_variant	c.262T>C	p.Tyr88His	tyrosine	Tyr	histidine	His	e5ab047175527f612aba423450f6e3e8_2hcy	A	88	35.03352	37.2663	2.23278	0.007808137	0.064233597	0.062193625
P00331	88	Y	Y	chr13	874074	G	A	ADH2	synonymous_variant	c.264C>T	p.Tyr88Tyr	tyrosine	Tyr	tyrosine	Tyr	e5ab047175527f612aba423450f6e3e8_2hcy	A	88	35.0536	35.06836	0.01476	0	0.021809127	0.021809127
P00331	91	I	I	chr13	874065	G	A	ADH2	synonymous_variant	c.273C>T	p.Ile91Ile	isoleucine	Ile	isoleucine	Ile	e5ab047175527f612aba423450f6e3e8_2hcy	A	91	34.80726	34.7978	-0.00946	0.009333167	0.004665297	0.011896764
P00331	94	L	L	chr13	874058	A	G	ADH2	synonymous_variant	c.280T>C	p.Leu94Leu	leucine	Leu	leucine	Leu	e5ab047175527f612aba423450f6e3e8_2hcy	A	94	34.84908	34.8206	-0.02848	0.053616854	0.037465784	0.061530578
P00331	96	G	S	chr13	874052	C	T	ADH2	missense_variant	c.286G>A	p.Gly96Ser	glycine	Gly	serine	Ser	e5ab047175527f612aba423450f6e3e8_2hcy	A	96	34.98318	37.6193	2.63612	0.052338867	0.050527963	0.004027034
P00331	97	S	S	chr13	874047	A	T	ADH2	synonymous_variant	c.291T>A	p.Ser97Ser	serine	Ser	serine	Ser	e5ab047175527f612aba423450f6e3e8_2hcy	A	97	36.30416	36.3044	0.00024	0.000288097	0.000331662	0.000320936
P00331	100	A	V	chr13	874039	G	A	ADH2	missense_variant	c.299C>T	p.Ala100Val	alanine	Ala	valine	Val	e5ab047175527f612aba423450f6e3e8_2hcy	A	100	36.1462	36.49732	0.35112	0.16954464	0.113505141	0.057086575
P00331	101	C	C	chr13	874035	A	G	ADH2	synonymous_variant	c.303T>C	p.Cys101Cys	cysteine	Cys	cysteine	Cys	e5ab047175527f612aba423450f6e3e8_2hcy	A	101	35.48558	35.48018	-0.0054	0.012229759	0.007558571	0.014930003
P00331	102	E	E	chr13	874032	T	C	ADH2	synonymous_variant	c.306A>G	p.Glu102Glu	glutamic acid	Glu	glutamic acid	Glu	e5ab047175527f612aba423450f6e3e8_2hcy	A	102	35.49806	35.49228	-0.00578	0.012020316	0.011980484	4.47E-05
P00331	108	N	K	chr13	874014	G	T	ADH2	missense_variant	c.324C>A	p.Asn108Lys	asparagine	Asn	lysine	Lys	e5ab047175527f612aba423450f6e3e8_2hcy	A	108	36.20772	34.63204	-1.57568	0.039398249	0.046663401	0.04290352
P00331	110	S	S	chr13	874008	G	A	ADH2	synonymous_variant	c.330C>T	p.Ser110Ser	serine	Ser	serine	Ser	e5ab047175527f612aba423450f6e3e8_2hcy	A	110	36.06264	35.98276	-0.07988	0.197520817	0.377240829	0.201153093
P00331	114	H	H	chr13	873996	G	A	ADH2	synonymous_variant	c.342C>T	p.His114His	histidine	His	histidine	His	e5ab047175527f612aba423450f6e3e8_2hcy	A	114	36.6397	36.63514	-0.00456	0.007938199	0.005401204	0.012022812
P00331	121	T	T	chr13	873975	G	A	ADH2	synonymous_variant	c.363C>T	p.Thr121Thr	threonine	Thr	threonine	Thr	e5ab047175527f612aba423450f6e3e8_2hcy	A	121	36.6252	36.62944	0.00424	0.007826238	0.020758685	0.024661671
P00331	122	H	H	chr13	873972	G	A	ADH2	synonymous_variant	c.366C>T	p.His122His	histidine	His	histidine	His	e5ab047175527f612aba423450f6e3e8_2hcy	A	122	36.12358	36.0756	-0.04798	0.018777566	0.035579418	0.023484612
P00331	125	S	S	chr13	873963	A	G	ADH2	synonymous_variant	c.375T>C	p.Ser125Ser	serine	Ser	serine	Ser	e5ab047175527f612aba423450f6e3e8_2hcy	A	125	36.6287	36.62874	4.00E-05	0	5.48E-05	5.48E-05
P00331	126	F	F	chr13	873960	G	A	ADH2	synonymous_variant	c.378C>T	p.Phe126Phe	phenylalanine	Phe	phenylalanine	Phe	e5ab047175527f612aba423450f6e3e8_2hcy	A	126	36.62466	36.53274	-0.09192	0.009033715	0.007887522	0.007452986
P00331	127	Q	Q	chr13	873957	T	C	ADH2	synonymous_variant	c.381A>G	p.Gln127Gln	glutamine	Gln	glutamine	Gln	e5ab047175527f612aba423450f6e3e8_2hcy	A	127	36.5774	36.5195	-0.0579	0.050694872	0.069744677	0.062092069
P00331	128	E	Q	chr13	873956	C	G	ADH2	missense_variant	c.382G>C	p.Glu128Gln	glutamic acid	Glu	glutamine	Gln	e5ab047175527f612aba423450f6e3e8_2hcy	A	128	36.23822	36.6909	0.45268	0.301684251	0.19533246	0.304103045
P00331	131	T	T	chr13	873945	G	A	ADH2	synonymous_variant	c.393C>T	p.Thr131Thr	threonine	Thr	threonine	Thr	e5ab047175527f612aba423450f6e3e8_2hcy	A	131	36.55694	36.52136	-0.03558	0.021830896	0.007966681	0.023845167
P00331	134	A	A	chr13	873936	A	C	ADH2	synonymous_variant	c.402T>G	p.Ala134Ala	alanine	Ala	alanine	Ala	e5ab047175527f612aba423450f6e3e8_2hcy	A	134	36.6287	36.6287	0	0	0	0
P00331	136	Q	H	chr13	873930	T	A	ADH2	missense_variant	c.408A>T	p.Gln136His	glutamine	Gln	histidine	His	e5ab047175527f612aba423450f6e3e8_2hcy	A	136	36.4634	43.17618	6.71278	0.134797033	1.25491199	1.299922614
P00331	139	H	H	chr13	873921	G	A	ADH2	synonymous_variant	c.417C>T	p.His139His	histidine	His	histidine	His	e5ab047175527f612aba423450f6e3e8_2hcy	A	139	36.71446	36.70906	-0.0054	0.050449113	0.003380533	0.052696015
P00331	139	H	R	chr13	873922	T	C	ADH2	missense_variant	c.416A>G	p.His139Arg	histidine	His	arginine	Arg	e5ab047175527f612aba423450f6e3e8_2hcy	A	139	36.56582	35.68164	-0.88418	0.099359031	0.298497476	0.331035424
P00331	141	P	P	chr13	873915	A	G	ADH2	synonymous_variant	c.423T>C	p.Pro141Pro	proline	Pro	proline	Pro	e5ab047175527f612aba423450f6e3e8_2hcy	A	141	36.6197	36.61884	-0.00086	0.001053565	0.001270039	0.000882043
P00331	141	P	S	chr13	873917	G	A	ADH2	missense_variant	c.421C>T	p.Pro141Ser	proline	Pro	serine	Ser	e5ab047175527f612aba423450f6e3e8_2hcy	A	141	36.61984	38.3667	1.74686	0.001340895	0.000921954	0.001346477
P00331	142	Q	E	chr13	873914	G	C	ADH2	missense_variant	c.424C>G	p.Gln142Glu	glutamine	Gln	glutamic acid	Glu	e5ab047175527f612aba423450f6e3e8_2hcy	A	142	36.6288	35.97218	-0.65662	0	0.348539204	0.348539204
P00331	142	Q	Q	chr13	873912	T	C	ADH2	synonymous_variant	c.426A>G	p.Gln142Gln	glutamine	Gln	glutamine	Gln	e5ab047175527f612aba423450f6e3e8_2hcy	A	142	36.6287	36.6287	0	0	0	0
P00331	143	G	G	chr13	873909	A	C	ADH2	synonymous_variant	c.429T>G	p.Gly143Gly	glycine	Gly	glycine	Gly	e5ab047175527f612aba423450f6e3e8_2hcy	A	143	36.6287	36.6287	0	0	0	0
P00331	147	A	A	chr13	873897	A	G	ADH2	synonymous_variant	c.441T>C	p.Ala147Ala	alanine	Ala	alanine	Ala	e5ab047175527f612aba423450f6e3e8_2hcy	A	147	36.6287	36.6287	0	0	0	0
P00331	148	E	Q	chr13	873896	C	G	ADH2	missense_variant	c.442G>C	p.Glu148Gln	glutamic acid	Glu	glutamine	Gln	e5ab047175527f612aba423450f6e3e8_2hcy	A	148	35.6883	35.04404	-0.64426	0.100233228	0.171413208	0.121821911
P00331	149	V	V	chr13	873891	G	A	ADH2	synonymous_variant	c.447C>T	p.Val149Val	valine	Val	valine	Val	e5ab047175527f612aba423450f6e3e8_2hcy	A	149	36.61368	36.59272	-0.02096	0.009694174	0.010440642	0.013680022
P00331	150	A	A	chr13	873888	C	G	ADH2	synonymous_variant	c.450G>C	p.Ala150Ala	alanine	Ala	alanine	Ala	e5ab047175527f612aba423450f6e3e8_2hcy	A	150	36.6287	36.6287	0	0	0	0
P00331	151	P	P	chr13	873885	T	G	ADH2	synonymous_variant	c.453A>C	p.Pro151Pro	proline	Pro	proline	Pro	e5ab047175527f612aba423450f6e3e8_2hcy	A	151	36.6287	36.58744	-0.04126	0	0.046007423	0.046007423
P00331	152	I	I	chr13	873882	G	A	ADH2	synonymous_variant	c.456C>T	p.Ile152Ile	isoleucine	Ile	isoleucine	Ile	e5ab047175527f612aba423450f6e3e8_2hcy	A	152	36.6287	36.63038	0.00168	0	0.003756594	0.003756594
P00331	152	I	V	chr13	873884	T	C	ADH2	missense_variant	c.454A>G	p.Ile152Val	isoleucine	Ile	valine	Val	e5ab047175527f612aba423450f6e3e8_2hcy	A	152	36.62864	37.07268	0.44404	0.000134164	0.000641872	0.000634823
P00331	154	C	C	chr13	873876	A	G	ADH2	synonymous_variant	c.462T>C	p.Cys154Cys	cysteine	Cys	cysteine	Cys	e5ab047175527f612aba423450f6e3e8_2hcy	A	154	36.6287	36.62876	6.00E-05	0	0.000444972	0.000444972
P00331	159	V	I	chr13	873863	C	T	ADH2	missense_variant	c.475G>A	p.Val159Ile	valine	Val	isoleucine	Ile	e5ab047175527f612aba423450f6e3e8_2hcy	A	159	36.6084	39.91194	3.30354	0.026338945	0.029580957	0.005042618
P00331	159	V	V	chr13	873861	T	G	ADH2	synonymous_variant	c.477A>C	p.Val159Val	valine	Val	valine	Val	e5ab047175527f612aba423450f6e3e8_2hcy	A	159	36.6281	36.62818	8.00E-05	0.001341641	0.001512283	0.000605805
P00331	166	A	A	chr13	873840	G	A	ADH2	synonymous_variant	c.498C>T	p.Ala166Ala	alanine	Ala	alanine	Ala	e5ab047175527f612aba423450f6e3e8_2hcy	A	166	36.6287	36.6287	0	0	0	0
P00331	167	N	D	chr13	873839	T	C	ADH2	missense_variant	c.499A>G	p.Asn167Asp	asparagine	Asn	aspartic acid	Asp	e5ab047175527f612aba423450f6e3e8_2hcy	A	167	36.4086	36.83374	0.42514	0.099770236	0.002212013	0.098797788
P00331	169	R	I	chr13	873832	C	A	ADH2	missense_variant	c.506G>T	p.Arg169Ile	arginine	Arg	isoleucine	Ile	e5ab047175527f612aba423450f6e3e8_2hcy	A	169	36.57214	37.16696	0.59482	0.126527914	0.002014448	0.126455138
P00331	169	R	R	chr13	873831	T	C	ADH2	synonymous_variant	c.507A>G	p.Arg169Arg	arginine	Arg	arginine	Arg	e5ab047175527f612aba423450f6e3e8_2hcy	A	169	36.6287	36.55694	-0.07176	0	0.1296025	0.1296025
P00331	170	A	A	chr13	873828	T	G	ADH2	synonymous_variant	c.510A>C	p.Ala170Ala	alanine	Ala	alanine	Ala	e5ab047175527f612aba423450f6e3e8_2hcy	A	170	36.6287	36.6287	0	0	0	0
P00331	172	H	Y	chr13	873824	G	A	ADH2	missense_variant	c.514C>T	p.His172Tyr	histidine	His	tyrosine	Tyr	e5ab047175527f612aba423450f6e3e8_2hcy	A	172	36.62852	35.7776	-0.85092	0.000571839	0.051776684	0.051710415
P00331	174	A	A	chr13	873816	C	A	ADH2	synonymous_variant	c.522G>T	p.Ala174Ala	alanine	Ala	alanine	Ala	e5ab047175527f612aba423450f6e3e8_2hcy	A	174	36.6287	36.6287	0	0	0	0
P00331	174	A	V	chr13	873817	G	A	ADH2	missense_variant	c.521C>T	p.Ala174Val	alanine	Ala	valine	Val	e5ab047175527f612aba423450f6e3e8_2hcy	A	174	36.6287	35.00842	-1.62028	0	0.003786423	0.003786423
P00331	175	A	A	chr13	873813	G	A	ADH2	synonymous_variant	c.525C>T	p.Ala175Ala	alanine	Ala	alanine	Ala	e5ab047175527f612aba423450f6e3e8_2hcy	A	175	36.6287	36.6287	0	0	0	0
P00331	175	A	T	chr13	873815	C	T	ADH2	missense_variant	c.523G>A	p.Ala175Thr	alanine	Ala	threonine	Thr	e5ab047175527f612aba423450f6e3e8_2hcy	A	175	36.6287	37.57456	0.94586	0	0.00110363	0.00110363
P00331	176	I	I	chr13	873810	A	G	ADH2	synonymous_variant	c.528T>C	p.Ile176Ile	isoleucine	Ile	isoleucine	Ile	e5ab047175527f612aba423450f6e3e8_2hcy	A	176	36.61052	36.60072	-0.0098	0.01457419	0.007097323	0.00972651
P00331	177	S	S	chr13	873807	A	G	ADH2	synonymous_variant	c.531T>C	p.Ser177Ser	serine	Ser	serine	Ser	e5ab047175527f612aba423450f6e3e8_2hcy	A	177	36.52804	36.4868	-0.04124	0.137838195	0.12830756	0.009530635
P00331	178	G	D	chr13	873805	C	T	ADH2	missense_variant	c.533G>A	p.Gly178Asp	glycine	Gly	aspartic acid	Asp	e5ab047175527f612aba423450f6e3e8_2hcy	A	178	36.62866	48.93772	12.30906	8.94E-05	0.512492173	0.512415425
P00331	179	A	A	chr13	873801	A	G	ADH2	synonymous_variant	c.537T>C	p.Ala179Ala	alanine	Ala	alanine	Ala	e5ab047175527f612aba423450f6e3e8_2hcy	A	179	36.6287	36.6287	0	0	0	0
P00331	184	G	G	chr13	873786	A	G	ADH2	synonymous_variant	c.552T>C	p.Gly184Gly	glycine	Gly	glycine	Gly	e5ab047175527f612aba423450f6e3e8_2hcy	A	184	36.6287	36.6287	0	0	0	0
P00331	188	V	I	chr13	873776	C	T	ADH2	missense_variant	c.562G>A	p.Val188Ile	valine	Val	isoleucine	Ile	e5ab047175527f612aba423450f6e3e8_2hcy	A	188	36.62868	36.8617	0.23302	0.000216795	0.003090307	0.002977751
P00331	190	Y	Y	chr13	873768	A	G	ADH2	synonymous_variant	c.570T>C	p.Tyr190Tyr	tyrosine	Tyr	tyrosine	Tyr	e5ab047175527f612aba423450f6e3e8_2hcy	A	190	36.6287	36.63534	0.00664	0	0.013508997	0.013508997
P00331	191	A	A	chr13	873765	A	G	ADH2	synonymous_variant	c.573T>C	p.Ala191Ala	alanine	Ala	alanine	Ala	e5ab047175527f612aba423450f6e3e8_2hcy	A	191	36.6287	36.6287	0	0	0	0
P00331	193	A	A	chr13	873759	C	A	ADH2	synonymous_variant	c.579G>T	p.Ala193Ala	alanine	Ala	alanine	Ala	e5ab047175527f612aba423450f6e3e8_2hcy	A	193	36.6287	36.6287	0	0	0	0
P00331	198	V	V	chr13	873744	G	A	ADH2	synonymous_variant	c.594C>T	p.Val198Val	valine	Val	valine	Val	e5ab047175527f612aba423450f6e3e8_2hcy	A	198	36.6282	36.63296	0.00476	0.001118034	0.003348582	0.003776639
P00331	203	G	G	chr13	873729	A	G	ADH2	synonymous_variant	c.609T>C	p.Gly203Gly	glycine	Gly	glycine	Gly	e5ab047175527f612aba423450f6e3e8_2hcy	A	203	36.6287	36.6287	0	0	0	0
P00331	204	G	G	chr13	873726	A	T	ADH2	synonymous_variant	c.612T>A	p.Gly204Gly	glycine	Gly	glycine	Gly	e5ab047175527f612aba423450f6e3e8_2hcy	A	204	36.6287	36.6287	0	0	0	0
P00331	204	G	V	chr13	873727	C	A	ADH2	missense_variant	c.611G>T	p.Gly204Val	glycine	Gly	valine	Val	e5ab047175527f612aba423450f6e3e8_2hcy	A	204	34.04112	39.4635	5.42238	0.412451933	0.597152313	0.242622169
P00331	206	G	E	chr13	873721	C	T	ADH2	missense_variant	c.617G>A	p.Gly206Glu	glycine	Gly	glutamic acid	Glu	e5ab047175527f612aba423450f6e3e8_2hcy	A	206	36.47766	39.84812	3.37046	0.190221418	0.218450525	0.041186988
P00331	207	K	E	chr13	873719	T	C	ADH2	missense_variant	c.619A>G	p.Lys207Glu	lysine	Lys	glutamic acid	Glu	e5ab047175527f612aba423450f6e3e8_2hcy	A	207	34.16674	39.05394	4.8872	0.09595464	0.190603077	0.150341495
P00331	211	F	F	chr13	873705	A	G	ADH2	synonymous_variant	c.633T>C	p.Phe211Phe	phenylalanine	Phe	phenylalanine	Phe	e5ab047175527f612aba423450f6e3e8_2hcy	A	211	36.6266	36.63226	0.00566	0	0.014535577	0.014535577
P00331	214	L	L	chr13	873696	G	A	ADH2	synonymous_variant	c.642C>T	p.Leu214Leu	leucine	Leu	leucine	Leu	e5ab047175527f612aba423450f6e3e8_2hcy	A	214	36.4677	36.48908	0.02138	0.018918906	0.053067853	0.063644693
P00331	218	V	I	chr13	873686	C	T	ADH2	missense_variant	c.652G>A	p.Val218Ile	valine	Val	isoleucine	Ile	e5ab047175527f612aba423450f6e3e8_2hcy	A	218	36.6225	35.96488	-0.65762	0.004160529	0.002179908	0.004820477
P00331	221	D	N	chr13	873677	C	T	ADH2	missense_variant	c.661G>A	p.Asp221Asn	aspartic acid	Asp	asparagine	Asn	e5ab047175527f612aba423450f6e3e8_2hcy	A	221	36.58986	36.95736	0.3675	0.019994824	0.011462242	0.016908873
P00331	222	F	F	chr13	873672	G	A	ADH2	synonymous_variant	c.666C>T	p.Phe222Phe	phenylalanine	Phe	phenylalanine	Phe	e5ab047175527f612aba423450f6e3e8_2hcy	A	222	36.09492	35.98294	-0.11198	0.048113532	0.115399623	0.120852005
P00331	223	T	T	chr13	873669	G	C	ADH2	synonymous_variant	c.669C>G	p.Thr223Thr	threonine	Thr	threonine	Thr	e5ab047175527f612aba423450f6e3e8_2hcy	A	223	36.5998	36.58764	-0.01216	0.007321544	0.007028727	0.008242754
P00331	225	E	V	chr13	873664	T	A	ADH2	missense_variant	c.674A>T	p.Glu225Val	glutamic acid	Glu	valine	Val	e5ab047175527f612aba423450f6e3e8_2hcy	A	225	36.59844	35.86162	-0.73682	0.042359981	0.026722219	0.055513035
P00331	230	S	S	chr13	873648	G	A	ADH2	synonymous_variant	c.690C>T	p.Ser230Ser	serine	Ser	serine	Ser	e5ab047175527f612aba423450f6e3e8_2hcy	A	230	36.6266	36.63038	0.00378	0	0.000742967	0.000742967
P00331	232	V	A	chr13	873643	A	G	ADH2	missense_variant	c.695T>C	p.Val232Ala	valine	Val	alanine	Ala	e5ab047175527f612aba423450f6e3e8_2hcy	A	232	36.5322	38.66016	2.12796	0.00464489	0.000760263	0.004796144
P00331	232	V	V	chr13	873642	G	A	ADH2	synonymous_variant	c.696C>T	p.Val232Val	valine	Val	valine	Val	e5ab047175527f612aba423450f6e3e8_2hcy	A	232	36.54448	36.53596	-0.00852	0.009977825	0.009180305	0.017984354
P00331	239	G	D	chr13	873622	C	T	ADH2	missense_variant	c.716G>A	p.Gly239Asp	glycine	Gly	aspartic acid	Asp	e5ab047175527f612aba423450f6e3e8_2hcy	A	239	36.38788	49.25152	12.86364	0.255217734	0.201606763	0.167010967
P00331	239	G	G	chr13	873621	A	G	ADH2	synonymous_variant	c.717T>C	p.Gly239Gly	glycine	Gly	glycine	Gly	e5ab047175527f612aba423450f6e3e8_2hcy	A	239	36.6266	36.6266	0	0	0	0
P00331	240	A	A	chr13	873618	G	A	ADH2	synonymous_variant	c.720C>T	p.Ala240Ala	alanine	Ala	alanine	Ala	e5ab047175527f612aba423450f6e3e8_2hcy	A	240	36.6266	36.6266	0	0	0	0
P00331	241	H	Y	chr13	873617	G	A	ADH2	missense_variant	c.721C>T	p.His241Tyr	histidine	His	tyrosine	Tyr	e5ab047175527f612aba423450f6e3e8_2hcy	A	241	36.13922	35.79854	-0.34068	0.322035327	0.253166651	0.154524422
P00331	243	I	V	chr13	873611	T	C	ADH2	missense_variant	c.727A>G	p.Ile243Val	isoleucine	Ile	valine	Val	e5ab047175527f612aba423450f6e3e8_2hcy	A	243	36.62734	35.02108	-1.60626	0.002051341	0.001221475	0.001825651
P00331	244	I	I	chr13	873606	G	A	ADH2	synonymous_variant	c.732C>T	p.Ile244Ile	isoleucine	Ile	isoleucine	Ile	e5ab047175527f612aba423450f6e3e8_2hcy	A	244	36.34724	36.34732	8.00E-05	0.003882396	0.009808007	0.010937413
P00331	245	N	N	chr13	873603	A	G	ADH2	synonymous_variant	c.735T>C	p.Asn245Asn	asparagine	Asn	asparagine	Asn	e5ab047175527f612aba423450f6e3e8_2hcy	A	245	36.55352	36.53634	-0.01718	0.021075033	0.008821735	0.028271399
P00331	249	S	S	chr13	873591	G	A	ADH2	synonymous_variant	c.747C>T	p.Ser249Ser	serine	Ser	serine	Ser	e5ab047175527f612aba423450f6e3e8_2hcy	A	249	36.62564	36.62724	0.0016	0.001381304	0.000378153	0.00137659
P00331	251	A	A	chr13	873585	G	A	ADH2	synonymous_variant	c.753C>T	p.Ala251Ala	alanine	Ala	alanine	Ala	e5ab047175527f612aba423450f6e3e8_2hcy	A	251	36.6266	36.6266	0	0	0	0
P00331	253	I	I	chr13	873579	G	A	ADH2	synonymous_variant	c.759C>T	p.Ile253Ile	isoleucine	Ile	isoleucine	Ile	e5ab047175527f612aba423450f6e3e8_2hcy	A	253	36.62006	36.61884	-0.00122	0.014623885	0.019961162	0.033736064
P00331	256	S	S	chr13	873570	A	G	ADH2	synonymous_variant	c.768T>C	p.Ser256Ser	serine	Ser	serine	Ser	e5ab047175527f612aba423450f6e3e8_2hcy	A	256	36.6266	36.62708	0.00048	0	0.000766159	0.000766159
P00331	260	C	C	chr13	873558	A	G	ADH2	synonymous_variant	c.780T>C	p.Cys260Cys	cysteine	Cys	cysteine	Cys	e5ab047175527f612aba423450f6e3e8_2hcy	A	260	36.62624	36.63192	0.00568	0.000804984	0.004372871	0.005095292
P00331	260	C	F	chr13	873559	C	A	ADH2	missense_variant	c.779G>T	p.Cys260Phe	cysteine	Cys	phenylalanine	Phe	e5ab047175527f612aba423450f6e3e8_2hcy	A	260	36.18382	47.7623	11.57848	0.285179342	1.270967146	1.268552891
P00331	260	C	G	chr13	873560	A	C	ADH2	missense_variant	c.778T>G	p.Cys260Gly	cysteine	Cys	glycine	Gly	e5ab047175527f612aba423450f6e3e8_2hcy	A	260	36.2997	35.90236	-0.39734	0.112834436	0.0978827	0.044444043
P00331	261	R	R	chr13	873555	C	T	ADH2	synonymous_variant	c.783G>A	p.Arg261Arg	arginine	Arg	arginine	Arg	e5ab047175527f612aba423450f6e3e8_2hcy	A	261	36.24974	36.00818	-0.24156	0.113217437	0.233895333	0.212543014
P00331	262	A	A	chr13	873552	C	A	ADH2	synonymous_variant	c.786G>T	p.Ala262Ala	alanine	Ala	alanine	Ala	e5ab047175527f612aba423450f6e3e8_2hcy	A	262	36.6266	36.6266	0	0	0	0
P00331	263	N	N	chr13	873549	G	A	ADH2	synonymous_variant	c.789C>T	p.Asn263Asn	asparagine	Asn	asparagine	Asn	e5ab047175527f612aba423450f6e3e8_2hcy	A	263	36.62606	36.62526	-0.0008	0.001207477	0.003460925	0.002262742
P00331	265	T	S	chr13	873544	G	C	ADH2	missense_variant	c.794C>G	p.Thr265Ser	threonine	Thr	serine	Ser	e5ab047175527f612aba423450f6e3e8_2hcy	A	265	35.76236	37.16308	1.40072	0.012753941	0.147476022	0.139832872
P00331	266	V	V	chr13	873540	A	G	ADH2	synonymous_variant	c.798T>C	p.Val266Val	valine	Val	valine	Val	e5ab047175527f612aba423450f6e3e8_2hcy	A	266	36.9974	36.99592	-0.00148	0.003248846	0.001154123	0.003844086
P00331	268	L	F	chr13	873534	C	G	ADH2	missense_variant	c.804G>C	p.Leu268Phe	leucine	Leu	phenylalanine	Phe	e5ab047175527f612aba423450f6e3e8_2hcy	A	268	36.99994	39.28194	2.282	0.001035857	0.022730002	0.022130522
P00331	271	L	L	chr13	873525	C	T	ADH2	synonymous_variant	c.813G>A	p.Leu271Leu	leucine	Leu	leucine	Leu	e5ab047175527f612aba423450f6e3e8_2hcy	A	271	37.0009	37.00124	0.00034	0	0.000760263	0.000760263
P00331	273	A	A	chr13	873519	G	A	ADH2	synonymous_variant	c.819C>T	p.Ala273Ala	alanine	Ala	alanine	Ala	e5ab047175527f612aba423450f6e3e8_2hcy	A	273	37.0009	37.0009	0	0	0	0
P00331	276	K	K	chr13	873510	C	T	ADH2	synonymous_variant	c.828G>A	p.Lys276Lys	lysine	Lys	lysine	Lys	e5ab047175527f612aba423450f6e3e8_2hcy	A	276	36.93924	36.89728	-0.04196	0.058200928	0.102449265	0.058929687
P00331	277	C	C	chr13	873507	G	A	ADH2	synonymous_variant	c.831C>T	p.Cys277Cys	cysteine	Cys	cysteine	Cys	e5ab047175527f612aba423450f6e3e8_2hcy	A	277	37.0009	37.0029	0.002	0	0.001256981	0.001256981
P00331	285	V	V	chr13	873483	A	G	ADH2	synonymous_variant	c.855T>C	p.Val285Val	valine	Val	valine	Val	e5ab047175527f612aba423450f6e3e8_2hcy	A	285	37.0009	37.01154	0.01064	0	0.002604419	0.002604419
P00331	288	S	S	chr13	873474	A	G	ADH2	synonymous_variant	c.864T>C	p.Ser288Ser	serine	Ser	serine	Ser	e5ab047175527f612aba423450f6e3e8_2hcy	A	288	36.9981	36.99904	0.00094	0.000959166	0.00061887	0.001171751
P00331	290	S	S	chr13	873468	G	A	ADH2	synonymous_variant	c.870C>T	p.Ser290Ser	serine	Ser	serine	Ser	e5ab047175527f612aba423450f6e3e8_2hcy	A	290	36.99778	36.9933	-0.00448	0.006976532	0.007206594	0.006181181
P00331	292	V	V	chr13	873462	G	A	ADH2	synonymous_variant	c.876C>T	p.Val292Val	valine	Val	valine	Val	e5ab047175527f612aba423450f6e3e8_2hcy	A	292	37.00052	37.00062	1.00E-04	0.000849706	0.000931128	0.000223607
P00331	293	G	G	chr13	873459	G	A	ADH2	synonymous_variant	c.879C>T	p.Gly293Gly	glycine	Gly	glycine	Gly	e5ab047175527f612aba423450f6e3e8_2hcy	A	293	37.0009	37.0009	0	0	0	0
P00331	298	N	N	chr13	873444	G	A	ADH2	synonymous_variant	c.894C>T	p.Asn298Asn	asparagine	Asn	asparagine	Asn	e5ab047175527f612aba423450f6e3e8_2hcy	A	298	36.73626	36.71738	-0.01888	0.018496027	0.008885775	0.016036583
P00331	298	N	S	chr13	873445	T	C	ADH2	missense_variant	c.893A>G	p.Asn298Ser	asparagine	Asn	serine	Ser	e5ab047175527f612aba423450f6e3e8_2hcy	A	298	35.7846	37.00912	1.22452	0.089884287	0.091649097	0.008431607
P00331	301	D	D	chr13	873435	A	G	ADH2	synonymous_variant	c.903T>C	p.Asp301Asp	aspartic acid	Asp	aspartic acid	Asp	e5ab047175527f612aba423450f6e3e8_2hcy	A	301	36.83376	36.82582	-0.00794	0.227982298	0.233433721	0.012428314
P00331	302	T	T	chr13	873432	G	A	ADH2	synonymous_variant	c.906C>T	p.Thr302Thr	threonine	Thr	threonine	Thr	e5ab047175527f612aba423450f6e3e8_2hcy	A	302	36.9264	36.92716	0.00076	0.002623928	0.00144326	0.003710526
P00331	305	A	A	chr13	873423	G	A	ADH2	synonymous_variant	c.915C>T	p.Ala305Ala	alanine	Ala	alanine	Ala	e5ab047175527f612aba423450f6e3e8_2hcy	A	305	37.0009	37.0009	0	0	0	0
P00331	306	L	L	chr13	873420	T	C	ADH2	synonymous_variant	c.918A>G	p.Leu306Leu	leucine	Leu	leucine	Leu	e5ab047175527f612aba423450f6e3e8_2hcy	A	306	37.00034	36.99134	-0.009	0.000912688	0.008185231	0.008874965
P00331	307	D	D	chr13	873417	A	G	ADH2	synonymous_variant	c.921T>C	p.Asp307Asp	aspartic acid	Asp	aspartic acid	Asp	e5ab047175527f612aba423450f6e3e8_2hcy	A	307	37.0009	36.9983	-0.0026	0	0	0
P00331	308	F	V	chr13	873416	A	C	ADH2	missense_variant	c.922T>G	p.Phe308Val	phenylalanine	Phe	valine	Val	e5ab047175527f612aba423450f6e3e8_2hcy	A	308	36.7135	38.3103	1.5968	0.04423658	0.036553591	0.072471719
P00331	309	F	F	chr13	873411	A	G	ADH2	synonymous_variant	c.927T>C	p.Phe309Phe	phenylalanine	Phe	phenylalanine	Phe	e5ab047175527f612aba423450f6e3e8_2hcy	A	309	36.74746	36.74514	-0.00232	0.004130738	0.00098387	0.005068234
P00331	312	G	G	chr13	873402	A	G	ADH2	synonymous_variant	c.936T>C	p.Gly312Gly	glycine	Gly	glycine	Gly	e5ab047175527f612aba423450f6e3e8_2hcy	A	312	37.0009	37.0009	0	0	0	0
P00331	313	L	L	chr13	873399	T	C	ADH2	synonymous_variant	c.939A>G	p.Leu313Leu	leucine	Leu	leucine	Leu	e5ab047175527f612aba423450f6e3e8_2hcy	A	313	36.69108	36.65996	-0.03112	0.062955357	0.025176636	0.056636622
P00331	313	L	L	chr13	873401	G	A	ADH2	synonymous_variant	c.937C>T	p.Leu313Leu	leucine	Leu	leucine	Leu	e5ab047175527f612aba423450f6e3e8_2hcy	A	313	36.69108	36.65996	-0.03112	0.062955357	0.025176636	0.056636622
P00331	314	V	I	chr13	873398	C	T	ADH2	missense_variant	c.940G>A	p.Val314Ile	valine	Val	isoleucine	Ile	e5ab047175527f612aba423450f6e3e8_2hcy	A	314	36.8352	35.82538	-1.00982	0.101629326	0.220674573	0.207092255
P00331	314	V	V	chr13	873396	G	A	ADH2	synonymous_variant	c.942C>T	p.Val314Val	valine	Val	valine	Val	e5ab047175527f612aba423450f6e3e8_2hcy	A	314	36.93796	36.9089	-0.02906	0.094254008	0.14099062	0.049005745
P00331	316	S	S	chr13	873390	A	G	ADH2	synonymous_variant	c.948T>C	p.Ser316Ser	serine	Ser	serine	Ser	e5ab047175527f612aba423450f6e3e8_2hcy	A	316	37.0003	37.00104	0.00074	0.001131371	0.002185864	0.001545316
P00331	317	P	P	chr13	873387	T	G	ADH2	synonymous_variant	c.951A>C	p.Pro317Pro	proline	Pro	proline	Pro	e5ab047175527f612aba423450f6e3e8_2hcy	A	317	36.84694	36.83526	-0.01168	0.006547366	0.006073549	0.006561402
P00331	319	K	K	chr13	873381	C	T	ADH2	synonymous_variant	c.957G>A	p.Lys319Lys	lysine	Lys	lysine	Lys	e5ab047175527f612aba423450f6e3e8_2hcy	A	319	36.96374	36.92878	-0.03496	0.01137906	0.033729245	0.038029239
P00331	321	V	A	chr13	873376	A	G	ADH2	missense_variant	c.962T>C	p.Val321Ala	valine	Val	alanine	Ala	e5ab047175527f612aba423450f6e3e8_2hcy	A	321	36.90934	38.97666	2.06732	0.10440624	0.075343367	0.030702557
P00331	322	G	G	chr13	873372	G	A	ADH2	synonymous_variant	c.966C>T	p.Gly322Gly	glycine	Gly	glycine	Gly	e5ab047175527f612aba423450f6e3e8_2hcy	A	322	36.9962	36.9962	0	0	0	0
P00331	323	L	L	chr13	873369	T	C	ADH2	synonymous_variant	c.969A>G	p.Leu323Leu	leucine	Leu	leucine	Leu	e5ab047175527f612aba423450f6e3e8_2hcy	A	323	36.99554	36.99696	0.00142	0.000909945	0.002579341	0.002146392
P00331	324	S	S	chr13	873366	G	A	ADH2	synonymous_variant	c.972C>T	p.Ser324Ser	serine	Ser	serine	Ser	e5ab047175527f612aba423450f6e3e8_2hcy	A	324	36.99486	36.99738	0.00252	0.001228007	0.003575192	0.002443768
P00331	325	S	S	chr13	873363	A	G	ADH2	synonymous_variant	c.975T>C	p.Ser325Ser	serine	Ser	serine	Ser	e5ab047175527f612aba423450f6e3e8_2hcy	A	325	36.99218	36.99316	0.00098	0.002006739	0.00200075	0.00139714
P00331	325	S	T	chr13	873364	C	G	ADH2	missense_variant	c.974G>C	p.Ser325Thr	serine	Ser	threonine	Thr	e5ab047175527f612aba423450f6e3e8_2hcy	A	325	36.9242	37.17736	0.25316	0.011131487	0.034116316	0.038368842
P00331	326	L	L	chr13	873360	T	C	ADH2	synonymous_variant	c.978A>G	p.Leu326Leu	leucine	Leu	leucine	Leu	e5ab047175527f612aba423450f6e3e8_2hcy	A	326	36.9962	36.9444	-0.0518	0	0	0
P00331	327	P	P	chr13	873357	T	C	ADH2	synonymous_variant	c.981A>G	p.Pro327Pro	proline	Pro	proline	Pro	e5ab047175527f612aba423450f6e3e8_2hcy	A	327	36.9935	36.97968	-0.01382	0.005140039	0.017880492	0.019920141
P00331	328	E	E	chr13	873354	T	C	ADH2	synonymous_variant	c.984A>G	p.Glu328Glu	glutamic acid	Glu	glutamic acid	Glu	e5ab047175527f612aba423450f6e3e8_2hcy	A	328	36.93158	36.93186	0.00028	0.003794997	0.006298254	0.005864469
P00331	331	E	Q	chr13	873347	C	G	ADH2	missense_variant	c.991G>C	p.Glu331Gln	glutamic acid	Glu	glutamine	Gln	e5ab047175527f612aba423450f6e3e8_2hcy	A	331	36.95372	36.79226	-0.16146	0.042844335	0.073492265	0.036293705
P00331	334	E	E	chr13	873336	C	T	ADH2	synonymous_variant	c.1002G>A	p.Glu334Glu	glutamic acid	Glu	glutamic acid	Glu	e5ab047175527f612aba423450f6e3e8_2hcy	A	334	36.9875	36.98996	0.00246	0.019453791	0.003488266	0.022942057
P00331	336	G	G	chr13	873330	G	A	ADH2	synonymous_variant	c.1008C>T	p.Gly336Gly	glycine	Gly	glycine	Gly	e5ab047175527f612aba423450f6e3e8_2hcy	A	336	36.9962	36.9962	0	0	0	0
P00331	341	R	K	chr13	873316	C	T	ADH2	missense_variant	c.1022G>A	p.Arg341Lys	arginine	Arg	lysine	Lys	e5ab047175527f612aba423450f6e3e8_2hcy	A	341	36.99904	34.2708	-2.72824	0.008854829	0.180114366	0.183231938
P00331	347	S	A	chr13	873299	A	C	ADH2	missense_variant	c.1039T>G	p.Ser347Ala	serine	Ser	alanine	Ala	e5ab047175527f612aba423450f6e3e8_2hcy	A	347	37.00164	37.3279	0.32626	0.003041052	0.003566511	0.002772724
P00331	347	S	S	chr13	873297	A	G	ADH2	synonymous_variant	c.1041T>C	p.Ser347Ser	serine	Ser	serine	Ser	e5ab047175527f612aba423450f6e3e8_2hcy	A	347	36.99614	37.00242	0.00628	0.000134164	0.003073597	0.003085774
P00358	54	Y	Y	chr10	454520	G	A	TDH2	synonymous_variant	c.162C>T	p.Tyr54Tyr	tyrosine	Tyr	tyrosine	Tyr	21f04cd3cf1b73634baed144414a7aee_3pym	A	54	45.18882	45.19184	0.00302	0.803783016	0.793801224	0.01008945
P00358	65	I	I	chr10	454487	G	A	TDH2	synonymous_variant	c.195C>T	p.Ile65Ile	isoleucine	Ile	isoleucine	Ile	21f04cd3cf1b73634baed144414a7aee_3pym	A	65	45.76148	45.73136	-0.03012	0.02143903	0.004489209	0.018912615
P00358	86	A	A	chr10	454424	A	T	TDH2	synonymous_variant	c.258T>A	p.Ala86Ala	alanine	Ala	alanine	Ala	21f04cd3cf1b73634baed144414a7aee_3pym	A	86	45.7748	45.7748	0	0	0	0
P00358	86	A	G	chr10	454425	G	C	TDH2	missense_variant	c.257C>G	p.Ala86Gly	alanine	Ala	glycine	Gly	21f04cd3cf1b73634baed144414a7aee_3pym	A	86	45.7748	46.5094	0.7346	0	0	0
P00358	103	L	L	chr10	454373	C	T	TDH2	synonymous_variant	c.309G>A	p.Leu103Leu	leucine	Leu	leucine	Leu	21f04cd3cf1b73634baed144414a7aee_3pym	A	103	45.7748	45.775	0.0002	0	0.001197915	0.001197915
P00358	114	A	A	chr10	454340	G	A	TDH2	synonymous_variant	c.342C>T	p.Ala114Ala	alanine	Ala	alanine	Ala	21f04cd3cf1b73634baed144414a7aee_3pym	A	114	45.7748	45.7748	0	0	0	0
P00358	115	K	T	chr10	454338	T	G	TDH2	missense_variant	c.344A>C	p.Lys115Thr	lysine	Lys	threonine	Thr	21f04cd3cf1b73634baed144414a7aee_3pym	A	115	45.68776	46.66444	0.97668	0.076238068	0.061828416	0.023929417
P00358	124	S	S	chr10	454310	G	A	TDH2	synonymous_variant	c.372C>T	p.Ser124Ser	serine	Ser	serine	Ser	21f04cd3cf1b73634baed144414a7aee_3pym	A	124	45.7748	45.77518	0.00038	0	0.000327109	0.000327109
P00358	126	A	A	chr10	454304	G	A	TDH2	synonymous_variant	c.378C>T	p.Ala126Ala	alanine	Ala	alanine	Ala	21f04cd3cf1b73634baed144414a7aee_3pym	A	126	45.7748	45.7748	0	0	0	0
P00358	129	F	F	chr10	454295	G	A	TDH2	synonymous_variant	c.387C>T	p.Phe129Phe	phenylalanine	Phe	phenylalanine	Phe	21f04cd3cf1b73634baed144414a7aee_3pym	A	129	45.58274	45.56912	-0.01362	0.008572806	0.009948467	0.0138151
P00358	131	M	V	chr10	454291	T	C	TDH2	missense_variant	c.391A>G	p.Met131Val	methionine	Met	valine	Val	21f04cd3cf1b73634baed144414a7aee_3pym	A	131	44.66134	46.12174	1.4604	1.011816334	0.992587668	0.038886887
P00358	135	E	D	chr10	454277	T	G	TDH2	missense_variant	c.405A>C	p.Glu135Asp	glutamic acid	Glu	aspartic acid	Asp	21f04cd3cf1b73634baed144414a7aee_3pym	A	135	45.26074	46.34984	1.0891	0.185416431	0.031764886	0.190417869
P00358	135	E	Q	chr10	454279	C	G	TDH2	missense_variant	c.403G>C	p.Glu135Gln	glutamic acid	Glu	glutamine	Gln	21f04cd3cf1b73634baed144414a7aee_3pym	A	135	44.94108	45.6606	0.71952	0.338731371	0.460692614	0.288369237
P00358	136	E	A	chr10	454275	T	G	TDH2	missense_variant	c.407A>C	p.Glu136Ala	glutamic acid	Glu	alanine	Ala	21f04cd3cf1b73634baed144414a7aee_3pym	A	136	45.42548	45.23768	-0.1878	0.361258601	0.356956359	0.009975721
P00358	136	E	K	chr10	454276	C	T	TDH2	missense_variant	c.406G>A	p.Glu136Lys	glutamic acid	Glu	lysine	Lys	21f04cd3cf1b73634baed144414a7aee_3pym	A	136	45.30502	44.7268	-0.57822	0.317698878	0.225305426	0.120705083
P00358	138	Y	Y	chr10	454268	G	A	TDH2	synonymous_variant	c.414C>T	p.Tyr138Tyr	tyrosine	Tyr	tyrosine	Tyr	21f04cd3cf1b73634baed144414a7aee_3pym	A	138	45.30452	45.27688	-0.02764	0.031872041	0.026136794	0.01810174
P00358	142	L	M	chr10	454258	A	T	TDH2	missense_variant	c.424T>A	p.Leu142Met	leucine	Leu	methionine	Met	21f04cd3cf1b73634baed144414a7aee_3pym	A	142	45.61852	45.81344	0.19492	0.093011247	0.107950929	0.032746633
P00358	191	H	H	chr10	454109	G	A	TDH2	synonymous_variant	c.573C>T	p.His191His	histidine	His	histidine	His	21f04cd3cf1b73634baed144414a7aee_3pym	A	191	45.7583	45.75688	-0.00142	0.001788854	0.001745566	0.001525451
P00358	204	I	I	chr10	454070	G	A	TDH2	synonymous_variant	c.612C>T	p.Ile204Ile	isoleucine	Ile	isoleucine	Ile	21f04cd3cf1b73634baed144414a7aee_3pym	A	204	45.7754	45.77974	0.00434	0	0.003366452	0.003366452
P00358	208	S	C	chr10	454059	G	C	TDH2	missense_variant	c.623C>G	p.Ser208Cys	serine	Ser	cysteine	Cys	21f04cd3cf1b73634baed144414a7aee_3pym	A	208	45.77212	45.93172	0.1596	0.00458443	0.002120613	0.005369823
P00358	212	A	A	chr10	454046	A	G	TDH2	synonymous_variant	c.636T>C	p.Ala212Ala	alanine	Ala	alanine	Ala	21f04cd3cf1b73634baed144414a7aee_3pym	A	212	45.7754	45.7754	0	0	0	0
P00358	233	V	V	chr10	453983	G	A	TDH2	synonymous_variant	c.699C>T	p.Val233Val	valine	Val	valine	Val	21f04cd3cf1b73634baed144414a7aee_3pym	A	233	45.77298	45.77264	-0.00034	0.001453272	0.00068775	0.001965452
P00358	236	V	V	chr10	453974	G	A	TDH2	synonymous_variant	c.708C>T	p.Val236Val	valine	Val	valine	Val	21f04cd3cf1b73634baed144414a7aee_3pym	A	236	45.77538	45.7778	0.00242	4.47E-05	0.001884144	0.001851216
P00358	238	V	V	chr10	453968	A	G	TDH2	synonymous_variant	c.714T>C	p.Val238Val	valine	Val	valine	Val	21f04cd3cf1b73634baed144414a7aee_3pym	A	238	45.77536	45.77772	0.00236	8.94E-05	0.001277498	0.001291511
P00358	259	V	A	chr10	453906	A	G	TDH2	missense_variant	c.776T>C	p.Val259Ala	valine	Val	alanine	Ala	21f04cd3cf1b73634baed144414a7aee_3pym	A	259	45.82628	46.5612	0.73492	0.003966359	0	0.003966359
P00358	259	V	V	chr10	453905	A	G	TDH2	synonymous_variant	c.777T>C	p.Val259Val	valine	Val	valine	Val	21f04cd3cf1b73634baed144414a7aee_3pym	A	259	45.8282	45.85418	0.02598	0	0.031251272	0.031251272
P00358	262	A	A	chr10	453896	A	G	TDH2	synonymous_variant	c.786T>C	p.Ala262Ala	alanine	Ala	alanine	Ala	21f04cd3cf1b73634baed144414a7aee_3pym	A	262	45.8282	45.8282	0	0	0	0
P00358	263	A	A	chr10	453893	G	A	TDH2	synonymous_variant	c.789C>T	p.Ala263Ala	alanine	Ala	alanine	Ala	21f04cd3cf1b73634baed144414a7aee_3pym	A	263	45.8282	45.8282	0	0	0	0
P00358	267	K	K	chr10	453881	C	T	TDH2	synonymous_variant	c.801G>A	p.Lys267Lys	lysine	Lys	lysine	Lys	21f04cd3cf1b73634baed144414a7aee_3pym	A	267	45.8282	45.7315	-0.0967	0	0	0
P00358	268	L	L	chr10	453878	C	T	TDH2	synonymous_variant	c.804G>A	p.Leu268Leu	leucine	Leu	leucine	Leu	21f04cd3cf1b73634baed144414a7aee_3pym	A	268	45.8282	45.8281	-0.0001	0	0	0
P00358	271	V	V	chr10	453869	G	A	TDH2	synonymous_variant	c.813C>T	p.Val271Val	valine	Val	valine	Val	21f04cd3cf1b73634baed144414a7aee_3pym	A	271	45.82024	45.81702	-0.00322	0.004928793	0.001783816	0.004079461
P00358	274	Y	Y	chr10	453860	G	A	TDH2	synonymous_variant	c.822C>T	p.Tyr274Tyr	tyrosine	Tyr	tyrosine	Tyr	21f04cd3cf1b73634baed144414a7aee_3pym	A	274	45.72012	45.7099	-0.01022	0.008110919	0.007571988	0.009529533
P00358	281	S	S	chr10	453839	G	A	TDH2	synonymous_variant	c.843C>T	p.Ser281Ser	serine	Ser	serine	Ser	21f04cd3cf1b73634baed144414a7aee_3pym	A	281	45.75064	45.74128	-0.00936	0.00495762	0.012130828	0.010390525
P00358	316	Y	Y	chr10	453734	G	A	TDH2	synonymous_variant	c.948C>T	p.Tyr316Tyr	tyrosine	Tyr	tyrosine	Tyr	21f04cd3cf1b73634baed144414a7aee_3pym	A	316	45.81476	45.77854	-0.03622	0.020346326	0.033604955	0.03765723
P00358	332	A	A	chr10	453686	A	G	TDH2	synonymous_variant	c.996T>C	p.Ala332Ala	alanine	Ala	alanine	Ala	21f04cd3cf1b73634baed144414a7aee_3pym	A	332	45.8284	45.8284	0	0	0	0
P00358	332	A	V	chr10	453687	G	A	TDH2	missense_variant	c.995C>T	p.Ala332Val	alanine	Ala	valine	Val	21f04cd3cf1b73634baed144414a7aee_3pym	A	332	45.8284	46.58766	0.75926	0	0.000968504	0.000968504
P00359	35	F	F	chr7	883706	G	A	TDH3	synonymous_variant	c.105C>T	p.Phe35Phe	phenylalanine	Phe	phenylalanine	Phe	5f59a43504748fd017d715d33c7dabbb_3pym	A	35	24.968	24.97266	0.00466	0	0.003496141	0.003496141
P00359	40	Y	Y	chr7	883691	G	A	TDH3	synonymous_variant	c.120C>T	p.Tyr40Tyr	tyrosine	Tyr	tyrosine	Tyr	5f59a43504748fd017d715d33c7dabbb_3pym	A	40	24.9511	24.9406	-0.0105	0.01255707	0.007783315	0.012672016
P00359	55	A	A	chr7	883646	A	G	TDH3	synonymous_variant	c.165T>C	p.Ala55Ala	alanine	Ala	alanine	Ala	5f59a43504748fd017d715d33c7dabbb_3pym	A	55	24.968	24.968	0	0	0	0
P00359	60	H	N	chr7	883633	G	T	TDH3	missense_variant	c.178C>A	p.His60Asn	histidine	His	asparagine	Asn	5f59a43504748fd017d715d33c7dabbb_3pym	A	60	24.75168	25.13792	0.38624	0.315250332	0.300818919	0.014815127
P00359	65	I	I	chr7	883616	G	A	TDH3	synonymous_variant	c.195C>T	p.Ile65Ile	isoleucine	Ile	isoleucine	Ile	5f59a43504748fd017d715d33c7dabbb_3pym	A	65	24.968	24.97258	0.00458	0	0.003961944	0.003961944
P00359	66	I	I	chr7	883613	A	G	TDH3	synonymous_variant	c.198T>C	p.Ile66Ile	isoleucine	Ile	isoleucine	Ile	5f59a43504748fd017d715d33c7dabbb_3pym	A	66	24.67044	24.65352	-0.01692	0.032567207	0.037757344	0.020026907
P00359	75	Y	C	chr7	883587	T	C	TDH3	missense_variant	c.224A>G	p.Tyr75Cys	tyrosine	Tyr	cysteine	Cys	5f59a43504748fd017d715d33c7dabbb_3pym	A	75	24.96258	27.13448	2.1719	0.006213453	0.005496999	0.00651268
P00359	88	S	F	chr7	883548	G	A	TDH3	missense_variant	c.263C>T	p.Ser88Phe	serine	Ser	phenylalanine	Phe	5f59a43504748fd017d715d33c7dabbb_3pym	A	88	24.95756	23.83032	-1.12724	0.022176857	1.044353708	1.062778774
P00359	88	S	P	chr7	883549	A	G	TDH3	missense_variant	c.262T>C	p.Ser88Pro	serine	Ser	proline	Pro	5f59a43504748fd017d715d33c7dabbb_3pym	A	88	24.70236	28.71586	4.0135	0.096880535	0.411562872	0.386213238
P00359	103	L	L	chr7	883502	T	C	TDH3	synonymous_variant	c.309A>G	p.Leu103Leu	leucine	Leu	leucine	Leu	5f59a43504748fd017d715d33c7dabbb_3pym	A	103	24.9675	24.96888	0.00138	0	0.00085557	0.00085557
P00359	121	A	A	chr7	883448	A	G	TDH3	synonymous_variant	c.363T>C	p.Ala121Ala	alanine	Ala	alanine	Ala	5f59a43504748fd017d715d33c7dabbb_3pym	A	121	24.9675	24.9675	0	0	0	0
P00359	126	A	A	chr7	883433	G	A	TDH3	synonymous_variant	c.378C>T	p.Ala126Ala	alanine	Ala	alanine	Ala	5f59a43504748fd017d715d33c7dabbb_3pym	A	126	24.9678	24.9678	0	0	0	0
P00359	129	F	F	chr7	883424	G	A	TDH3	synonymous_variant	c.387C>T	p.Phe129Phe	phenylalanine	Phe	phenylalanine	Phe	5f59a43504748fd017d715d33c7dabbb_3pym	A	129	24.85342	24.84146	-0.01196	0.019386258	0.006314507	0.015295522
P00359	129	F	L	chr7	883426	A	G	TDH3	missense_variant	c.385T>C	p.Phe129Leu	phenylalanine	Phe	leucine	Leu	5f59a43504748fd017d715d33c7dabbb_3pym	A	129	24.47502	25.43926	0.96424	0.194301176	0.161385371	0.049082003
P00359	131	M	V	chr7	883420	T	C	TDH3	missense_variant	c.391A>G	p.Met131Val	methionine	Met	valine	Val	5f59a43504748fd017d715d33c7dabbb_3pym	A	131	24.15846	25.55902	1.40056	0.25148764	0.22418998	0.154141503
P00359	136	E	V	chr7	883404	T	A	TDH3	missense_variant	c.407A>T	p.Glu136Val	glutamic acid	Glu	valine	Val	5f59a43504748fd017d715d33c7dabbb_3pym	A	136	23.44722	23.63102	0.1838	0.182169281	0.198564327	0.025842504
P00359	166	F	F	chr7	883313	G	A	TDH3	synonymous_variant	c.498C>T	p.Phe166Phe	phenylalanine	Phe	phenylalanine	Phe	5f59a43504748fd017d715d33c7dabbb_3pym	A	166	24.88808	24.87064	-0.01744	0.028440411	0.008532467	0.036433817
P00359	192	K	K	chr7	883235	C	T	TDH3	synonymous_variant	c.576G>A	p.Lys192Lys	lysine	Lys	lysine	Lys	5f59a43504748fd017d715d33c7dabbb_3pym	A	192	24.96776	24.96736	-0.0004	0.000536656	0.000536656	0
P00359	204	I	I	chr7	883199	G	A	TDH3	synonymous_variant	c.612C>T	p.Ile204Ile	isoleucine	Ile	isoleucine	Ile	5f59a43504748fd017d715d33c7dabbb_3pym	A	204	24.93962	24.936	-0.00362	0.004419502	0.000919239	0.004463967
P00359	208	S	S	chr7	883187	G	A	TDH3	synonymous_variant	c.624C>T	p.Ser208Ser	serine	Ser	serine	Ser	5f59a43504748fd017d715d33c7dabbb_3pym	A	208	24.968	24.968	0	0	0	0
P00359	211	A	A	chr7	883178	A	T	TDH3	synonymous_variant	c.633T>A	p.Ala211Ala	alanine	Ala	alanine	Ala	5f59a43504748fd017d715d33c7dabbb_3pym	A	211	24.968	24.968	0	0	0	0
P00359	212	A	A	chr7	883175	A	G	TDH3	synonymous_variant	c.636T>C	p.Ala212Ala	alanine	Ala	alanine	Ala	5f59a43504748fd017d715d33c7dabbb_3pym	A	212	24.968	24.968	0	0	0	0
P00359	214	A	A	chr7	883169	A	T	TDH3	synonymous_variant	c.642T>A	p.Ala214Ala	alanine	Ala	alanine	Ala	5f59a43504748fd017d715d33c7dabbb_3pym	A	214	24.968	24.968	0	0	0	0
P00359	233	V	V	chr7	883112	G	A	TDH3	synonymous_variant	c.699C>T	p.Val233Val	valine	Val	valine	Val	5f59a43504748fd017d715d33c7dabbb_3pym	A	233	24.96766	24.95738	-0.01028	0.000760263	0.007537042	0.008060211
P00359	236	V	V	chr7	883103	G	A	TDH3	synonymous_variant	c.708C>T	p.Val236Val	valine	Val	valine	Val	5f59a43504748fd017d715d33c7dabbb_3pym	A	236	24.968	24.9655	-0.0025	0	0.005439669	0.005439669
P00359	238	V	G	chr7	883098	A	C	TDH3	missense_variant	c.713T>G	p.Val238Gly	valine	Val	glycine	Gly	5f59a43504748fd017d715d33c7dabbb_3pym	A	238	24.15908	22.59278	-1.5663	0.087691402	0.087862262	0.011841241
P00359	238	V	V	chr7	883097	G	A	TDH3	synonymous_variant	c.714C>T	p.Val238Val	valine	Val	valine	Val	5f59a43504748fd017d715d33c7dabbb_3pym	A	238	24.95532	24.94922	-0.0061	0.011801144	0.006867095	0.011887599
P00359	259	V	A	chr7	883035	A	G	TDH3	missense_variant	c.776T>C	p.Val259Ala	valine	Val	alanine	Ala	5f59a43504748fd017d715d33c7dabbb_3pym	A	259	24.96502	25.793	0.82798	0.005612664	0	0.005612664
P00359	271	V	V	chr7	882998	A	G	TDH3	synonymous_variant	c.813T>C	p.Val271Val	valine	Val	valine	Val	5f59a43504748fd017d715d33c7dabbb_3pym	A	271	24.86716	24.87008	0.00292	0.011371368	0.009636753	0.003482384
P00359	282	S	S	chr7	882965	A	G	TDH3	synonymous_variant	c.846T>C	p.Ser282Ser	serine	Ser	serine	Ser	5f59a43504748fd017d715d33c7dabbb_3pym	A	282	24.92804	24.92236	-0.00568	0.005881581	0.00387982	0.006618308
P00359	285	L	V	chr7	882958	A	C	TDH3	missense_variant	c.853T>G	p.Leu285Val	leucine	Leu	valine	Val	5f59a43504748fd017d715d33c7dabbb_3pym	A	285	24.90046	26.06026	1.1598	0.04492152	0.006054585	0.046299136
P00359	330	A	A	chr7	882821	G	T	TDH3	synonymous_variant	c.990C>A	p.Ala330Ala	alanine	Ala	alanine	Ala	5f59a43504748fd017d715d33c7dabbb_3pym	A	330	25.146	25.146	0	0	0	0
P00360	26	I	I	chr10	338348	T	C	TDH1	synonymous_variant	c.78T>C	p.Ile26Ile	isoleucine	Ile	isoleucine	Ile	ca1595af354493e8106a69aedc426082_3pym	A	26	32.37246	32.33796	-0.0345	0.024607275	0.013736739	0.013974799
P00360	35	F	F	chr10	338375	T	C	TDH1	synonymous_variant	c.105T>C	p.Phe35Phe	phenylalanine	Phe	phenylalanine	Phe	ca1595af354493e8106a69aedc426082_3pym	A	35	33.2171	33.20822	-0.00888	0	0.006908835	0.006908835
P00360	36	I	V	chr10	338376	A	G	TDH1	missense_variant	c.106A>G	p.Ile36Val	isoleucine	Ile	valine	Val	ca1595af354493e8106a69aedc426082_3pym	A	36	31.59864	32.19104	0.5924	0.055297315	0.07004622	0.058869177
P00360	42	A	S	chr10	338394	G	T	TDH1	missense_variant	c.124G>T	p.Ala42Ser	alanine	Ala	serine	Ser	ca1595af354493e8106a69aedc426082_3pym	A	42	33.2171	33.87856	0.66146	0	0.001896839	0.001896839
P00360	43	Y	Y	chr10	338399	C	T	TDH1	synonymous_variant	c.129C>T	p.Tyr43Tyr	tyrosine	Tyr	tyrosine	Tyr	ca1595af354493e8106a69aedc426082_3pym	A	43	33.21514	33.20736	-0.00778	0.002632109	0.002858846	0.005270389
P00360	67	I	V	chr10	338469	A	G	TDH1	missense_variant	c.199A>G	p.Ile67Val	isoleucine	Ile	valine	Val	ca1595af354493e8106a69aedc426082_3pym	A	67	32.81876	32.27574	-0.54302	0.560389595	0.21706494	0.533989599
P00360	70	V	D	chr10	338479	T	A	TDH1	missense_variant	c.209T>A	p.Val70Asp	valine	Val	aspartic acid	Asp	ca1595af354493e8106a69aedc426082_3pym	A	70	33.21554	33.71496	0.49942	0.00287802	0.006054172	0.00468583
P00360	73	A	A	chr10	338489	T	C	TDH1	synonymous_variant	c.219T>C	p.Ala73Ala	alanine	Ala	alanine	Ala	ca1595af354493e8106a69aedc426082_3pym	A	73	33.2171	33.2171	0	0	0	0
P00360	75	Y	F	chr10	338494	A	T	TDH1	missense_variant	c.224A>T	p.Tyr75Phe	tyrosine	Tyr	phenylalanine	Phe	ca1595af354493e8106a69aedc426082_3pym	A	75	33.21462	32.55432	-0.6603	0.004902244	0.004432494	0.006350984
P00360	75	Y	Y	chr10	338495	C	T	TDH1	synonymous_variant	c.225C>T	p.Tyr75Tyr	tyrosine	Tyr	tyrosine	Tyr	ca1595af354493e8106a69aedc426082_3pym	A	75	33.21276	33.21126	-0.0015	0.007240718	0.004056846	0.003726258
P00360	90	I	I	chr10	338540	C	T	TDH1	synonymous_variant	c.270C>T	p.Ile90Ile	isoleucine	Ile	isoleucine	Ile	ca1595af354493e8106a69aedc426082_3pym	A	90	33.2171	33.22612	0.00902	0	0.020729616	0.020729616
P00360	90	I	V	chr10	338538	A	G	TDH1	missense_variant	c.268A>G	p.Ile90Val	isoleucine	Ile	valine	Val	ca1595af354493e8106a69aedc426082_3pym	A	90	33.2171	33.79942	0.58232	0	0.000785493	0.000785493
P00360	106	A	T	chr10	338586	G	A	TDH1	missense_variant	c.316G>A	p.Ala106Thr	alanine	Ala	threonine	Thr	ca1595af354493e8106a69aedc426082_3pym	A	106	33.08478	35.01138	1.9266	0.010692614	0.132650469	0.124404924
P00360	112	A	A	chr10	338606	T	C	TDH1	synonymous_variant	c.336T>C	p.Ala112Ala	alanine	Ala	alanine	Ala	ca1595af354493e8106a69aedc426082_3pym	A	112	33.2171	33.2171	0	0	0	0
P00360	114	A	A	chr10	338612	C	T	TDH1	synonymous_variant	c.342C>T	p.Ala114Ala	alanine	Ala	alanine	Ala	ca1595af354493e8106a69aedc426082_3pym	A	114	33.2171	33.2171	0	0	0	0
P00360	121	A	A	chr10	338633	T	C	TDH1	synonymous_variant	c.363T>C	p.Ala121Ala	alanine	Ala	alanine	Ala	ca1595af354493e8106a69aedc426082_3pym	A	121	33.2171	33.2171	0	0	0	0
P00360	124	S	S	chr10	338642	T	C	TDH1	synonymous_variant	c.372T>C	p.Ser124Ser	serine	Ser	serine	Ser	ca1595af354493e8106a69aedc426082_3pym	A	124	33.1697	33.16928	-0.00042	0.000122474	8.37E-05	0.000148324
P00360	125	S	T	chr10	338643	T	A	TDH1	missense_variant	c.373T>A	p.Ser125Thr	serine	Ser	threonine	Thr	ca1595af354493e8106a69aedc426082_3pym	A	125	31.50048	31.49694	-0.00354	0.808277608	0.551439628	0.369884797
P00360	126	A	A	chr10	338648	T	C	TDH1	synonymous_variant	c.378T>C	p.Ala126Ala	alanine	Ala	alanine	Ala	ca1595af354493e8106a69aedc426082_3pym	A	126	33.2171	33.2171	0	0	0	0
P00360	131	V	V	chr10	338663	T	C	TDH1	synonymous_variant	c.393T>C	p.Val131Val	valine	Val	valine	Val	ca1595af354493e8106a69aedc426082_3pym	A	131	33.21092	33.21022	-0.0007	0.000762889	0.000109545	0.000731437
P00360	133	V	V	chr10	338669	T	C	TDH1	synonymous_variant	c.399T>C	p.Val133Val	valine	Val	valine	Val	ca1595af354493e8106a69aedc426082_3pym	A	133	33.21398	33.21414	0.00016	0.000704982	0.000826438	0.00074027
P00360	142	K	K	chr10	338696	G	A	TDH1	synonymous_variant	c.426G>A	p.Lys142Lys	lysine	Lys	lysine	Lys	ca1595af354493e8106a69aedc426082_3pym	A	142	33.2171	33.2171	0	0	0	0
P00360	148	A	A	chr10	338714	T	C	TDH1	synonymous_variant	c.444T>C	p.Ala148Ala	alanine	Ala	alanine	Ala	ca1595af354493e8106a69aedc426082_3pym	A	148	33.2171	33.2171	0	0	0	0
P00360	165	A	A	chr10	338765	T	C	TDH1	synonymous_variant	c.495T>C	p.Ala165Ala	alanine	Ala	alanine	Ala	ca1595af354493e8106a69aedc426082_3pym	A	165	33.2171	33.2171	0	0	0	0
P00360	191	H	H	chr10	338843	C	T	TDH1	synonymous_variant	c.573C>T	p.His191His	histidine	His	histidine	His	ca1595af354493e8106a69aedc426082_3pym	A	191	33.2171	33.22036	0.00326	0	0.004237098	0.004237098
P00360	204	I	I	chr10	338882	T	C	TDH1	synonymous_variant	c.612T>C	p.Ile204Ile	isoleucine	Ile	isoleucine	Ile	ca1595af354493e8106a69aedc426082_3pym	A	204	33.21676	33.21652	-0.00024	0.000760263	0.000898332	0.000658027
P00360	207	S	S	chr10	338891	C	T	TDH1	synonymous_variant	c.621C>T	p.Ser207Ser	serine	Ser	serine	Ser	ca1595af354493e8106a69aedc426082_3pym	A	207	33.15122	33.14816	-0.00306	0.007730912	0.002744631	0.005313944
P00360	208	S	S	chr10	338894	T	C	TDH1	synonymous_variant	c.624T>C	p.Ser208Ser	serine	Ser	serine	Ser	ca1595af354493e8106a69aedc426082_3pym	A	208	33.21708	33.21712	4.00E-05	4.47E-05	8.37E-05	5.48E-05
P00360	214	A	A	chr10	338912	T	C	TDH1	synonymous_variant	c.642T>C	p.Ala214Ala	alanine	Ala	alanine	Ala	ca1595af354493e8106a69aedc426082_3pym	A	214	33.2171	33.2171	0	0	0	0
P00360	219	L	L	chr10	338927	G	A	TDH1	synonymous_variant	c.657G>A	p.Leu219Leu	leucine	Leu	leucine	Leu	ca1595af354493e8106a69aedc426082_3pym	A	219	32.91422	32.90944	-0.00478	0.037805648	0.036217441	0.067686609
P00360	233	V	V	chr10	338969	C	T	TDH1	synonymous_variant	c.699C>T	p.Val233Val	valine	Val	valine	Val	ca1595af354493e8106a69aedc426082_3pym	A	233	33.21282	33.21068	-0.00214	0.009570371	0.021814949	0.020179148
P00360	262	A	T	chr10	339054	G	A	TDH1	missense_variant	c.784G>A	p.Ala262Thr	alanine	Ala	threonine	Thr	ca1595af354493e8106a69aedc426082_3pym	A	262	33.21046	32.89818	-0.31228	0.014847491	0.055587067	0.041497976
P00360	264	A	S	chr10	339060	G	T	TDH1	missense_variant	c.790G>T	p.Ala264Ser	alanine	Ala	serine	Ser	ca1595af354493e8106a69aedc426082_3pym	A	264	33.2171	33.65178	0.43468	0	0.000130384	0.000130384
P00360	278	A	A	chr10	339104	C	T	TDH1	synonymous_variant	c.834C>T	p.Ala278Ala	alanine	Ala	alanine	Ala	ca1595af354493e8106a69aedc426082_3pym	A	278	33.2171	33.2171	0	0	0	0
P00360	282	S	S	chr10	339116	T	C	TDH1	synonymous_variant	c.846T>C	p.Ser282Ser	serine	Ser	serine	Ser	ca1595af354493e8106a69aedc426082_3pym	A	282	33.19108	33.18908	-0.002	0.005055393	0.004947929	0.003921734
P00360	290	A	G	chr10	339139	C	G	TDH1	missense_variant	c.869C>G	p.Ala290Gly	alanine	Ala	glycine	Gly	ca1595af354493e8106a69aedc426082_3pym	A	290	33.21706	34.73906	1.522	8.94E-05	8.94E-05	0
P00360	297	A	A	chr10	339161	T	C	TDH1	synonymous_variant	c.891T>C	p.Ala297Ala	alanine	Ala	alanine	Ala	ca1595af354493e8106a69aedc426082_3pym	A	297	33.2171	33.2171	0	0	0	0
P00360	316	Y	Y	chr10	339218	C	T	TDH1	synonymous_variant	c.948C>T	p.Tyr316Tyr	tyrosine	Tyr	tyrosine	Tyr	ca1595af354493e8106a69aedc426082_3pym	A	316	33.2171	33.1818	-0.0353	0	0	0
P00360	328	Y	Y	chr10	339254	T	C	TDH1	synonymous_variant	c.984T>C	p.Tyr328Tyr	tyrosine	Tyr	tyrosine	Tyr	ca1595af354493e8106a69aedc426082_3pym	A	328	33.14456	33.126	-0.01856	0.014380125	0.002888771	0.015783472
P00427	52	F	L	chr8	209860	C	G	COX6	missense_variant	c.156C>G	p.Phe52Leu	phenylalanine	Phe	leucine	Leu	e8afe6d5c573839363c6910e717974fd_3ag2	A	52	15.1135	13.80946	-1.30404	0.055071408	0.189563559	0.202326303
P00427	66	L	L	chr8	209902	G	A	COX6	synonymous_variant	c.198G>A	p.Leu66Leu	leucine	Leu	leucine	Leu	e8afe6d5c573839363c6910e717974fd_3ag2	A	66	15.2957	15.19464	-0.10106	0	0.093512288	0.093512288
P00427	81	L	S	chr8	209946	T	C	COX6	missense_variant	c.242T>C	p.Leu81Ser	leucine	Leu	serine	Ser	e8afe6d5c573839363c6910e717974fd_3ag2	A	81	14.9261	16.15668	1.23058	0.072327139	0.111839067	0.040858989
P00427	94	A	A	chr8	209986	T	C	COX6	synonymous_variant	c.282T>C	p.Ala94Ala	alanine	Ala	alanine	Ala	e8afe6d5c573839363c6910e717974fd_3ag2	A	94	15.2957	15.2957	0	0	0	0
P00427	95	A	A	chr8	209989	C	A	COX6	synonymous_variant	c.285C>A	p.Ala95Ala	alanine	Ala	alanine	Ala	e8afe6d5c573839363c6910e717974fd_3ag2	A	95	15.2957	15.2957	0	0	0	0
P00427	125	L	L	chr8	210079	G	A	COX6	synonymous_variant	c.375G>A	p.Leu125Leu	leucine	Leu	leucine	Leu	e8afe6d5c573839363c6910e717974fd_3ag2	A	125	15.205	15.19626	-0.00874	0.006313874	0.00565977	0.006891517
P00427	131	V	A	chr8	210096	T	C	COX6	missense_variant	c.392T>C	p.Val131Ala	valine	Val	alanine	Ala	e8afe6d5c573839363c6910e717974fd_3ag2	A	131	15.0646	15.29692	0.23232	0.141184595	0.434271029	0.3160213
P00427	131	V	I	chr8	210095	G	A	COX6	missense_variant	c.391G>A	p.Val131Ile	valine	Val	isoleucine	Ile	e8afe6d5c573839363c6910e717974fd_3ag2	A	131	15.0874	14.60966	-0.47774	0.211090348	0.204598162	0.014056244
P00427	143	L	L	chr8	210133	A	G	COX6	synonymous_variant	c.429A>G	p.Leu143Leu	leucine	Leu	leucine	Leu	e8afe6d5c573839363c6910e717974fd_3ag2	A	143	15.29422	15.29528	0.00106	0.002320991	0.000939149	0.002370232
P00427	147	S	S	chr8	210145	T	C	COX6	synonymous_variant	c.441T>C	p.Ser147Ser	serine	Ser	serine	Ser	e8afe6d5c573839363c6910e717974fd_3ag2	A	147	15.2957	15.29574	4.00E-05	0	5.48E-05	5.48E-05
P00431	72	V	V	chr11	566983	A	G	CCP1	synonymous_variant	c.216T>C	p.Val72Val	valine	Val	valine	Val	103fb4cc75a4c147b5bbcd3f21107ce4_3e2o	A	72	-4.58257	-4.582498	7.20E-05	2.83E-05	0.000257332	0.000264424
P00431	74	V	V	chr11	566977	G	A	CCP1	synonymous_variant	c.222C>T	p.Val74Val	valine	Val	valine	Val	103fb4cc75a4c147b5bbcd3f21107ce4_3e2o	A	74	-4.59432	-4.594696	-0.000376	0.000571183	0.000204646	0.000576481
P00431	75	A	A	chr11	566974	G	T	CCP1	synonymous_variant	c.225C>A	p.Ala75Ala	alanine	Ala	alanine	Ala	103fb4cc75a4c147b5bbcd3f21107ce4_3e2o	A	75	-4.58255	-4.58255	0	0	0	0
P00431	77	V	V	chr11	566968	G	T	CCP1	synonymous_variant	c.231C>A	p.Val77Val	valine	Val	valine	Val	103fb4cc75a4c147b5bbcd3f21107ce4_3e2o	A	77	-4.58255	-4.582272	0.000278	0	0.000301281	0.000301281
P00431	94	A	A	chr11	566917	T	C	CCP1	synonymous_variant	c.282A>G	p.Ala94Ala	alanine	Ala	alanine	Ala	103fb4cc75a4c147b5bbcd3f21107ce4_3e2o	A	94	-4.58255	-4.58255	0	0	0	0
P00431	109	Y	Y	chr11	566872	A	G	CCP1	synonymous_variant	c.327T>C	p.Tyr109Tyr	tyrosine	Tyr	tyrosine	Tyr	103fb4cc75a4c147b5bbcd3f21107ce4_3e2o	A	109	-4.60827	-4.6276	-0.01933	0.010235209	0.009409479	0.006955041
P00431	127	H	H	chr11	566818	G	A	CCP1	synonymous_variant	c.381C>T	p.His127His	histidine	His	histidine	His	103fb4cc75a4c147b5bbcd3f21107ce4_3e2o	A	127	-4.650594	-4.663468	-0.012874	0.152171967	0.14335864	0.01227742
P00431	127	H	Y	chr11	566820	G	A	CCP1	missense_variant	c.379C>T	p.His127Tyr	histidine	His	tyrosine	Tyr	103fb4cc75a4c147b5bbcd3f21107ce4_3e2o	A	127	-4.678096	-5.22713	-0.549034	0.207585764	0.274891305	0.080107606
P00431	134	Y	Y	chr11	566797	G	A	CCP1	synonymous_variant	c.402C>T	p.Tyr134Tyr	tyrosine	Tyr	tyrosine	Tyr	103fb4cc75a4c147b5bbcd3f21107ce4_3e2o	A	134	-4.591108	-4.59438	-0.003272	0.012368339	0.029486583	0.026057069
P00431	138	Y	Y	chr11	566785	G	A	CCP1	synonymous_variant	c.414C>T	p.Tyr138Tyr	tyrosine	Tyr	tyrosine	Tyr	103fb4cc75a4c147b5bbcd3f21107ce4_3e2o	A	138	-4.58255	-4.58255	0	0	0	0
P00431	144	F	F	chr11	566767	A	G	CCP1	synonymous_variant	c.432T>C	p.Phe144Phe	phenylalanine	Phe	phenylalanine	Phe	103fb4cc75a4c147b5bbcd3f21107ce4_3e2o	A	144	-4.58255	-4.58998	-0.00743	0	0	0
P00431	150	A	A	chr11	566749	C	T	CCP1	synonymous_variant	c.450G>A	p.Ala150Ala	alanine	Ala	alanine	Ala	103fb4cc75a4c147b5bbcd3f21107ce4_3e2o	A	150	-4.58255	-4.58255	0	0	0	0
P00431	150	A	T	chr11	566751	C	T	CCP1	missense_variant	c.448G>A	p.Ala150Thr	alanine	Ala	threonine	Thr	103fb4cc75a4c147b5bbcd3f21107ce4_3e2o	A	150	-4.58255	-4.859392	-0.276842	0	0.002560795	0.002560795
P00431	152	L	L	chr11	566743	C	T	CCP1	synonymous_variant	c.456G>A	p.Leu152Leu	leucine	Leu	leucine	Leu	103fb4cc75a4c147b5bbcd3f21107ce4_3e2o	A	152	-5.042858	-5.067406	-0.024548	0.022861632	0.024858893	0.0178972
P00431	156	F	F	chr11	566731	G	A	CCP1	synonymous_variant	c.468C>T	p.Phe156Phe	phenylalanine	Phe	phenylalanine	Phe	103fb4cc75a4c147b5bbcd3f21107ce4_3e2o	A	156	-4.58255	-4.572246	0.010304	0	0.005995109	0.005995109
P00431	169	I	I	chr11	566692	G	A	CCP1	synonymous_variant	c.507C>T	p.Ile169Ile	isoleucine	Ile	isoleucine	Ile	103fb4cc75a4c147b5bbcd3f21107ce4_3e2o	A	169	-4.593122	-4.60366	-0.010538	0.006524593	0.011364198	0.012130261
P00431	195	C	C	chr11	566614	A	G	CCP1	synonymous_variant	c.585T>C	p.Cys195Cys	cysteine	Cys	cysteine	Cys	103fb4cc75a4c147b5bbcd3f21107ce4_3e2o	A	195	-4.59757	-4.59372	0.00385	0.020625976	0.018402387	0.028704778
P00431	205	T	I	chr11	566585	G	A	CCP1	missense_variant	c.614C>T	p.Thr205Ile	threonine	Thr	isoleucine	Ile	103fb4cc75a4c147b5bbcd3f21107ce4_3e2o	A	205	-5.831942	-4.04957	1.782372	0.330273259	0.354738445	0.073257298
P00431	211	L	L	chr11	566568	G	A	CCP1	synonymous_variant	c.631C>T	p.Leu211Leu	leucine	Leu	leucine	Leu	103fb4cc75a4c147b5bbcd3f21107ce4_3e2o	A	211	-4.872502	-4.871588	0.000914	0.011087005	0.009472596	0.015404865
P00431	228	L	L	chr11	566515	A	G	CCP1	synonymous_variant	c.684T>C	p.Leu228Leu	leucine	Leu	leucine	Leu	103fb4cc75a4c147b5bbcd3f21107ce4_3e2o	A	228	-4.853068	-4.848028	0.00504	0.016891185	0.02574271	0.03207767
P00431	243	A	A	chr11	566470	A	G	CCP1	synonymous_variant	c.729T>C	p.Ala243Ala	alanine	Ala	alanine	Ala	103fb4cc75a4c147b5bbcd3f21107ce4_3e2o	A	243	-4.58255	-4.58255	0	0	0	0
P00431	249	L	L	chr11	566454	A	G	CCP1	synonymous_variant	c.745T>C	p.Leu249Leu	leucine	Leu	leucine	Leu	103fb4cc75a4c147b5bbcd3f21107ce4_3e2o	A	249	-4.646862	-4.652672	-0.00581	0.004830302	0.001994297	0.006397691
P00431	255	E	D	chr11	566434	T	G	CCP1	missense_variant	c.765A>C	p.Glu255Asp	glutamic acid	Glu	aspartic acid	Asp	103fb4cc75a4c147b5bbcd3f21107ce4_3e2o	A	255	-4.60364	-4.524774	0.078866	0.006908951	0.164795846	0.157973121
P00431	260	A	A	chr11	566419	G	C	CCP1	synonymous_variant	c.780C>G	p.Ala260Ala	alanine	Ala	alanine	Ala	103fb4cc75a4c147b5bbcd3f21107ce4_3e2o	A	260	-4.58255	-4.58255	0	0	0	0
P00431	274	L	L	chr11	566377	C	T	CCP1	synonymous_variant	c.822G>A	p.Leu274Leu	leucine	Leu	leucine	Leu	103fb4cc75a4c147b5bbcd3f21107ce4_3e2o	A	274	-4.77311	-4.781668	-0.008558	0.003616338	0.000839387	0.00325151
P00431	274	L	L	chr11	566379	G	A	CCP1	synonymous_variant	c.820C>T	p.Leu274Leu	leucine	Leu	leucine	Leu	103fb4cc75a4c147b5bbcd3f21107ce4_3e2o	A	274	-4.77311	-4.781668	-0.008558	0.003616338	0.000839387	0.00325151
P00431	280	L	L	chr11	566361	A	G	CCP1	synonymous_variant	c.838T>C	p.Leu280Leu	leucine	Leu	leucine	Leu	103fb4cc75a4c147b5bbcd3f21107ce4_3e2o	A	280	-4.58255	-4.58329	-0.00074	0	0.001168332	0.001168332
P00431	285	A	T	chr11	566346	C	T	CCP1	missense_variant	c.853G>A	p.Ala285Thr	alanine	Ala	threonine	Thr	103fb4cc75a4c147b5bbcd3f21107ce4_3e2o	A	285	-4.705116	-1.4707148	3.2344012	0.130340651	0.744730886	0.630465682
P00431	290	W	L	chr11	566330	C	A	CCP1	missense_variant	c.869G>T	p.Trp290Leu	tryptophan	Trp	leucine	Leu	103fb4cc75a4c147b5bbcd3f21107ce4_3e2o	A	290	-4.705614	-3.89446	0.811154	0.021885171	0.093131433	0.09010575
P00431	296	Y	Y	chr11	566311	G	A	CCP1	synonymous_variant	c.888C>T	p.Tyr296Tyr	tyrosine	Tyr	tyrosine	Tyr	103fb4cc75a4c147b5bbcd3f21107ce4_3e2o	A	296	-4.58255	-4.581718	0.000832	0	0.008939724	0.008939724
P00431	299	L	L	chr11	566302	C	T	CCP1	synonymous_variant	c.897G>A	p.Leu299Leu	leucine	Leu	leucine	Leu	103fb4cc75a4c147b5bbcd3f21107ce4_3e2o	A	299	-4.637648	-4.725812	-0.088164	0.084901017	0.086204893	0.036970036
P00431	299	L	L	chr11	566304	G	A	CCP1	synonymous_variant	c.895C>T	p.Leu299Leu	leucine	Leu	leucine	Leu	103fb4cc75a4c147b5bbcd3f21107ce4_3e2o	A	299	-4.637648	-4.725812	-0.088164	0.084901017	0.086204893	0.036970036
P00431	312	L	S	chr11	566264	A	G	CCP1	missense_variant	c.935T>C	p.Leu312Ser	leucine	Leu	serine	Ser	103fb4cc75a4c147b5bbcd3f21107ce4_3e2o	A	312	-4.645794	-2.924378	1.721416	0.01938478	0.044105881	0.053523296
P00431	325	F	F	chr11	566224	G	A	CCP1	synonymous_variant	c.975C>T	p.Phe325Phe	phenylalanine	Phe	phenylalanine	Phe	103fb4cc75a4c147b5bbcd3f21107ce4_3e2o	A	325	-4.58255	-4.577316	0.005234	0	0.008361153	0.008361153
P00431	326	F	F	chr11	566221	G	A	CCP1	synonymous_variant	c.978C>T	p.Phe326Phe	phenylalanine	Phe	phenylalanine	Phe	103fb4cc75a4c147b5bbcd3f21107ce4_3e2o	A	326	-4.601542	-4.609106	-0.007564	0.02454266	0.027702186	0.026489675
P00431	341	I	I	chr11	566176	G	A	CCP1	synonymous_variant	c.1023C>T	p.Ile341Ile	isoleucine	Ile	isoleucine	Ile	103fb4cc75a4c147b5bbcd3f21107ce4_3e2o	A	341	-4.603666	-4.623988	-0.020322	0.023812491	0.064801055	0.055730867
P00431	347	A	T	chr11	566160	C	T	CCP1	missense_variant	c.1039G>A	p.Ala347Thr	alanine	Ala	threonine	Thr	103fb4cc75a4c147b5bbcd3f21107ce4_3e2o	A	347	-4.620452	-3.34157	1.278882	0.057429922	0.283202625	0.335007662
P00431	347	A	V	chr11	566159	G	A	CCP1	missense_variant	c.1040C>T	p.Ala347Val	alanine	Ala	valine	Val	103fb4cc75a4c147b5bbcd3f21107ce4_3e2o	A	347	-4.596314	-4.23265	0.363664	0.008300333	0.134089607	0.137042056
P00431	351	F	F	chr11	566146	A	G	CCP1	synonymous_variant	c.1053T>C	p.Phe351Phe	phenylalanine	Phe	phenylalanine	Phe	103fb4cc75a4c147b5bbcd3f21107ce4_3e2o	A	351	-4.62457	-4.636312	-0.011742	0.00991843	0.008972088	0.006373172
P00431	352	I	I	chr11	566143	A	G	CCP1	synonymous_variant	c.1056T>C	p.Ile352Ile	isoleucine	Ile	isoleucine	Ile	103fb4cc75a4c147b5bbcd3f21107ce4_3e2o	A	352	-4.58255	-4.58255	0	0	0	0
P00431	352	I	L	chr11	566145	T	G	CCP1	missense_variant	c.1054A>C	p.Ile352Leu	isoleucine	Ile	leucine	Leu	103fb4cc75a4c147b5bbcd3f21107ce4_3e2o	A	352	-4.58255	-4.183286	0.399264	0	0.204336869	0.204336869
P00431	353	F	F	chr11	566140	G	A	CCP1	synonymous_variant	c.1059C>T	p.Phe353Phe	phenylalanine	Phe	phenylalanine	Phe	103fb4cc75a4c147b5bbcd3f21107ce4_3e2o	A	353	-4.64796	-4.656928	-0.008968	0.006878027	0.004817481	0.009255537
P00447	28	V	V	chr8	123507	G	A	SOD2	synonymous_variant	c.84C>T	p.Val28Val	valine	Val	valine	Val	b7d13e5801086630f8203ce78f817612_3rn4	A	28	-0.3128962	-0.313472	-0.0005758	0.001662006	0.001469633	0.001362969
P00447	33	L	L	chr8	123492	C	T	SOD2	synonymous_variant	c.99G>A	p.Leu33Leu	leucine	Leu	leucine	Leu	b7d13e5801086630f8203ce78f817612_3rn4	A	33	-0.5413196	-0.5489816	-0.007662	0.009240836	0.010494024	0.017805045
P00447	33	L	L	chr8	123494	A	G	SOD2	synonymous_variant	c.97T>C	p.Leu33Leu	leucine	Leu	leucine	Leu	b7d13e5801086630f8203ce78f817612_3rn4	A	33	-0.5413196	-0.5489816	-0.007662	0.009240836	0.010494024	0.017805045
P00447	37	F	F	chr8	123480	G	A	SOD2	synonymous_variant	c.111C>T	p.Phe37Phe	phenylalanine	Phe	phenylalanine	Phe	b7d13e5801086630f8203ce78f817612_3rn4	A	37	-0.311736	-0.3116268	0.0001092	0	0.001183698	0.001183698
P00447	39	A	A	chr8	123474	T	C	SOD2	synonymous_variant	c.117A>G	p.Ala39Ala	alanine	Ala	alanine	Ala	b7d13e5801086630f8203ce78f817612_3rn4	A	39	-0.311736	-0.311736	0	0	0	0
P00447	39	A	G	chr8	123475	G	C	SOD2	missense_variant	c.116C>G	p.Ala39Gly	alanine	Ala	glycine	Gly	b7d13e5801086630f8203ce78f817612_3rn4	A	39	-0.311736	0.240308	0.552044	0	0	0
P00447	40	L	L	chr8	123471	C	T	SOD2	synonymous_variant	c.120G>A	p.Leu40Leu	leucine	Leu	leucine	Leu	b7d13e5801086630f8203ce78f817612_3rn4	A	40	-0.3120166	-0.312341	-0.0003244	0.000627441	0.00410065	0.004080345
P00447	40	L	L	chr8	123473	A	G	SOD2	synonymous_variant	c.118T>C	p.Leu40Leu	leucine	Leu	leucine	Leu	b7d13e5801086630f8203ce78f817612_3rn4	A	40	-0.3120166	-0.312341	-0.0003244	0.000627441	0.00410065	0.004080345
P00447	43	Y	Y	chr8	123462	A	G	SOD2	synonymous_variant	c.129T>C	p.Tyr43Tyr	tyrosine	Tyr	tyrosine	Tyr	b7d13e5801086630f8203ce78f817612_3rn4	A	43	-0.4730712	-0.5542044	-0.0811332	0.149699312	0.078422601	0.12973253
P00447	48	I	I	chr8	123447	G	A	SOD2	synonymous_variant	c.144C>T	p.Ile48Ile	isoleucine	Ile	isoleucine	Ile	b7d13e5801086630f8203ce78f817612_3rn4	A	48	-0.3325144	-0.3340568	-0.0015424	0.002854564	0.003063071	0.000657192
P00447	71	F	F	chr8	123378	G	A	SOD2	synonymous_variant	c.213C>T	p.Phe71Phe	phenylalanine	Phe	phenylalanine	Phe	b7d13e5801086630f8203ce78f817612_3rn4	A	71	-0.311736	-0.311736	0	0	0	0
P00447	74	L	P	chr8	123370	A	G	SOD2	missense_variant	c.221T>C	p.Leu74Pro	leucine	Leu	proline	Pro	b7d13e5801086630f8203ce78f817612_3rn4	A	74	-0.8877758	5.785416	6.6731918	0.081224907	0.271772579	0.221970253
P00447	78	L	L	chr8	123357	C	T	SOD2	synonymous_variant	c.234G>A	p.Leu78Leu	leucine	Leu	leucine	Leu	b7d13e5801086630f8203ce78f817612_3rn4	A	78	-0.3119396	-0.3080692	0.0038704	0.000455263	0.017726342	0.017664821
P00447	78	L	L	chr8	123359	G	A	SOD2	synonymous_variant	c.232C>T	p.Leu78Leu	leucine	Leu	leucine	Leu	b7d13e5801086630f8203ce78f817612_3rn4	A	78	-0.3119396	-0.3080692	0.0038704	0.000455263	0.017726342	0.017664821
P00447	79	A	A	chr8	123354	G	C	SOD2	synonymous_variant	c.237C>G	p.Ala79Ala	alanine	Ala	alanine	Ala	b7d13e5801086630f8203ce78f817612_3rn4	A	79	-0.311736	-0.311736	0	0	0	0
P00447	91	I	V	chr8	123320	T	C	SOD2	missense_variant	c.271A>G	p.Ile91Val	isoleucine	Ile	valine	Val	b7d13e5801086630f8203ce78f817612_3rn4	A	91	-0.3687194	0.10045292	0.46917232	0.074971071	0.108974789	0.037665413
P00447	92	A	A	chr8	123315	A	T	SOD2	synonymous_variant	c.276T>A	p.Ala92Ala	alanine	Ala	alanine	Ala	b7d13e5801086630f8203ce78f817612_3rn4	A	92	-0.311736	-0.311736	0	0	0	0
P00447	115	A	A	chr8	123246	A	G	SOD2	synonymous_variant	c.345T>C	p.Ala115Ala	alanine	Ala	alanine	Ala	b7d13e5801086630f8203ce78f817612_3rn4	A	115	-0.311736	-0.311736	0	0	0	0
P00447	121	G	D	chr8	123229	C	T	SOD2	missense_variant	c.362G>A	p.Gly121Asp	glycine	Gly	aspartic acid	Asp	b7d13e5801086630f8203ce78f817612_3rn4	A	121	-0.606952	16.41038	17.017332	0.406403826	1.590738567	1.234793824
P00447	130	A	S	chr8	123203	C	A	SOD2	missense_variant	c.388G>T	p.Ala130Ser	alanine	Ala	serine	Ser	b7d13e5801086630f8203ce78f817612_3rn4	A	130	-0.311736	0.727291	1.039027	0	0.003554894	0.003554894
P00447	130	A	V	chr8	123202	G	A	SOD2	missense_variant	c.389C>T	p.Ala130Val	alanine	Ala	valine	Val	b7d13e5801086630f8203ce78f817612_3rn4	A	130	-0.316341	1.371768	1.688109	0.004661138	0.120741902	0.121550985
P00447	132	A	E	chr8	123196	G	T	SOD2	missense_variant	c.395C>A	p.Ala132Glu	alanine	Ala	glutamic acid	Glu	b7d13e5801086630f8203ce78f817612_3rn4	A	132	-0.316293	-0.25274	0.063553	0.005568268	0.060253666	0.056029805
P00447	140	L	L	chr8	123171	C	T	SOD2	synonymous_variant	c.420G>A	p.Leu140Leu	leucine	Leu	leucine	Leu	b7d13e5801086630f8203ce78f817612_3rn4	A	140	-0.5124802	-0.5325902	-0.02011	0.012631202	0.000451206	0.012304786
P00447	140	L	Q	chr8	123172	A	T	SOD2	missense_variant	c.419T>A	p.Leu140Gln	leucine	Leu	glutamine	Gln	b7d13e5801086630f8203ce78f817612_3rn4	A	140	-0.5401602	1.461354	2.0015142	0.020825928	0.066187479	0.066148653
P00447	151	L	V	chr8	123140	G	C	SOD2	missense_variant	c.451C>G	p.Leu151Val	leucine	Leu	valine	Val	b7d13e5801086630f8203ce78f817612_3rn4	A	151	-0.3329778	5.230326	5.5633038	0.031062891	0.294904584	0.270948852
P00447	155	Q	Q	chr8	123126	C	T	SOD2	synonymous_variant	c.465G>A	p.Gln155Gln	glutamine	Gln	glutamine	Gln	b7d13e5801086630f8203ce78f817612_3rn4	A	155	-0.4987646	-0.571962	-0.0731974	0.134188342	0.113429446	0.111269356
P00447	160	A	A	chr8	123111	G	A	SOD2	synonymous_variant	c.480C>T	p.Ala160Ala	alanine	Ala	alanine	Ala	b7d13e5801086630f8203ce78f817612_3rn4	A	160	-0.311736	-0.311736	0	0	0	0
P00447	166	L	F	chr8	123095	G	A	SOD2	missense_variant	c.496C>T	p.Leu166Phe	leucine	Leu	phenylalanine	Phe	b7d13e5801086630f8203ce78f817612_3rn4	A	166	-0.3209534	0.7297208	1.0506742	0.01262247	0.017010446	0.014921584
P00447	166	L	L	chr8	123093	G	A	SOD2	synonymous_variant	c.498C>T	p.Leu166Leu	leucine	Leu	leucine	Leu	b7d13e5801086630f8203ce78f817612_3rn4	A	166	-0.3140118	-0.3361368	-0.022125	0.005088844	0.024020772	0.022261566
P00447	172	L	L	chr8	123077	G	A	SOD2	synonymous_variant	c.514C>T	p.Leu172Leu	leucine	Leu	leucine	Leu	b7d13e5801086630f8203ce78f817612_3rn4	A	172	-0.379461	-0.4774038	-0.0979428	0.110398508	0.146082475	0.085749134
P00447	187	L	L	chr8	123030	T	A	SOD2	synonymous_variant	c.561A>T	p.Leu187Leu	leucine	Leu	leucine	Leu	b7d13e5801086630f8203ce78f817612_3rn4	A	187	-0.347131	-0.3879446	-0.0408136	0.040981203	0.040504686	0.044010438
P00447	187	L	L	chr8	123032	G	A	SOD2	synonymous_variant	c.559C>T	p.Leu187Leu	leucine	Leu	leucine	Leu	b7d13e5801086630f8203ce78f817612_3rn4	A	187	-0.347131	-0.3879446	-0.0408136	0.040981203	0.040504686	0.044010438
P00447	192	A	A	chr8	123015	G	A	SOD2	synonymous_variant	c.576C>T	p.Ala192Ala	alanine	Ala	alanine	Ala	b7d13e5801086630f8203ce78f817612_3rn4	A	192	-0.311736	-0.311736	0	0	0	0
P00447	195	A	A	chr8	123006	G	A	SOD2	synonymous_variant	c.585C>T	p.Ala195Ala	alanine	Ala	alanine	Ala	b7d13e5801086630f8203ce78f817612_3rn4	A	195	-0.311736	-0.311736	0	0	0	0
P00447	200	Y	Y	chr8	122991	G	A	SOD2	synonymous_variant	c.600C>T	p.Tyr200Tyr	tyrosine	Tyr	tyrosine	Tyr	b7d13e5801086630f8203ce78f817612_3rn4	A	200	-0.4255782	-0.6097068	-0.1841286	0.160504119	0.263405145	0.228605714
P00447	201	Y	Y	chr8	122988	G	A	SOD2	synonymous_variant	c.603C>T	p.Tyr201Tyr	tyrosine	Tyr	tyrosine	Tyr	b7d13e5801086630f8203ce78f817612_3rn4	A	201	-0.326891	-0.3508758	-0.0239848	0.03388761	0.049430071	0.066552503
P00447	204	Y	Y	chr8	122979	G	A	SOD2	synonymous_variant	c.612C>T	p.Tyr204Tyr	tyrosine	Tyr	tyrosine	Tyr	b7d13e5801086630f8203ce78f817612_3rn4	A	204	-1.01282	-1.031328	-0.018508	0.012578094	0.007334325	0.009561779
P00447	209	A	A	chr8	122964	G	A	SOD2	synonymous_variant	c.627C>T	p.Ala209Ala	alanine	Ala	alanine	Ala	b7d13e5801086630f8203ce78f817612_3rn4	A	209	-0.311735	-0.311735	0	0	0	0
P00447	209	A	V	chr8	122965	G	A	SOD2	missense_variant	c.626C>T	p.Ala209Val	alanine	Ala	valine	Val	b7d13e5801086630f8203ce78f817612_3rn4	A	209	-0.311735	-0.1279682	0.1837668	0	0.000176712	0.000176712
P00498	11	L	L	chr5	265753	T	A	HIS1	synonymous_variant	c.33A>T	p.Leu11Leu	leucine	Leu	leucine	Leu	b5828d1cebb6f042563de40d06076a7d_1nh8	A	11	194.529	194.402	-0.127	0.049193496	0.163232962	0.114039467
P00498	11	L	L	chr5	265755	G	A	HIS1	synonymous_variant	c.31C>T	p.Leu11Leu	leucine	Leu	leucine	Leu	b5828d1cebb6f042563de40d06076a7d_1nh8	A	11	194.529	194.402	-0.127	0.049193496	0.163232962	0.114039467
P00498	18	K	K	chr5	265732	T	C	HIS1	synonymous_variant	c.54A>G	p.Lys18Lys	lysine	Lys	lysine	Lys	b5828d1cebb6f042563de40d06076a7d_1nh8	A	18	194.489	194.4892	0.0002	0.031835515	0.035520417	0.040208208
P00498	21	L	L	chr5	265725	A	G	HIS1	synonymous_variant	c.61T>C	p.Leu21Leu	leucine	Leu	leucine	Leu	b5828d1cebb6f042563de40d06076a7d_1nh8	A	21	194.2426	194.2334	-0.0092	0.008324662	0.022210358	0.018102486
P00498	32	A	A	chr5	265690	A	G	HIS1	synonymous_variant	c.96T>C	p.Ala32Ala	alanine	Ala	alanine	Ala	b5828d1cebb6f042563de40d06076a7d_1nh8	A	32	194.55	194.55	0	0	0	0
P00498	32	A	G	chr5	265691	G	C	HIS1	missense_variant	c.95C>G	p.Ala32Gly	alanine	Ala	glycine	Gly	b5828d1cebb6f042563de40d06076a7d_1nh8	A	32	194.55	195.947	1.397	0	0	0
P00498	32	A	T	chr5	265692	C	T	HIS1	missense_variant	c.94G>A	p.Ala32Thr	alanine	Ala	threonine	Thr	b5828d1cebb6f042563de40d06076a7d_1nh8	A	32	194.55	197.192	2.642	0	0.030191058	0.030191058
P00498	45	A	A	chr5	265651	T	G	HIS1	synonymous_variant	c.135A>C	p.Ala45Ala	alanine	Ala	alanine	Ala	b5828d1cebb6f042563de40d06076a7d_1nh8	A	45	194.55	194.55	0	0	0	0
P00498	45	A	T	chr5	265653	C	T	HIS1	missense_variant	c.133G>A	p.Ala45Thr	alanine	Ala	threonine	Thr	b5828d1cebb6f042563de40d06076a7d_1nh8	A	45	194.5508	197.418	2.8672	0.000447214	0.284906125	0.285142421
P00498	46	L	L	chr5	265650	G	A	HIS1	synonymous_variant	c.136C>T	p.Leu46Leu	leucine	Leu	leucine	Leu	b5828d1cebb6f042563de40d06076a7d_1nh8	A	46	194.55	194.548	-0.002	0	0	0
P00498	50	L	L	chr5	265638	A	G	HIS1	synonymous_variant	c.148T>C	p.Leu50Leu	leucine	Leu	leucine	Leu	b5828d1cebb6f042563de40d06076a7d_1nh8	A	50	194.5348	194.5096	-0.0252	0.033988233	0.028404225	0.017469974
P00498	56	F	F	chr5	265618	A	G	HIS1	synonymous_variant	c.168T>C	p.Phe56Phe	phenylalanine	Phe	phenylalanine	Phe	b5828d1cebb6f042563de40d06076a7d_1nh8	A	56	194.3296	194.3338	0.0042	0.020032474	0.024681977	0.009391486
P00498	56	F	I	chr5	265620	A	T	HIS1	missense_variant	c.166T>A	p.Phe56Ile	phenylalanine	Phe	isoleucine	Ile	b5828d1cebb6f042563de40d06076a7d_1nh8	A	56	193.9984	196.72	2.7216	0.711737522	0.96249	1.108823385
P00498	59	A	A	chr5	265609	A	C	HIS1	synonymous_variant	c.177T>G	p.Ala59Ala	alanine	Ala	alanine	Ala	b5828d1cebb6f042563de40d06076a7d_1nh8	A	59	194.344	194.344	0	0	0	0
P00498	91	A	T	chr5	265515	C	T	HIS1	missense_variant	c.271G>A	p.Ala91Thr	alanine	Ala	threonine	Thr	b5828d1cebb6f042563de40d06076a7d_1nh8	A	91	193.9514	206.4036	12.4522	0.39436189	0.41902661	0.406274169
P00498	101	L	L	chr5	265485	A	G	HIS1	synonymous_variant	c.301T>C	p.Leu101Leu	leucine	Leu	leucine	Leu	b5828d1cebb6f042563de40d06076a7d_1nh8	A	101	194.2712	194.2838	0.0126	0.045909694	0.052537606	0.019641792
P00498	107	V	V	chr5	265465	T	C	HIS1	synonymous_variant	c.321A>G	p.Val107Val	valine	Val	valine	Val	b5828d1cebb6f042563de40d06076a7d_1nh8	A	107	194.3418	194.3418	0	0.00491935	0.00491935	0
P00498	113	K	M	chr5	265448	T	A	HIS1	missense_variant	c.338A>T	p.Lys113Met	lysine	Lys	methionine	Met	b5828d1cebb6f042563de40d06076a7d_1nh8	A	113	193.5454	193.0516	-0.4938	0.646566161	0.607174028	0.107523021
P00498	126	F	F	chr5	265408	G	A	HIS1	synonymous_variant	c.378C>T	p.Phe126Phe	phenylalanine	Phe	phenylalanine	Phe	b5828d1cebb6f042563de40d06076a7d_1nh8	A	126	194.3426	194.3644	0.0218	0.003130495	0.025851499	0.024128821
P00498	135	A	A	chr5	265381	G	T	HIS1	synonymous_variant	c.405C>A	p.Ala135Ala	alanine	Ala	alanine	Ala	b5828d1cebb6f042563de40d06076a7d_1nh8	A	135	194.344	194.344	0	0	0	0
P00498	143	E	Q	chr5	265359	C	G	HIS1	missense_variant	c.427G>C	p.Glu143Gln	glutamic acid	Glu	glutamine	Gln	b5828d1cebb6f042563de40d06076a7d_1nh8	A	143	193.0558	192.2268	-0.829	0.188213177	0.764021073	0.743896498
P00498	145	M	V	chr5	265353	T	C	HIS1	missense_variant	c.433A>G	p.Met145Val	methionine	Met	valine	Val	b5828d1cebb6f042563de40d06076a7d_1nh8	A	145	194.2454	197.9732	3.7278	0.03458757	0.003420526	0.035478162
P00498	151	F	Y	chr5	265334	A	T	HIS1	missense_variant	c.452T>A	p.Phe151Tyr	phenylalanine	Phe	tyrosine	Tyr	b5828d1cebb6f042563de40d06076a7d_1nh8	A	151	194.344	194.5698	0.2258	0	0.002863564	0.002863564
P00498	162	L	L	chr5	265302	G	A	HIS1	synonymous_variant	c.484C>T	p.Leu162Leu	leucine	Leu	leucine	Leu	b5828d1cebb6f042563de40d06076a7d_1nh8	A	162	194.2668	194.2978	0.031	0.035421745	0.050677411	0.047613023
P00498	181	A	A	chr5	265243	T	C	HIS1	synonymous_variant	c.543A>G	p.Ala181Ala	alanine	Ala	alanine	Ala	b5828d1cebb6f042563de40d06076a7d_1nh8	A	181	194.625	194.625	0	0	0	0
P00498	181	A	V	chr5	265244	G	A	HIS1	missense_variant	c.542C>T	p.Ala181Val	alanine	Ala	valine	Val	b5828d1cebb6f042563de40d06076a7d_1nh8	A	181	193.5146	196.2024	2.6878	0.072583056	0.160638725	0.202986945
P00498	184	V	V	chr5	265234	A	G	HIS1	synonymous_variant	c.552T>C	p.Val184Val	valine	Val	valine	Val	b5828d1cebb6f042563de40d06076a7d_1nh8	A	184	194.625	194.6308	0.0058	0	0.012969194	0.012969194
P00498	187	A	S	chr5	265227	C	A	HIS1	missense_variant	c.559G>T	p.Ala187Ser	alanine	Ala	serine	Ser	b5828d1cebb6f042563de40d06076a7d_1nh8	A	187	194.625	193.673	-0.952	0	0.005522681	0.005522681
P00498	189	V	L	chr5	265221	C	G	HIS1	missense_variant	c.565G>C	p.Val189Leu	valine	Val	leucine	Leu	b5828d1cebb6f042563de40d06076a7d_1nh8	A	189	193.9872	193.5426	-0.4446	0.22390556	0.260432909	0.093577775
P00498	194	A	A	chr5	265204	G	A	HIS1	synonymous_variant	c.582C>T	p.Ala194Ala	alanine	Ala	alanine	Ala	b5828d1cebb6f042563de40d06076a7d_1nh8	A	194	194.625	194.625	0	0	0	0
P00498	195	Y	Y	chr5	265201	G	A	HIS1	synonymous_variant	c.585C>T	p.Tyr195Tyr	tyrosine	Tyr	tyrosine	Tyr	b5828d1cebb6f042563de40d06076a7d_1nh8	A	195	194.5704	194.6232	0.0528	0.050162735	0.065659729	0.084188479
P00498	199	S	S	chr5	265189	T	C	HIS1	synonymous_variant	c.597A>G	p.Ser199Ser	serine	Ser	serine	Ser	b5828d1cebb6f042563de40d06076a7d_1nh8	A	199	194.5972	194.0096	-0.5876	0.06216269	0.029686697	0.056958757
P00498	200	K	K	chr5	265186	C	T	HIS1	synonymous_variant	c.600G>A	p.Lys200Lys	lysine	Lys	lysine	Lys	b5828d1cebb6f042563de40d06076a7d_1nh8	A	200	194.523	194.5234	0.0004	0.014422205	0.01441527	0.000894427
P00498	204	S	S	chr5	265174	G	A	HIS1	synonymous_variant	c.612C>T	p.Ser204Ser	serine	Ser	serine	Ser	b5828d1cebb6f042563de40d06076a7d_1nh8	A	204	194.625	194.627	0.002	0	0.00212132	0.00212132
P00498	210	A	T	chr5	265158	C	T	HIS1	missense_variant	c.628G>A	p.Ala210Thr	alanine	Ala	threonine	Thr	b5828d1cebb6f042563de40d06076a7d_1nh8	A	210	194.625	195.7944	1.1694	0	0.000547723	0.000547723
P00498	230	Y	Y	chr5	265096	A	G	HIS1	synonymous_variant	c.690T>C	p.Tyr230Tyr	tyrosine	Tyr	tyrosine	Tyr	b5828d1cebb6f042563de40d06076a7d_1nh8	A	230	193.5708	193.6874	0.1166	1.450194539	1.499175207	0.101726594
P00498	247	R	R	chr5	265045	A	T	HIS1	synonymous_variant	c.741T>A	p.Arg247Arg	arginine	Arg	arginine	Arg	b5828d1cebb6f042563de40d06076a7d_1nh8	A	247	194.6238	194.6238	0	0.000447214	0.000447214	0
P00498	248	R	K	chr5	265043	C	T	HIS1	missense_variant	c.743G>A	p.Arg248Lys	arginine	Arg	lysine	Lys	b5828d1cebb6f042563de40d06076a7d_1nh8	A	248	194.6204	194.6014	-0.019	0.008049845	0.012876335	0.019949937
P00498	274	V	L	chr5	264966	C	G	HIS1	missense_variant	c.820G>C	p.Val274Leu	valine	Val	leucine	Leu	b5828d1cebb6f042563de40d06076a7d_1nh8	A	274	194.6326	193.9782	-0.6544	0.019230185	0.062110386	0.071507342
P00498	275	V	I	chr5	264963	C	T	HIS1	missense_variant	c.823G>A	p.Val275Ile	valine	Val	isoleucine	Ile	b5828d1cebb6f042563de40d06076a7d_1nh8	A	275	194.6126	193.9268	-0.6858	0.009633276	0.02693882	0.021879214
P00498	275	V	V	chr5	264961	A	G	HIS1	synonymous_variant	c.825T>C	p.Val275Val	valine	Val	valine	Val	b5828d1cebb6f042563de40d06076a7d_1nh8	A	275	194.587	194.593	0.006	0.006363961	0.009513149	0.004898979
P00498	279	L	L	chr5	264949	C	T	HIS1	synonymous_variant	c.837G>A	p.Leu279Leu	leucine	Leu	leucine	Leu	b5828d1cebb6f042563de40d06076a7d_1nh8	A	279	194.6222	194.6266	0.0044	0.001788854	0.005029911	0.004929503
P00498	279	L	L	chr5	264951	A	G	HIS1	synonymous_variant	c.835T>C	p.Leu279Leu	leucine	Leu	leucine	Leu	b5828d1cebb6f042563de40d06076a7d_1nh8	A	279	194.6222	194.6266	0.0044	0.001788854	0.005029911	0.004929503
P00498	289	V	V	chr5	264919	A	G	HIS1	synonymous_variant	c.867T>C	p.Val289Val	valine	Val	valine	Val	b5828d1cebb6f042563de40d06076a7d_1nh8	A	289	194.623	194.6304	0.0074	0.001	0.011260551	0.011588788
P00498	291	E	A	chr5	264914	T	G	HIS1	missense_variant	c.872A>C	p.Glu291Ala	glutamic acid	Glu	alanine	Ala	b5828d1cebb6f042563de40d06076a7d_1nh8	A	291	194.7068	194.9658	0.259	0.113378569	0.026432934	0.094646712
P00546	14	V	I	chr2	560117	G	A	CDC28	missense_variant	c.40G>A	p.Val14Ile	valine	Val	isoleucine	Ile	b8489f3da2a38c6b1fb78358e1643122_3o0g	A	14	79.17904	78.66426	-0.51478	0.009470639	0.022842242	0.023998271
P00546	14	V	V	chr2	560119	C	T	CDC28	synonymous_variant	c.42C>T	p.Val14Val	valine	Val	valine	Val	b8489f3da2a38c6b1fb78358e1643122_3o0g	A	14	79.1834	79.18432	0.00092	0.000173205	0.001273578	0.001215319
P00546	19	Y	Y	chr2	560134	C	T	CDC28	synonymous_variant	c.57C>T	p.Tyr19Tyr	tyrosine	Tyr	tyrosine	Tyr	b8489f3da2a38c6b1fb78358e1643122_3o0g	A	19	78.96934	78.84112	-0.12822	0.209169149	0.309358751	0.149005745
P00546	36	V	I	chr2	560183	G	A	CDC28	missense_variant	c.106G>A	p.Val36Ile	valine	Val	isoleucine	Ile	b8489f3da2a38c6b1fb78358e1643122_3o0g	A	36	79.17862	80.63618	1.45756	0.010912012	0.131508753	0.133702087
P00546	61	L	L	chr2	560258	T	C	CDC28	synonymous_variant	c.181T>C	p.Leu61Leu	leucine	Leu	leucine	Leu	b8489f3da2a38c6b1fb78358e1643122_3o0g	A	61	79.09422	79.06652	-0.0277	0.058092271	0.093126189	0.126970528
P00546	62	L	L	chr2	560263	G	A	CDC28	synonymous_variant	c.186G>A	p.Leu62Leu	leucine	Leu	leucine	Leu	b8489f3da2a38c6b1fb78358e1643122_3o0g	A	62	79.17012	79.13204	-0.03808	0.019185203	0.029821938	0.039403388
P00546	84	L	L	chr2	560327	C	T	CDC28	synonymous_variant	c.250C>T	p.Leu84Leu	leucine	Leu	leucine	Leu	b8489f3da2a38c6b1fb78358e1643122_3o0g	A	84	79.1121	79.09074	-0.02136	0.01751956	0.006378715	0.017287076
P00546	90	F	L	chr2	560345	T	C	CDC28	missense_variant	c.268T>C	p.Phe90Leu	phenylalanine	Phe	leucine	Leu	b8489f3da2a38c6b1fb78358e1643122_3o0g	A	90	79.17748	79.4318	0.25432	0.005404813	0.004458139	0.008717626
P00546	93	L	L	chr2	560356	G	A	CDC28	synonymous_variant	c.279G>A	p.Leu93Leu	leucine	Leu	leucine	Leu	b8489f3da2a38c6b1fb78358e1643122_3o0g	A	93	79.1587	79.06488	-0.09382	0.020614558	0.012469443	0.029016495
P00546	99	M	T	chr2	560373	T	C	CDC28	missense_variant	c.296T>C	p.Met99Thr	methionine	Met	threonine	Thr	b8489f3da2a38c6b1fb78358e1643122_3o0g	A	99	79.09898	81.3934	2.29442	0.044587072	0.020953043	0.040449438
P00546	102	I	I	chr2	560383	T	C	CDC28	synonymous_variant	c.306T>C	p.Ile102Ile	isoleucine	Ile	isoleucine	Ile	b8489f3da2a38c6b1fb78358e1643122_3o0g	A	102	79.17112	79.16878	-0.00234	0.003087394	0.005009691	0.003329114
P00546	110	A	T	chr2	560405	G	A	CDC28	missense_variant	c.328G>A	p.Ala110Thr	alanine	Ala	threonine	Thr	b8489f3da2a38c6b1fb78358e1643122_3o0g	A	110	79.17438	79.1348	-0.03958	0.012489876	0.013675526	0.005079075
P00546	126	Y	Y	chr2	560455	C	T	CDC28	synonymous_variant	c.378C>T	p.Tyr126Tyr	tyrosine	Tyr	tyrosine	Tyr	b8489f3da2a38c6b1fb78358e1643122_3o0g	A	126	79.16736	79.16488	-0.00248	0.009429634	0.006652218	0.013006037
P00546	130	H	Y	chr2	560465	C	T	CDC28	missense_variant	c.388C>T	p.His130Tyr	histidine	His	tyrosine	Tyr	b8489f3da2a38c6b1fb78358e1643122_3o0g	A	130	78.5844	81.47196	2.88756	0.037722076	1.391461256	1.413032349
P00546	132	I	I	chr2	560473	T	C	CDC28	synonymous_variant	c.396T>C	p.Ile132Ile	isoleucine	Ile	isoleucine	Ile	b8489f3da2a38c6b1fb78358e1643122_3o0g	A	132	79.1835	79.1854	0.0019	0	0.001770593	0.001770593
P00546	133	L	L	chr2	560474	C	T	CDC28	synonymous_variant	c.397C>T	p.Leu133Leu	leucine	Leu	leucine	Leu	b8489f3da2a38c6b1fb78358e1643122_3o0g	A	133	79.12954	79.11424	-0.0153	0.010401106	0.019914015	0.025891601
P00546	150	L	L	chr2	560525	C	T	CDC28	synonymous_variant	c.448C>T	p.Leu150Leu	leucine	Leu	leucine	Leu	b8489f3da2a38c6b1fb78358e1643122_3o0g	A	150	79.1076	79.07536	-0.03224	0.020788338	0.011215748	0.020616935
P00546	158	A	A	chr2	560551	G	A	CDC28	synonymous_variant	c.474G>A	p.Ala158Ala	alanine	Ala	alanine	Ala	b8489f3da2a38c6b1fb78358e1643122_3o0g	A	158	79.1835	79.1835	0	0	0	0
P00546	163	V	F	chr2	560564	G	T	CDC28	missense_variant	c.487G>T	p.Val163Phe	valine	Val	phenylalanine	Phe	b8489f3da2a38c6b1fb78358e1643122_3o0g	A	163	79.1693	78.93984	-0.22946	0.001547579	0.02636784	0.026522123
P00546	168	Y	Y	chr2	560581	C	T	CDC28	synonymous_variant	c.504C>T	p.Tyr168Tyr	tyrosine	Tyr	tyrosine	Tyr	b8489f3da2a38c6b1fb78358e1643122_3o0g	A	168	79.168	79.16566	-0.00234	0.002914618	0.007291982	0.008681475
P00546	206	C	C	chr2	560695	T	C	CDC28	synonymous_variant	c.618T>C	p.Cys206Cys	cysteine	Cys	cysteine	Cys	b8489f3da2a38c6b1fb78358e1643122_3o0g	A	206	79.15398	79.10586	-0.04812	0.032251698	0.003551479	0.031349115
P00546	211	I	I	chr2	560710	C	T	CDC28	synonymous_variant	c.633C>T	p.Ile211Ile	isoleucine	Ile	isoleucine	Ile	b8489f3da2a38c6b1fb78358e1643122_3o0g	A	211	79.1835	79.1472	-0.0363	0	0	0
P00546	218	I	I	chr2	560731	C	T	CDC28	synonymous_variant	c.654C>T	p.Ile218Ile	isoleucine	Ile	isoleucine	Ile	b8489f3da2a38c6b1fb78358e1643122_3o0g	A	218	79.15844	79.14388	-0.01456	0.013159141	0.022057584	0.013570114
P00546	227	V	V	chr2	560758	A	G	CDC28	synonymous_variant	c.681A>G	p.Val227Val	valine	Val	valine	Val	b8489f3da2a38c6b1fb78358e1643122_3o0g	A	227	79.18348	79.18452	0.00104	4.47E-05	0.00152217	0.001504327
P00546	242	L	L	chr2	560803	G	A	CDC28	synonymous_variant	c.726G>A	p.Leu242Leu	leucine	Leu	leucine	Leu	b8489f3da2a38c6b1fb78358e1643122_3o0g	A	242	79.17458	79.13586	-0.03872	0.019945726	0.006457012	0.02071876
P00546	253	R	C	chr2	560834	C	T	CDC28	missense_variant	c.757C>T	p.Arg253Cys	arginine	Arg	cysteine	Cys	b8489f3da2a38c6b1fb78358e1643122_3o0g	A	253	78.79038	77.56638	-1.224	0.09216565	0.008463274	0.089715272
P00546	253	R	P	chr2	560835	G	C	CDC28	missense_variant	c.758G>C	p.Arg253Pro	arginine	Arg	proline	Pro	b8489f3da2a38c6b1fb78358e1643122_3o0g	A	253	78.71856	78.89802	0.17946	0.24586621	0.005104116	0.245699538
P00546	260	V	M	chr2	560855	G	A	CDC28	missense_variant	c.778G>A	p.Val260Met	valine	Val	methionine	Met	b8489f3da2a38c6b1fb78358e1643122_3o0g	A	260	79.18328	78.15702	-1.02626	0.000491935	0.045391486	0.045673056
P00546	277	A	P	chr2	560906	G	C	CDC28	missense_variant	c.829G>C	p.Ala277Pro	alanine	Ala	proline	Pro	b8489f3da2a38c6b1fb78358e1643122_3o0g	A	277	79.05114	83.52362	4.47248	0.200181076	0.295618262	0.291671994
P00546	290	A	V	chr2	560946	C	T	CDC28	missense_variant	c.869C>T	p.Ala290Val	alanine	Ala	valine	Val	b8489f3da2a38c6b1fb78358e1643122_3o0g	A	290	79.179	78.76288	-0.41612	0.009895454	0.008598372	0.001306522
P00546	291	I	I	chr2	560950	C	T	CDC28	synonymous_variant	c.873C>T	p.Ile291Ile	isoleucine	Ile	isoleucine	Ile	b8489f3da2a38c6b1fb78358e1643122_3o0g	A	291	79.12668	79.10468	-0.022	0.061228074	0.080531218	0.023852987
P00546	291	I	T	chr2	560949	T	C	CDC28	missense_variant	c.872T>C	p.Ile291Thr	isoleucine	Ile	threonine	Thr	b8489f3da2a38c6b1fb78358e1643122_3o0g	A	291	79.13168	78.39748	-0.7342	0.02949071	0.02657512	0.006949101
P00546	292	H	H	chr2	560953	C	T	CDC28	synonymous_variant	c.876C>T	p.His292His	histidine	His	histidine	His	b8489f3da2a38c6b1fb78358e1643122_3o0g	A	292	79.21968	79.20568	-0.014	0.049728634	0.014181573	0.058072498
P00546	295	F	F	chr2	560962	C	T	CDC28	synonymous_variant	c.885C>T	p.Phe295Phe	phenylalanine	Phe	phenylalanine	Phe	b8489f3da2a38c6b1fb78358e1643122_3o0g	A	295	79.03736	79.02574	-0.01162	0.027202996	0.024017244	0.004569136
P00546	295	F	L	chr2	560960	T	C	CDC28	missense_variant	c.883T>C	p.Phe295Leu	phenylalanine	Phe	leucine	Leu	b8489f3da2a38c6b1fb78358e1643122_3o0g	A	295	79.01986	80.3167	1.29684	0.035851541	0.06849416	0.067104009
P00549	7	L	L	chr1	71806	G	A	CDC19	synonymous_variant	c.21G>A	p.Leu7Leu	leucine	Leu	leucine	Leu	742009eec28a92974333a914e04aac18_3hqn	A	7	135.59	135.5908	0.0008	0	0.00083666	0.00083666
P00549	20	R	K	chr1	71844	G	A	CDC19	missense_variant	c.59G>A	p.Arg20Lys	arginine	Arg	lysine	Lys	742009eec28a92974333a914e04aac18_3hqn	A	20	131.8054	129.7166	-2.0888	0.211202036	0.418464216	0.30544263
P00549	30	K	K	chr1	71875	G	A	CDC19	synonymous_variant	c.90G>A	p.Lys30Lys	lysine	Lys	lysine	Lys	742009eec28a92974333a914e04aac18_3hqn	A	30	116.7056	116.6986	-0.007	0.170467886	0.225314891	0.256631058
P00549	37	L	L	chr1	71896	G	A	CDC19	synonymous_variant	c.111G>A	p.Leu37Leu	leucine	Leu	leucine	Leu	742009eec28a92974333a914e04aac18_3hqn	A	37	135.5468	135.5152	-0.0316	0.047861258	0.051601357	0.048577773
P00549	80	A	A	chr1	72025	C	T	CDC19	synonymous_variant	c.240C>T	p.Ala80Ala	alanine	Ala	alanine	Ala	742009eec28a92974333a914e04aac18_3hqn	A	80	135.59	135.59	0	0	0	0
P00549	94	T	T	chr1	72067	C	G	CDC19	synonymous_variant	c.282C>G	p.Thr94Thr	threonine	Thr	threonine	Thr	742009eec28a92974333a914e04aac18_3hqn	A	94	137.8544	137.8526	-0.0018	0.00427785	0.000547723	0.004024922
P00549	99	V	V	chr1	72082	T	C	CDC19	synonymous_variant	c.297T>C	p.Val99Val	valine	Val	valine	Val	742009eec28a92974333a914e04aac18_3hqn	A	99	137.8692	137.869	-0.0002	0.000447214	0	0.000447214
P00549	107	H	H	chr1	72106	C	T	CDC19	synonymous_variant	c.321C>T	p.His107His	histidine	His	histidine	His	742009eec28a92974333a914e04aac18_3hqn	A	107	137.1964	137.2168	0.0204	1.005433389	0.946617505	0.067910235
P00549	117	Y	N	chr1	72134	T	A	CDC19	missense_variant	c.349T>A	p.Tyr117Asn	tyrosine	Tyr	asparagine	Asn	742009eec28a92974333a914e04aac18_3hqn	A	117	137.7608	139.6634	1.9026	0.003271085	0.001140175	0.002701851
P00549	118	A	A	chr1	72139	T	C	CDC19	synonymous_variant	c.354T>C	p.Ala118Ala	alanine	Ala	alanine	Ala	742009eec28a92974333a914e04aac18_3hqn	A	118	137.87	137.87	0	0	0	0
P00549	119	K	R	chr1	72141	A	G	CDC19	missense_variant	c.356A>G	p.Lys119Arg	lysine	Lys	arginine	Arg	742009eec28a92974333a914e04aac18_3hqn	A	119	137.8596	138.0764	0.2168	0.009502631	0.163166479	0.165357794
P00549	122	D	D	chr1	72151	C	T	CDC19	synonymous_variant	c.366C>T	p.Asp122Asp	aspartic acid	Asp	aspartic acid	Asp	742009eec28a92974333a914e04aac18_3hqn	A	122	135.59	135.59	0	0	0	0
P00549	123	D	G	chr1	72153	A	G	CDC19	missense_variant	c.368A>G	p.Asp123Gly	aspartic acid	Asp	glycine	Gly	742009eec28a92974333a914e04aac18_3hqn	A	123	135.59	133.6394	-1.9506	0	0.032385182	0.032385182
P00549	125	I	I	chr1	72160	C	T	CDC19	synonymous_variant	c.375C>T	p.Ile125Ile	isoleucine	Ile	isoleucine	Ile	742009eec28a92974333a914e04aac18_3hqn	A	125	135.59	135.59	0	0	0	0
P00549	136	V	V	chr1	72193	C	T	CDC19	synonymous_variant	c.408C>T	p.Val136Val	valine	Val	valine	Val	742009eec28a92974333a914e04aac18_3hqn	A	136	137.87	137.8696	-0.0004	0	0.000547723	0.000547723
P00549	144	Y	Y	chr1	72217	C	T	CDC19	synonymous_variant	c.432C>T	p.Tyr144Tyr	tyrosine	Tyr	tyrosine	Tyr	742009eec28a92974333a914e04aac18_3hqn	A	144	137.87	137.8874	0.0174	0	0.039468975	0.039468975
P00549	149	V	I	chr1	72230	G	A	CDC19	missense_variant	c.445G>A	p.Val149Ile	valine	Val	isoleucine	Ile	742009eec28a92974333a914e04aac18_3hqn	A	149	137.8662	136.953	-0.9132	0.008497058	0.016140012	0.008167007
P00549	158	V	I	chr1	72257	G	A	CDC19	missense_variant	c.472G>A	p.Val158Ile	valine	Val	isoleucine	Ile	742009eec28a92974333a914e04aac18_3hqn	A	158	137.8698	137.8906	0.0208	0.000447214	0.216316435	0.216234132
P00549	163	L	L	chr1	72274	G	A	CDC19	synonymous_variant	c.489G>A	p.Leu163Leu	leucine	Leu	leucine	Leu	742009eec28a92974333a914e04aac18_3hqn	A	163	137.87	137.87	0	0	0.000707107	0.000707107
P00549	173	I	I	chr1	72304	C	T	CDC19	synonymous_variant	c.519C>T	p.Ile173Ile	isoleucine	Ile	isoleucine	Ile	742009eec28a92974333a914e04aac18_3hqn	A	173	137.789	137.7908	0.0018	0.051841103	0.038081492	0.021568496
P00549	273	A	T	chr1	72602	G	A	CDC19	missense_variant	c.817G>A	p.Ala273Thr	alanine	Ala	threonine	Thr	742009eec28a92974333a914e04aac18_3hqn	A	273	137.8684	137.874	0.0056	0.000894427	0.001414214	0.000894427
P00549	460	I	V	chr1	73163	A	G	CDC19	missense_variant	c.1378A>G	p.Ile460Val	isoleucine	Ile	valine	Val	742009eec28a92974333a914e04aac18_3hqn	A	460	138.3272	138.5532	0.226	0.076034203	0.074429161	0.008154753
P00549	475	K	N	chr1	73210	G	C	CDC19	missense_variant	c.1425G>C	p.Lys475Asn	lysine	Lys	asparagine	Asn	742009eec28a92974333a914e04aac18_3hqn	A	475	138.6414	138.4074	-0.234	0.082324358	0.182850485	0.103351343
P00549	479	Y	F	chr1	73221	A	T	CDC19	missense_variant	c.1436A>T	p.Tyr479Phe	tyrosine	Tyr	phenylalanine	Phe	742009eec28a92974333a914e04aac18_3hqn	A	479	137.9746	137.4076	-0.567	0.560646769	0.845807484	1.052124755
P00549	500	V	A	chr1	73284	T	C	CDC19	missense_variant	c.1499T>C	p.Val500Ala	valine	Val	alanine	Ala	742009eec28a92974333a914e04aac18_3hqn	A	500	139.0222	138.782	-0.2402	0.039808291	0.057105166	0.022862633
P00572	2	M	L	chr10	544065	A	T	CDC8	missense_variant	c.4A>T	p.Met2Leu	methionine	Met	leucine	Leu	a59ddc65d66929bebf32282eed0fd088_3tmk	A	2	32.93972	32.81126	-0.12846	0.026117274	0.017349438	0.03305031
P00572	2	M	R	chr10	544066	T	G	CDC8	missense_variant	c.5T>G	p.Met2Arg	methionine	Met	arginine	Arg	a59ddc65d66929bebf32282eed0fd088_3tmk	A	2	32.91568	31.4091	-1.50658	0.075479746	0.030607515	0.057005193
P00572	24	I	I	chr10	544133	T	A	CDC8	synonymous_variant	c.72T>A	p.Ile24Ile	isoleucine	Ile	isoleucine	Ile	a59ddc65d66929bebf32282eed0fd088_3tmk	A	24	32.88178	32.85346	-0.02832	0.033546863	0.042037935	0.042582238
P00572	26	Y	C	chr10	544138	A	G	CDC8	missense_variant	c.77A>G	p.Tyr26Cys	tyrosine	Tyr	cysteine	Cys	a59ddc65d66929bebf32282eed0fd088_3tmk	A	26	32.9514	35.00224	2.05084	0	0.006786604	0.006786604
P00572	36	L	L	chr10	544167	T	C	CDC8	synonymous_variant	c.106T>C	p.Leu36Leu	leucine	Leu	leucine	Leu	a59ddc65d66929bebf32282eed0fd088_3tmk	A	36	32.9149	32.89022	-0.02468	0.005215841	0.047701488	0.047377389
P00572	36	L	L	chr10	544169	G	A	CDC8	synonymous_variant	c.108G>A	p.Leu36Leu	leucine	Leu	leucine	Leu	a59ddc65d66929bebf32282eed0fd088_3tmk	A	36	32.9149	32.89022	-0.02468	0.005215841	0.047701488	0.047377389
P00572	45	I	T	chr10	544195	T	C	CDC8	missense_variant	c.134T>C	p.Ile45Thr	isoleucine	Ile	threonine	Thr	a59ddc65d66929bebf32282eed0fd088_3tmk	A	45	32.9501	34.4862	1.5361	0	0.00329621	0.00329621
P00572	53	L	L	chr10	544220	G	A	CDC8	synonymous_variant	c.159G>A	p.Leu53Leu	leucine	Leu	leucine	Leu	a59ddc65d66929bebf32282eed0fd088_3tmk	A	53	32.8495	32.8317	-0.0178	0.024828915	0.046256621	0.039984247
P00572	67	L	L	chr10	544262	C	G	CDC8	synonymous_variant	c.201C>G	p.Leu67Leu	leucine	Leu	leucine	Leu	a59ddc65d66929bebf32282eed0fd088_3tmk	A	67	32.9501	32.94	-0.0101	0	0	0
P00572	67	L	R	chr10	544261	T	G	CDC8	missense_variant	c.200T>G	p.Leu67Arg	leucine	Leu	arginine	Arg	a59ddc65d66929bebf32282eed0fd088_3tmk	A	67	32.9501	33.5509	0.6008	0	0.020450672	0.020450672
P00572	113	L	L	chr10	544400	G	A	CDC8	synonymous_variant	c.339G>A	p.Leu113Leu	leucine	Leu	leucine	Leu	a59ddc65d66929bebf32282eed0fd088_3tmk	A	113	32.55796	32.5342	-0.02376	0.056148758	0.048754384	0.021455256
P00572	115	W	C	chr10	544406	G	C	CDC8	missense_variant	c.345G>C	p.Trp115Cys	tryptophan	Trp	cysteine	Cys	a59ddc65d66929bebf32282eed0fd088_3tmk	A	115	28.41222	31.81092	3.3987	0.249124772	0.3737421	0.143836226
P00572	115	W	S	chr10	544405	G	C	CDC8	missense_variant	c.344G>C	p.Trp115Ser	tryptophan	Trp	serine	Ser	a59ddc65d66929bebf32282eed0fd088_3tmk	A	115	28.28048	31.65018	3.3697	0.281009051	0.366619553	0.122048945
P00572	141	A	A	chr10	544484	C	T	CDC8	synonymous_variant	c.423C>T	p.Ala141Ala	alanine	Ala	alanine	Ala	a59ddc65d66929bebf32282eed0fd088_3tmk	A	141	32.9402	32.9402	0	0	0	0
P00572	141	A	S	chr10	544482	G	T	CDC8	missense_variant	c.421G>T	p.Ala141Ser	alanine	Ala	serine	Ser	a59ddc65d66929bebf32282eed0fd088_3tmk	A	141	32.74042	32.89046	0.15004	0.081847279	0.062237834	0.040368589
P00572	154	V	V	chr10	544523	T	C	CDC8	synonymous_variant	c.462T>C	p.Val154Val	valine	Val	valine	Val	a59ddc65d66929bebf32282eed0fd088_3tmk	A	154	32.94026	32.94096	0.0007	5.48E-05	0.000996494	0.000966954
P00572	167	L	L	chr10	544562	A	G	CDC8	synonymous_variant	c.501A>G	p.Leu167Leu	leucine	Leu	leucine	Leu	a59ddc65d66929bebf32282eed0fd088_3tmk	A	167	32.73182	32.73176	-6.00E-05	0.007021538	0.004030261	0.006039288
P00572	172	I	M	chr10	544577	A	G	CDC8	missense_variant	c.516A>G	p.Ile172Met	isoleucine	Ile	methionine	Met	a59ddc65d66929bebf32282eed0fd088_3tmk	A	172	32.93614	31.3634	-1.57274	0.00636459	0.182968016	0.176841406
P00572	181	I	T	chr10	544603	T	C	CDC8	missense_variant	c.542T>C	p.Ile181Thr	isoleucine	Ile	threonine	Thr	a59ddc65d66929bebf32282eed0fd088_3tmk	A	181	32.92964	35.15644	2.2268	0.022163777	0.027256522	0.005187485
P00572	189	I	V	chr10	544626	A	G	CDC8	missense_variant	c.565A>G	p.Ile189Val	isoleucine	Ile	valine	Val	a59ddc65d66929bebf32282eed0fd088_3tmk	A	189	32.9402	33.26174	0.32154	0	0.000673053	0.000673053
P00572	194	A	A	chr10	544643	G	A	CDC8	synonymous_variant	c.582G>A	p.Ala194Ala	alanine	Ala	alanine	Ala	a59ddc65d66929bebf32282eed0fd088_3tmk	A	194	32.9402	32.9402	0	0	0	0
P00572	194	A	T	chr10	544641	G	A	CDC8	missense_variant	c.580G>A	p.Ala194Thr	alanine	Ala	threonine	Thr	a59ddc65d66929bebf32282eed0fd088_3tmk	A	194	32.94244	33.62518	0.68274	0.005008792	0.019119937	0.022442549
P00572	203	V	A	chr10	544669	T	C	CDC8	missense_variant	c.608T>C	p.Val203Ala	valine	Val	alanine	Ala	a59ddc65d66929bebf32282eed0fd088_3tmk	A	203	32.5756	33.86942	1.29382	0.373894056	0.387548696	0.156531457
P00572	203	V	V	chr10	544670	T	C	CDC8	synonymous_variant	c.609T>C	p.Val203Val	valine	Val	valine	Val	a59ddc65d66929bebf32282eed0fd088_3tmk	A	203	32.9402	32.94598	0.00578	0	0.003284357	0.003284357
P00572	207	H	Y	chr10	544680	C	T	CDC8	missense_variant	c.619C>T	p.His207Tyr	histidine	His	tyrosine	Tyr	a59ddc65d66929bebf32282eed0fd088_3tmk	A	207	32.88028	32.664	-0.21628	0.055590755	0.030646615	0.06754004
P00572	208	I	I	chr10	544685	T	C	CDC8	synonymous_variant	c.624T>C	p.Ile208Ile	isoleucine	Ile	isoleucine	Ile	a59ddc65d66929bebf32282eed0fd088_3tmk	A	208	32.9402	32.952	0.0118	0	0.006592799	0.006592799
P00572	216	F	F	chr10	544709	C	T	CDC8	synonymous_variant	c.648C>T	p.Phe216Phe	phenylalanine	Phe	phenylalanine	Phe	a59ddc65d66929bebf32282eed0fd088_3tmk	A	216	32.77724	32.77592	-0.00132	0.004582357	0.009685918	0.007624762
P00635	3	K	K	chr2	430943	T	C	PHO5	synonymous_variant	c.9A>G	p.Lys3Lys	lysine	Lys	lysine	Lys	024e7d7fd1b0ba53768e4ed292ccbd54_2gfi	A	3	325.085	325.0914	0.0064	0.019659603	0.030418744	0.02103093
P00635	5	V	A	chr2	430938	A	G	PHO5	missense_variant	c.14T>C	p.Val5Ala	valine	Val	alanine	Ala	024e7d7fd1b0ba53768e4ed292ccbd54_2gfi	A	5	325.1026	324.6632	-0.4394	0.013722245	0.018349387	0.012300406
P00635	5	V	F	chr2	430939	C	A	PHO5	missense_variant	c.13G>T	p.Val5Phe	valine	Val	phenylalanine	Phe	024e7d7fd1b0ba53768e4ed292ccbd54_2gfi	A	5	325.4026	324.5332	-0.8694	0.000547723	0.011344602	0.011326959
P00635	9	I	V	chr2	430927	T	C	PHO5	missense_variant	c.25A>G	p.Ile9Val	isoleucine	Ile	valine	Val	024e7d7fd1b0ba53768e4ed292ccbd54_2gfi	A	9	325.402	325.5292	0.1272	0.001732051	0.000447214	0.001788854
P00635	10	L	L	chr2	430924	A	G	PHO5	synonymous_variant	c.28T>C	p.Leu10Leu	leucine	Leu	leucine	Leu	024e7d7fd1b0ba53768e4ed292ccbd54_2gfi	A	10	325.2184	325.1896	-0.0288	0.091704962	0.107936555	0.147667532
P00635	14	L	L	chr2	430910	C	T	PHO5	synonymous_variant	c.42G>A	p.Leu14Leu	leucine	Leu	leucine	Leu	024e7d7fd1b0ba53768e4ed292ccbd54_2gfi	A	14	325.4008	325.393	-0.0078	0.00303315	0.011247222	0.013141537
P00635	15	A	V	chr2	430908	G	A	PHO5	missense_variant	c.44C>T	p.Ala15Val	alanine	Ala	valine	Val	024e7d7fd1b0ba53768e4ed292ccbd54_2gfi	A	15	325.402	325.3474	-0.0546	0.002236068	0.007668116	0.008677557
P00635	17	A	T	chr2	430903	C	T	PHO5	missense_variant	c.49G>A	p.Ala17Thr	alanine	Ala	threonine	Thr	024e7d7fd1b0ba53768e4ed292ccbd54_2gfi	A	17	325.4026	325.573	0.1704	0.000547723	0.221322163	0.221520428
P00635	22	L	L	chr2	430888	A	G	PHO5	synonymous_variant	c.64T>C	p.Leu22Leu	leucine	Leu	leucine	Leu	024e7d7fd1b0ba53768e4ed292ccbd54_2gfi	A	22	325.398	325.398	0	0	0	0
P00635	25	L	L	chr2	430879	G	A	PHO5	synonymous_variant	c.73C>T	p.Leu25Leu	leucine	Leu	leucine	Leu	024e7d7fd1b0ba53768e4ed292ccbd54_2gfi	A	25	325.398	325.391	-0.007	0	0	0
P00635	28	V	L	chr2	430870	C	G	PHO5	missense_variant	c.82G>C	p.Val28Leu	valine	Val	leucine	Leu	024e7d7fd1b0ba53768e4ed292ccbd54_2gfi	A	28	322.038	321.1964	-0.8416	0.216509815	0.185230397	0.096965458
P00635	31	I	I	chr2	430859	A	G	PHO5	synonymous_variant	c.93T>C	p.Ile31Ile	isoleucine	Ile	isoleucine	Ile	024e7d7fd1b0ba53768e4ed292ccbd54_2gfi	A	31	325.3726	325.3768	0.0042	0.017300289	0.018912959	0.023466998
P00635	35	K	E	chr2	430849	T	C	PHO5	missense_variant	c.103A>G	p.Lys35Glu	lysine	Lys	glutamic acid	Glu	024e7d7fd1b0ba53768e4ed292ccbd54_2gfi	A	35	321.4574	322.9022	1.4448	0.306966285	0.686519628	0.576662553
P00635	47	Y	Y	chr2	430811	G	A	PHO5	synonymous_variant	c.141C>T	p.Tyr47Tyr	tyrosine	Tyr	tyrosine	Tyr	024e7d7fd1b0ba53768e4ed292ccbd54_2gfi	A	47	325.2374	325.1684	-0.069	0.123581147	0.094487036	0.043891913
P00635	48	Y	F	chr2	430809	T	A	PHO5	missense_variant	c.143A>T	p.Tyr48Phe	tyrosine	Tyr	phenylalanine	Phe	024e7d7fd1b0ba53768e4ed292ccbd54_2gfi	A	48	325.2574	325.7006	0.4432	0.083296459	0.030778239	0.077541602
P00635	60	L	M	chr2	430774	A	T	PHO5	missense_variant	c.178T>A	p.Leu60Met	leucine	Leu	methionine	Met	024e7d7fd1b0ba53768e4ed292ccbd54_2gfi	A	60	325.393	325.692	0.299	0	0.182881109	0.182881109
P00635	69	L	L	chr2	430747	G	A	PHO5	synonymous_variant	c.205C>T	p.Leu69Leu	leucine	Leu	leucine	Leu	024e7d7fd1b0ba53768e4ed292ccbd54_2gfi	A	69	325.393	325.393	0	0	0	0
P00635	100	R	R	chr2	430652	A	G	PHO5	synonymous_variant	c.300T>C	p.Arg100Arg	arginine	Arg	arginine	Arg	024e7d7fd1b0ba53768e4ed292ccbd54_2gfi	A	100	325.393	325.393	0	0	0	0
P00635	106	L	L	chr2	430634	C	T	PHO5	synonymous_variant	c.318G>A	p.Leu106Leu	leucine	Leu	leucine	Leu	024e7d7fd1b0ba53768e4ed292ccbd54_2gfi	A	106	325.241	325.2422	0.0012	0.004301163	0.003271085	0.002683282
P00635	117	I	I	chr2	430601	G	A	PHO5	synonymous_variant	c.351C>T	p.Ile117Ile	isoleucine	Ile	isoleucine	Ile	024e7d7fd1b0ba53768e4ed292ccbd54_2gfi	A	117	325.393	325.3916	-0.0014	0	0.002607681	0.002607681
P00635	121	D	N	chr2	430591	C	T	PHO5	missense_variant	c.361G>A	p.Asp121Asn	aspartic acid	Asp	asparagine	Asn	024e7d7fd1b0ba53768e4ed292ccbd54_2gfi	A	121	325.1476	323.8778	-1.2698	0.271242143	0.280115512	0.16200679
P00635	125	M	I	chr2	430577	C	T	PHO5	missense_variant	c.375G>A	p.Met125Ile	methionine	Met	isoleucine	Ile	024e7d7fd1b0ba53768e4ed292ccbd54_2gfi	A	125	324.9092	324.9414	0.0322	0.010756393	0.064693895	0.054278909
P00635	130	A	A	chr2	430562	G	C	PHO5	synonymous_variant	c.390C>G	p.Ala130Ala	alanine	Ala	alanine	Ala	024e7d7fd1b0ba53768e4ed292ccbd54_2gfi	A	130	325.393	325.393	0	0	0	0
P00635	130	A	V	chr2	430563	G	A	PHO5	missense_variant	c.389C>T	p.Ala130Val	alanine	Ala	valine	Val	024e7d7fd1b0ba53768e4ed292ccbd54_2gfi	A	130	325.2306	325.4676	0.237	0.037633761	0.037420583	0.002828427
P00635	133	D	E	chr2	430553	G	C	PHO5	missense_variant	c.399C>G	p.Asp133Glu	aspartic acid	Asp	glutamic acid	Glu	024e7d7fd1b0ba53768e4ed292ccbd54_2gfi	A	133	325.393	325.5758	0.1828	0	0.070782766	0.070782766
P00635	133	D	G	chr2	430554	T	C	PHO5	missense_variant	c.398A>G	p.Asp133Gly	aspartic acid	Asp	glycine	Gly	024e7d7fd1b0ba53768e4ed292ccbd54_2gfi	A	133	325.393	321.727	-3.666	0	0	0
P00635	134	D	N	chr2	430552	C	T	PHO5	missense_variant	c.400G>A	p.Asp134Asn	aspartic acid	Asp	asparagine	Asn	024e7d7fd1b0ba53768e4ed292ccbd54_2gfi	A	134	325.0288	323.115	-1.9138	0.013553597	0.225042218	0.227924768
P00635	135	V	F	chr2	430549	C	A	PHO5	missense_variant	c.403G>T	p.Val135Phe	valine	Val	phenylalanine	Phe	024e7d7fd1b0ba53768e4ed292ccbd54_2gfi	A	135	325.045	324.136	-0.909	0.011202678	0.161638486	0.156623753
P00635	136	L	L	chr2	430544	C	T	PHO5	synonymous_variant	c.408G>A	p.Leu136Leu	leucine	Leu	leucine	Leu	024e7d7fd1b0ba53768e4ed292ccbd54_2gfi	A	136	325.3502	325.3274	-0.0228	0.035912393	0.017924843	0.031862203
P00635	145	A	A	chr2	430517	G	A	PHO5	synonymous_variant	c.435C>T	p.Ala145Ala	alanine	Ala	alanine	Ala	024e7d7fd1b0ba53768e4ed292ccbd54_2gfi	A	145	325.393	325.393	0	0	0	0
P00635	145	A	V	chr2	430518	G	A	PHO5	missense_variant	c.434C>T	p.Ala145Val	alanine	Ala	valine	Val	024e7d7fd1b0ba53768e4ed292ccbd54_2gfi	A	145	323.1638	327.2254	4.0616	0.209826595	0.228182602	0.019269146
P00635	149	A	V	chr2	430506	G	A	PHO5	missense_variant	c.446C>T	p.Ala149Val	alanine	Ala	valine	Val	024e7d7fd1b0ba53768e4ed292ccbd54_2gfi	A	149	325.395	339.9128	14.5178	0.007615773	0.776619405	0.772115082
P00635	153	L	L	chr2	430493	C	T	PHO5	synonymous_variant	c.459G>A	p.Leu153Leu	leucine	Leu	leucine	Leu	024e7d7fd1b0ba53768e4ed292ccbd54_2gfi	A	153	325.225	325.2134	-0.0116	0.201951727	0.216086325	0.03021258
P00635	154	A	A	chr2	430490	A	C	PHO5	synonymous_variant	c.462T>G	p.Ala154Ala	alanine	Ala	alanine	Ala	024e7d7fd1b0ba53768e4ed292ccbd54_2gfi	A	154	325.393	325.393	0	0	0	0
P00635	156	Y	Y	chr2	430484	G	A	PHO5	synonymous_variant	c.468C>T	p.Tyr156Tyr	tyrosine	Tyr	tyrosine	Tyr	024e7d7fd1b0ba53768e4ed292ccbd54_2gfi	A	156	325.3778	325.3602	-0.0176	0.017297399	0.005585696	0.012876335
P00635	160	V	F	chr2	430474	C	A	PHO5	missense_variant	c.478G>T	p.Val160Phe	valine	Val	phenylalanine	Phe	024e7d7fd1b0ba53768e4ed292ccbd54_2gfi	A	160	324.7926	326.9112	2.1186	0.433947923	0.239252377	0.274749522
P00635	160	V	V	chr2	430472	G	C	PHO5	synonymous_variant	c.480C>G	p.Val160Val	valine	Val	valine	Val	024e7d7fd1b0ba53768e4ed292ccbd54_2gfi	A	160	324.9842	324.9472	-0.037	0.04296743	0.002949576	0.041146081
P00635	167	A	A	chr2	430451	G	T	PHO5	synonymous_variant	c.501C>A	p.Ala167Ala	alanine	Ala	alanine	Ala	024e7d7fd1b0ba53768e4ed292ccbd54_2gfi	A	167	325.393	325.393	0	0	0	0
P00635	167	A	P	chr2	430453	C	G	PHO5	missense_variant	c.499G>C	p.Ala167Pro	alanine	Ala	proline	Pro	024e7d7fd1b0ba53768e4ed292ccbd54_2gfi	A	167	324.978	323.7828	-1.1952	0.03905765	0.149173389	0.12880295
P00635	187	L	F	chr2	430391	T	G	PHO5	missense_variant	c.561A>C	p.Leu187Phe	leucine	Leu	phenylalanine	Phe	024e7d7fd1b0ba53768e4ed292ccbd54_2gfi	A	187	325.1324	324.507	-0.6254	0.172240529	0.251822358	0.085681387
P00635	190	Q	Q	chr2	430382	T	C	PHO5	synonymous_variant	c.570A>G	p.Gln190Gln	glutamine	Gln	glutamine	Gln	024e7d7fd1b0ba53768e4ed292ccbd54_2gfi	A	190	325.353	325.3458	-0.0072	0.043451122	0.072675305	0.057529992
P00635	193	I	V	chr2	430375	T	C	PHO5	missense_variant	c.577A>G	p.Ile193Val	isoleucine	Ile	valine	Val	024e7d7fd1b0ba53768e4ed292ccbd54_2gfi	A	193	324.9884	323.8884	-1.1	0.251087236	0.245322849	0.377514238
P00635	195	L	L	chr2	430367	C	T	PHO5	synonymous_variant	c.585G>A	p.Leu195Leu	leucine	Leu	leucine	Leu	024e7d7fd1b0ba53768e4ed292ccbd54_2gfi	A	195	325.2464	325.1422	-0.1042	0.129762475	0.189498549	0.141581072
P00635	195	L	M	chr2	430369	A	T	PHO5	missense_variant	c.583T>A	p.Leu195Met	leucine	Leu	methionine	Met	024e7d7fd1b0ba53768e4ed292ccbd54_2gfi	A	195	324.8256	324.2982	-0.5274	0.36469686	0.320519422	0.13534142
P00635	201	A	A	chr2	430349	A	G	PHO5	synonymous_variant	c.603T>C	p.Ala201Ala	alanine	Ala	alanine	Ala	024e7d7fd1b0ba53768e4ed292ccbd54_2gfi	A	201	325.393	325.393	0	0	0	0
P00635	204	A	A	chr2	430340	A	G	PHO5	synonymous_variant	c.612T>C	p.Ala204Ala	alanine	Ala	alanine	Ala	024e7d7fd1b0ba53768e4ed292ccbd54_2gfi	A	204	325.393	325.393	0	0	0	0
P00635	204	A	P	chr2	430342	C	G	PHO5	missense_variant	c.610G>C	p.Ala204Pro	alanine	Ala	proline	Pro	024e7d7fd1b0ba53768e4ed292ccbd54_2gfi	A	204	325.395	330.0316	4.6366	0.004472136	0.116639616	0.118565594
P00635	206	A	A	chr2	430334	G	T	PHO5	synonymous_variant	c.618C>A	p.Ala206Ala	alanine	Ala	alanine	Ala	024e7d7fd1b0ba53768e4ed292ccbd54_2gfi	A	206	328.685	328.685	0	0	0	0
P00635	209	L	L	chr2	430325	C	T	PHO5	synonymous_variant	c.627G>A	p.Leu209Leu	leucine	Leu	leucine	Leu	024e7d7fd1b0ba53768e4ed292ccbd54_2gfi	A	209	328.6284	328.6246	-0.0038	0.116759582	0.135058506	0.02012958
P00635	211	A	A	chr2	430319	A	T	PHO5	synonymous_variant	c.633T>A	p.Ala211Ala	alanine	Ala	alanine	Ala	024e7d7fd1b0ba53768e4ed292ccbd54_2gfi	A	211	328.685	328.685	0	0	0	0
P00635	217	A	A	chr2	430301	A	G	PHO5	synonymous_variant	c.651T>C	p.Ala217Ala	alanine	Ala	alanine	Ala	024e7d7fd1b0ba53768e4ed292ccbd54_2gfi	A	217	327.087	327.087	0	0	0	0
P00635	218	W	C	chr2	430298	C	A	PHO5	missense_variant	c.654G>T	p.Trp218Cys	tryptophan	Trp	cysteine	Cys	024e7d7fd1b0ba53768e4ed292ccbd54_2gfi	A	218	327.0802	327.2564	0.1762	1.008574092	0.885339652	0.296166676
P00635	222	A	A	chr2	430286	G	C	PHO5	synonymous_variant	c.666C>G	p.Ala222Ala	alanine	Ala	alanine	Ala	024e7d7fd1b0ba53768e4ed292ccbd54_2gfi	A	222	328.692	328.692	0	0	0	0
P00635	239	A	A	chr2	430235	G	A	PHO5	synonymous_variant	c.717C>T	p.Ala239Ala	alanine	Ala	alanine	Ala	024e7d7fd1b0ba53768e4ed292ccbd54_2gfi	A	239	328.692	328.692	0	0	0	0
P00635	242	L	L	chr2	430226	C	T	PHO5	synonymous_variant	c.726G>A	p.Leu242Leu	leucine	Leu	leucine	Leu	024e7d7fd1b0ba53768e4ed292ccbd54_2gfi	A	242	328.6888	328.676	-0.0128	0.005215362	0.017705931	0.013141537
P00635	251	L	L	chr2	430199	C	T	PHO5	synonymous_variant	c.753G>A	p.Leu251Leu	leucine	Leu	leucine	Leu	024e7d7fd1b0ba53768e4ed292ccbd54_2gfi	A	251	328.6524	328.6578	0.0054	0.043638286	0.040653413	0.067366906
P00635	251	L	L	chr2	430201	A	G	PHO5	synonymous_variant	c.751T>C	p.Leu251Leu	leucine	Leu	leucine	Leu	024e7d7fd1b0ba53768e4ed292ccbd54_2gfi	A	251	328.6524	328.6578	0.0054	0.043638286	0.040653413	0.067366906
P00635	269	A	A	chr2	430145	A	G	PHO5	synonymous_variant	c.807T>C	p.Ala269Ala	alanine	Ala	alanine	Ala	024e7d7fd1b0ba53768e4ed292ccbd54_2gfi	A	269	328.692	328.692	0	0	0	0
P00635	272	Y	Y	chr2	430136	G	A	PHO5	synonymous_variant	c.816C>T	p.Tyr272Tyr	tyrosine	Tyr	tyrosine	Tyr	024e7d7fd1b0ba53768e4ed292ccbd54_2gfi	A	272	328.692	328.6956	0.0036	0	0.000547723	0.000547723
P00635	278	I	I	chr2	430118	A	G	PHO5	synonymous_variant	c.834T>C	p.Ile278Ile	isoleucine	Ile	isoleucine	Ile	024e7d7fd1b0ba53768e4ed292ccbd54_2gfi	A	278	328.692	328.692	0	0	0	0
P00635	279	F	F	chr2	430115	G	A	PHO5	synonymous_variant	c.837C>T	p.Phe279Phe	phenylalanine	Phe	phenylalanine	Phe	024e7d7fd1b0ba53768e4ed292ccbd54_2gfi	A	279	328.692	328.646	-0.046	0	0	0
P00635	306	I	M	chr2	430034	G	C	PHO5	missense_variant	c.918C>G	p.Ile306Met	isoleucine	Ile	methionine	Met	024e7d7fd1b0ba53768e4ed292ccbd54_2gfi	A	306	327.1034	328.1804	1.077	1.231597865	1.554768086	1.010698521
P00635	316	A	A	chr2	430004	G	A	PHO5	synonymous_variant	c.948C>T	p.Ala316Ala	alanine	Ala	alanine	Ala	024e7d7fd1b0ba53768e4ed292ccbd54_2gfi	A	316	328.632	328.632	0	0	0	0
P00635	320	L	L	chr2	429992	T	C	PHO5	synonymous_variant	c.960A>G	p.Leu320Leu	leucine	Leu	leucine	Leu	024e7d7fd1b0ba53768e4ed292ccbd54_2gfi	A	320	328.6206	328.5518	-0.0688	0.028884252	0.028481573	0.012477981
P00635	326	I	T	chr2	429975	A	G	PHO5	missense_variant	c.977T>C	p.Ile326Thr	isoleucine	Ile	threonine	Thr	024e7d7fd1b0ba53768e4ed292ccbd54_2gfi	A	326	328.2782	328.666	0.3878	0.060300912	0.046389654	0.018512158
P00635	348	A	A	chr2	429908	A	G	PHO5	synonymous_variant	c.1044T>C	p.Ala348Ala	alanine	Ala	alanine	Ala	024e7d7fd1b0ba53768e4ed292ccbd54_2gfi	A	348	328.632	328.632	0	0	0	0
P00635	348	A	T	chr2	429910	C	T	PHO5	missense_variant	c.1042G>A	p.Ala348Thr	alanine	Ala	threonine	Thr	024e7d7fd1b0ba53768e4ed292ccbd54_2gfi	A	348	328.6302	328.3306	-0.2996	0.005449771	0.030932184	0.035620219
P00635	348	A	V	chr2	429909	G	A	PHO5	missense_variant	c.1043C>T	p.Ala348Val	alanine	Ala	valine	Val	024e7d7fd1b0ba53768e4ed292ccbd54_2gfi	A	348	328.6194	330.2656	1.6462	0.03488266	0.590746392	0.583091502
P00635	357	L	L	chr2	429881	T	C	PHO5	synonymous_variant	c.1071A>G	p.Leu357Leu	leucine	Leu	leucine	Leu	024e7d7fd1b0ba53768e4ed292ccbd54_2gfi	A	357	328.6318	328.6304	-0.0014	0.000447214	0.007162402	0.00676757
P00635	357	L	L	chr2	429883	A	G	PHO5	synonymous_variant	c.1069T>C	p.Leu357Leu	leucine	Leu	leucine	Leu	024e7d7fd1b0ba53768e4ed292ccbd54_2gfi	A	357	328.6318	328.6304	-0.0014	0.000447214	0.007162402	0.00676757
P00635	359	A	V	chr2	429876	G	A	PHO5	missense_variant	c.1076C>T	p.Ala359Val	alanine	Ala	valine	Val	024e7d7fd1b0ba53768e4ed292ccbd54_2gfi	A	359	328.615	328.2644	-0.3506	0.019583156	0.033797929	0.032485381
P00635	361	Y	H	chr2	429871	A	G	PHO5	missense_variant	c.1081T>C	p.Tyr361His	tyrosine	Tyr	histidine	His	024e7d7fd1b0ba53768e4ed292ccbd54_2gfi	A	361	328.4068	328.859	0.4522	0.123080055	0.075881487	0.051958637
P00635	361	Y	Y	chr2	429869	G	A	PHO5	synonymous_variant	c.1083C>T	p.Tyr361Tyr	tyrosine	Tyr	tyrosine	Tyr	024e7d7fd1b0ba53768e4ed292ccbd54_2gfi	A	361	328.5914	328.5814	-0.01	0.013011533	0.004159327	0.01419507
P00635	382	Y	C	chr2	429807	T	C	PHO5	missense_variant	c.1145A>G	p.Tyr382Cys	tyrosine	Tyr	cysteine	Cys	024e7d7fd1b0ba53768e4ed292ccbd54_2gfi	A	382	328.6328	322.5618	-6.071	0.00491935	0.003701351	0.006670832
P00635	388	C	C	chr2	429788	A	G	PHO5	synonymous_variant	c.1164T>C	p.Cys388Cys	cysteine	Cys	cysteine	Cys	024e7d7fd1b0ba53768e4ed292ccbd54_2gfi	A	388	328.608	328.3276	-0.2804	0.060373835	0.099480149	0.078808629
P00635	388	C	R	chr2	429790	A	G	PHO5	missense_variant	c.1162T>C	p.Cys388Arg	cysteine	Cys	arginine	Arg	024e7d7fd1b0ba53768e4ed292ccbd54_2gfi	A	388	328.5566	332.9334	4.3768	0.052988678	0.101549495	0.082299453
P00635	393	Y	Y	chr2	429773	G	A	PHO5	synonymous_variant	c.1179C>T	p.Tyr393Tyr	tyrosine	Tyr	tyrosine	Tyr	024e7d7fd1b0ba53768e4ed292ccbd54_2gfi	A	393	328.5736	328.5606	-0.013	0.013939153	0.012660964	0.01185327
P00635	405	I	I	chr2	429737	A	G	PHO5	synonymous_variant	c.1215T>C	p.Ile405Ile	isoleucine	Ile	isoleucine	Ile	024e7d7fd1b0ba53768e4ed292ccbd54_2gfi	A	405	328.4662	328.4592	-0.007	0.005974948	0.002167948	0.005147815
P00635	408	C	C	chr2	429728	A	G	PHO5	synonymous_variant	c.1224T>C	p.Cys408Cys	cysteine	Cys	cysteine	Cys	024e7d7fd1b0ba53768e4ed292ccbd54_2gfi	A	408	328.6346	328.6352	0.0006	0.000894427	0.001788854	0.001341641
P00635	418	I	I	chr2	429698	G	T	PHO5	synonymous_variant	c.1254C>A	p.Ile418Ile	isoleucine	Ile	isoleucine	Ile	024e7d7fd1b0ba53768e4ed292ccbd54_2gfi	A	418	328.5894	328.3834	-0.206	0.06311339	0.047013828	0.055932996
P00635	425	A	A	chr2	429677	A	C	PHO5	synonymous_variant	c.1275T>G	p.Ala425Ala	alanine	Ala	alanine	Ala	024e7d7fd1b0ba53768e4ed292ccbd54_2gfi	A	425	328.635	328.635	0	0	0	0
P00635	429	V	V	chr2	429665	T	C	PHO5	synonymous_variant	c.1287A>G	p.Val429Val	valine	Val	valine	Val	024e7d7fd1b0ba53768e4ed292ccbd54_2gfi	A	429	328.626	328.6208	-0.0052	0.006041523	0.000447214	0.00580517
P00635	435	L	L	chr2	429647	T	C	PHO5	synonymous_variant	c.1305A>G	p.Leu435Leu	leucine	Leu	leucine	Leu	024e7d7fd1b0ba53768e4ed292ccbd54_2gfi	A	435	328.635	328.6354	0.0004	0	0.000894427	0.000894427
P00635	442	S	S	chr2	429626	G	A	PHO5	synonymous_variant	c.1326C>T	p.Ser442Ser	serine	Ser	serine	Ser	024e7d7fd1b0ba53768e4ed292ccbd54_2gfi	A	442	328.4804	328.4496	-0.0308	0.213518852	0.250350355	0.422170226
P00635	447	T	T	chr2	429611	A	G	PHO5	synonymous_variant	c.1341T>C	p.Thr447Thr	threonine	Thr	threonine	Thr	024e7d7fd1b0ba53768e4ed292ccbd54_2gfi	A	447	328.6344	328.6318	-0.0026	0.001341641	0.00130384	0.001949359
P00635	457	T	I	chr2	429582	G	A	PHO5	missense_variant	c.1370C>T	p.Thr457Ile	threonine	Thr	isoleucine	Ile	024e7d7fd1b0ba53768e4ed292ccbd54_2gfi	A	457	327.2782	327.2634	-0.0148	0.032690977	0.040053714	0.007661593
P00635	457	T	T	chr2	429581	A	G	PHO5	synonymous_variant	c.1371T>C	p.Thr457Thr	threonine	Thr	threonine	Thr	024e7d7fd1b0ba53768e4ed292ccbd54_2gfi	A	457	328.635	328.6372	0.0022	0	0.00130384	0.00130384
P00635	459	H	H	chr2	429575	A	G	PHO5	synonymous_variant	c.1377T>C	p.His459His	histidine	His	histidine	His	024e7d7fd1b0ba53768e4ed292ccbd54_2gfi	A	459	328.6044	328.5778	-0.0266	0.033373642	0.033663036	0.058487606
P00635	462	A	A	chr2	429566	G	A	PHO5	synonymous_variant	c.1386C>T	p.Ala462Ala	alanine	Ala	alanine	Ala	024e7d7fd1b0ba53768e4ed292ccbd54_2gfi	A	462	328.635	328.635	0	0	0	0
P00635	462	A	D	chr2	429567	G	T	PHO5	missense_variant	c.1385C>A	p.Ala462Asp	alanine	Ala	aspartic acid	Asp	024e7d7fd1b0ba53768e4ed292ccbd54_2gfi	A	462	328.635	329.6674	1.0324	0	0.00250998	0.00250998
P00635	464	L	P	chr2	429561	A	G	PHO5	missense_variant	c.1391T>C	p.Leu464Pro	leucine	Leu	proline	Pro	024e7d7fd1b0ba53768e4ed292ccbd54_2gfi	A	464	327.7224	328.5496	0.8272	0.519938746	0.51930752	0.158101866
P00635	465	L	L	chr2	429557	C	T	PHO5	synonymous_variant	c.1395G>A	p.Leu465Leu	leucine	Leu	leucine	Leu	024e7d7fd1b0ba53768e4ed292ccbd54_2gfi	A	465	328.635	328.6352	0.0002	0	0.000447214	0.000447214
P00635	466	R	I	chr2	429555	C	A	PHO5	missense_variant	c.1397G>T	p.Arg466Ile	arginine	Arg	isoleucine	Ile	024e7d7fd1b0ba53768e4ed292ccbd54_2gfi	A	466	328.2208	328.9802	0.7594	0.244216502	0.372421401	0.143587256
P00724	24	E	A	chr9	37455	A	C	SUC2	missense_variant	c.71A>C	p.Glu24Ala	glutamic acid	Glu	alanine	Ala	6ff252c0f1643547d0985ac3a7b0ffda_4eqv	A	24	225.906	226.0484	0.1424	0.010271319	0.008619745	0.002701851
P00724	24	E	K	chr9	37454	G	A	SUC2	missense_variant	c.70G>A	p.Glu24Lys	glutamic acid	Glu	lysine	Lys	6ff252c0f1643547d0985ac3a7b0ffda_4eqv	A	24	225.8224	225.7594	-0.063	0.064662972	0.197632993	0.145409766
P00724	30	L	L	chr9	37474	G	A	SUC2	synonymous_variant	c.90G>A	p.Leu30Leu	leucine	Leu	leucine	Leu	6ff252c0f1643547d0985ac3a7b0ffda_4eqv	A	30	225.8482	225.847	-0.0012	0.007981228	0.016155494	0.017020576
P00724	31	V	L	chr9	37475	G	C	SUC2	missense_variant	c.91G>C	p.Val31Leu	valine	Val	leucine	Leu	6ff252c0f1643547d0985ac3a7b0ffda_4eqv	A	31	222.3924	222.1624	-0.23	0.450018111	0.82596144	0.471167168
P00724	40	M	I	chr9	37504	G	A	SUC2	missense_variant	c.120G>A	p.Met40Ile	methionine	Met	isoleucine	Ile	6ff252c0f1643547d0985ac3a7b0ffda_4eqv	A	40	225.8578	229.0966	3.2388	0.01804716	0.01904731	0.017767949
P00724	40	M	R	chr9	37503	T	G	SUC2	missense_variant	c.119T>G	p.Met40Arg	methionine	Met	arginine	Arg	6ff252c0f1643547d0985ac3a7b0ffda_4eqv	A	40	225.467	236.4002	10.9332	0.345421482	2.526087528	2.318530181
P00724	48	Y	Y	chr9	37528	C	T	SUC2	synonymous_variant	c.144C>T	p.Tyr48Tyr	tyrosine	Tyr	tyrosine	Tyr	6ff252c0f1643547d0985ac3a7b0ffda_4eqv	A	48	225.4582	225.4342	-0.024	0.017123084	0.014549914	0.018275667
P00724	53	A	A	chr9	37543	C	T	SUC2	synonymous_variant	c.159C>T	p.Ala53Ala	alanine	Ala	alanine	Ala	6ff252c0f1643547d0985ac3a7b0ffda_4eqv	A	53	225.923	225.923	0	0	0	0
P00724	53	A	G	chr9	37542	C	G	SUC2	missense_variant	c.158C>G	p.Ala53Gly	alanine	Ala	glycine	Gly	6ff252c0f1643547d0985ac3a7b0ffda_4eqv	A	53	225.923	223.777	-2.146	0	0	0
P00724	53	A	S	chr9	37541	G	T	SUC2	missense_variant	c.157G>T	p.Ala53Ser	alanine	Ala	serine	Ser	6ff252c0f1643547d0985ac3a7b0ffda_4eqv	A	53	225.923	226.0124	0.0894	0	0.019806565	0.019806565
P00724	72	L	F	chr9	37600	G	C	SUC2	missense_variant	c.216G>C	p.Leu72Phe	leucine	Leu	phenylalanine	Phe	6ff252c0f1643547d0985ac3a7b0ffda_4eqv	A	72	225.2462	230.4536	5.2074	0.815965195	4.980579715	4.532950783
P00724	72	L	L	chr9	37598	T	C	SUC2	synonymous_variant	c.214T>C	p.Leu72Leu	leucine	Leu	leucine	Leu	6ff252c0f1643547d0985ac3a7b0ffda_4eqv	A	72	225.8384	225.8288	-0.0096	0.005549775	0.00580517	0.008590693
P00724	73	F	F	chr9	37603	T	C	SUC2	synonymous_variant	c.219T>C	p.Phe73Phe	phenylalanine	Phe	phenylalanine	Phe	6ff252c0f1643547d0985ac3a7b0ffda_4eqv	A	73	225.923	225.9208	-0.0022	0	0.004764452	0.004764452
P00724	77	A	A	chr9	37615	T	C	SUC2	synonymous_variant	c.231T>C	p.Ala77Ala	alanine	Ala	alanine	Ala	6ff252c0f1643547d0985ac3a7b0ffda_4eqv	A	77	225.923	225.923	0	0	0	0
P00724	77	A	T	chr9	37613	G	A	SUC2	missense_variant	c.229G>A	p.Ala77Thr	alanine	Ala	threonine	Thr	6ff252c0f1643547d0985ac3a7b0ffda_4eqv	A	77	225.914	229.0994	3.1854	0.011113055	0.211542667	0.206089301
P00724	77	A	V	chr9	37614	C	T	SUC2	missense_variant	c.230C>T	p.Ala77Val	alanine	Ala	valine	Val	6ff252c0f1643547d0985ac3a7b0ffda_4eqv	A	77	225.8074	227.1414	1.334	0.009762172	0.085465198	0.078073683
P00724	90	I	V	chr9	37652	A	G	SUC2	missense_variant	c.268A>G	p.Ile90Val	isoleucine	Ile	valine	Val	6ff252c0f1643547d0985ac3a7b0ffda_4eqv	A	90	225.9226	226.2142	0.2916	0.000894427	0.000447214	0.001341641
P00724	93	A	A	chr9	37663	T	G	SUC2	synonymous_variant	c.279T>G	p.Ala93Ala	alanine	Ala	alanine	Ala	6ff252c0f1643547d0985ac3a7b0ffda_4eqv	A	93	225.923	225.923	0	0	0	0
P00724	93	A	G	chr9	37662	C	G	SUC2	missense_variant	c.278C>G	p.Ala93Gly	alanine	Ala	glycine	Gly	6ff252c0f1643547d0985ac3a7b0ffda_4eqv	A	93	225.9226	226.655	0.7324	0.000894427	0.011313708	0.011523888
P00724	102	F	F	chr9	37690	C	T	SUC2	synonymous_variant	c.306C>T	p.Phe102Phe	phenylalanine	Phe	phenylalanine	Phe	6ff252c0f1643547d0985ac3a7b0ffda_4eqv	A	102	225.923	225.9252	0.0022	0	0.00491935	0.00491935
P00724	102	F	Y	chr9	37689	T	A	SUC2	missense_variant	c.305T>A	p.Phe102Tyr	phenylalanine	Phe	tyrosine	Tyr	6ff252c0f1643547d0985ac3a7b0ffda_4eqv	A	102	225.923	226.2502	0.3272	0	0.025704085	0.025704085
P00724	108	V	I	chr9	37706	G	A	SUC2	missense_variant	c.322G>A	p.Val108Ile	valine	Val	isoleucine	Ile	6ff252c0f1643547d0985ac3a7b0ffda_4eqv	A	108	225.7124	224.796	-0.9164	0.125031196	0.091991847	0.036814399
P00724	110	Y	F	chr9	37713	A	T	SUC2	missense_variant	c.329A>T	p.Tyr110Phe	tyrosine	Tyr	phenylalanine	Phe	6ff252c0f1643547d0985ac3a7b0ffda_4eqv	A	110	225.7186	226.17	0.4514	0.099588152	0.16363221	0.165392866
P00724	110	Y	H	chr9	37712	T	C	SUC2	missense_variant	c.328T>C	p.Tyr110His	tyrosine	Tyr	histidine	His	6ff252c0f1643547d0985ac3a7b0ffda_4eqv	A	110	225.8222	227.3596	1.5374	0.067525551	0.064403416	0.049074433
P00724	116	F	V	chr9	37730	T	G	SUC2	missense_variant	c.346T>G	p.Phe116Val	phenylalanine	Phe	valine	Val	6ff252c0f1643547d0985ac3a7b0ffda_4eqv	A	116	225.436	230.345	4.909	0.444593072	0.464683763	0.020099751
P00724	117	F	F	chr9	37735	C	T	SUC2	synonymous_variant	c.351C>T	p.Phe117Phe	phenylalanine	Phe	phenylalanine	Phe	6ff252c0f1643547d0985ac3a7b0ffda_4eqv	A	117	225.923	225.9194	-0.0036	0	0.018968395	0.018968395
P00724	120	T	T	chr9	37744	T	C	SUC2	synonymous_variant	c.360T>C	p.Thr120Thr	threonine	Thr	threonine	Thr	6ff252c0f1643547d0985ac3a7b0ffda_4eqv	A	120	225.7806	225.7544	-0.0262	0.006913754	0.000547723	0.006685806
P00724	121	I	V	chr9	37745	A	G	SUC2	missense_variant	c.361A>G	p.Ile121Val	isoleucine	Ile	valine	Val	6ff252c0f1643547d0985ac3a7b0ffda_4eqv	A	121	225.9202	225.974	0.0538	0.002774887	0	0.002774887
P00724	133	Y	Y	chr9	37783	T	C	SUC2	synonymous_variant	c.399T>C	p.Tyr133Tyr	tyrosine	Tyr	tyrosine	Tyr	6ff252c0f1643547d0985ac3a7b0ffda_4eqv	A	133	225.923	225.93	0.007	0	0.009	0.009
P00724	145	Y	Y	chr9	37819	T	C	SUC2	synonymous_variant	c.435T>C	p.Tyr145Tyr	tyrosine	Tyr	tyrosine	Tyr	6ff252c0f1643547d0985ac3a7b0ffda_4eqv	A	145	225.923	225.918	-0.005	0	0	0
P00724	147	L	L	chr9	37825	T	A	SUC2	synonymous_variant	c.441T>A	p.Leu147Leu	leucine	Leu	leucine	Leu	6ff252c0f1643547d0985ac3a7b0ffda_4eqv	A	147	225.923	225.923	0	0	0	0
P00724	147	L	V	chr9	37823	C	G	SUC2	missense_variant	c.439C>G	p.Leu147Val	leucine	Leu	valine	Val	6ff252c0f1643547d0985ac3a7b0ffda_4eqv	A	147	225.923	226.9978	1.0748	0	0.001923538	0.001923538
P00724	151	Y	H	chr9	37835	T	C	SUC2	missense_variant	c.451T>C	p.Tyr151His	tyrosine	Tyr	histidine	His	6ff252c0f1643547d0985ac3a7b0ffda_4eqv	A	151	225.922	226.7814	0.8594	0.033548472	0.360366896	0.368919774
P00724	151	Y	Y	chr9	37837	C	T	SUC2	synonymous_variant	c.453C>T	p.Tyr151Tyr	tyrosine	Tyr	tyrosine	Tyr	6ff252c0f1643547d0985ac3a7b0ffda_4eqv	A	151	226.307	226.306	-0.001	0	0.008888194	0.008888194
P00724	156	Y	Y	chr9	37852	C	T	SUC2	synonymous_variant	c.468C>T	p.Tyr156Tyr	tyrosine	Tyr	tyrosine	Tyr	6ff252c0f1643547d0985ac3a7b0ffda_4eqv	A	156	226.3068	226.3058	-0.001	0.000447214	0.004764452	0.004636809
P00724	163	A	A	chr9	37873	T	A	SUC2	synonymous_variant	c.489T>A	p.Ala163Ala	alanine	Ala	alanine	Ala	6ff252c0f1643547d0985ac3a7b0ffda_4eqv	A	163	226.307	226.307	0	0	0	0
P00724	164	A	D	chr9	37875	C	A	SUC2	missense_variant	c.491C>A	p.Ala164Asp	alanine	Ala	aspartic acid	Asp	6ff252c0f1643547d0985ac3a7b0ffda_4eqv	A	164	225.6714	228.342	2.6706	0.400648599	0.561701433	0.717216355
P00724	164	A	P	chr9	37874	G	C	SUC2	missense_variant	c.490G>C	p.Ala164Pro	alanine	Ala	proline	Pro	6ff252c0f1643547d0985ac3a7b0ffda_4eqv	A	164	225.7098	225.1436	-0.5662	0.289353072	0.16501	0.412332633
P00724	176	W	R	chr9	37910	T	A	SUC2	missense_variant	c.526T>A	p.Trp176Arg	tryptophan	Trp	arginine	Arg	6ff252c0f1643547d0985ac3a7b0ffda_4eqv	A	176	226.296	228.023	1.727	0.010511898	0.068927498	0.06981762
P00724	177	Y	H	chr9	37913	T	C	SUC2	missense_variant	c.529T>C	p.Tyr177His	tyrosine	Tyr	histidine	His	6ff252c0f1643547d0985ac3a7b0ffda_4eqv	A	177	226.3044	227.7012	1.3968	0.003435113	0.02675257	0.02407696
P00724	187	A	A	chr9	37945	T	C	SUC2	synonymous_variant	c.561T>C	p.Ala187Ala	alanine	Ala	alanine	Ala	6ff252c0f1643547d0985ac3a7b0ffda_4eqv	A	187	226.307	226.307	0	0	0	0
P00724	187	A	V	chr9	37944	C	T	SUC2	missense_variant	c.560C>T	p.Ala187Val	alanine	Ala	valine	Val	6ff252c0f1643547d0985ac3a7b0ffda_4eqv	A	187	225.3934	227.3136	1.9202	0.447619034	0.313401978	0.684016228
P00724	188	A	A	chr9	37948	C	T	SUC2	synonymous_variant	c.564C>T	p.Ala188Ala	alanine	Ala	alanine	Ala	6ff252c0f1643547d0985ac3a7b0ffda_4eqv	A	188	226.307	226.307	0	0	0	0
P00724	203	L	L	chr9	37991	T	C	SUC2	synonymous_variant	c.607T>C	p.Leu203Leu	leucine	Leu	leucine	Leu	6ff252c0f1643547d0985ac3a7b0ffda_4eqv	A	203	226.2956	226.3052	0.0096	0.023255107	0.036629223	0.043626827
P00724	208	L	L	chr9	38006	C	T	SUC2	synonymous_variant	c.622C>T	p.Leu208Leu	leucine	Leu	leucine	Leu	6ff252c0f1643547d0985ac3a7b0ffda_4eqv	A	208	226.1704	226.1714	0.001	0.002302173	0.00181659	0.00244949
P00724	208	L	L	chr9	38008	A	G	SUC2	synonymous_variant	c.624A>G	p.Leu208Leu	leucine	Leu	leucine	Leu	6ff252c0f1643547d0985ac3a7b0ffda_4eqv	A	208	226.1704	226.1714	0.001	0.002302173	0.00181659	0.00244949
P00724	211	A	A	chr9	38017	A	C	SUC2	synonymous_variant	c.633A>C	p.Ala211Ala	alanine	Ala	alanine	Ala	6ff252c0f1643547d0985ac3a7b0ffda_4eqv	A	211	226.306	226.306	0	0	0	0
P00724	213	A	A	chr9	38023	C	T	SUC2	synonymous_variant	c.639C>T	p.Ala213Ala	alanine	Ala	alanine	Ala	6ff252c0f1643547d0985ac3a7b0ffda_4eqv	A	213	226.306	226.306	0	0	0	0
P00724	213	A	T	chr9	38021	G	A	SUC2	missense_variant	c.637G>A	p.Ala213Thr	alanine	Ala	threonine	Thr	6ff252c0f1643547d0985ac3a7b0ffda_4eqv	A	213	226.306	227.1072	0.8012	0	0.025053942	0.025053942
P00724	217	F	F	chr9	38035	C	T	SUC2	synonymous_variant	c.651C>T	p.Phe217Phe	phenylalanine	Phe	phenylalanine	Phe	6ff252c0f1643547d0985ac3a7b0ffda_4eqv	A	217	226.2796	226.2726	-0.007	0.002792848	0.003781534	0.003674235
P00724	218	L	L	chr9	38038	A	G	SUC2	synonymous_variant	c.654A>G	p.Leu218Leu	leucine	Leu	leucine	Leu	6ff252c0f1643547d0985ac3a7b0ffda_4eqv	A	218	226.306	226.293	-0.013	0	0.017860571	0.017860571
P00724	222	Y	Y	chr9	38050	C	T	SUC2	synonymous_variant	c.666C>T	p.Tyr222Tyr	tyrosine	Tyr	tyrosine	Tyr	6ff252c0f1643547d0985ac3a7b0ffda_4eqv	A	222	225.6918	225.8584	0.1666	0.279157124	0.090062756	0.307808869
P00724	224	C	C	chr9	38056	T	C	SUC2	synonymous_variant	c.672T>C	p.Cys224Cys	cysteine	Cys	cysteine	Cys	6ff252c0f1643547d0985ac3a7b0ffda_4eqv	A	224	226.306	226.3098	0.0038	0	0.004764452	0.004764452
P00724	234	Q	E	chr9	38084	C	G	SUC2	missense_variant	c.700C>G	p.Gln234Glu	glutamine	Gln	glutamic acid	Glu	6ff252c0f1643547d0985ac3a7b0ffda_4eqv	A	234	226.1692	226.5928	0.4236	0.129825652	0.042150919	0.091576744
P00724	234	Q	Q	chr9	38086	A	G	SUC2	synonymous_variant	c.702A>G	p.Gln234Gln	glutamine	Gln	glutamine	Gln	6ff252c0f1643547d0985ac3a7b0ffda_4eqv	A	234	226.2784	226.2686	-0.0098	0.011148991	0.009126883	0.00858487
P00724	240	Y	H	chr9	38102	T	C	SUC2	missense_variant	c.718T>C	p.Tyr240His	tyrosine	Tyr	histidine	His	6ff252c0f1643547d0985ac3a7b0ffda_4eqv	A	240	226.2956	227.7122	1.4166	0.00181659	0.038635476	0.037219618
P00724	247	I	S	chr9	38124	T	G	SUC2	missense_variant	c.740T>G	p.Ile247Ser	isoleucine	Ile	serine	Ser	6ff252c0f1643547d0985ac3a7b0ffda_4eqv	A	247	226.2414	227.9788	1.7374	0.071370862	0.006760178	0.069873457
P00724	251	A	A	chr9	38137	A	T	SUC2	synonymous_variant	c.753A>T	p.Ala251Ala	alanine	Ala	alanine	Ala	6ff252c0f1643547d0985ac3a7b0ffda_4eqv	A	251	226.306	226.306	0	0	0	0
P00724	251	A	S	chr9	38135	G	T	SUC2	missense_variant	c.751G>T	p.Ala251Ser	alanine	Ala	serine	Ser	6ff252c0f1643547d0985ac3a7b0ffda_4eqv	A	251	226.3024	227.9794	1.677	0.004505552	0.007368853	0.006819091
P00724	253	A	P	chr9	38141	G	C	SUC2	missense_variant	c.757G>C	p.Ala253Pro	alanine	Ala	proline	Pro	6ff252c0f1643547d0985ac3a7b0ffda_4eqv	A	253	225.7122	225.0494	-0.6628	0.190581216	0.162680054	0.080502795
P00724	270	F	F	chr9	38194	T	C	SUC2	synonymous_variant	c.810T>C	p.Phe270Phe	phenylalanine	Phe	phenylalanine	Phe	6ff252c0f1643547d0985ac3a7b0ffda_4eqv	A	270	226.2806	226.2738	-0.0068	0.006426508	0.001788854	0.007190271
P00724	272	A	A	chr9	38200	G	A	SUC2	synonymous_variant	c.816G>A	p.Ala272Ala	alanine	Ala	alanine	Ala	6ff252c0f1643547d0985ac3a7b0ffda_4eqv	A	272	226.306	226.306	0	0	0	0
P00724	288	A	A	chr9	38248	C	T	SUC2	synonymous_variant	c.864C>T	p.Ala288Ala	alanine	Ala	alanine	Ala	6ff252c0f1643547d0985ac3a7b0ffda_4eqv	A	288	226.306	226.306	0	0	0	0
P00724	288	A	V	chr9	38247	C	T	SUC2	missense_variant	c.863C>T	p.Ala288Val	alanine	Ala	valine	Val	6ff252c0f1643547d0985ac3a7b0ffda_4eqv	A	288	226.1208	231.5192	5.3984	0.253694107	0.27733139	0.023985412
P00724	299	Y	Y	chr9	38281	C	T	SUC2	synonymous_variant	c.897C>T	p.Tyr299Tyr	tyrosine	Tyr	tyrosine	Tyr	6ff252c0f1643547d0985ac3a7b0ffda_4eqv	A	299	226.3056	226.3046	-0.001	0.000894427	0.00559464	0.005147815
P00724	302	A	A	chr9	38290	A	T	SUC2	synonymous_variant	c.906A>T	p.Ala302Ala	alanine	Ala	alanine	Ala	6ff252c0f1643547d0985ac3a7b0ffda_4eqv	A	302	226.306	226.306	0	0	0	0
P00724	302	A	V	chr9	38289	C	T	SUC2	missense_variant	c.905C>T	p.Ala302Val	alanine	Ala	valine	Val	6ff252c0f1643547d0985ac3a7b0ffda_4eqv	A	302	225.9228	228.3912	2.4684	0.077924322	0.267937866	0.245807445
P00724	308	A	T	chr9	38306	G	A	SUC2	missense_variant	c.922G>A	p.Ala308Thr	alanine	Ala	threonine	Thr	6ff252c0f1643547d0985ac3a7b0ffda_4eqv	A	308	224.524	225.978	1.454	2.440349975	2.140977931	0.415851536
P00724	315	A	A	chr9	38329	C	T	SUC2	synonymous_variant	c.945C>T	p.Ala315Ala	alanine	Ala	alanine	Ala	6ff252c0f1643547d0985ac3a7b0ffda_4eqv	A	315	226.306	226.306	0	0	0	0
P00724	315	A	T	chr9	38327	G	A	SUC2	missense_variant	c.943G>A	p.Ala315Thr	alanine	Ala	threonine	Thr	6ff252c0f1643547d0985ac3a7b0ffda_4eqv	A	315	226.2974	225.8022	-0.4952	0.00594138	0.079235093	0.076741123
P00724	315	A	V	chr9	38328	C	T	SUC2	missense_variant	c.944C>T	p.Ala315Val	alanine	Ala	valine	Val	6ff252c0f1643547d0985ac3a7b0ffda_4eqv	A	315	226.3012	225.9758	-0.3254	0.004438468	0.05577365	0.059718506
P00724	316	F	Y	chr9	38331	T	A	SUC2	missense_variant	c.947T>A	p.Phe316Tyr	phenylalanine	Phe	tyrosine	Tyr	6ff252c0f1643547d0985ac3a7b0ffda_4eqv	A	316	226.288	226.159	-0.129	0.010368221	0.013095801	0.007713624
P00724	323	R	G	chr9	38351	A	G	SUC2	missense_variant	c.967A>G	p.Arg323Gly	arginine	Arg	glycine	Gly	6ff252c0f1643547d0985ac3a7b0ffda_4eqv	A	323	223.7412	223.9734	0.2322	0.548105556	0.074453341	0.541902851
P00724	323	R	R	chr9	38353	A	G	SUC2	synonymous_variant	c.969A>G	p.Arg323Arg	arginine	Arg	arginine	Arg	6ff252c0f1643547d0985ac3a7b0ffda_4eqv	A	323	226.0468	225.7196	-0.3272	0.376740892	0.330561341	0.526681308
P00724	334	L	L	chr9	38384	T	C	SUC2	synonymous_variant	c.1000T>C	p.Leu334Leu	leucine	Leu	leucine	Leu	6ff252c0f1643547d0985ac3a7b0ffda_4eqv	A	334	226.1892	226.1866	-0.0026	0.002588436	0.001140175	0.001949359
P00724	334	L	L	chr9	38386	G	A	SUC2	synonymous_variant	c.1002G>A	p.Leu334Leu	leucine	Leu	leucine	Leu	6ff252c0f1643547d0985ac3a7b0ffda_4eqv	A	334	226.1892	226.1866	-0.0026	0.002588436	0.001140175	0.001949359
P00724	338	Y	Y	chr9	38398	T	C	SUC2	synonymous_variant	c.1014T>C	p.Tyr338Tyr	tyrosine	Tyr	tyrosine	Tyr	6ff252c0f1643547d0985ac3a7b0ffda_4eqv	A	338	226.306	226.3068	0.0008	0	0.001788854	0.001788854
P00724	340	A	S	chr9	38402	G	T	SUC2	missense_variant	c.1018G>T	p.Ala340Ser	alanine	Ala	serine	Ser	6ff252c0f1643547d0985ac3a7b0ffda_4eqv	A	340	226.306	226.955	0.649	0	0.003674235	0.003674235
P00724	351	A	S	chr9	38435	G	T	SUC2	missense_variant	c.1051G>T	p.Ala351Ser	alanine	Ala	serine	Ser	6ff252c0f1643547d0985ac3a7b0ffda_4eqv	A	351	226.306	227.7636	1.4576	0	0.066718064	0.066718064
P00724	354	I	V	chr9	38444	A	G	SUC2	missense_variant	c.1060A>G	p.Ile354Val	isoleucine	Ile	valine	Val	6ff252c0f1643547d0985ac3a7b0ffda_4eqv	A	354	226.2168	226.901	0.6842	0.016543881	0.02019901	0.017123084
P00724	355	L	L	chr9	38447	T	C	SUC2	synonymous_variant	c.1063T>C	p.Leu355Leu	leucine	Leu	leucine	Leu	6ff252c0f1643547d0985ac3a7b0ffda_4eqv	A	355	225.8404	225.8226	-0.0178	0.007436397	0.007231874	0.014078352
P00724	355	L	S	chr9	38448	T	C	SUC2	missense_variant	c.1064T>C	p.Leu355Ser	leucine	Leu	serine	Ser	6ff252c0f1643547d0985ac3a7b0ffda_4eqv	A	355	225.144	227.9506	2.8066	0.426153728	0.36659078	0.062436368
P00724	357	I	I	chr9	38455	T	C	SUC2	synonymous_variant	c.1071T>C	p.Ile357Ile	isoleucine	Ile	isoleucine	Ile	6ff252c0f1643547d0985ac3a7b0ffda_4eqv	A	357	226.306	226.306	0	0	0	0
P00724	357	I	T	chr9	38454	T	C	SUC2	missense_variant	c.1070T>C	p.Ile357Thr	isoleucine	Ile	threonine	Thr	6ff252c0f1643547d0985ac3a7b0ffda_4eqv	A	357	226.3054	226.8494	0.544	0.001341641	0.00219089	0.001732051
P00724	357	I	V	chr9	38453	A	G	SUC2	missense_variant	c.1069A>G	p.Ile357Val	isoleucine	Ile	valine	Val	6ff252c0f1643547d0985ac3a7b0ffda_4eqv	A	357	226.306	226.5446	0.2386	0	0.000547723	0.000547723
P00724	360	A	A	chr9	38464	T	C	SUC2	synonymous_variant	c.1080T>C	p.Ala360Ala	alanine	Ala	alanine	Ala	6ff252c0f1643547d0985ac3a7b0ffda_4eqv	A	360	226.306	226.306	0	0	0	0
P00724	360	A	S	chr9	38462	G	T	SUC2	missense_variant	c.1078G>T	p.Ala360Ser	alanine	Ala	serine	Ser	6ff252c0f1643547d0985ac3a7b0ffda_4eqv	A	360	226.306	225.9098	-0.3962	0	0.005069517	0.005069517
P00724	360	A	V	chr9	38463	C	T	SUC2	missense_variant	c.1079C>T	p.Ala360Val	alanine	Ala	valine	Val	6ff252c0f1643547d0985ac3a7b0ffda_4eqv	A	360	226.306	228.2056	1.8996	0	0.435662484	0.435662484
P00724	367	A	T	chr9	38483	G	A	SUC2	missense_variant	c.1099G>A	p.Ala367Thr	alanine	Ala	threonine	Thr	6ff252c0f1643547d0985ac3a7b0ffda_4eqv	A	367	225.9628	229.3824	3.4196	0.254082073	1.615412734	1.8398585
P00724	372	L	L	chr9	38498	C	T	SUC2	synonymous_variant	c.1114C>T	p.Leu372Leu	leucine	Leu	leucine	Leu	6ff252c0f1643547d0985ac3a7b0ffda_4eqv	A	372	225.984	225.7488	-0.2352	0.262721335	0.152765179	0.294179707
P00724	372	L	L	chr9	38500	A	G	SUC2	synonymous_variant	c.1116A>G	p.Leu372Leu	leucine	Leu	leucine	Leu	6ff252c0f1643547d0985ac3a7b0ffda_4eqv	A	372	225.984	225.7488	-0.2352	0.262721335	0.152765179	0.294179707
P00724	375	A	A	chr9	38509	C	T	SUC2	synonymous_variant	c.1125C>T	p.Ala375Ala	alanine	Ala	alanine	Ala	6ff252c0f1643547d0985ac3a7b0ffda_4eqv	A	375	226.306	226.306	0	0	0	0
P00724	378	Y	F	chr9	38517	A	T	SUC2	missense_variant	c.1133A>T	p.Tyr378Phe	tyrosine	Tyr	phenylalanine	Phe	6ff252c0f1643547d0985ac3a7b0ffda_4eqv	A	378	226.306	225.9174	-0.3886	0	0.001949359	0.001949359
P00724	380	V	A	chr9	38523	T	C	SUC2	missense_variant	c.1139T>C	p.Val380Ala	valine	Val	alanine	Ala	6ff252c0f1643547d0985ac3a7b0ffda_4eqv	A	380	226.1752	226.5966	0.4214	0.048915233	0.065102227	0.030352924
P00724	383	S	S	chr9	38533	C	T	SUC2	synonymous_variant	c.1149C>T	p.Ser383Ser	serine	Ser	serine	Ser	6ff252c0f1643547d0985ac3a7b0ffda_4eqv	A	383	226.3054	226.3028	-0.0026	0.000894427	0.002167948	0.001516575
P00724	396	A	A	chr9	38572	T	G	SUC2	synonymous_variant	c.1188T>G	p.Ala396Ala	alanine	Ala	alanine	Ala	6ff252c0f1643547d0985ac3a7b0ffda_4eqv	A	396	226.306	226.306	0	0	0	0
P00724	399	T	S	chr9	38579	A	T	SUC2	missense_variant	c.1195A>T	p.Thr399Ser	threonine	Thr	serine	Ser	6ff252c0f1643547d0985ac3a7b0ffda_4eqv	A	399	226.2982	224.1858	-2.1124	0.010963576	0.03729209	0.032761258
P00724	401	Q	K	chr9	38585	C	A	SUC2	missense_variant	c.1201C>A	p.Gln401Lys	glutamine	Gln	lysine	Lys	6ff252c0f1643547d0985ac3a7b0ffda_4eqv	A	401	226.1944	225.8812	-0.3132	0.002880972	0.005848077	0.006379655
P00724	403	I	I	chr9	38593	A	T	SUC2	synonymous_variant	c.1209A>T	p.Ile403Ile	isoleucine	Ile	isoleucine	Ile	6ff252c0f1643547d0985ac3a7b0ffda_4eqv	A	403	226.1978	226.193	-0.0048	0.004969909	0.001224745	0.004438468
P00724	404	S	S	chr9	38596	C	T	SUC2	synonymous_variant	c.1212C>T	p.Ser404Ser	serine	Ser	serine	Ser	6ff252c0f1643547d0985ac3a7b0ffda_4eqv	A	404	226.306	226.308	0.002	0	0.002345208	0.002345208
P00724	405	K	K	chr9	38599	A	G	SUC2	synonymous_variant	c.1215A>G	p.Lys405Lys	lysine	Lys	lysine	Lys	6ff252c0f1643547d0985ac3a7b0ffda_4eqv	A	405	226.2526	226.2262	-0.0264	0.014310835	0.014237275	0.009502631
P00724	408	F	F	chr9	38608	T	C	SUC2	synonymous_variant	c.1224T>C	p.Phe408Phe	phenylalanine	Phe	phenylalanine	Phe	6ff252c0f1643547d0985ac3a7b0ffda_4eqv	A	408	226.306	226.2986	-0.0074	0	0.007924645	0.007924645
P00724	423	E	E	chr9	38653	A	G	SUC2	synonymous_variant	c.1269A>G	p.Glu423Glu	glutamic acid	Glu	glutamic acid	Glu	6ff252c0f1643547d0985ac3a7b0ffda_4eqv	A	423	226.2896	226.112	-0.1776	0.036671515	0.342118401	0.305446886
P00724	431	V	A	chr9	38676	T	C	SUC2	missense_variant	c.1292T>C	p.Val431Ala	valine	Val	alanine	Ala	6ff252c0f1643547d0985ac3a7b0ffda_4eqv	A	431	226.306	227.63	1.324	0	0	0
P00724	431	V	L	chr9	38675	G	C	SUC2	missense_variant	c.1291G>C	p.Val431Leu	valine	Val	leucine	Leu	6ff252c0f1643547d0985ac3a7b0ffda_4eqv	A	431	226.0574	225.905	-0.1524	0.552538505	0.539491427	0.054998182
P00724	433	A	V	chr9	38682	C	T	SUC2	missense_variant	c.1298C>T	p.Ala433Val	alanine	Ala	valine	Val	6ff252c0f1643547d0985ac3a7b0ffda_4eqv	A	433	226.0586	227.1206	1.062	0.553203218	0.572768976	0.019570386
P00724	437	F	I	chr9	38693	T	A	SUC2	missense_variant	c.1309T>A	p.Phe437Ile	phenylalanine	Phe	isoleucine	Ile	6ff252c0f1643547d0985ac3a7b0ffda_4eqv	A	437	226.157	227.7944	1.6374	0.075960516	0.063319033	0.014774979
P00724	443	S	F	chr9	38712	C	T	SUC2	missense_variant	c.1328C>T	p.Ser443Phe	serine	Ser	phenylalanine	Phe	6ff252c0f1643547d0985ac3a7b0ffda_4eqv	A	443	226.2076	227.4568	1.2492	0.054183023	1.213789809	1.161639875
P00724	443	S	S	chr9	38713	T	C	SUC2	synonymous_variant	c.1329T>C	p.Ser443Ser	serine	Ser	serine	Ser	6ff252c0f1643547d0985ac3a7b0ffda_4eqv	A	443	226.306	226.3066	0.0006	0	0.001140175	0.001140175
P00724	445	V	I	chr9	38717	G	A	SUC2	missense_variant	c.1333G>A	p.Val445Ile	valine	Val	isoleucine	Ile	6ff252c0f1643547d0985ac3a7b0ffda_4eqv	A	445	226.306	226.1396	-0.1664	0	0.000547723	0.000547723
P00724	447	F	S	chr9	38724	T	C	SUC2	missense_variant	c.1340T>C	p.Phe447Ser	phenylalanine	Phe	serine	Ser	6ff252c0f1643547d0985ac3a7b0ffda_4eqv	A	447	226.2866	231.9202	5.6336	0.007056912	0.022949946	0.020378911
P00724	448	V	A	chr9	38727	T	C	SUC2	missense_variant	c.1343T>C	p.Val448Ala	valine	Val	alanine	Ala	6ff252c0f1643547d0985ac3a7b0ffda_4eqv	A	448	226.3058	226.2446	-0.0612	0.000447214	0.012817956	0.012814055
P00724	448	V	I	chr9	38726	G	A	SUC2	missense_variant	c.1342G>A	p.Val448Ile	valine	Val	isoleucine	Ile	6ff252c0f1643547d0985ac3a7b0ffda_4eqv	A	448	226.306	225.2818	-1.0242	0	0.012029131	0.012029131
P00724	466	K	K	chr9	38782	G	A	SUC2	synonymous_variant	c.1398G>A	p.Lys466Lys	lysine	Lys	lysine	Lys	6ff252c0f1643547d0985ac3a7b0ffda_4eqv	A	466	226.2776	226.242	-0.0356	0.021090282	0.020904545	0.030344687
P00724	473	Y	Y	chr9	38803	C	T	SUC2	synonymous_variant	c.1419C>T	p.Tyr473Tyr	tyrosine	Tyr	tyrosine	Tyr	6ff252c0f1643547d0985ac3a7b0ffda_4eqv	A	473	226.1708	226.1488	-0.022	0.294002891	0.277854638	0.022192341
P00724	474	Y	Y	chr9	38806	T	C	SUC2	synonymous_variant	c.1422T>C	p.Tyr474Tyr	tyrosine	Tyr	tyrosine	Tyr	6ff252c0f1643547d0985ac3a7b0ffda_4eqv	A	474	226.1594	226.1422	-0.0172	0.009555103	0.00148324	0.01020784
P00724	494	V	M	chr9	38864	G	A	SUC2	missense_variant	c.1480G>A	p.Val494Met	valine	Val	methionine	Met	6ff252c0f1643547d0985ac3a7b0ffda_4eqv	A	494	226.2704	225.7186	-0.5518	0.023776038	0.028395422	0.04155358
P00724	501	F	F	chr9	38887	C	T	SUC2	synonymous_variant	c.1503C>T	p.Phe501Phe	phenylalanine	Phe	phenylalanine	Phe	6ff252c0f1643547d0985ac3a7b0ffda_4eqv	A	501	226.2862	226.2696	-0.0166	0.015205262	0.014310835	0.017008821
P00724	503	T	T	chr9	38893	C	T	SUC2	synonymous_variant	c.1509C>T	p.Thr503Thr	threonine	Thr	threonine	Thr	6ff252c0f1643547d0985ac3a7b0ffda_4eqv	A	503	226.2854	226.2606	-0.0248	0.022199099	0.020452384	0.022465529
P00724	507	A	S	chr9	38903	G	T	SUC2	missense_variant	c.1519G>T	p.Ala507Ser	alanine	Ala	serine	Ser	6ff252c0f1643547d0985ac3a7b0ffda_4eqv	A	507	226.306	227.0954	0.7894	0	0.006503845	0.006503845
P00724	517	V	V	chr9	38935	C	T	SUC2	synonymous_variant	c.1551C>T	p.Val517Val	valine	Val	valine	Val	6ff252c0f1643547d0985ac3a7b0ffda_4eqv	A	517	226.306	226.3162	0.0102	0	0.006379655	0.006379655
P00724	531	V	V	chr9	38977	A	C	SUC2	synonymous_variant	c.1593A>C	p.Val531Val	valine	Val	valine	Val	6ff252c0f1643547d0985ac3a7b0ffda_4eqv	A	531	226.2998	226.2936	-0.0062	0.004764452	0.000894427	0.004086563
P00729	112	K	M	chr13	862256	A	T	PRC1	missense_variant	c.335A>T	p.Lys112Met	lysine	Lys	methionine	Met	1de3a2750b9bf84dc4c9e2dd36181ffe_1cpy	A	112	176.0984	176.251	0.1526	0.003286335	0.104295254	0.104418868
P00729	114	K	N	chr13	862263	G	C	PRC1	missense_variant	c.342G>C	p.Lys114Asn	lysine	Lys	asparagine	Asn	1de3a2750b9bf84dc4c9e2dd36181ffe_1cpy	A	114	176.102	177.759	1.657	0	0.175430898	0.175430898
P00729	118	I	I	chr13	862275	C	T	PRC1	synonymous_variant	c.354C>T	p.Ile118Ile	isoleucine	Ile	isoleucine	Ile	1de3a2750b9bf84dc4c9e2dd36181ffe_1cpy	A	118	176.1006	176.0946	-0.006	0.003130495	0.016546903	0.013416408
P00729	119	L	L	chr13	862278	G	T	PRC1	synonymous_variant	c.357G>T	p.Leu119Leu	leucine	Leu	leucine	Leu	1de3a2750b9bf84dc4c9e2dd36181ffe_1cpy	A	119	176.088	176.0302	-0.0578	0.031304952	0.003834058	0.029115288
P00729	153	A	S	chr13	862378	G	T	PRC1	missense_variant	c.457G>T	p.Ala153Ser	alanine	Ala	serine	Ser	1de3a2750b9bf84dc4c9e2dd36181ffe_1cpy	A	153	176.102	176.5786	0.4766	0	0.021454603	0.021454603
P00729	186	L	L	chr13	862477	T	C	PRC1	synonymous_variant	c.556T>C	p.Leu186Leu	leucine	Leu	leucine	Leu	1de3a2750b9bf84dc4c9e2dd36181ffe_1cpy	A	186	176.046	176.046	0	0	0	0
P00729	193	Y	Y	chr13	862500	C	T	PRC1	synonymous_variant	c.579C>T	p.Tyr193Tyr	tyrosine	Tyr	tyrosine	Tyr	1de3a2750b9bf84dc4c9e2dd36181ffe_1cpy	A	193	176.046	176.0448	-0.0012	0	0.000447214	0.000447214
P00729	210	V	V	chr13	862551	T	C	PRC1	synonymous_variant	c.630T>C	p.Val210Val	valine	Val	valine	Val	1de3a2750b9bf84dc4c9e2dd36181ffe_1cpy	A	210	176.0332	176.0354	0.0022	0.012316655	0.01479189	0.002949576
P00729	224	V	V	chr13	862593	C	T	PRC1	synonymous_variant	c.672C>T	p.Val224Val	valine	Val	valine	Val	1de3a2750b9bf84dc4c9e2dd36181ffe_1cpy	A	224	176.046	176.0466	0.0006	0	0.000894427	0.000894427
P00729	226	A	A	chr13	862599	T	C	PRC1	synonymous_variant	c.678T>C	p.Ala226Ala	alanine	Ala	alanine	Ala	1de3a2750b9bf84dc4c9e2dd36181ffe_1cpy	A	226	176.046	176.046	0	0	0	0
P00729	238	F	F	chr13	862635	C	T	PRC1	synonymous_variant	c.714C>T	p.Phe238Phe	phenylalanine	Phe	phenylalanine	Phe	1de3a2750b9bf84dc4c9e2dd36181ffe_1cpy	A	238	176.046	176.0428	-0.0032	0	0.000447214	0.000447214
P00729	244	Y	Y	chr13	862653	C	T	PRC1	synonymous_variant	c.732C>T	p.Tyr244Tyr	tyrosine	Tyr	tyrosine	Tyr	1de3a2750b9bf84dc4c9e2dd36181ffe_1cpy	A	244	176.046	176.0466	0.0006	0	0.011502174	0.011502174
P00729	298	Y	Y	chr13	862815	T	C	PRC1	synonymous_variant	c.894T>C	p.Tyr298Tyr	tyrosine	Tyr	tyrosine	Tyr	1de3a2750b9bf84dc4c9e2dd36181ffe_1cpy	A	298	176.045	176.0474	0.0024	0	0.004335897	0.004335897
P00729	329	L	F	chr13	862908	G	C	PRC1	missense_variant	c.987G>C	p.Leu329Phe	leucine	Leu	phenylalanine	Phe	1de3a2750b9bf84dc4c9e2dd36181ffe_1cpy	A	329	175.7726	178.7734	3.0008	0.101773277	2.226476993	2.125882334
P00729	341	V	V	chr13	862944	C	T	PRC1	synonymous_variant	c.1023C>T	p.Val341Val	valine	Val	valine	Val	1de3a2750b9bf84dc4c9e2dd36181ffe_1cpy	A	341	176.037	176.0734	0.0364	0	0.0151096	0.0151096
P00729	345	V	L	chr13	862954	G	C	PRC1	missense_variant	c.1033G>C	p.Val345Leu	valine	Val	leucine	Leu	1de3a2750b9bf84dc4c9e2dd36181ffe_1cpy	A	345	176.0464	175.176	-0.8704	0.001341641	0.013	0.012895736
P00729	356	L	L	chr13	862987	T	C	PRC1	synonymous_variant	c.1066T>C	p.Leu356Leu	leucine	Leu	leucine	Leu	1de3a2750b9bf84dc4c9e2dd36181ffe_1cpy	A	356	176.037	176.037	0	0	0	0
P00729	367	Y	Y	chr13	863022	C	T	PRC1	synonymous_variant	c.1101C>T	p.Tyr367Tyr	tyrosine	Tyr	tyrosine	Tyr	1de3a2750b9bf84dc4c9e2dd36181ffe_1cpy	A	367	176.037	176.038	0.001	0	0.008860023	0.008860023
P00729	369	I	I	chr13	863028	C	T	PRC1	synonymous_variant	c.1107C>T	p.Ile369Ile	isoleucine	Ile	isoleucine	Ile	1de3a2750b9bf84dc4c9e2dd36181ffe_1cpy	A	369	176.037	176.037	0	0	0	0
P00729	386	I	I	chr13	863079	C	T	PRC1	synonymous_variant	c.1158C>T	p.Ile386Ile	isoleucine	Ile	isoleucine	Ile	1de3a2750b9bf84dc4c9e2dd36181ffe_1cpy	A	386	176.0332	176.0254	-0.0078	0.008497058	0.040302605	0.035435858
P00729	401	A	V	chr13	863123	C	T	PRC1	missense_variant	c.1202C>T	p.Ala401Val	alanine	Ala	valine	Val	1de3a2750b9bf84dc4c9e2dd36181ffe_1cpy	A	401	175.0444	176.0914	1.047	0.16019769	0.164357233	0.163749809
P00729	405	H	Q	chr13	863136	C	A	PRC1	missense_variant	c.1215C>A	p.His405Gln	histidine	His	glutamine	Gln	1de3a2750b9bf84dc4c9e2dd36181ffe_1cpy	A	405	175.8742	175.623	-0.2512	0.156718538	0.23446215	0.123926188
P00729	411	F	F	chr13	863154	C	T	PRC1	synonymous_variant	c.1233C>T	p.Phe411Phe	phenylalanine	Phe	phenylalanine	Phe	1de3a2750b9bf84dc4c9e2dd36181ffe_1cpy	A	411	176.037	176.037	0	0	0	0
P00729	418	L	L	chr13	863173	C	T	PRC1	synonymous_variant	c.1252C>T	p.Leu418Leu	leucine	Leu	leucine	Leu	1de3a2750b9bf84dc4c9e2dd36181ffe_1cpy	A	418	176.037	176.037	0	0	0	0
P00729	418	L	L	chr13	863175	G	T	PRC1	synonymous_variant	c.1254G>T	p.Leu418Leu	leucine	Leu	leucine	Leu	1de3a2750b9bf84dc4c9e2dd36181ffe_1cpy	A	418	176.037	176.037	0	0	0	0
P00729	430	A	A	chr13	863211	C	A	PRC1	synonymous_variant	c.1290C>A	p.Ala430Ala	alanine	Ala	alanine	Ala	1de3a2750b9bf84dc4c9e2dd36181ffe_1cpy	A	430	176.037	176.037	0	0	0	0
P00729	445	A	A	chr13	863256	A	G	PRC1	synonymous_variant	c.1335A>G	p.Ala445Ala	alanine	Ala	alanine	Ala	1de3a2750b9bf84dc4c9e2dd36181ffe_1cpy	A	445	176.031	176.031	0	0	0	0
P00729	464	L	L	chr13	863311	T	C	PRC1	synonymous_variant	c.1390T>C	p.Leu464Leu	leucine	Leu	leucine	Leu	1de3a2750b9bf84dc4c9e2dd36181ffe_1cpy	A	464	175.9376	175.9012	-0.0364	0.023469129	0.010329569	0.0256671
P00729	473	A	E	chr13	863339	C	A	PRC1	missense_variant	c.1418C>A	p.Ala473Glu	alanine	Ala	glutamic acid	Glu	1de3a2750b9bf84dc4c9e2dd36181ffe_1cpy	A	473	175.8704	176.6826	0.8122	0.162965641	0.184554328	0.022687001
P00729	476	K	E	chr13	863347	A	G	PRC1	missense_variant	c.1426A>G	p.Lys476Glu	lysine	Lys	glutamic acid	Glu	1de3a2750b9bf84dc4c9e2dd36181ffe_1cpy	A	476	176.0436	176.7812	0.7376	0.007602631	0.007823043	0.002607681
P00729	477	V	V	chr13	863352	A	G	PRC1	synonymous_variant	c.1431A>G	p.Val477Val	valine	Val	valine	Val	1de3a2750b9bf84dc4c9e2dd36181ffe_1cpy	A	477	176.029	176.0464	0.0174	0	0.009813256	0.009813256
P00729	484	I	I	chr13	863373	C	T	PRC1	synonymous_variant	c.1452C>T	p.Ile484Ile	isoleucine	Ile	isoleucine	Ile	1de3a2750b9bf84dc4c9e2dd36181ffe_1cpy	A	484	176.0236	176.0144	-0.0092	0.012074767	0.001949359	0.01018332
P00729	488	V	V	chr13	863385	C	T	PRC1	synonymous_variant	c.1464C>T	p.Val488Val	valine	Val	valine	Val	1de3a2750b9bf84dc4c9e2dd36181ffe_1cpy	A	488	176.0166	176.0234	0.0068	0.00594138	0.00694982	0.008438009
P00729	492	V	I	chr13	863395	G	A	PRC1	missense_variant	c.1474G>A	p.Val492Ile	valine	Val	isoleucine	Ile	1de3a2750b9bf84dc4c9e2dd36181ffe_1cpy	A	492	175.8546	176.2954	0.4408	0.009939819	0.020403431	0.030310064
P00729	495	Y	Y	chr13	863406	C	T	PRC1	synonymous_variant	c.1485C>T	p.Tyr495Tyr	tyrosine	Tyr	tyrosine	Tyr	1de3a2750b9bf84dc4c9e2dd36181ffe_1cpy	A	495	176.0282	176.0334	0.0052	0.001788854	0.0069857	0.006572671
P00729	497	H	H	chr13	863412	C	T	PRC1	synonymous_variant	c.1491C>T	p.His497His	histidine	His	histidine	His	1de3a2750b9bf84dc4c9e2dd36181ffe_1cpy	A	497	175.3574	175.121	-0.2364	0.422736679	0.238725784	0.271592157
P00729	497	H	Y	chr13	863410	C	T	PRC1	missense_variant	c.1489C>T	p.His497Tyr	histidine	His	tyrosine	Tyr	1de3a2750b9bf84dc4c9e2dd36181ffe_1cpy	A	497	175.6104	174.45	-1.1604	0.237346371	0.570186373	0.383378142
P00729	512	F	F	chr13	863457	T	C	PRC1	synonymous_variant	c.1536T>C	p.Phe512Phe	phenylalanine	Phe	phenylalanine	Phe	1de3a2750b9bf84dc4c9e2dd36181ffe_1cpy	A	512	176.029	176.0464	0.0174	0	0.00598331	0.00598331
P00729	512	F	Y	chr13	863456	T	A	PRC1	missense_variant	c.1535T>A	p.Phe512Tyr	phenylalanine	Phe	tyrosine	Tyr	1de3a2750b9bf84dc4c9e2dd36181ffe_1cpy	A	512	176.0326	176.471	0.4384	0.008049845	0.016077935	0.01895521
P00729	518	A	A	chr13	863475	C	T	PRC1	synonymous_variant	c.1554C>T	p.Ala518Ala	alanine	Ala	alanine	Ala	1de3a2750b9bf84dc4c9e2dd36181ffe_1cpy	A	518	176.029	176.029	0	0	0	0
P00729	519	L	L	chr13	863476	T	C	PRC1	synonymous_variant	c.1555T>C	p.Leu519Leu	leucine	Leu	leucine	Leu	1de3a2750b9bf84dc4c9e2dd36181ffe_1cpy	A	519	176.026	176.0278	0.0018	0.001581139	0.00130384	0.00248998
P00729	526	I	I	chr13	863499	C	T	PRC1	synonymous_variant	c.1578C>T	p.Ile526Ile	isoleucine	Ile	isoleucine	Ile	1de3a2750b9bf84dc4c9e2dd36181ffe_1cpy	A	526	176.0182	176.0232	0.005	0.015385058	0.019227584	0.011224972
P00729	526	I	T	chr13	863498	T	C	PRC1	missense_variant	c.1577T>C	p.Ile526Thr	isoleucine	Ile	threonine	Thr	1de3a2750b9bf84dc4c9e2dd36181ffe_1cpy	A	526	176.0108	178.8166	2.8058	0.024324884	0.002408319	0.024783059
P00729	529	G	D	chr13	863507	G	A	PRC1	missense_variant	c.1586G>A	p.Gly529Asp	glycine	Gly	aspartic acid	Asp	1de3a2750b9bf84dc4c9e2dd36181ffe_1cpy	A	529	176.029	179.5626	3.5336	0	0.008677557	0.008677557
P00729	530	F	F	chr13	863511	C	T	PRC1	synonymous_variant	c.1590C>T	p.Phe530Phe	phenylalanine	Phe	phenylalanine	Phe	1de3a2750b9bf84dc4c9e2dd36181ffe_1cpy	A	530	176.0002	176.044	0.0438	0.046186578	0.008031189	0.042387498
P00729	532	L	L	chr13	863517	A	G	PRC1	synonymous_variant	c.1596A>G	p.Leu532Leu	leucine	Leu	leucine	Leu	1de3a2750b9bf84dc4c9e2dd36181ffe_1cpy	A	532	175.63	175.6224	-0.0076	0.017592612	0.020899761	0.012461942
P00817	3	Y	Y	chr2	257967	G	A	IPP1	synonymous_variant	c.9C>T	p.Tyr3Tyr	tyrosine	Tyr	tyrosine	Tyr	f47dc3b639ca2f59d38cdaa41a14e8b6_1e9g	A	3	23.58012	23.59832	0.0182	0.015238996	0.006368438	0.015454611
P00817	16	Y	Y	chr2	257928	G	A	IPP1	synonymous_variant	c.48C>T	p.Tyr16Tyr	tyrosine	Tyr	tyrosine	Tyr	f47dc3b639ca2f59d38cdaa41a14e8b6_1e9g	A	16	23.08786	23.08202	-0.00584	0.685608859	0.68821423	0.004411689
P00817	36	Y	C	chr2	257869	T	C	IPP1	missense_variant	c.107A>G	p.Tyr36Cys	tyrosine	Tyr	cysteine	Cys	f47dc3b639ca2f59d38cdaa41a14e8b6_1e9g	A	36	23.52572	25.93734	2.41162	0.050586332	0.05156843	0.047998927
P00817	36	Y	Y	chr2	257868	G	A	IPP1	synonymous_variant	c.108C>T	p.Tyr36Tyr	tyrosine	Tyr	tyrosine	Tyr	f47dc3b639ca2f59d38cdaa41a14e8b6_1e9g	A	36	23.582	23.57504	-0.00696	0.006523419	0.005219004	0.005192109
P00817	37	A	A	chr2	257865	A	G	IPP1	synonymous_variant	c.111T>C	p.Ala37Ala	alanine	Ala	alanine	Ala	f47dc3b639ca2f59d38cdaa41a14e8b6_1e9g	A	37	23.5884	23.5884	0	0	0	0
P00817	37	A	V	chr2	257866	G	A	IPP1	missense_variant	c.110C>T	p.Ala37Val	alanine	Ala	valine	Val	f47dc3b639ca2f59d38cdaa41a14e8b6_1e9g	A	37	23.56784	25.01564	1.4478	0.029529104	0.223165786	0.221779124
P00817	43	I	I	chr2	257847	A	G	IPP1	synonymous_variant	c.129T>C	p.Ile43Ile	isoleucine	Ile	isoleucine	Ile	f47dc3b639ca2f59d38cdaa41a14e8b6_1e9g	A	43	23.5727	23.56538	-0.00732	0.010593158	0.005216033	0.009839055
P00817	50	I	T	chr2	257827	A	G	IPP1	missense_variant	c.149T>C	p.Ile50Thr	isoleucine	Ile	threonine	Thr	f47dc3b639ca2f59d38cdaa41a14e8b6_1e9g	A	50	23.45664	25.6802	2.22356	0.266449419	0.450829968	0.199404245
P00817	56	A	A	chr2	257808	G	A	IPP1	synonymous_variant	c.168C>T	p.Ala56Ala	alanine	Ala	alanine	Ala	f47dc3b639ca2f59d38cdaa41a14e8b6_1e9g	A	56	23.5884	23.5884	0	0	0	0
P00817	56	A	G	chr2	257809	G	C	IPP1	missense_variant	c.167C>G	p.Ala56Gly	alanine	Ala	glycine	Gly	f47dc3b639ca2f59d38cdaa41a14e8b6_1e9g	A	56	23.5884	25.1996	1.6112	0	0	0
P00817	74	K	K	chr2	257754	C	T	IPP1	synonymous_variant	c.222G>A	p.Lys74Lys	lysine	Lys	lysine	Lys	f47dc3b639ca2f59d38cdaa41a14e8b6_1e9g	A	74	23.5883	23.5883	0	0	0	0
P00817	84	C	S	chr2	257725	C	G	IPP1	missense_variant	c.251G>C	p.Cys84Ser	cysteine	Cys	serine	Ser	f47dc3b639ca2f59d38cdaa41a14e8b6_1e9g	A	84	23.4132	25.1867	1.7735	0.03046539	0.002292379	0.030643841
P00817	130	A	A	chr2	257586	A	T	IPP1	synonymous_variant	c.390T>A	p.Ala130Ala	alanine	Ala	alanine	Ala	f47dc3b639ca2f59d38cdaa41a14e8b6_1e9g	A	130	23.5882	23.5882	0	0	0	0
P00817	159	I	L	chr2	257501	T	G	IPP1	missense_variant	c.475A>C	p.Ile159Leu	isoleucine	Ile	leucine	Leu	f47dc3b639ca2f59d38cdaa41a14e8b6_1e9g	A	159	23.34382	22.6867	-0.65712	0.105549784	0.110212159	0.006843391
P00817	165	L	L	chr2	257481	T	C	IPP1	synonymous_variant	c.495A>G	p.Leu165Leu	leucine	Leu	leucine	Leu	f47dc3b639ca2f59d38cdaa41a14e8b6_1e9g	A	165	23.00044	22.94912	-0.05132	0.082276929	0.033189562	0.065055645
P00817	166	A	A	chr2	257478	G	C	IPP1	synonymous_variant	c.498C>G	p.Ala166Ala	alanine	Ala	alanine	Ala	f47dc3b639ca2f59d38cdaa41a14e8b6_1e9g	A	166	23.5882	23.5882	0	0	0	0
P00817	169	L	L	chr2	257471	A	G	IPP1	synonymous_variant	c.505T>C	p.Leu169Leu	leucine	Leu	leucine	Leu	f47dc3b639ca2f59d38cdaa41a14e8b6_1e9g	A	169	23.48396	23.43058	-0.05338	0.01804184	0.031598687	0.037316176
P00817	182	L	L	chr2	257430	C	T	IPP1	synonymous_variant	c.546G>A	p.Leu182Leu	leucine	Leu	leucine	Leu	f47dc3b639ca2f59d38cdaa41a14e8b6_1e9g	A	182	23.46216	23.40054	-0.06162	0.032245976	0.025207301	0.048342497
P00817	195	I	I	chr2	257391	G	A	IPP1	synonymous_variant	c.585C>T	p.Ile195Ile	isoleucine	Ile	isoleucine	Ile	f47dc3b639ca2f59d38cdaa41a14e8b6_1e9g	A	195	23.5884	23.5824	-0.006	0	0	0
P00817	215	Y	F	chr2	257332	T	A	IPP1	missense_variant	c.644A>T	p.Tyr215Phe	tyrosine	Tyr	phenylalanine	Phe	f47dc3b639ca2f59d38cdaa41a14e8b6_1e9g	A	215	23.58104	22.89338	-0.68766	0.011770641	0.027523572	0.024478623
P00817	230	L	L	chr2	257286	T	C	IPP1	synonymous_variant	c.690A>G	p.Leu230Leu	leucine	Leu	leucine	Leu	f47dc3b639ca2f59d38cdaa41a14e8b6_1e9g	A	230	23.52588	23.5146	-0.01128	0.01804874	0.001155422	0.018576787
P00817	241	I	L	chr2	257255	T	G	IPP1	missense_variant	c.721A>C	p.Ile241Leu	isoleucine	Ile	leucine	Leu	f47dc3b639ca2f59d38cdaa41a14e8b6_1e9g	A	241	23.58338	23.65362	0.07024	0.008150583	0.031948427	0.025158756
P00817	243	L	L	chr2	257247	C	T	IPP1	synonymous_variant	c.729G>A	p.Leu243Leu	leucine	Leu	leucine	Leu	f47dc3b639ca2f59d38cdaa41a14e8b6_1e9g	A	243	23.58786	23.5838	-0.00406	0.001207477	7.07E-05	0.001152389
P00817	248	L	F	chr2	257232	C	A	IPP1	missense_variant	c.744G>T	p.Leu248Phe	leucine	Leu	phenylalanine	Phe	f47dc3b639ca2f59d38cdaa41a14e8b6_1e9g	A	248	23.15438	23.69602	0.54164	0.049709526	0.003179151	0.050073176
P00817	258	A	V	chr2	257203	G	A	IPP1	missense_variant	c.773C>T	p.Ala258Val	alanine	Ala	valine	Val	f47dc3b639ca2f59d38cdaa41a14e8b6_1e9g	A	258	23.51966	24.60622	1.08656	0.044035701	0.086223268	0.044614605
P00817	261	A	A	chr2	257193	G	A	IPP1	synonymous_variant	c.783C>T	p.Ala261Ala	alanine	Ala	alanine	Ala	f47dc3b639ca2f59d38cdaa41a14e8b6_1e9g	A	261	23.5884	23.5884	0	0	0	0
P00817	261	A	T	chr2	257195	C	T	IPP1	missense_variant	c.781G>A	p.Ala261Thr	alanine	Ala	threonine	Thr	f47dc3b639ca2f59d38cdaa41a14e8b6_1e9g	A	261	23.5884	23.37668	-0.21172	0	0.006512066	0.006512066
P00817	262	I	V	chr2	257192	T	C	IPP1	missense_variant	c.784A>G	p.Ile262Val	isoleucine	Ile	valine	Val	f47dc3b639ca2f59d38cdaa41a14e8b6_1e9g	A	262	23.53764	23.88834	0.3507	0.041992654	0.100575559	0.063169098
P00817	269	A	E	chr2	257170	G	T	IPP1	missense_variant	c.806C>A	p.Ala269Glu	alanine	Ala	glutamic acid	Glu	f47dc3b639ca2f59d38cdaa41a14e8b6_1e9g	A	269	23.5884	23.7172	0.1288	0	0.019724477	0.019724477
P00830	39	S	S	chr10	647723	T	C	ATP2	synonymous_variant	c.117T>C	p.Ser39Ser	serine	Ser	serine	Ser	da7ab5c0679b422a6acaec3ba4bba34f_3zia	A	39	80.92674	80.92672	-2.00E-05	0.000581378	0.000626099	0.000954987
P00830	39	S	Y	chr10	647722	C	A	ATP2	missense_variant	c.116C>A	p.Ser39Tyr	serine	Ser	tyrosine	Tyr	da7ab5c0679b422a6acaec3ba4bba34f_3zia	A	39	80.92684	81.3783	0.45146	0.000357771	0.145736166	0.145657949
P00830	42	I	I	chr10	647732	C	A	ATP2	synonymous_variant	c.126C>A	p.Ile42Ile	isoleucine	Ile	isoleucine	Ile	da7ab5c0679b422a6acaec3ba4bba34f_3zia	A	42	80.87148	80.81594	-0.05554	0.052609666	0.056712503	0.036046401
P00830	52	A	A	chr10	647762	C	T	ATP2	synonymous_variant	c.156C>T	p.Ala52Ala	alanine	Ala	alanine	Ala	da7ab5c0679b422a6acaec3ba4bba34f_3zia	A	52	80.927	80.927	0	0	0	0
P00830	58	F	F	chr10	647780	T	C	ATP2	synonymous_variant	c.174T>C	p.Phe58Phe	phenylalanine	Phe	phenylalanine	Phe	da7ab5c0679b422a6acaec3ba4bba34f_3zia	A	58	80.9209	80.91622	-0.00468	0.00397555	0.004633789	0.00487001
P00830	65	A	A	chr10	647801	T	C	ATP2	synonymous_variant	c.195T>C	p.Ala65Ala	alanine	Ala	alanine	Ala	da7ab5c0679b422a6acaec3ba4bba34f_3zia	A	65	80.927	80.927	0	0	0	0
P00830	72	I	I	chr10	647822	T	C	ATP2	synonymous_variant	c.216T>C	p.Ile72Ile	isoleucine	Ile	isoleucine	Ile	da7ab5c0679b422a6acaec3ba4bba34f_3zia	A	72	80.70982	80.70608	-0.00374	0.013808222	0.010215527	0.021901438
P00830	76	Q	Q	chr10	647834	A	G	ATP2	synonymous_variant	c.228A>G	p.Gln76Gln	glutamine	Gln	glutamine	Gln	da7ab5c0679b422a6acaec3ba4bba34f_3zia	A	76	80.927	80.9112	-0.0158	0	0	0
P00830	87	L	L	chr10	647865	T	C	ATP2	synonymous_variant	c.259T>C	p.Leu87Leu	leucine	Leu	leucine	Leu	da7ab5c0679b422a6acaec3ba4bba34f_3zia	A	87	80.6142	80.60768	-0.00652	0.022763897	0.036692056	0.042724548
P00830	104	V	V	chr10	647918	C	A	ATP2	synonymous_variant	c.312C>A	p.Val104Val	valine	Val	valine	Val	da7ab5c0679b422a6acaec3ba4bba34f_3zia	A	104	80.91178	80.91018	-0.0016	0.001826746	0.000303315	0.001919635
P00830	110	L	L	chr10	647936	T	C	ATP2	synonymous_variant	c.330T>C	p.Leu110Leu	leucine	Leu	leucine	Leu	da7ab5c0679b422a6acaec3ba4bba34f_3zia	A	110	80.927	80.927	0	0	0	0
P00830	120	V	V	chr10	647966	T	G	ATP2	synonymous_variant	c.360T>G	p.Val120Val	valine	Val	valine	Val	da7ab5c0679b422a6acaec3ba4bba34f_3zia	A	120	80.75316	80.75014	-0.00302	0.004597064	0.001308816	0.005030109
P00830	125	L	L	chr10	647981	A	G	ATP2	synonymous_variant	c.375A>G	p.Leu125Leu	leucine	Leu	leucine	Leu	da7ab5c0679b422a6acaec3ba4bba34f_3zia	A	125	80.91706	80.9043	-0.01276	0.002660451	0.024318717	0.025867412
P00830	132	I	I	chr10	648002	C	T	ATP2	synonymous_variant	c.396C>T	p.Ile132Ile	isoleucine	Ile	isoleucine	Ile	da7ab5c0679b422a6acaec3ba4bba34f_3zia	A	132	80.92346	80.92284	-0.00062	0.007915681	0.009302043	0.001386362
P00830	142	I	I	chr10	648032	T	C	ATP2	synonymous_variant	c.426T>C	p.Ile142Ile	isoleucine	Ile	isoleucine	Ile	da7ab5c0679b422a6acaec3ba4bba34f_3zia	A	142	80.87508	80.87634	0.00126	0.0020142	0.003063168	0.002199545
P00830	145	K	K	chr10	648041	A	G	ATP2	synonymous_variant	c.435A>G	p.Lys145Lys	lysine	Lys	lysine	Lys	da7ab5c0679b422a6acaec3ba4bba34f_3zia	A	145	80.927	80.927	0	0	0	0
P00830	146	L	L	chr10	648044	A	G	ATP2	synonymous_variant	c.438A>G	p.Leu146Leu	leucine	Leu	leucine	Leu	da7ab5c0679b422a6acaec3ba4bba34f_3zia	A	146	80.92596	80.92806	0.0021	0.001734359	0.009393242	0.011085351
P00830	151	H	H	chr10	648059	C	T	ATP2	synonymous_variant	c.453C>T	p.His151His	histidine	His	histidine	His	da7ab5c0679b422a6acaec3ba4bba34f_3zia	A	151	81.02946	81.00678	-0.02268	0.059372662	0.010312226	0.059518963
P00830	152	A	A	chr10	648062	A	G	ATP2	synonymous_variant	c.456A>G	p.Ala152Ala	alanine	Ala	alanine	Ala	da7ab5c0679b422a6acaec3ba4bba34f_3zia	A	152	80.927	80.927	0	0	0	0
P00830	164	A	A	chr10	648098	T	C	ATP2	synonymous_variant	c.492T>C	p.Ala164Ala	alanine	Ala	alanine	Ala	da7ab5c0679b422a6acaec3ba4bba34f_3zia	A	164	80.927	80.927	0	0	0	0
P00830	166	I	I	chr10	648104	T	C	ATP2	synonymous_variant	c.498T>C	p.Ile166Ile	isoleucine	Ile	isoleucine	Ile	da7ab5c0679b422a6acaec3ba4bba34f_3zia	A	166	80.91658	80.87756	-0.03902	0.016357017	0.032956684	0.030986078
P00830	178	A	A	chr10	648140	T	A	ATP2	synonymous_variant	c.534T>A	p.Ala178Ala	alanine	Ala	alanine	Ala	da7ab5c0679b422a6acaec3ba4bba34f_3zia	A	178	80.927	80.927	0	0	0	0
P00830	194	V	V	chr10	648188	C	G	ATP2	synonymous_variant	c.582C>G	p.Val194Val	valine	Val	valine	Val	da7ab5c0679b422a6acaec3ba4bba34f_3zia	A	194	80.92698	80.92806	0.00108	4.47E-05	0.001906043	0.001891296
P00830	207	I	I	chr10	648227	C	T	ATP2	synonymous_variant	c.621C>T	p.Ile207Ile	isoleucine	Ile	isoleucine	Ile	da7ab5c0679b422a6acaec3ba4bba34f_3zia	A	207	80.92452	80.92344	-0.00108	0.003103546	0.002466374	0.004081299
P00830	208	A	A	chr10	648230	C	T	ATP2	synonymous_variant	c.624C>T	p.Ala208Ala	alanine	Ala	alanine	Ala	da7ab5c0679b422a6acaec3ba4bba34f_3zia	A	208	80.9269	80.9269	0	0	0	0
P00830	210	A	A	chr10	648236	C	A	ATP2	synonymous_variant	c.630C>A	p.Ala210Ala	alanine	Ala	alanine	Ala	da7ab5c0679b422a6acaec3ba4bba34f_3zia	A	210	80.9269	80.9269	0	0	0	0
P00830	211	H	H	chr10	648239	T	C	ATP2	synonymous_variant	c.633T>C	p.His211His	histidine	His	histidine	His	da7ab5c0679b422a6acaec3ba4bba34f_3zia	A	211	80.89154	80.88106	-0.01048	0.038427698	0.018005221	0.053338091
P00830	239	V	I	chr10	648321	G	A	ATP2	missense_variant	c.715G>A	p.Val239Ile	valine	Val	isoleucine	Ile	da7ab5c0679b422a6acaec3ba4bba34f_3zia	A	239	80.91702	79.21048	-1.70654	0.010818826	0.030882633	0.024643214
P00830	239	V	V	chr10	648323	C	T	ATP2	synonymous_variant	c.717C>T	p.Val239Val	valine	Val	valine	Val	da7ab5c0679b422a6acaec3ba4bba34f_3zia	A	239	80.92062	80.91882	-0.0018	0.004392835	0.001654388	0.003162278
P00830	261	A	A	chr10	648389	C	T	ATP2	synonymous_variant	c.783C>T	p.Ala261Ala	alanine	Ala	alanine	Ala	da7ab5c0679b422a6acaec3ba4bba34f_3zia	A	261	80.927	80.927	0	0	0	0
P00830	263	A	A	chr10	648395	C	T	ATP2	synonymous_variant	c.789C>T	p.Ala263Ala	alanine	Ala	alanine	Ala	da7ab5c0679b422a6acaec3ba4bba34f_3zia	A	263	80.927	80.927	0	0	0	0
P00830	275	Y	Y	chr10	648431	T	C	ATP2	synonymous_variant	c.825T>C	p.Tyr275Tyr	tyrosine	Tyr	tyrosine	Tyr	da7ab5c0679b422a6acaec3ba4bba34f_3zia	A	275	80.927	80.93878	0.01178	0	0.016860813	0.016860813
P00830	285	L	L	chr10	648461	G	A	ATP2	synonymous_variant	c.855G>A	p.Leu285Leu	leucine	Leu	leucine	Leu	da7ab5c0679b422a6acaec3ba4bba34f_3zia	A	285	80.56684	80.5209	-0.04594	0.023821797	0.068717028	0.083659686
P00830	301	V	V	chr10	648509	C	T	ATP2	synonymous_variant	c.903C>T	p.Val301Val	valine	Val	valine	Val	da7ab5c0679b422a6acaec3ba4bba34f_3zia	A	301	80.80792	80.80556	-0.00236	0.009060188	0.003419503	0.007165403
P00830	303	A	A	chr10	648515	C	T	ATP2	synonymous_variant	c.909C>T	p.Ala303Ala	alanine	Ala	alanine	Ala	da7ab5c0679b422a6acaec3ba4bba34f_3zia	A	303	80.927	80.927	0	0	0	0
P00830	305	L	L	chr10	648521	G	A	ATP2	synonymous_variant	c.915G>A	p.Leu305Leu	leucine	Leu	leucine	Leu	da7ab5c0679b422a6acaec3ba4bba34f_3zia	A	305	80.86806	80.85834	-0.00972	0.007110063	0.010831805	0.01423717
P00830	311	A	A	chr10	648539	C	T	ATP2	synonymous_variant	c.933C>T	p.Ala311Ala	alanine	Ala	alanine	Ala	da7ab5c0679b422a6acaec3ba4bba34f_3zia	A	311	80.9266	80.9266	0	0	0	0
P00830	312	V	V	chr10	648542	C	T	ATP2	synonymous_variant	c.936C>T	p.Val312Val	valine	Val	valine	Val	da7ab5c0679b422a6acaec3ba4bba34f_3zia	A	312	80.92658	80.92704	0.00046	4.47E-05	0.000638749	0.00061887
P00830	314	Y	Y	chr10	648548	T	C	ATP2	synonymous_variant	c.942T>C	p.Tyr314Tyr	tyrosine	Tyr	tyrosine	Tyr	da7ab5c0679b422a6acaec3ba4bba34f_3zia	A	314	80.77816	80.76566	-0.0125	0.108902562	0.115850693	0.013059096
P00830	319	A	T	chr10	648561	G	A	ATP2	missense_variant	c.955G>A	p.Ala319Thr	alanine	Ala	threonine	Thr	da7ab5c0679b422a6acaec3ba4bba34f_3zia	A	319	80.927	81.28658	0.35958	0	4.47E-05	4.47E-05
P00830	332	T	T	chr10	648602	A	G	ATP2	synonymous_variant	c.996A>G	p.Thr332Thr	threonine	Thr	threonine	Thr	da7ab5c0679b422a6acaec3ba4bba34f_3zia	A	332	80.92074	80.91922	-0.00152	0.00536125	0.005836694	0.007224749
P00830	333	K	R	chr10	648604	A	G	ATP2	missense_variant	c.998A>G	p.Lys333Arg	lysine	Lys	arginine	Arg	da7ab5c0679b422a6acaec3ba4bba34f_3zia	A	333	79.35644	79.4712	0.11476	0.061288237	0.0701761	0.099610205
P00830	344	Y	Y	chr10	648638	T	C	ATP2	synonymous_variant	c.1032T>C	p.Tyr344Tyr	tyrosine	Tyr	tyrosine	Tyr	da7ab5c0679b422a6acaec3ba4bba34f_3zia	A	344	80.9266	80.93016	0.00356	0	0.019863484	0.019863484
P00830	347	A	A	chr10	648647	C	T	ATP2	synonymous_variant	c.1041C>T	p.Ala347Ala	alanine	Ala	alanine	Ala	da7ab5c0679b422a6acaec3ba4bba34f_3zia	A	347	80.9266	80.9266	0	0	0	0
P00830	356	A	A	chr10	648674	C	T	ATP2	synonymous_variant	c.1068C>T	p.Ala356Ala	alanine	Ala	alanine	Ala	da7ab5c0679b422a6acaec3ba4bba34f_3zia	A	356	80.9266	80.9266	0	0	0	0
P00830	372	I	I	chr10	648722	T	C	ATP2	synonymous_variant	c.1116T>C	p.Ile372Ile	isoleucine	Ile	isoleucine	Ile	da7ab5c0679b422a6acaec3ba4bba34f_3zia	A	372	80.7521	80.74892	-0.00318	0.003583992	0.007737377	0.005633116
P00830	375	L	L	chr10	648731	A	G	ATP2	synonymous_variant	c.1125A>G	p.Leu375Leu	leucine	Leu	leucine	Leu	da7ab5c0679b422a6acaec3ba4bba34f_3zia	A	375	80.92656	80.9264	-0.00016	8.94E-05	0.000234521	0.000270185
P00830	377	I	V	chr10	648735	A	G	ATP2	missense_variant	c.1129A>G	p.Ile377Val	isoleucine	Ile	valine	Val	da7ab5c0679b422a6acaec3ba4bba34f_3zia	A	377	80.927	81.5507	0.6237	0	0.000479583	0.000479583
P00830	378	Y	Y	chr10	648740	C	T	ATP2	synonymous_variant	c.1134C>T	p.Tyr378Tyr	tyrosine	Tyr	tyrosine	Tyr	da7ab5c0679b422a6acaec3ba4bba34f_3zia	A	378	80.9266	80.90524	-0.02136	0	0.005975617	0.005975617
P00830	393	A	A	chr10	648785	C	T	ATP2	synonymous_variant	c.1179C>T	p.Ala393Ala	alanine	Ala	alanine	Ala	da7ab5c0679b422a6acaec3ba4bba34f_3zia	A	393	80.9266	80.9266	0	0	0	0
P00830	411	L	L	chr10	648839	A	G	ATP2	synonymous_variant	c.1233A>G	p.Leu411Leu	leucine	Leu	leucine	Leu	da7ab5c0679b422a6acaec3ba4bba34f_3zia	A	411	80.76268	80.74892	-0.01376	0.019257388	0.003577988	0.019433811
P00830	435	L	L	chr10	648911	A	G	ATP2	synonymous_variant	c.1305A>G	p.Leu435Leu	leucine	Leu	leucine	Leu	da7ab5c0679b422a6acaec3ba4bba34f_3zia	A	435	80.91988	80.91636	-0.00352	0.005608654	0.0065843	0.007687132
P00830	437	V	V	chr10	648917	C	T	ATP2	synonymous_variant	c.1311C>T	p.Val437Val	valine	Val	valine	Val	da7ab5c0679b422a6acaec3ba4bba34f_3zia	A	437	80.9264	80.9267	0.0003	0.000244949	0.000509902	0.000374166
P00830	452	A	T	chr10	648960	G	A	ATP2	missense_variant	c.1354G>A	p.Ala452Thr	alanine	Ala	threonine	Thr	da7ab5c0679b422a6acaec3ba4bba34f_3zia	A	452	80.92562	81.54522	0.6196	0.002421157	0.075844624	0.073985911
P00830	460	I	I	chr10	648986	C	A	ATP2	synonymous_variant	c.1380C>A	p.Ile460Ile	isoleucine	Ile	isoleucine	Ile	da7ab5c0679b422a6acaec3ba4bba34f_3zia	A	460	80.9266	80.92662	2.00E-05	0	0.002368966	0.002368966
P00830	465	V	V	chr10	649001	G	C	ATP2	synonymous_variant	c.1395G>C	p.Val465Val	valine	Val	valine	Val	da7ab5c0679b422a6acaec3ba4bba34f_3zia	A	465	80.92048	80.91978	-0.0007	0.003208115	0.001018332	0.003582597
P00830	472	A	A	chr10	649022	C	A	ATP2	synonymous_variant	c.1416C>A	p.Ala472Ala	alanine	Ala	alanine	Ala	da7ab5c0679b422a6acaec3ba4bba34f_3zia	A	472	80.9266	80.9266	0	0	0	0
P00830	476	A	D	chr10	649033	C	A	ATP2	missense_variant	c.1427C>A	p.Ala476Asp	alanine	Ala	aspartic acid	Asp	da7ab5c0679b422a6acaec3ba4bba34f_3zia	A	476	80.38298	79.82928	-0.5537	0.042460535	0.163919697	0.16626745
P00830	478	L	L	chr10	649038	T	C	ATP2	synonymous_variant	c.1432T>C	p.Leu478Leu	leucine	Leu	leucine	Leu	da7ab5c0679b422a6acaec3ba4bba34f_3zia	A	478	80.88998	80.87312	-0.01686	0.015176198	0.002768935	0.012550817
P00830	478	L	L	chr10	649040	G	A	ATP2	synonymous_variant	c.1434G>A	p.Leu478Leu	leucine	Leu	leucine	Leu	da7ab5c0679b422a6acaec3ba4bba34f_3zia	A	478	80.88998	80.87312	-0.01686	0.015176198	0.002768935	0.012550817
P00830	482	Y	Y	chr10	649052	C	T	ATP2	synonymous_variant	c.1446C>T	p.Tyr482Tyr	tyrosine	Tyr	tyrosine	Tyr	da7ab5c0679b422a6acaec3ba4bba34f_3zia	A	482	80.9266	80.93168	0.00508	0	0.006559497	0.006559497
P00830	493	V	V	chr10	649085	T	C	ATP2	synonymous_variant	c.1479T>C	p.Val493Val	valine	Val	valine	Val	da7ab5c0679b422a6acaec3ba4bba34f_3zia	A	493	80.92316	80.91806	-0.0051	0.005195479	0.003225368	0.004724405
P00830	500	V	L	chr10	649104	G	C	ATP2	missense_variant	c.1498G>C	p.Val500Leu	valine	Val	leucine	Leu	da7ab5c0679b422a6acaec3ba4bba34f_3zia	A	500	80.9268	79.70456	-1.22224	0.000158114	0.025562922	0.025504372
P00830	501	A	T	chr10	649107	G	A	ATP2	missense_variant	c.1501G>A	p.Ala501Thr	alanine	Ala	threonine	Thr	da7ab5c0679b422a6acaec3ba4bba34f_3zia	A	501	80.9266	80.65398	-0.27262	0	0.000511859	0.000511859
P00890	40	A	T	chr14	630944	C	T	CIT1	missense_variant	c.118G>A	p.Ala40Thr	alanine	Ala	threonine	Thr	1379cd4ee52c3febe5b1450407b57a94_3enj	A	40	36.7192	37.81542	1.09622	0	0.076062652	0.076062652
P00890	55	A	T	chr14	630899	C	T	CIT1	missense_variant	c.163G>A	p.Ala55Thr	alanine	Ala	threonine	Thr	1379cd4ee52c3febe5b1450407b57a94_3enj	A	55	36.7192	36.67356	-0.04564	0	0.000801873	0.000801873
P00890	65	K	E	chr14	630869	T	C	CIT1	missense_variant	c.193A>G	p.Lys65Glu	lysine	Lys	glutamic acid	Glu	1379cd4ee52c3febe5b1450407b57a94_3enj	A	65	36.7192	36.94862	0.22942	0	0.007175793	0.007175793
P00890	67	H	H	chr14	630861	G	A	CIT1	synonymous_variant	c.201C>T	p.His67His	histidine	His	histidine	His	1379cd4ee52c3febe5b1450407b57a94_3enj	A	67	36.7192	36.71842	-0.00078	0	0.001395349	0.001395349
P00890	76	L	F	chr14	630836	G	A	CIT1	missense_variant	c.226C>T	p.Leu76Phe	leucine	Leu	phenylalanine	Phe	1379cd4ee52c3febe5b1450407b57a94_3enj	A	76	36.63802	36.7038	0.06578	0.081193731	0.122379328	0.067674308
P00890	90	L	L	chr14	630792	A	G	CIT1	synonymous_variant	c.270T>C	p.Leu90Leu	leucine	Leu	leucine	Leu	1379cd4ee52c3febe5b1450407b57a94_3enj	A	90	36.7192	36.72072	0.00152	0	0.002381596	0.002381596
P00890	97	L	L	chr14	630773	A	G	CIT1	synonymous_variant	c.289T>C	p.Leu97Leu	leucine	Leu	leucine	Leu	1379cd4ee52c3febe5b1450407b57a94_3enj	A	97	36.53546	36.5276	-0.00786	0.009660642	0.005237366	0.011788469
P00890	103	I	I	chr14	630753	A	G	CIT1	synonymous_variant	c.309T>C	p.Ile103Ile	isoleucine	Ile	isoleucine	Ile	1379cd4ee52c3febe5b1450407b57a94_3enj	A	103	36.68208	36.66232	-0.01976	0.023438579	0.010109995	0.022956328
P00890	110	I	T	chr14	630733	A	G	CIT1	missense_variant	c.329T>C	p.Ile110Thr	isoleucine	Ile	threonine	Thr	1379cd4ee52c3febe5b1450407b57a94_3enj	A	110	36.7192	39.4816	2.7624	0	0.024563489	0.024563489
P00890	120	A	A	chr14	630702	A	G	CIT1	synonymous_variant	c.360T>C	p.Ala120Ala	alanine	Ala	alanine	Ala	1379cd4ee52c3febe5b1450407b57a94_3enj	A	120	36.7131	36.7131	0	0	0	0
P00890	127	L	L	chr14	630681	C	T	CIT1	synonymous_variant	c.381G>A	p.Leu127Leu	leucine	Leu	leucine	Leu	1379cd4ee52c3febe5b1450407b57a94_3enj	A	127	36.67886	36.69166	0.0128	0.046988169	0.047941297	0.079633661
P00890	144	A	S	chr14	630632	C	A	CIT1	missense_variant	c.430G>T	p.Ala144Ser	alanine	Ala	serine	Ser	1379cd4ee52c3febe5b1450407b57a94_3enj	A	144	36.71608	37.11192	0.39584	0.002555778	0.003256839	0.001184483
P00890	148	A	A	chr14	630618	G	A	CIT1	synonymous_variant	c.444C>T	p.Ala148Ala	alanine	Ala	alanine	Ala	1379cd4ee52c3febe5b1450407b57a94_3enj	A	148	36.7131	36.7131	0	0	0	0
P00890	154	A	A	chr14	630600	A	G	CIT1	synonymous_variant	c.462T>C	p.Ala154Ala	alanine	Ala	alanine	Ala	1379cd4ee52c3febe5b1450407b57a94_3enj	A	154	36.7131	36.7131	0	0	0	0
P00890	155	A	A	chr14	630597	G	A	CIT1	synonymous_variant	c.465C>T	p.Ala155Ala	alanine	Ala	alanine	Ala	1379cd4ee52c3febe5b1450407b57a94_3enj	A	155	36.7131	36.7131	0	0	0	0
P00890	162	H	H	chr14	630576	G	A	CIT1	synonymous_variant	c.486C>T	p.His162His	histidine	His	histidine	His	1379cd4ee52c3febe5b1450407b57a94_3enj	A	162	37.31174	37.4481	0.13636	0.334824548	0.007246033	0.329347708
P00890	162	H	N	chr14	630578	G	T	CIT1	missense_variant	c.484C>A	p.His162Asn	histidine	His	asparagine	Asn	1379cd4ee52c3febe5b1450407b57a94_3enj	A	162	36.71344	37.14328	0.42984	0.00078613	0.16936138	0.169723755
P00890	164	I	I	chr14	630570	G	T	CIT1	synonymous_variant	c.492C>A	p.Ile164Ile	isoleucine	Ile	isoleucine	Ile	1379cd4ee52c3febe5b1450407b57a94_3enj	A	164	36.70738	36.7018	-0.00558	0.00738864	0.010297573	0.008266922
P00890	174	L	L	chr14	630542	G	A	CIT1	synonymous_variant	c.520C>T	p.Leu174Leu	leucine	Leu	leucine	Leu	1379cd4ee52c3febe5b1450407b57a94_3enj	A	174	36.49966	36.48224	-0.01742	0.03341157	0.015199112	0.026563546
P00890	178	A	G	chr14	630529	G	C	CIT1	missense_variant	c.533C>G	p.Ala178Gly	alanine	Ala	glycine	Gly	1379cd4ee52c3febe5b1450407b57a94_3enj	A	178	36.6875	37.7388	1.0513	0.032840371	0.041391726	0.017706637
P00890	178	A	T	chr14	630530	C	T	CIT1	missense_variant	c.532G>A	p.Ala178Thr	alanine	Ala	threonine	Thr	1379cd4ee52c3febe5b1450407b57a94_3enj	A	178	36.68654	36.8561	0.16956	0.030099219	0.034459614	0.004665619
P00890	187	L	L	chr14	630501	T	C	CIT1	synonymous_variant	c.561A>G	p.Leu187Leu	leucine	Leu	leucine	Leu	1379cd4ee52c3febe5b1450407b57a94_3enj	A	187	36.70912	36.70006	-0.00906	0.005449954	0.014335376	0.013523609
P00890	194	A	S	chr14	630482	C	A	CIT1	missense_variant	c.580G>T	p.Ala194Ser	alanine	Ala	serine	Ser	1379cd4ee52c3febe5b1450407b57a94_3enj	A	194	36.70996	36.95718	0.24722	0.002245662	0.094003787	0.0921373
P00890	194	A	V	chr14	630481	G	A	CIT1	missense_variant	c.581C>T	p.Ala194Val	alanine	Ala	valine	Val	1379cd4ee52c3febe5b1450407b57a94_3enj	A	194	36.64826	37.91834	1.27008	0.061674614	0.18588079	0.188580161
P00890	196	A	A	chr14	630474	T	C	CIT1	synonymous_variant	c.588A>G	p.Ala196Ala	alanine	Ala	alanine	Ala	1379cd4ee52c3febe5b1450407b57a94_3enj	A	196	36.7131	36.7131	0	0	0	0
P00890	196	A	T	chr14	630476	C	T	CIT1	missense_variant	c.586G>A	p.Ala196Thr	alanine	Ala	threonine	Thr	1379cd4ee52c3febe5b1450407b57a94_3enj	A	196	36.7192	36.8777	0.1585	0	0.016585988	0.016585988
P00890	201	V	V	chr14	630459	T	A	CIT1	synonymous_variant	c.603A>T	p.Val201Val	valine	Val	valine	Val	1379cd4ee52c3febe5b1450407b57a94_3enj	A	201	36.7131	36.68962	-0.02348	0	0.010669208	0.010669208
P00890	209	Y	Y	chr14	630435	A	G	CIT1	synonymous_variant	c.627T>C	p.Tyr209Tyr	tyrosine	Tyr	tyrosine	Tyr	1379cd4ee52c3febe5b1450407b57a94_3enj	A	209	36.65418	36.65336	-0.00082	0.006905577	0.007029794	0.002482338
P00890	234	K	R	chr14	630361	T	C	CIT1	missense_variant	c.701A>G	p.Lys234Arg	lysine	Lys	arginine	Arg	1379cd4ee52c3febe5b1450407b57a94_3enj	A	234	36.58524	37.19244	0.6072	0.285903652	0.18939977	0.111801006
P00890	238	I	I	chr14	630348	A	G	CIT1	synonymous_variant	c.714T>C	p.Ile238Ile	isoleucine	Ile	isoleucine	Ile	1379cd4ee52c3febe5b1450407b57a94_3enj	A	238	36.58748	36.58576	-0.00172	0.004979659	0.003079448	0.003032656
P00890	257	Y	H	chr14	630293	A	G	CIT1	missense_variant	c.769T>C	p.Tyr257His	tyrosine	Tyr	histidine	His	1379cd4ee52c3febe5b1450407b57a94_3enj	A	257	36.488	37.47108	0.98308	0.322110284	0.263837747	0.130079752
P00890	263	I	T	chr14	630274	A	G	CIT1	missense_variant	c.788T>C	p.Ile263Thr	isoleucine	Ile	threonine	Thr	1379cd4ee52c3febe5b1450407b57a94_3enj	A	263	36.61082	37.05708	0.44626	0.036212111	0.036005791	0.032343516
P00890	301	A	A	chr14	630159	G	A	CIT1	synonymous_variant	c.903C>T	p.Ala301Ala	alanine	Ala	alanine	Ala	1379cd4ee52c3febe5b1450407b57a94_3enj	A	301	36.7131	36.7131	0	0	0	0
P00890	315	A	V	chr14	630118	G	A	CIT1	missense_variant	c.944C>T	p.Ala315Val	alanine	Ala	valine	Val	1379cd4ee52c3febe5b1450407b57a94_3enj	A	315	36.71634	37.90166	1.18532	0.006395154	0.026665108	0.024580622
P00890	353	V	V	chr14	630003	A	C	CIT1	synonymous_variant	c.1059T>G	p.Val353Val	valine	Val	valine	Val	1379cd4ee52c3febe5b1450407b57a94_3enj	A	353	36.70796	36.7179	0.00994	0.007042585	0.007668116	0.008314926
P00890	359	A	A	chr14	629985	C	T	CIT1	synonymous_variant	c.1077G>A	p.Ala359Ala	alanine	Ala	alanine	Ala	1379cd4ee52c3febe5b1450407b57a94_3enj	A	359	36.7131	36.7131	0	0	0	0
P00890	379	F	C	chr14	629926	A	C	CIT1	missense_variant	c.1136T>G	p.Phe379Cys	phenylalanine	Phe	cysteine	Cys	1379cd4ee52c3febe5b1450407b57a94_3enj	A	379	36.24418	36.76838	0.5242	0.270816067	0.248140811	0.070193625
P00890	382	Y	Y	chr14	629916	G	A	CIT1	synonymous_variant	c.1146C>T	p.Tyr382Tyr	tyrosine	Tyr	tyrosine	Tyr	1379cd4ee52c3febe5b1450407b57a94_3enj	A	382	36.7058	36.7241	0.0183	0	0.019044159	0.019044159
P00890	385	F	F	chr14	629907	A	G	CIT1	synonymous_variant	c.1155T>C	p.Phe385Phe	phenylalanine	Phe	phenylalanine	Phe	1379cd4ee52c3febe5b1450407b57a94_3enj	A	385	36.7026	36.72298	0.02038	0.007155418	0.026866466	0.022529248
P00890	395	A	A	chr14	629877	G	A	CIT1	synonymous_variant	c.1185C>T	p.Ala395Ala	alanine	Ala	alanine	Ala	1379cd4ee52c3febe5b1450407b57a94_3enj	A	395	36.7059	36.7059	0	0	0	0
P00890	402	H	N	chr14	629858	G	T	CIT1	missense_variant	c.1204C>A	p.His402Asn	histidine	His	asparagine	Asn	1379cd4ee52c3febe5b1450407b57a94_3enj	A	402	36.56384	36.7908	0.22696	0.033353006	0.105133415	0.093827331
P00890	406	K	K	chr14	629844	C	T	CIT1	synonymous_variant	c.1218G>A	p.Lys406Lys	lysine	Lys	lysine	Lys	1379cd4ee52c3febe5b1450407b57a94_3enj	A	406	36.7059	36.7059	0	0	0	0
P00890	412	V	V	chr14	629826	A	G	CIT1	synonymous_variant	c.1236T>C	p.Val412Val	valine	Val	valine	Val	1379cd4ee52c3febe5b1450407b57a94_3enj	A	412	36.71912	36.71944	0.00032	0.000178885	0.000856154	0.000798123
P00890	425	L	L	chr14	629787	T	G	CIT1	synonymous_variant	c.1275A>C	p.Leu425Leu	leucine	Leu	leucine	Leu	1379cd4ee52c3febe5b1450407b57a94_3enj	A	425	36.70966	36.6235	-0.08616	0.021332089	0.017527264	0.03496524
P00890	472	V	I	chr14	629648	C	T	CIT1	missense_variant	c.1414G>A	p.Val472Ile	valine	Val	isoleucine	Ile	1379cd4ee52c3febe5b1450407b57a94_3enj	A	472	36.67788	35.99852	-0.67936	0.03288156	0.046436322	0.052284634
P00899	24	S	T	chr5	338019	G	C	TRP2	missense_variant	c.71G>C	p.Ser24Thr	serine	Ser	threonine	Thr	f3b8c2be3e2cff23bb73511ace80ebe0_1i7q	A	24	376.9646	378.1466	1.182	0.004393177	0.176558206	0.172771525
P00899	28	M	V	chr5	338030	A	G	TRP2	missense_variant	c.82A>G	p.Met28Val	methionine	Met	valine	Val	f3b8c2be3e2cff23bb73511ace80ebe0_1i7q	A	28	376.5616	377.3954	0.8338	0.021512787	0.010237187	0.01505656
P00899	29	Y	Y	chr5	338035	T	C	TRP2	synonymous_variant	c.87T>C	p.Tyr29Tyr	tyrosine	Tyr	tyrosine	Tyr	f3b8c2be3e2cff23bb73511ace80ebe0_1i7q	A	29	376.1596	376.0242	-0.1354	0.095091009	0.053326354	0.052132523
P00899	32	Y	Y	chr5	338044	T	C	TRP2	synonymous_variant	c.96T>C	p.Tyr32Tyr	tyrosine	Tyr	tyrosine	Tyr	f3b8c2be3e2cff23bb73511ace80ebe0_1i7q	A	32	377.162	377.162	0	0	0	0
P00899	34	Y	C	chr5	338049	A	G	TRP2	missense_variant	c.101A>G	p.Tyr34Cys	tyrosine	Tyr	cysteine	Cys	f3b8c2be3e2cff23bb73511ace80ebe0_1i7q	A	34	375.771	376.0622	0.2912	0.266942878	0.292622111	0.027289192
P00899	35	L	L	chr5	338053	G	A	TRP2	synonymous_variant	c.105G>A	p.Leu35Leu	leucine	Leu	leucine	Leu	f3b8c2be3e2cff23bb73511ace80ebe0_1i7q	A	35	375.8832	375.7716	-0.1116	0.183247647	0.112422418	0.097135472
P00899	40	L	M	chr5	338066	C	A	TRP2	missense_variant	c.118C>A	p.Leu40Met	leucine	Leu	methionine	Met	f3b8c2be3e2cff23bb73511ace80ebe0_1i7q	A	40	376.108	375.481	-0.627	0.526032318	0.981776451	0.840007143
P00899	66	A	T	chr5	338144	G	A	TRP2	missense_variant	c.196G>A	p.Ala66Thr	alanine	Ala	threonine	Thr	f3b8c2be3e2cff23bb73511ace80ebe0_1i7q	A	66	377.1582	378.3	1.1418	0.005761944	0.015198684	0.01143241
P00899	72	L	L	chr5	338162	T	C	TRP2	synonymous_variant	c.214T>C	p.Leu72Leu	leucine	Leu	leucine	Leu	f3b8c2be3e2cff23bb73511ace80ebe0_1i7q	A	72	377.162	377.157	-0.005	0	0	0
P00899	84	K	K	chr5	338200	G	A	TRP2	synonymous_variant	c.252G>A	p.Lys84Lys	lysine	Lys	lysine	Lys	f3b8c2be3e2cff23bb73511ace80ebe0_1i7q	A	84	374.1936	373.4766	-0.717	1.265803026	1.026438405	0.386393582
P00899	91	T	T	chr5	338221	T	C	TRP2	synonymous_variant	c.273T>C	p.Thr91Thr	threonine	Thr	threonine	Thr	f3b8c2be3e2cff23bb73511ace80ebe0_1i7q	A	91	377.0566	377.0416	-0.015	0.019705329	0.00167332	0.020310096
P00899	94	I	M	chr5	338230	T	G	TRP2	missense_variant	c.282T>G	p.Ile94Met	isoleucine	Ile	methionine	Met	f3b8c2be3e2cff23bb73511ace80ebe0_1i7q	A	94	377.162	374.2686	-2.8934	0	0.047321243	0.047321243
P00899	94	I	V	chr5	338228	A	G	TRP2	missense_variant	c.280A>G	p.Ile94Val	isoleucine	Ile	valine	Val	f3b8c2be3e2cff23bb73511ace80ebe0_1i7q	A	94	376.9938	377.4494	0.4556	0.376106634	0.364703715	0.011436783
P00899	100	E	K	chr5	338246	G	A	TRP2	missense_variant	c.298G>A	p.Glu100Lys	glutamic acid	Glu	lysine	Lys	f3b8c2be3e2cff23bb73511ace80ebe0_1i7q	A	100	372.8554	374.1086	1.2532	0.137443807	0.682912	0.594167653
P00899	109	F	L	chr5	338273	T	C	TRP2	missense_variant	c.325T>C	p.Phe109Leu	phenylalanine	Phe	leucine	Leu	f3b8c2be3e2cff23bb73511ace80ebe0_1i7q	A	109	377.0562	375.3066	-1.7496	0.035393502	0.090704465	0.097315466
P00899	109	F	S	chr5	338274	T	C	TRP2	missense_variant	c.326T>C	p.Phe109Ser	phenylalanine	Phe	serine	Ser	f3b8c2be3e2cff23bb73511ace80ebe0_1i7q	A	109	377.0682	377.1038	0.0356	0.014669697	0.161597339	0.164897847
P00899	115	V	I	chr5	338291	G	A	TRP2	missense_variant	c.343G>A	p.Val115Ile	valine	Val	isoleucine	Ile	f3b8c2be3e2cff23bb73511ace80ebe0_1i7q	A	115	377.15	376.8298	-0.3202	0.017378147	0.013217413	0.02365798
P00899	136	Y	H	chr5	338354	T	C	TRP2	missense_variant	c.406T>C	p.Tyr136His	tyrosine	Tyr	histidine	His	f3b8c2be3e2cff23bb73511ace80ebe0_1i7q	A	136	376.9794	377.7738	0.7944	0.046822003	0.129802542	0.15809902
P00899	142	R	K	chr5	338373	G	A	TRP2	missense_variant	c.425G>A	p.Arg142Lys	arginine	Arg	lysine	Lys	f3b8c2be3e2cff23bb73511ace80ebe0_1i7q	A	142	376.9464	377.1222	0.1758	0.30514472	0.080760139	0.235560396
P00899	148	V	A	chr5	338391	T	C	TRP2	missense_variant	c.443T>C	p.Val148Ala	valine	Val	alanine	Ala	f3b8c2be3e2cff23bb73511ace80ebe0_1i7q	A	148	377.1586	376.439	-0.7196	0.0060663	0	0.0060663
P00899	151	L	F	chr5	338399	C	T	TRP2	missense_variant	c.451C>T	p.Leu151Phe	leucine	Leu	phenylalanine	Phe	f3b8c2be3e2cff23bb73511ace80ebe0_1i7q	A	151	375.5566	385.166	9.6094	1.828777953	1.867485475	2.068656279
P00899	154	A	T	chr5	338408	G	A	TRP2	missense_variant	c.460G>A	p.Ala154Thr	alanine	Ala	threonine	Thr	f3b8c2be3e2cff23bb73511ace80ebe0_1i7q	A	154	377.156	378.0062	0.8502	0.012328828	0.014703741	0.003193744
P00899	168	V	V	chr5	338452	T	C	TRP2	synonymous_variant	c.504T>C	p.Val168Val	valine	Val	valine	Val	f3b8c2be3e2cff23bb73511ace80ebe0_1i7q	A	168	377.162	377.162	0	0	0	0
P00899	172	F	F	chr5	338464	T	C	TRP2	synonymous_variant	c.516T>C	p.Phe172Phe	phenylalanine	Phe	phenylalanine	Phe	f3b8c2be3e2cff23bb73511ace80ebe0_1i7q	A	172	377.1436	377.0774	-0.0662	0.041143651	0.080126775	0.073039031
P00899	178	I	V	chr5	338480	A	G	TRP2	missense_variant	c.532A>G	p.Ile178Val	isoleucine	Ile	valine	Val	f3b8c2be3e2cff23bb73511ace80ebe0_1i7q	A	178	376.2866	376.8444	0.5578	0.49621447	0.41296041	0.085566933
P00899	193	A	A	chr5	338527	A	G	TRP2	synonymous_variant	c.579A>G	p.Ala193Ala	alanine	Ala	alanine	Ala	f3b8c2be3e2cff23bb73511ace80ebe0_1i7q	A	193	377.162	377.162	0	0	0	0
P00899	195	I	T	chr5	338532	T	C	TRP2	missense_variant	c.584T>C	p.Ile195Thr	isoleucine	Ile	threonine	Thr	f3b8c2be3e2cff23bb73511ace80ebe0_1i7q	A	195	377.162	377.4226	0.2606	0	0.003781534	0.003781534
P00899	207	S	S	chr5	338569	C	A	TRP2	synonymous_variant	c.621C>A	p.Ser207Ser	serine	Ser	serine	Ser	f3b8c2be3e2cff23bb73511ace80ebe0_1i7q	A	207	377.1616	377.1612	-0.0004	0.000547723	0.000447214	0.000547723
P00899	228	V	V	chr5	338632	G	A	TRP2	synonymous_variant	c.684G>A	p.Val228Val	valine	Val	valine	Val	f3b8c2be3e2cff23bb73511ace80ebe0_1i7q	A	228	377.162	377.162	0	0	0	0
P00899	244	I	I	chr5	338680	T	C	TRP2	synonymous_variant	c.732T>C	p.Ile244Ile	isoleucine	Ile	isoleucine	Ile	f3b8c2be3e2cff23bb73511ace80ebe0_1i7q	A	244	377.1356	377.1002	-0.0354	0.001516575	0.004969909	0.006024948
P00899	246	K	K	chr5	338686	A	G	TRP2	synonymous_variant	c.738A>G	p.Lys246Lys	lysine	Lys	lysine	Lys	f3b8c2be3e2cff23bb73511ace80ebe0_1i7q	A	246	377.1558	377.1364	-0.0194	0.01175585	0.013722245	0.014993332
P00899	276	V	V	chr5	338776	G	A	TRP2	synonymous_variant	c.828G>A	p.Val276Val	valine	Val	valine	Val	f3b8c2be3e2cff23bb73511ace80ebe0_1i7q	A	276	377.162	377.1616	-0.0004	0	0.000894427	0.000894427
P00899	314	I	I	chr5	338890	T	C	TRP2	synonymous_variant	c.942T>C	p.Ile314Ile	isoleucine	Ile	isoleucine	Ile	f3b8c2be3e2cff23bb73511ace80ebe0_1i7q	A	314	376.6094	376.3832	-0.2262	0.217257451	0.001788854	0.217728501
P00899	319	K	Q	chr5	338903	A	C	TRP2	missense_variant	c.955A>C	p.Lys319Gln	lysine	Lys	glutamine	Gln	f3b8c2be3e2cff23bb73511ace80ebe0_1i7q	A	319	377.1538	377.477	0.3232	0.011233877	0.112396619	0.118335117
P00899	322	A	A	chr5	338914	T	C	TRP2	synonymous_variant	c.966T>C	p.Ala322Ala	alanine	Ala	alanine	Ala	f3b8c2be3e2cff23bb73511ace80ebe0_1i7q	A	322	377.162	377.162	0	0	0	0
P00899	323	T	I	chr5	338916	C	T	TRP2	missense_variant	c.968C>T	p.Thr323Ile	threonine	Thr	isoleucine	Ile	f3b8c2be3e2cff23bb73511ace80ebe0_1i7q	A	323	377.1046	376.503	-0.6016	0.087314375	0.324857661	0.282712398
P00899	329	A	S	chr5	338933	G	T	TRP2	missense_variant	c.985G>T	p.Ala329Ser	alanine	Ala	serine	Ser	f3b8c2be3e2cff23bb73511ace80ebe0_1i7q	A	329	377.1534	377.4598	0.3064	0.019230185	0.1246463	0.105433866
P00899	330	L	L	chr5	338938	A	G	TRP2	synonymous_variant	c.990A>G	p.Leu330Leu	leucine	Leu	leucine	Leu	f3b8c2be3e2cff23bb73511ace80ebe0_1i7q	A	330	377.162	377.1698	0.0078	0	0.011366618	0.011366618
P00899	334	L	L	chr5	338950	A	G	TRP2	synonymous_variant	c.1002A>G	p.Leu334Leu	leucine	Leu	leucine	Leu	f3b8c2be3e2cff23bb73511ace80ebe0_1i7q	A	334	377.162	377.162	0	0	0	0
P00899	362	L	L	chr5	339032	T	C	TRP2	synonymous_variant	c.1084T>C	p.Leu362Leu	leucine	Leu	leucine	Leu	f3b8c2be3e2cff23bb73511ace80ebe0_1i7q	A	362	377.1544	377.1488	-0.0056	0.004560702	0.000447214	0.004505552
P00899	362	L	L	chr5	339034	A	G	TRP2	synonymous_variant	c.1086A>G	p.Leu362Leu	leucine	Leu	leucine	Leu	f3b8c2be3e2cff23bb73511ace80ebe0_1i7q	A	362	377.1544	377.1488	-0.0056	0.004560702	0.000447214	0.004505552
P00899	378	V	V	chr5	339082	C	G	TRP2	synonymous_variant	c.1134C>G	p.Val378Val	valine	Val	valine	Val	f3b8c2be3e2cff23bb73511ace80ebe0_1i7q	A	378	377.0824	377.079	-0.0034	0.004560702	0.000707107	0.00497996
P00899	381	L	L	chr5	339091	G	A	TRP2	synonymous_variant	c.1143G>A	p.Leu381Leu	leucine	Leu	leucine	Leu	f3b8c2be3e2cff23bb73511ace80ebe0_1i7q	A	381	377.1474	377.1274	-0.02	0.004722288	0.036011109	0.040267853
P00899	388	V	I	chr5	339110	G	A	TRP2	missense_variant	c.1162G>A	p.Val388Ile	valine	Val	isoleucine	Ile	f3b8c2be3e2cff23bb73511ace80ebe0_1i7q	A	388	377.0694	376.394	-0.6754	0.053144144	0.073389373	0.062171537
P00899	389	L	F	chr5	339113	C	T	TRP2	missense_variant	c.1165C>T	p.Leu389Phe	leucine	Leu	phenylalanine	Phe	f3b8c2be3e2cff23bb73511ace80ebe0_1i7q	A	389	376.61	379.8066	3.1966	0.818966422	0.634960471	0.186136509
P00899	396	F	C	chr5	339135	T	G	TRP2	missense_variant	c.1187T>G	p.Phe396Cys	phenylalanine	Phe	cysteine	Cys	f3b8c2be3e2cff23bb73511ace80ebe0_1i7q	A	396	376.3244	377.508	1.1836	0.382778395	0.754472332	0.46695428
P00899	396	F	F	chr5	339136	T	C	TRP2	synonymous_variant	c.1188T>C	p.Phe396Phe	phenylalanine	Phe	phenylalanine	Phe	f3b8c2be3e2cff23bb73511ace80ebe0_1i7q	A	396	377.162	377.162	0	0	0	0
P00899	403	F	F	chr5	339157	C	T	TRP2	synonymous_variant	c.1209C>T	p.Phe403Phe	phenylalanine	Phe	phenylalanine	Phe	f3b8c2be3e2cff23bb73511ace80ebe0_1i7q	A	403	377.162	377.162	0	0	0	0
P00899	411	A	A	chr5	339181	T	C	TRP2	synonymous_variant	c.1233T>C	p.Ala411Ala	alanine	Ala	alanine	Ala	f3b8c2be3e2cff23bb73511ace80ebe0_1i7q	A	411	377.162	377.162	0	0	0	0
P00899	420	I	I	chr5	339208	T	C	TRP2	synonymous_variant	c.1260T>C	p.Ile420Ile	isoleucine	Ile	isoleucine	Ile	f3b8c2be3e2cff23bb73511ace80ebe0_1i7q	A	420	377.162	377.1628	0.0008	0	0.00303315	0.00303315
P00899	421	A	S	chr5	339209	G	T	TRP2	missense_variant	c.1261G>T	p.Ala421Ser	alanine	Ala	serine	Ser	f3b8c2be3e2cff23bb73511ace80ebe0_1i7q	A	421	377.1462	378.2396	1.0934	0.035329874	0.008142481	0.0278801
P00899	432	A	A	chr5	339244	A	G	TRP2	synonymous_variant	c.1296A>G	p.Ala432Ala	alanine	Ala	alanine	Ala	f3b8c2be3e2cff23bb73511ace80ebe0_1i7q	A	432	377.162	377.162	0	0	0	0
P00899	440	Y	Y	chr5	339268	C	T	TRP2	synonymous_variant	c.1320C>T	p.Tyr440Tyr	tyrosine	Tyr	tyrosine	Tyr	f3b8c2be3e2cff23bb73511ace80ebe0_1i7q	A	440	376.1894	376.0412	-0.1482	0.249817533	0.341726791	0.175682099
P00899	443	K	K	chr5	339277	A	G	TRP2	synonymous_variant	c.1329A>G	p.Lys443Lys	lysine	Lys	lysine	Lys	f3b8c2be3e2cff23bb73511ace80ebe0_1i7q	A	443	377.162	377.101	-0.061	0	0	0
P00899	463	L	L	chr5	339337	G	A	TRP2	synonymous_variant	c.1389G>A	p.Leu463Leu	leucine	Leu	leucine	Leu	f3b8c2be3e2cff23bb73511ace80ebe0_1i7q	A	463	377.162	377.162	0	0	0	0
P00899	465	A	A	chr5	339343	T	G	TRP2	synonymous_variant	c.1395T>G	p.Ala465Ala	alanine	Ala	alanine	Ala	f3b8c2be3e2cff23bb73511ace80ebe0_1i7q	A	465	377.162	377.162	0	0	0	0
P00899	467	G	C	chr5	339347	G	T	TRP2	missense_variant	c.1399G>T	p.Gly467Cys	glycine	Gly	cysteine	Cys	f3b8c2be3e2cff23bb73511ace80ebe0_1i7q	A	467	377.0804	378.9762	1.8958	0.041422216	0.795941392	0.785278422
P00899	469	I	I	chr5	339355	T	C	TRP2	synonymous_variant	c.1407T>C	p.Ile469Ile	isoleucine	Ile	isoleucine	Ile	f3b8c2be3e2cff23bb73511ace80ebe0_1i7q	A	469	377.1144	377.0782	-0.0362	0.106436836	0.185147779	0.078712769
P00899	469	I	V	chr5	339353	A	G	TRP2	missense_variant	c.1405A>G	p.Ile469Val	isoleucine	Ile	valine	Val	f3b8c2be3e2cff23bb73511ace80ebe0_1i7q	A	469	377.071	376.1456	-0.9254	0.202923631	0.07729683	0.127148732
P00899	487	M	K	chr5	339408	T	A	TRP2	missense_variant	c.1460T>A	p.Met487Lys	methionine	Met	lysine	Lys	f3b8c2be3e2cff23bb73511ace80ebe0_1i7q	A	487	376.441	376.991	0.55	0.187220458	0.317511417	0.169208451
P00899	488	A	A	chr5	339412	C	A	TRP2	synonymous_variant	c.1464C>A	p.Ala488Ala	alanine	Ala	alanine	Ala	f3b8c2be3e2cff23bb73511ace80ebe0_1i7q	A	488	377.162	377.162	0	0	0	0
P00899	494	V	V	chr5	339430	G	A	TRP2	synonymous_variant	c.1482G>A	p.Val494Val	valine	Val	valine	Val	f3b8c2be3e2cff23bb73511ace80ebe0_1i7q	A	494	376.3914	376.3996	0.0082	0.024915858	0.018595698	0.009011104
P00912	13	L	L	chr4	461878	T	C	TRP1	synonymous_variant	c.37T>C	p.Leu13Leu	leucine	Leu	leucine	Leu	f5df86098cbd779bca73fb5d7525c43c_1dl3	A	13	169.525	169.5006	-0.0244	0.011895377	0.030566321	0.033087762
P00912	19	L	L	chr4	461898	G	A	TRP1	synonymous_variant	c.57G>A	p.Leu19Leu	leucine	Leu	leucine	Leu	f5df86098cbd779bca73fb5d7525c43c_1dl3	A	19	169.5418	169.533	-0.0088	0.000447214	0	0.000447214
P00912	20	Q	Q	chr4	461901	G	A	TRP1	synonymous_variant	c.60G>A	p.Gln20Gln	glutamine	Gln	glutamine	Gln	f5df86098cbd779bca73fb5d7525c43c_1dl3	A	20	169.5206	169.4874	-0.0332	0.029779187	0.021466253	0.027517267
P00912	24	A	A	chr4	461913	C	T	TRP1	synonymous_variant	c.72C>T	p.Ala24Ala	alanine	Ala	alanine	Ala	f5df86098cbd779bca73fb5d7525c43c_1dl3	A	24	169.542	169.542	0	0	0	0
P00912	24	A	T	chr4	461911	G	A	TRP1	missense_variant	c.70G>A	p.Ala24Thr	alanine	Ala	threonine	Thr	f5df86098cbd779bca73fb5d7525c43c_1dl3	A	24	168.5898	168.5884	-0.0014	0.649113395	0.650530783	0.021019039
P00912	29	L	L	chr4	461928	A	C	TRP1	synonymous_variant	c.87A>C	p.Leu29Leu	leucine	Leu	leucine	Leu	f5df86098cbd779bca73fb5d7525c43c_1dl3	A	29	169.335	169.2856	-0.0494	0.118353285	0.12028009	0.14880121
P00912	33	A	A	chr4	461940	T	A	TRP1	synonymous_variant	c.99T>A	p.Ala33Ala	alanine	Ala	alanine	Ala	f5df86098cbd779bca73fb5d7525c43c_1dl3	A	33	169.542	169.542	0	0	0	0
P00912	35	L	F	chr4	461946	G	T	TRP1	missense_variant	c.105G>T	p.Leu35Phe	leucine	Leu	phenylalanine	Phe	f5df86098cbd779bca73fb5d7525c43c_1dl3	A	35	167.5648	166.855	-0.7098	0.106443412	0.444051799	0.356524473
P00912	40	C	C	chr4	461961	T	C	TRP1	synonymous_variant	c.120T>C	p.Cys40Cys	cysteine	Cys	cysteine	Cys	f5df86098cbd779bca73fb5d7525c43c_1dl3	A	40	169.9878	169.9744	-0.0134	0.014532722	0.008792042	0.01262141
P00912	41	V	M	chr4	461962	G	A	TRP1	missense_variant	c.121G>A	p.Val41Met	valine	Val	methionine	Met	f5df86098cbd779bca73fb5d7525c43c_1dl3	A	41	169.9826	170.4704	0.4878	0.016682326	0.500785183	0.516712396
P00912	44	R	R	chr4	461973	A	G	TRP1	synonymous_variant	c.132A>G	p.Arg44Arg	arginine	Arg	arginine	Arg	f5df86098cbd779bca73fb5d7525c43c_1dl3	A	44	170.013	170.009	-0.004	0	0	0
P00912	45	K	K	chr4	461976	G	A	TRP1	synonymous_variant	c.135G>A	p.Lys45Lys	lysine	Lys	lysine	Lys	f5df86098cbd779bca73fb5d7525c43c_1dl3	A	45	170.0102	170.0044	-0.0058	0.00626099	0.011696153	0.014906374
P00912	45	K	R	chr4	461975	A	G	TRP1	missense_variant	c.134A>G	p.Lys45Arg	lysine	Lys	arginine	Arg	f5df86098cbd779bca73fb5d7525c43c_1dl3	A	45	170.01	169.9008	-0.1092	0.005196152	0.134776482	0.136589531
P00912	48	I	V	chr4	461983	A	G	TRP1	missense_variant	c.142A>G	p.Ile48Val	isoleucine	Ile	valine	Val	f5df86098cbd779bca73fb5d7525c43c_1dl3	A	48	169.2334	168.9544	-0.279	0.121372567	0.4228845	0.43844783
P00912	52	I	V	chr4	461995	A	G	TRP1	missense_variant	c.154A>G	p.Ile52Val	isoleucine	Ile	valine	Val	f5df86098cbd779bca73fb5d7525c43c_1dl3	A	52	169.9768	170.3868	0.41	0.017782013	0.005167204	0.015763883
P00912	53	A	A	chr4	462000	A	T	TRP1	synonymous_variant	c.159A>T	p.Ala53Ala	alanine	Ala	alanine	Ala	f5df86098cbd779bca73fb5d7525c43c_1dl3	A	53	170.013	170.013	0	0	0	0
P00912	60	V	L	chr4	462019	G	T	TRP1	missense_variant	c.178G>T	p.Val60Leu	valine	Val	leucine	Leu	f5df86098cbd779bca73fb5d7525c43c_1dl3	A	60	170.0034	169.2244	-0.779	0.003714835	0.012680694	0.011661904
P00912	61	K	R	chr4	462023	A	G	TRP1	missense_variant	c.182A>G	p.Lys61Arg	lysine	Lys	arginine	Arg	f5df86098cbd779bca73fb5d7525c43c_1dl3	A	61	169.9404	169.4396	-0.5008	0.095515967	0.117795586	0.06202177
P00912	62	A	E	chr4	462026	C	A	TRP1	missense_variant	c.185C>A	p.Ala62Glu	alanine	Ala	glutamic acid	Glu	f5df86098cbd779bca73fb5d7525c43c_1dl3	A	62	170.013	170.061	0.048	0	0.012806248	0.012806248
P00912	63	Y	H	chr4	462028	T	C	TRP1	missense_variant	c.187T>C	p.Tyr63His	tyrosine	Tyr	histidine	His	f5df86098cbd779bca73fb5d7525c43c_1dl3	A	63	170.0062	170.1074	0.1012	0.008871302	0.000547723	0.008871302
P00912	64	K	R	chr4	462032	A	G	TRP1	missense_variant	c.191A>G	p.Lys64Arg	lysine	Lys	arginine	Arg	f5df86098cbd779bca73fb5d7525c43c_1dl3	A	64	170.013	168.7726	-1.2404	0	0.066455248	0.066455248
P00912	66	S	S	chr4	462039	T	C	TRP1	synonymous_variant	c.198T>C	p.Ser66Ser	serine	Ser	serine	Ser	f5df86098cbd779bca73fb5d7525c43c_1dl3	A	66	170.0124	170.013	0.0006	0.000547723	0.002236068	0.001949359
P00912	67	S	S	chr4	462042	A	G	TRP1	synonymous_variant	c.201A>G	p.Ser67Ser	serine	Ser	serine	Ser	f5df86098cbd779bca73fb5d7525c43c_1dl3	A	67	170.013	169.9596	-0.0534	0	0.038907583	0.038907583
P00912	71	K	R	chr4	462053	A	G	TRP1	missense_variant	c.212A>G	p.Lys71Arg	lysine	Lys	arginine	Arg	f5df86098cbd779bca73fb5d7525c43c_1dl3	A	71	168.2052	167.912	-0.2932	0.125859843	0.193116545	0.264419553
P00912	72	Y	F	chr4	462056	A	T	TRP1	missense_variant	c.215A>T	p.Tyr72Phe	tyrosine	Tyr	phenylalanine	Phe	f5df86098cbd779bca73fb5d7525c43c_1dl3	A	72	170.0006	169.4914	-0.5092	0.017343587	0.082442707	0.089850988
P00912	72	Y	Y	chr4	462057	C	T	TRP1	synonymous_variant	c.216C>T	p.Tyr72Tyr	tyrosine	Tyr	tyrosine	Tyr	f5df86098cbd779bca73fb5d7525c43c_1dl3	A	72	170.0016	169.9926	-0.009	0.01161034	0.028492104	0.024929902
P00912	86	L	L	chr4	462097	T	C	TRP1	synonymous_variant	c.256T>C	p.Leu86Leu	leucine	Leu	leucine	Leu	f5df86098cbd779bca73fb5d7525c43c_1dl3	A	86	171.508	171.5144	0.0064	0	0.006107373	0.006107373
P00912	86	L	L	chr4	462099	G	A	TRP1	synonymous_variant	c.258G>A	p.Leu86Leu	leucine	Leu	leucine	Leu	f5df86098cbd779bca73fb5d7525c43c_1dl3	A	86	171.508	171.5144	0.0064	0	0.006107373	0.006107373
P00912	88	L	L	chr4	462103	C	T	TRP1	synonymous_variant	c.262C>T	p.Leu88Leu	leucine	Leu	leucine	Leu	f5df86098cbd779bca73fb5d7525c43c_1dl3	A	88	171.5008	171.5034	0.0026	0.010256705	0.009208692	0.015836666
P00912	88	L	L	chr4	462105	G	C	TRP1	synonymous_variant	c.264G>C	p.Leu88Leu	leucine	Leu	leucine	Leu	f5df86098cbd779bca73fb5d7525c43c_1dl3	A	88	171.5008	171.5034	0.0026	0.010256705	0.009208692	0.015836666
P00912	92	Y	Y	chr4	462117	C	T	TRP1	synonymous_variant	c.276C>T	p.Tyr92Tyr	tyrosine	Tyr	tyrosine	Tyr	f5df86098cbd779bca73fb5d7525c43c_1dl3	A	92	171.241	171.2304	-0.0106	0.020112185	0.022142719	0.020803846
P00912	112	L	L	chr4	462177	C	T	TRP1	synonymous_variant	c.336C>T	p.Leu112Leu	leucine	Leu	leucine	Leu	f5df86098cbd779bca73fb5d7525c43c_1dl3	A	112	171.4878	171.4248	-0.063	0.051455806	0.00083666	0.051841103
P00912	120	L	L	chr4	462201	C	T	TRP1	synonymous_variant	c.360C>T	p.Leu120Leu	leucine	Leu	leucine	Leu	f5df86098cbd779bca73fb5d7525c43c_1dl3	A	120	171.5806	171.4528	-0.1278	0.137294574	0.228318199	0.139954278
P00912	121	V	A	chr4	462203	T	C	TRP1	missense_variant	c.362T>C	p.Val121Ala	valine	Val	alanine	Ala	f5df86098cbd779bca73fb5d7525c43c_1dl3	A	121	171.406	171.0938	-0.3122	0.007905694	0.00881476	0.002588436
P00912	121	V	I	chr4	462202	G	A	TRP1	missense_variant	c.361G>A	p.Val121Ile	valine	Val	isoleucine	Ile	f5df86098cbd779bca73fb5d7525c43c_1dl3	A	121	171.3568	170.435	-0.9218	0.102209099	0.02	0.093119278
P00912	121	V	V	chr4	462204	A	G	TRP1	synonymous_variant	c.363A>G	p.Val121Val	valine	Val	valine	Val	f5df86098cbd779bca73fb5d7525c43c_1dl3	A	121	171.642	171.648	0.006	0	0.005612486	0.005612486
P00912	128	I	T	chr4	462224	T	C	TRP1	missense_variant	c.383T>C	p.Ile128Thr	isoleucine	Ile	threonine	Thr	f5df86098cbd779bca73fb5d7525c43c_1dl3	A	128	170.296	169.8516	-0.4444	0.439790859	0.017615334	0.429820079
P00912	128	I	V	chr4	462223	A	G	TRP1	missense_variant	c.382A>G	p.Ile128Val	isoleucine	Ile	valine	Val	f5df86098cbd779bca73fb5d7525c43c_1dl3	A	128	170.749	169.7578	-0.9912	0.016926311	0.003563706	0.018793616
P00912	129	L	L	chr4	462226	C	T	TRP1	synonymous_variant	c.385C>T	p.Leu129Leu	leucine	Leu	leucine	Leu	f5df86098cbd779bca73fb5d7525c43c_1dl3	A	129	171.5822	171.5802	-0.002	0.01389964	0.009284396	0.012020815
P00912	132	A	A	chr4	462237	A	G	TRP1	synonymous_variant	c.396A>G	p.Ala132Ala	alanine	Ala	alanine	Ala	f5df86098cbd779bca73fb5d7525c43c_1dl3	A	132	171.628	171.628	0	0	0	0
P00912	133	A	A	chr4	462240	T	C	TRP1	synonymous_variant	c.399T>C	p.Ala133Ala	alanine	Ala	alanine	Ala	f5df86098cbd779bca73fb5d7525c43c_1dl3	A	133	171.628	171.628	0	0	0	0
P00912	133	A	V	chr4	462239	C	T	TRP1	missense_variant	c.398C>T	p.Ala133Val	alanine	Ala	valine	Val	f5df86098cbd779bca73fb5d7525c43c_1dl3	A	133	171.631	172.7344	1.1034	0.006708204	0.006503845	0.000547723
P00912	147	E	E	chr4	462282	A	G	TRP1	synonymous_variant	c.441A>G	p.Glu147Glu	glutamic acid	Glu	glutamic acid	Glu	f5df86098cbd779bca73fb5d7525c43c_1dl3	A	147	171.628	171.628	0	0	0	0
P00912	149	G	G	chr4	462288	T	C	TRP1	synonymous_variant	c.447T>C	p.Gly149Gly	glycine	Gly	glycine	Gly	f5df86098cbd779bca73fb5d7525c43c_1dl3	A	149	171.628	171.628	0	0	0	0
P00912	150	G	G	chr4	462291	G	T	TRP1	synonymous_variant	c.450G>T	p.Gly150Gly	glycine	Gly	glycine	Gly	f5df86098cbd779bca73fb5d7525c43c_1dl3	A	150	171.628	171.628	0	0	0	0
P00912	151	T	S	chr4	462292	A	T	TRP1	missense_variant	c.451A>T	p.Thr151Ser	threonine	Thr	serine	Ser	f5df86098cbd779bca73fb5d7525c43c_1dl3	A	151	171.628	171.616	-0.012	0	0	0
P00912	174	H	Q	chr4	462363	T	G	TRP1	missense_variant	c.522T>G	p.His174Gln	histidine	His	glutamine	Gln	f5df86098cbd779bca73fb5d7525c43c_1dl3	A	174	171.5962	173.2204	1.6242	0.087858978	0.938587929	0.851843706
P00912	181	L	L	chr4	462384	G	C	TRP1	synonymous_variant	c.543G>C	p.Leu181Leu	leucine	Leu	leucine	Leu	f5df86098cbd779bca73fb5d7525c43c_1dl3	A	181	171.5248	171.3586	-0.1662	0.116602744	0.047479469	0.08077871
P00912	190	L	L	chr4	462411	T	C	TRP1	synonymous_variant	c.570T>C	p.Leu190Leu	leucine	Leu	leucine	Leu	f5df86098cbd779bca73fb5d7525c43c_1dl3	A	190	171.497	171.4934	-0.0036	0.015362291	0.028289574	0.033560393
P00912	195	V	V	chr4	462426	T	A	TRP1	synonymous_variant	c.585T>A	p.Val195Val	valine	Val	valine	Val	f5df86098cbd779bca73fb5d7525c43c_1dl3	A	195	171.637	171.639	0.002	0	0.001732051	0.001732051
P00912	196	I	V	chr4	462427	A	G	TRP1	missense_variant	c.586A>G	p.Ile196Val	isoleucine	Ile	valine	Val	f5df86098cbd779bca73fb5d7525c43c_1dl3	A	196	171.6394	171.9152	0.2758	0.003286335	0.064495736	0.064216042
P00912	204	V	V	chr4	462453	G	A	TRP1	synonymous_variant	c.612G>A	p.Val204Val	valine	Val	valine	Val	f5df86098cbd779bca73fb5d7525c43c_1dl3	A	204	171.614	171.6132	-0.0008	0.005244044	0.002949576	0.007085196
P00912	209	V	A	chr4	462467	T	C	TRP1	missense_variant	c.626T>C	p.Val209Ala	valine	Val	alanine	Ala	f5df86098cbd779bca73fb5d7525c43c_1dl3	A	209	171.634	172.021	0.387	0.003741657	0	0.003741657
P00912	209	V	I	chr4	462466	G	A	TRP1	missense_variant	c.625G>A	p.Val209Ile	valine	Val	isoleucine	Ile	f5df86098cbd779bca73fb5d7525c43c_1dl3	A	209	171.6334	171.4494	-0.184	0.00409878	0.000894427	0.004358899
P00912	210	K	K	chr4	462471	A	G	TRP1	synonymous_variant	c.630A>G	p.Lys210Lys	lysine	Lys	lysine	Lys	f5df86098cbd779bca73fb5d7525c43c_1dl3	A	210	170.732	170.3842	-0.3478	0.324882286	0.429946159	0.632580983
P00912	215	I	I	chr4	462486	A	C	TRP1	synonymous_variant	c.645A>C	p.Ile215Ile	isoleucine	Ile	isoleucine	Ile	f5df86098cbd779bca73fb5d7525c43c_1dl3	A	215	171.637	171.6302	-0.0068	0	0.00995992	0.00995992
P00912	222	A	A	chr4	462507	T	C	TRP1	synonymous_variant	c.666T>C	p.Ala222Ala	alanine	Ala	alanine	Ala	f5df86098cbd779bca73fb5d7525c43c_1dl3	A	222	171.637	171.637	0	0	0	0
P00924	12	Y	Y	chr7	1000962	C	T	ENO1	synonymous_variant	c.36C>T	p.Tyr12Tyr	tyrosine	Tyr	tyrosine	Tyr	67d66f402a1580ec758d5a926c28156e_2al1	A	12	50.83806	50.8305	-0.00756	0.010573694	0.009806885	0.00765526
P00924	30	V	I	chr7	1001014	G	A	ENO1	missense_variant	c.88G>A	p.Val30Ile	valine	Val	isoleucine	Ile	67d66f402a1580ec758d5a926c28156e_2al1	A	30	50.97992	50.69274	-0.28718	0.002147557	0.032863247	0.033607693
P00924	34	I	V	chr7	1001026	A	G	ENO1	missense_variant	c.100A>G	p.Ile34Val	isoleucine	Ile	valine	Val	67d66f402a1580ec758d5a926c28156e_2al1	A	34	50.70984	51.11994	0.4101	0.187929463	0.233345351	0.066311839
P00924	39	A	A	chr7	1001043	T	C	ENO1	synonymous_variant	c.117T>C	p.Ala39Ala	alanine	Ala	alanine	Ala	67d66f402a1580ec758d5a926c28156e_2al1	A	39	50.9847	50.9847	0	0	0	0
P00924	43	V	V	chr7	1001055	C	T	ENO1	synonymous_variant	c.129C>T	p.Val43Val	valine	Val	valine	Val	67d66f402a1580ec758d5a926c28156e_2al1	A	43	50.9845	50.984	-0.0005	0.000282843	0.0003	0.000565685
P00924	64	H	H	chr7	1001118	C	T	ENO1	synonymous_variant	c.192C>T	p.His64His	histidine	His	histidine	His	67d66f402a1580ec758d5a926c28156e_2al1	A	64	50.98568	50.97996	-0.00572	0.013550535	0.013693173	0.021200873
P00924	72	V	V	chr7	1001142	C	T	ENO1	synonymous_variant	c.216C>T	p.Val72Val	valine	Val	valine	Val	67d66f402a1580ec758d5a926c28156e_2al1	A	72	50.98074	50.9808	6.00E-05	0.000581378	0.00062849	0.000134164
P00924	74	A	A	chr7	1001148	T	C	ENO1	synonymous_variant	c.222T>C	p.Ala74Ala	alanine	Ala	alanine	Ala	67d66f402a1580ec758d5a926c28156e_2al1	A	74	50.981	50.981	0	0	0	0
P00924	78	V	I	chr7	1001158	G	A	ENO1	missense_variant	c.232G>A	p.Val78Ile	valine	Val	isoleucine	Ile	67d66f402a1580ec758d5a926c28156e_2al1	A	78	50.98	49.84274	-1.13726	0.002459675	0.011146434	0.013527121
P00924	78	V	V	chr7	1001160	T	C	ENO1	synonymous_variant	c.234T>C	p.Val78Val	valine	Val	valine	Val	67d66f402a1580ec758d5a926c28156e_2al1	A	78	50.9792	50.98858	0.00938	0	0.009088564	0.009088564
P00924	89	A	A	chr7	1001193	C	T	ENO1	synonymous_variant	c.267C>T	p.Ala89Ala	alanine	Ala	alanine	Ala	67d66f402a1580ec758d5a926c28156e_2al1	A	89	50.9792	50.9792	0	0	0	0
P00924	93	F	F	chr7	1001205	C	T	ENO1	synonymous_variant	c.279C>T	p.Phe93Phe	phenylalanine	Phe	phenylalanine	Phe	67d66f402a1580ec758d5a926c28156e_2al1	A	93	50.97636	50.96324	-0.01312	0.005755258	0.010464607	0.009710664
P00924	95	I	F	chr7	1001209	A	T	ENO1	missense_variant	c.283A>T	p.Ile95Phe	isoleucine	Ile	phenylalanine	Phe	67d66f402a1580ec758d5a926c28156e_2al1	A	95	50.26774	50.76218	0.49444	0.388988969	1.173981587	0.867289622
P00924	95	I	M	chr7	1001211	T	G	ENO1	missense_variant	c.285T>G	p.Ile95Met	isoleucine	Ile	methionine	Met	67d66f402a1580ec758d5a926c28156e_2al1	A	95	50.95584	51.0711	0.11526	0.012012826	0.053021458	0.060706449
P00924	97	L	F	chr7	1001217	G	T	ENO1	missense_variant	c.291G>T	p.Leu97Phe	leucine	Leu	phenylalanine	Phe	67d66f402a1580ec758d5a926c28156e_2al1	A	97	50.82468	51.84134	1.01666	0.008939911	0.291785654	0.283501363
P00924	110	A	A	chr7	1001256	T	C	ENO1	synonymous_variant	c.330T>C	p.Ala110Ala	alanine	Ala	alanine	Ala	67d66f402a1580ec758d5a926c28156e_2al1	A	110	50.9789	50.9789	0	0	0	0
P00924	117	A	A	chr7	1001277	T	C	ENO1	synonymous_variant	c.351T>C	p.Ala117Ala	alanine	Ala	alanine	Ala	67d66f402a1580ec758d5a926c28156e_2al1	A	117	50.9789	50.9789	0	0	0	0
P00924	130	L	L	chr7	1001316	A	G	ENO1	synonymous_variant	c.390A>G	p.Leu130Leu	leucine	Leu	leucine	Leu	67d66f402a1580ec758d5a926c28156e_2al1	A	130	50.89528	50.88578	-0.0095	0.010350217	0.010801713	0.0126803
P00924	141	K	K	chr7	1001349	G	A	ENO1	synonymous_variant	c.423G>A	p.Lys141Lys	lysine	Lys	lysine	Lys	67d66f402a1580ec758d5a926c28156e_2al1	A	141	50.86674	50.85222	-0.01452	0.034459658	0.082088379	0.083127474
P00924	166	A	A	chr7	1001424	T	C	ENO1	synonymous_variant	c.498T>C	p.Ala166Ala	alanine	Ala	alanine	Ala	67d66f402a1580ec758d5a926c28156e_2al1	A	166	50.9767	50.9767	0	0	0	0
P00924	183	A	A	chr7	1001475	T	C	ENO1	synonymous_variant	c.549T>C	p.Ala183Ala	alanine	Ala	alanine	Ala	67d66f402a1580ec758d5a926c28156e_2al1	A	183	50.9766	50.9766	0	0	0	0
P00924	200	K	R	chr7	1001525	A	G	ENO1	missense_variant	c.599A>G	p.Lys200Arg	lysine	Lys	arginine	Arg	67d66f402a1580ec758d5a926c28156e_2al1	A	200	50.9466	50.6909	-0.2557	0.039805967	0.067986065	0.101896663
P00924	202	Y	Y	chr7	1001532	C	T	ENO1	synonymous_variant	c.606C>T	p.Tyr202Tyr	tyrosine	Tyr	tyrosine	Tyr	67d66f402a1580ec758d5a926c28156e_2al1	A	202	50.9766	50.98154	0.00494	0	0.008071741	0.008071741
P00924	206	A	A	chr7	1001544	C	T	ENO1	synonymous_variant	c.618C>T	p.Ala206Ala	alanine	Ala	alanine	Ala	67d66f402a1580ec758d5a926c28156e_2al1	A	206	50.9766	50.9766	0	0	0	0
P00924	216	A	S	chr7	1001572	G	T	ENO1	missense_variant	c.646G>T	p.Ala216Ser	alanine	Ala	serine	Ser	67d66f402a1580ec758d5a926c28156e_2al1	A	216	50.9766	51.86912	0.89252	0	0.269185618	0.269185618
P00924	232	A	A	chr7	1001622	T	C	ENO1	synonymous_variant	c.696T>C	p.Ala232Ala	alanine	Ala	alanine	Ala	67d66f402a1580ec758d5a926c28156e_2al1	A	232	50.9766	50.9766	0	0	0	0
P00924	232	A	T	chr7	1001620	G	A	ENO1	missense_variant	c.694G>A	p.Ala232Thr	alanine	Ala	threonine	Thr	67d66f402a1580ec758d5a926c28156e_2al1	A	232	50.9799	54.38752	3.40762	0.002683282	0.017411691	0.018333221
P00924	235	A	A	chr7	1001631	T	C	ENO1	synonymous_variant	c.705T>C	p.Ala235Ala	alanine	Ala	alanine	Ala	67d66f402a1580ec758d5a926c28156e_2al1	A	235	50.9766	50.9766	0	0	0	0
P00924	235	A	T	chr7	1001629	G	A	ENO1	missense_variant	c.703G>A	p.Ala235Thr	alanine	Ala	threonine	Thr	67d66f402a1580ec758d5a926c28156e_2al1	A	235	50.91636	51.3346	0.41824	0.024626063	0.014084389	0.015203059
P00924	242	I	V	chr7	1001650	A	G	ENO1	missense_variant	c.724A>G	p.Ile242Val	isoleucine	Ile	valine	Val	67d66f402a1580ec758d5a926c28156e_2al1	A	242	50.9766	50.96144	-0.01516	0	0.000194936	0.000194936
P00924	253	F	F	chr7	1001685	C	T	ENO1	synonymous_variant	c.759C>T	p.Phe253Phe	phenylalanine	Phe	phenylalanine	Phe	67d66f402a1580ec758d5a926c28156e_2al1	A	253	50.9767	50.9167	-0.06	0	0	0
P00924	270	K	K	chr7	1001736	A	G	ENO1	synonymous_variant	c.810A>G	p.Lys270Lys	lysine	Lys	lysine	Lys	67d66f402a1580ec758d5a926c28156e_2al1	A	270	50.96122	50.9576	-0.00362	0.010207448	0.01802734	0.019114837
P00924	282	L	M	chr7	1001770	T	A	ENO1	missense_variant	c.844T>A	p.Leu282Met	leucine	Leu	methionine	Met	67d66f402a1580ec758d5a926c28156e_2al1	A	282	50.87914	50.0643	-0.81484	0.064612019	0.039693135	0.072977894
P00924	290	Y	Y	chr7	1001796	C	T	ENO1	synonymous_variant	c.870C>T	p.Tyr290Tyr	tyrosine	Tyr	tyrosine	Tyr	67d66f402a1580ec758d5a926c28156e_2al1	A	290	50.97032	50.96716	-0.00316	0.007303561	0.005357518	0.008809824
P00924	311	F	F	chr7	1001859	C	T	ENO1	synonymous_variant	c.933C>T	p.Phe311Phe	phenylalanine	Phe	phenylalanine	Phe	67d66f402a1580ec758d5a926c28156e_2al1	A	311	50.65408	50.65018	-0.0039	0.004263449	0.005089892	0.007347108
P00924	316	I	I	chr7	1001874	T	C	ENO1	synonymous_variant	c.948T>C	p.Ile316Ile	isoleucine	Ile	isoleucine	Ile	67d66f402a1580ec758d5a926c28156e_2al1	A	316	50.9605	50.9549	-0.0056	0.007013915	0.001137981	0.007933158
P00924	332	A	A	chr7	1001922	T	C	ENO1	synonymous_variant	c.996T>C	p.Ala332Ala	alanine	Ala	alanine	Ala	67d66f402a1580ec758d5a926c28156e_2al1	A	332	50.9766	50.9766	0	0	0	0
P00924	334	A	A	chr7	1001928	T	C	ENO1	synonymous_variant	c.1002T>C	p.Ala334Ala	alanine	Ala	alanine	Ala	67d66f402a1580ec758d5a926c28156e_2al1	A	334	50.9766	50.9766	0	0	0	0
P00924	340	A	A	chr7	1001946	C	T	ENO1	synonymous_variant	c.1020C>T	p.Ala340Ala	alanine	Ala	alanine	Ala	67d66f402a1580ec758d5a926c28156e_2al1	A	340	50.9766	50.9766	0	0	0	0
P00924	342	A	S	chr7	1001950	G	T	ENO1	missense_variant	c.1024G>T	p.Ala342Ser	alanine	Ala	serine	Ser	67d66f402a1580ec758d5a926c28156e_2al1	A	342	50.9766	53.16476	2.18816	0	0.000545894	0.000545894
P00924	344	L	L	chr7	1001958	G	A	ENO1	synonymous_variant	c.1032G>A	p.Leu344Leu	leucine	Leu	leucine	Leu	67d66f402a1580ec758d5a926c28156e_2al1	A	344	50.96638	50.9619	-0.00448	0.009507997	0.001742125	0.007927295
P00924	350	I	I	chr7	1001976	C	T	ENO1	synonymous_variant	c.1050C>T	p.Ile350Ile	isoleucine	Ile	isoleucine	Ile	67d66f402a1580ec758d5a926c28156e_2al1	A	350	50.9766	50.9058	-0.0708	0	0	0
P00924	359	A	A	chr7	1002003	T	A	ENO1	synonymous_variant	c.1077T>A	p.Ala359Ala	alanine	Ala	alanine	Ala	67d66f402a1580ec758d5a926c28156e_2al1	A	359	50.9766	50.9766	0	0	0	0
P00924	374	H	H	chr7	1002048	C	T	ENO1	synonymous_variant	c.1122C>T	p.His374His	histidine	His	histidine	His	67d66f402a1580ec758d5a926c28156e_2al1	A	374	51.83186	53.3867	1.55484	0.488711554	0.936311666	0.993905015
P00924	385	A	A	chr7	1002081	T	A	ENO1	synonymous_variant	c.1155T>A	p.Ala385Ala	alanine	Ala	alanine	Ala	67d66f402a1580ec758d5a926c28156e_2al1	A	385	50.9765	50.9765	0	0	0	0
P00924	407	L	L	chr7	1002147	G	A	ENO1	synonymous_variant	c.1221G>A	p.Leu407Leu	leucine	Leu	leucine	Leu	67d66f402a1580ec758d5a926c28156e_2al1	A	407	50.93492	50.91364	-0.02128	0.025247713	0.02533985	0.028807065
P00924	420	L	L	chr7	1002186	A	G	ENO1	synonymous_variant	c.1260A>G	p.Leu420Leu	leucine	Leu	leucine	Leu	67d66f402a1580ec758d5a926c28156e_2al1	A	420	50.91178	50.87542	-0.03636	0.038376842	0.005915404	0.036855976
P00924	425	V	V	chr7	1002201	T	C	ENO1	synonymous_variant	c.1275T>C	p.Val425Val	valine	Val	valine	Val	67d66f402a1580ec758d5a926c28156e_2al1	A	425	50.9811	50.98112	2.00E-05	0	4.47E-05	4.47E-05
P00924	426	F	F	chr7	1002204	C	T	ENO1	synonymous_variant	c.1278C>T	p.Phe426Phe	phenylalanine	Phe	phenylalanine	Phe	67d66f402a1580ec758d5a926c28156e_2al1	A	426	50.29202	50.1809	-0.11112	0.065014091	0.063191178	0.045804825
P00924	426	F	Y	chr7	1002203	T	A	ENO1	missense_variant	c.1277T>A	p.Phe426Tyr	phenylalanine	Phe	tyrosine	Tyr	67d66f402a1580ec758d5a926c28156e_2al1	A	426	50.27188	50.45298	0.1811	0.083691798	0.002096902	0.084659111
P00924	427	A	A	chr7	1002207	T	C	ENO1	synonymous_variant	c.1281T>C	p.Ala427Ala	alanine	Ala	alanine	Ala	67d66f402a1580ec758d5a926c28156e_2al1	A	427	50.9811	50.9811	0	0	0	0
P00924	432	H	H	chr7	1002222	C	T	ENO1	synonymous_variant	c.1296C>T	p.His432His	histidine	His	histidine	His	67d66f402a1580ec758d5a926c28156e_2al1	A	432	49.59962	49.53268	-0.06694	0.08779164	0.086701943	0.056234091
P00924	433	H	N	chr7	1002223	C	A	ENO1	missense_variant	c.1297C>A	p.His433Asn	histidine	His	asparagine	Asn	67d66f402a1580ec758d5a926c28156e_2al1	A	433	48.32364	47.72348	-0.60016	0.028099342	0.29467289	0.286039933
P00924	436	K	K	chr7	1002234	A	G	ENO1	synonymous_variant	c.1308A>G	p.Lys436Lys	lysine	Lys	lysine	Lys	67d66f402a1580ec758d5a926c28156e_2al1	A	436	49.95602	49.9377	-0.01832	0.004080686	0.004283106	0.004043142
P00924	437	L	L	chr7	1002237	A	G	ENO1	synonymous_variant	c.1311A>G	p.Leu437Leu	leucine	Leu	leucine	Leu	67d66f402a1580ec758d5a926c28156e_2al1	A	437	50.9811	50.98742	0.00632	0	0.013248283	0.013248283
P00927	28	L	F	chr5	328560	G	C	ILV1	missense_variant	c.84G>C	p.Leu28Phe	leucine	Leu	phenylalanine	Phe	9c4f6f9b44e23e4b857b2784edbd3b4c_3iau	A	28	167.0868	166.7702	-0.3166	0.084289382	0.02420124	0.099480149
P00927	29	R	R	chr5	328563	A	G	ILV1	synonymous_variant	c.87A>G	p.Arg29Arg	arginine	Arg	arginine	Arg	9c4f6f9b44e23e4b857b2784edbd3b4c_3iau	A	29	167.2334	167.222	-0.0114	0.008049845	0	0.008049845
P00927	32	A	A	chr5	328572	T	A	ILV1	synonymous_variant	c.96T>A	p.Ala32Ala	alanine	Ala	alanine	Ala	9c4f6f9b44e23e4b857b2784edbd3b4c_3iau	A	32	167.237	167.237	0	0	0	0
P00927	38	H	H	chr5	328590	C	T	ILV1	synonymous_variant	c.114C>T	p.His38His	histidine	His	histidine	His	9c4f6f9b44e23e4b857b2784edbd3b4c_3iau	A	38	167.2068	167.177	-0.0298	0.020535335	0.005700877	0.02355207
P00927	44	I	V	chr5	328606	A	G	ILV1	missense_variant	c.130A>G	p.Ile44Val	isoleucine	Ile	valine	Val	9c4f6f9b44e23e4b857b2784edbd3b4c_3iau	A	44	165.4224	165.7242	0.3018	0.594310777	0.590984941	0.018552628
P00927	47	H	R	chr5	328616	A	G	ILV1	missense_variant	c.140A>G	p.His47Arg	histidine	His	arginine	Arg	9c4f6f9b44e23e4b857b2784edbd3b4c_3iau	A	47	167.152	165.6702	-1.4818	0.034467376	0.306802379	0.297588978
P00927	49	E	A	chr5	328622	A	C	ILV1	missense_variant	c.146A>C	p.Glu49Ala	glutamic acid	Glu	alanine	Ala	9c4f6f9b44e23e4b857b2784edbd3b4c_3iau	A	49	165.0928	150.463	-14.6298	1.283240702	1.016973205	0.464730782
P00927	50	L	L	chr5	328626	G	A	ILV1	synonymous_variant	c.150G>A	p.Leu50Leu	leucine	Leu	leucine	Leu	9c4f6f9b44e23e4b857b2784edbd3b4c_3iau	A	50	167.237	167.2366	-0.0004	0	0.000894427	0.000894427
P00927	52	L	L	chr5	328630	T	C	ILV1	synonymous_variant	c.154T>C	p.Leu52Leu	leucine	Leu	leucine	Leu	9c4f6f9b44e23e4b857b2784edbd3b4c_3iau	A	52	167.237	167.237	0	0	0	0
P00927	55	L	L	chr5	328639	C	T	ILV1	synonymous_variant	c.163C>T	p.Leu55Leu	leucine	Leu	leucine	Leu	9c4f6f9b44e23e4b857b2784edbd3b4c_3iau	A	55	167.237	167.237	0	0	0	0
P00927	55	L	L	chr5	328641	G	A	ILV1	synonymous_variant	c.165G>A	p.Leu55Leu	leucine	Leu	leucine	Leu	9c4f6f9b44e23e4b857b2784edbd3b4c_3iau	A	55	167.237	167.237	0	0	0	0
P00927	63	Y	Y	chr5	328665	C	T	ILV1	synonymous_variant	c.189C>T	p.Tyr63Tyr	tyrosine	Tyr	tyrosine	Tyr	9c4f6f9b44e23e4b857b2784edbd3b4c_3iau	A	63	167.237	167.2374	0.0004	0	0.007266361	0.007266361
P00927	68	L	L	chr5	328680	A	G	ILV1	synonymous_variant	c.204A>G	p.Leu68Leu	leucine	Leu	leucine	Leu	9c4f6f9b44e23e4b857b2784edbd3b4c_3iau	A	68	167.237	167.2364	-0.0006	0	0.000894427	0.000894427
P00927	72	V	V	chr5	328692	A	G	ILV1	synonymous_variant	c.216A>G	p.Val72Val	valine	Val	valine	Val	9c4f6f9b44e23e4b857b2784edbd3b4c_3iau	A	72	166.8962	166.8946	-0.0016	0.003420526	0.001341641	0.003209361
P00927	81	I	I	chr5	328719	C	A	ILV1	synonymous_variant	c.243C>A	p.Ile81Ile	isoleucine	Ile	isoleucine	Ile	9c4f6f9b44e23e4b857b2784edbd3b4c_3iau	A	81	167.2224	167.141	-0.0814	0.032646592	0.006855655	0.028649607
P00927	85	V	A	chr5	328730	T	C	ILV1	missense_variant	c.254T>C	p.Val85Ala	valine	Val	alanine	Ala	9c4f6f9b44e23e4b857b2784edbd3b4c_3iau	A	85	166.1936	165.5978	-0.5958	0.039042285	0.01505656	0.024014579
P00927	85	V	I	chr5	328729	G	A	ILV1	missense_variant	c.253G>A	p.Val85Ile	valine	Val	isoleucine	Ile	9c4f6f9b44e23e4b857b2784edbd3b4c_3iau	A	85	167.2046	166.6978	-0.5068	0.072448602	0.073121132	0.00083666
P00927	91	L	L	chr5	328747	C	T	ILV1	synonymous_variant	c.271C>T	p.Leu91Leu	leucine	Leu	leucine	Leu	9c4f6f9b44e23e4b857b2784edbd3b4c_3iau	A	91	167.0136	167.0026	-0.011	0.021090282	0.014570518	0.0136565
P00927	102	L	L	chr5	328780	C	T	ILV1	synonymous_variant	c.304C>T	p.Leu102Leu	leucine	Leu	leucine	Leu	9c4f6f9b44e23e4b857b2784edbd3b4c_3iau	A	102	166.9982	167.051	0.0528	0.057707885	0.058373795	0.074220617
P00927	102	L	L	chr5	328782	A	G	ILV1	synonymous_variant	c.306A>G	p.Leu102Leu	leucine	Leu	leucine	Leu	9c4f6f9b44e23e4b857b2784edbd3b4c_3iau	A	102	166.9982	167.051	0.0528	0.057707885	0.058373795	0.074220617
P00927	106	F	F	chr5	328794	C	T	ILV1	synonymous_variant	c.318C>T	p.Phe106Phe	phenylalanine	Phe	phenylalanine	Phe	9c4f6f9b44e23e4b857b2784edbd3b4c_3iau	A	106	167.184	167.181	-0.003	0.004636809	0.002236068	0.005147815
P00927	120	L	L	chr5	328834	T	C	ILV1	synonymous_variant	c.358T>C	p.Leu120Leu	leucine	Leu	leucine	Leu	9c4f6f9b44e23e4b857b2784edbd3b4c_3iau	A	120	166.711	166.6984	-0.0126	0.010700467	0.008142481	0.013612494
P00927	171	L	L	chr5	328987	T	C	ILV1	synonymous_variant	c.511T>C	p.Leu171Leu	leucine	Leu	leucine	Leu	9c4f6f9b44e23e4b857b2784edbd3b4c_3iau	A	171	167.199	167.1744	-0.0246	0.009591663	0.009370165	0.015306861
P00927	176	V	V	chr5	329004	C	T	ILV1	synonymous_variant	c.528C>T	p.Val176Val	valine	Val	valine	Val	9c4f6f9b44e23e4b857b2784edbd3b4c_3iau	A	176	167.236	167.2362	0.0002	0	0.000447214	0.000447214
P00927	190	A	T	chr5	329044	G	A	ILV1	missense_variant	c.568G>A	p.Ala190Thr	alanine	Ala	threonine	Thr	9c4f6f9b44e23e4b857b2784edbd3b4c_3iau	A	190	167.243	167.968	0.725	0.041340053	0.037940743	0.040890097
P00927	198	L	L	chr5	329070	G	A	ILV1	synonymous_variant	c.594G>A	p.Leu198Leu	leucine	Leu	leucine	Leu	9c4f6f9b44e23e4b857b2784edbd3b4c_3iau	A	198	166.9128	166.8706	-0.0422	0.036711034	0.035655294	0.06299365
P00927	211	A	S	chr5	329107	G	T	ILV1	missense_variant	c.631G>T	p.Ala211Ser	alanine	Ala	serine	Ser	9c4f6f9b44e23e4b857b2784edbd3b4c_3iau	A	211	167.456	169.1492	1.6932	0.002236068	0.025430297	0.023952035
P00927	230	I	I	chr5	329166	C	T	ILV1	synonymous_variant	c.690C>T	p.Ile230Ile	isoleucine	Ile	isoleucine	Ile	9c4f6f9b44e23e4b857b2784edbd3b4c_3iau	A	230	167.4338	167.3904	-0.0434	0.009731393	0.016486358	0.025832151
P00927	232	A	A	chr5	329172	T	C	ILV1	synonymous_variant	c.696T>C	p.Ala232Ala	alanine	Ala	alanine	Ala	9c4f6f9b44e23e4b857b2784edbd3b4c_3iau	A	232	167.457	167.457	0	0	0	0
P00927	239	G	G	chr5	329193	T	C	ILV1	synonymous_variant	c.717T>C	p.Gly239Gly	glycine	Gly	glycine	Gly	9c4f6f9b44e23e4b857b2784edbd3b4c_3iau	A	239	167.456	167.456	0	0	0	0
P00927	240	G	G	chr5	329196	T	C	ILV1	synonymous_variant	c.720T>C	p.Gly240Gly	glycine	Gly	glycine	Gly	9c4f6f9b44e23e4b857b2784edbd3b4c_3iau	A	240	167.456	167.456	0	0	0	0
P00927	254	A	A	chr5	329238	T	C	ILV1	synonymous_variant	c.762T>C	p.Ala254Ala	alanine	Ala	alanine	Ala	9c4f6f9b44e23e4b857b2784edbd3b4c_3iau	A	254	167.456	167.456	0	0	0	0
P00927	267	A	A	chr5	329277	G	A	ILV1	synonymous_variant	c.801G>A	p.Ala267Ala	alanine	Ala	alanine	Ala	9c4f6f9b44e23e4b857b2784edbd3b4c_3iau	A	267	167.456	167.456	0	0	0	0
P00927	268	A	A	chr5	329280	C	T	ILV1	synonymous_variant	c.804C>T	p.Ala268Ala	alanine	Ala	alanine	Ala	9c4f6f9b44e23e4b857b2784edbd3b4c_3iau	A	268	167.456	167.456	0	0	0	0
P00927	274	L	L	chr5	329296	T	C	ILV1	synonymous_variant	c.820T>C	p.Leu274Leu	leucine	Leu	leucine	Leu	9c4f6f9b44e23e4b857b2784edbd3b4c_3iau	A	274	166.8558	166.8448	-0.011	0.014956604	0.005674504	0.01372953
P00927	302	F	F	chr5	329382	T	C	ILV1	synonymous_variant	c.906T>C	p.Phe302Phe	phenylalanine	Phe	phenylalanine	Phe	9c4f6f9b44e23e4b857b2784edbd3b4c_3iau	A	302	167.4536	167.4478	-0.0058	0.005366563	0.002683282	0.00363318
P00927	314	L	I	chr5	329416	C	A	ILV1	missense_variant	c.940C>A	p.Leu314Ile	leucine	Leu	isoleucine	Ile	9c4f6f9b44e23e4b857b2784edbd3b4c_3iau	A	314	166.7738	168.5848	1.811	0.218170117	0.652225958	0.69598671
P00927	323	A	A	chr5	329445	A	G	ILV1	synonymous_variant	c.969A>G	p.Ala323Ala	alanine	Ala	alanine	Ala	9c4f6f9b44e23e4b857b2784edbd3b4c_3iau	A	323	167.456	167.456	0	0	0	0
P00927	357	I	I	chr5	329547	T	C	ILV1	synonymous_variant	c.1071T>C	p.Ile357Ile	isoleucine	Ile	isoleucine	Ile	9c4f6f9b44e23e4b857b2784edbd3b4c_3iau	A	357	167.4472	167.451	0.0038	0.019677398	0.020615528	0.006496153
P00927	359	H	H	chr5	329553	C	T	ILV1	synonymous_variant	c.1077C>T	p.His359His	histidine	His	histidine	His	9c4f6f9b44e23e4b857b2784edbd3b4c_3iau	A	359	167.4188	167.3322	-0.0866	0.055305515	0.039353526	0.048179871
P00927	371	A	T	chr5	329587	G	A	ILV1	missense_variant	c.1111G>A	p.Ala371Thr	alanine	Ala	threonine	Thr	9c4f6f9b44e23e4b857b2784edbd3b4c_3iau	A	371	167.4334	169.9052	2.4718	0.01961632	0.234828022	0.254147005
P00931	314	V	V	chr7	447594	G	A	TRP5	synonymous_variant	c.942C>T	p.Val314Val	valine	Val	valine	Val	aebc07e6d1cff8503a71636355fd062b_1k7f	A	314	105.273	105.2612	-0.0118	0.024859606	0.020813457	0.021052316
P00931	318	L	L	chr7	447582	A	G	TRP5	synonymous_variant	c.954T>C	p.Leu318Leu	leucine	Leu	leucine	Leu	aebc07e6d1cff8503a71636355fd062b_1k7f	A	318	104.3086	104.2544	-0.0542	0.755016424	0.75029281	0.042073745
P00931	319	H	Y	chr7	447581	G	A	TRP5	missense_variant	c.955C>T	p.His319Tyr	histidine	His	tyrosine	Tyr	aebc07e6d1cff8503a71636355fd062b_1k7f	A	319	105.0954	104.4522	-0.6432	0.117697918	0.039720272	0.134261685
P00931	320	A	A	chr7	447576	T	A	TRP5	synonymous_variant	c.960A>T	p.Ala320Ala	alanine	Ala	alanine	Ala	aebc07e6d1cff8503a71636355fd062b_1k7f	A	320	104.5726	104.5726	0	0.298825702	0.298825702	0
P00931	334	A	A	chr7	447534	G	A	TRP5	synonymous_variant	c.1002C>T	p.Ala334Ala	alanine	Ala	alanine	Ala	aebc07e6d1cff8503a71636355fd062b_1k7f	A	334	105.3	105.3	0	0	0	0
P00931	334	A	T	chr7	447536	C	T	TRP5	missense_variant	c.1000G>A	p.Ala334Thr	alanine	Ala	threonine	Thr	aebc07e6d1cff8503a71636355fd062b_1k7f	A	334	105.3	105.184	-0.116	0	0.000707107	0.000707107
P00931	338	F	F	chr7	447522	G	A	TRP5	synonymous_variant	c.1014C>T	p.Phe338Phe	phenylalanine	Phe	phenylalanine	Phe	aebc07e6d1cff8503a71636355fd062b_1k7f	A	338	105.2606	105.263	0.0024	0.00497996	0.005830952	0.009633276
P00931	338	F	Y	chr7	447523	A	T	TRP5	missense_variant	c.1013T>A	p.Phe338Tyr	phenylalanine	Phe	tyrosine	Tyr	aebc07e6d1cff8503a71636355fd062b_1k7f	A	338	105.2732	105.2264	-0.0468	0.005167204	0.03362737	0.031140006
P00931	342	F	F	chr7	447510	G	A	TRP5	synonymous_variant	c.1026C>T	p.Phe342Phe	phenylalanine	Phe	phenylalanine	Phe	aebc07e6d1cff8503a71636355fd062b_1k7f	A	342	105.286	105.1602	-0.1258	0.016896745	0.029986664	0.031475387
P00931	349	I	I	chr7	447489	A	G	TRP5	synonymous_variant	c.1047T>C	p.Ile349Ile	isoleucine	Ile	isoleucine	Ile	aebc07e6d1cff8503a71636355fd062b_1k7f	A	349	105.296	105.296	0	0	0	0
P00931	355	L	L	chr7	447471	T	C	TRP5	synonymous_variant	c.1065A>G	p.Leu355Leu	leucine	Leu	leucine	Leu	aebc07e6d1cff8503a71636355fd062b_1k7f	A	355	105.159	105.16	0.001	0.00543139	0.010700467	0.008336666
P00931	355	L	L	chr7	447473	G	A	TRP5	synonymous_variant	c.1063C>T	p.Leu355Leu	leucine	Leu	leucine	Leu	aebc07e6d1cff8503a71636355fd062b_1k7f	A	355	105.159	105.16	0.001	0.00543139	0.010700467	0.008336666
P00931	357	K	E	chr7	447467	T	C	TRP5	missense_variant	c.1069A>G	p.Lys357Glu	lysine	Lys	glutamic acid	Glu	aebc07e6d1cff8503a71636355fd062b_1k7f	A	357	105.1522	106.1264	0.9742	0.041936857	0.101780646	0.099394165
P00931	361	L	L	chr7	447453	T	C	TRP5	synonymous_variant	c.1083A>G	p.Leu361Leu	leucine	Leu	leucine	Leu	aebc07e6d1cff8503a71636355fd062b_1k7f	A	361	105.296	105.289	-0.007	0	0	0
P00931	365	C	C	chr7	447441	A	G	TRP5	synonymous_variant	c.1095T>C	p.Cys365Cys	cysteine	Cys	cysteine	Cys	aebc07e6d1cff8503a71636355fd062b_1k7f	A	365	105.296	105.2962	0.0002	0	0.000447214	0.000447214
P00931	377	L	L	chr7	447405	A	G	TRP5	synonymous_variant	c.1131T>C	p.Leu377Leu	leucine	Leu	leucine	Leu	aebc07e6d1cff8503a71636355fd062b_1k7f	A	377	105.2952	105.297	0.0018	0.001095445	0.002	0.001788854
P00931	379	H	H	chr7	447399	G	A	TRP5	synonymous_variant	c.1137C>T	p.His379His	histidine	His	histidine	His	aebc07e6d1cff8503a71636355fd062b_1k7f	A	379	105.2446	105.2084	-0.0362	0.008443933	0.029913208	0.030630051
P00931	393	L	L	chr7	447357	A	G	TRP5	synonymous_variant	c.1179T>C	p.Leu393Leu	leucine	Leu	leucine	Leu	aebc07e6d1cff8503a71636355fd062b_1k7f	A	393	105.0954	105.0786	-0.0168	0.008264381	0.012441865	0.015959323
P00931	400	K	K	chr7	447336	C	T	TRP5	synonymous_variant	c.1200G>A	p.Lys400Lys	lysine	Lys	lysine	Lys	aebc07e6d1cff8503a71636355fd062b_1k7f	A	400	105.257	105.2258	-0.0312	0.068658576	0.124640282	0.056366657
P00931	405	A	A	chr7	447321	A	G	TRP5	synonymous_variant	c.1215T>C	p.Ala405Ala	alanine	Ala	alanine	Ala	aebc07e6d1cff8503a71636355fd062b_1k7f	A	405	106.303	106.303	0	0	0	0
P00931	421	A	A	chr7	447273	A	C	TRP5	synonymous_variant	c.1263T>G	p.Ala421Ala	alanine	Ala	alanine	Ala	aebc07e6d1cff8503a71636355fd062b_1k7f	A	421	105.296	105.296	0	0	0	0
P00931	430	F	V	chr7	447248	A	C	TRP5	missense_variant	c.1288T>G	p.Phe430Val	phenylalanine	Phe	valine	Val	aebc07e6d1cff8503a71636355fd062b_1k7f	A	430	106.1556	109.5794	3.4238	0.030656158	0.680944051	0.662441847
P00931	441	L	L	chr7	447213	T	C	TRP5	synonymous_variant	c.1323A>G	p.Leu441Leu	leucine	Leu	leucine	Leu	aebc07e6d1cff8503a71636355fd062b_1k7f	A	441	106.303	106.2908	-0.0122	0	0.012774976	0.012774976
P00931	449	L	L	chr7	447189	G	A	TRP5	synonymous_variant	c.1347C>T	p.Leu449Leu	leucine	Leu	leucine	Leu	aebc07e6d1cff8503a71636355fd062b_1k7f	A	449	106.2966	106.3028	0.0062	0.014310835	0.000447214	0.014429137
P00931	451	A	A	chr7	447183	A	G	TRP5	synonymous_variant	c.1353T>C	p.Ala451Ala	alanine	Ala	alanine	Ala	aebc07e6d1cff8503a71636355fd062b_1k7f	A	451	106.303	106.303	0	0	0	0
P00931	454	I	V	chr7	447176	T	C	TRP5	missense_variant	c.1360A>G	p.Ile454Val	isoleucine	Ile	valine	Val	aebc07e6d1cff8503a71636355fd062b_1k7f	A	454	106.3	106.325	0.025	0.015652476	0.019949937	0.013711309
P00931	473	F	C	chr7	447118	A	C	TRP5	missense_variant	c.1418T>G	p.Phe473Cys	phenylalanine	Phe	cysteine	Cys	aebc07e6d1cff8503a71636355fd062b_1k7f	A	473	106.129	107.6362	1.5072	0.270392308	0.229766621	0.044098753
P00931	475	V	V	chr7	447111	A	T	TRP5	synonymous_variant	c.1425T>A	p.Val475Val	valine	Val	valine	Val	aebc07e6d1cff8503a71636355fd062b_1k7f	A	475	106.302	106.3064	0.0044	0.001	0.00167332	0.001516575
P00931	478	L	L	chr7	447104	A	G	TRP5	synonymous_variant	c.1432T>C	p.Leu478Leu	leucine	Leu	leucine	Leu	aebc07e6d1cff8503a71636355fd062b_1k7f	A	478	106.724	106.627	-0.097	0	0	0
P00931	483	Y	Y	chr7	447087	G	A	TRP5	synonymous_variant	c.1449C>T	p.Tyr483Tyr	tyrosine	Tyr	tyrosine	Tyr	aebc07e6d1cff8503a71636355fd062b_1k7f	A	483	106.724	106.7154	-0.0086	0	0.007797435	0.007797435
P00931	488	A	A	chr7	447072	G	A	TRP5	synonymous_variant	c.1464C>T	p.Ala488Ala	alanine	Ala	alanine	Ala	aebc07e6d1cff8503a71636355fd062b_1k7f	A	488	106.724	106.724	0	0	0	0
P00931	505	I	I	chr7	447021	A	T	TRP5	synonymous_variant	c.1515T>A	p.Ile505Ile	isoleucine	Ile	isoleucine	Ile	aebc07e6d1cff8503a71636355fd062b_1k7f	A	505	106.706	106.7142	0.0082	0	0.011278298	0.011278298
P00931	514	A	G	chr7	446995	G	C	TRP5	missense_variant	c.1541C>G	p.Ala514Gly	alanine	Ala	glycine	Gly	aebc07e6d1cff8503a71636355fd062b_1k7f	A	514	106.706	107.436	0.73	0	0	0
P00931	521	L	L	chr7	446973	T	C	TRP5	synonymous_variant	c.1563A>G	p.Leu521Leu	leucine	Leu	leucine	Leu	aebc07e6d1cff8503a71636355fd062b_1k7f	A	521	106.365	106.3494	-0.0156	0.025367302	0.016516658	0.014638989
P00931	521	L	S	chr7	446974	A	G	TRP5	missense_variant	c.1562T>C	p.Leu521Ser	leucine	Leu	serine	Ser	aebc07e6d1cff8503a71636355fd062b_1k7f	A	521	106.1914	108.3166	2.1252	0.401057727	0.452118679	0.058281215
P00931	524	A	A	chr7	446964	T	A	TRP5	synonymous_variant	c.1572A>T	p.Ala524Ala	alanine	Ala	alanine	Ala	aebc07e6d1cff8503a71636355fd062b_1k7f	A	524	106.706	106.706	0	0	0	0
P00931	524	A	V	chr7	446965	G	A	TRP5	missense_variant	c.1571C>T	p.Ala524Val	alanine	Ala	valine	Val	aebc07e6d1cff8503a71636355fd062b_1k7f	A	524	105.5692	105.5176	-0.0516	0.227431748	0.25810618	0.134241573
P00931	542	F	F	chr7	446910	G	A	TRP5	synonymous_variant	c.1626C>T	p.Phe542Phe	phenylalanine	Phe	phenylalanine	Phe	aebc07e6d1cff8503a71636355fd062b_1k7f	A	542	106.693	106.6444	-0.0486	0.029068884	0.072933531	0.085374469
P00931	544	H	H	chr7	446904	A	G	TRP5	synonymous_variant	c.1632T>C	p.His544His	histidine	His	histidine	His	aebc07e6d1cff8503a71636355fd062b_1k7f	A	544	106.706	106.7018	-0.0042	0	0.008983318	0.008983318
P00931	544	H	Y	chr7	446906	G	A	TRP5	missense_variant	c.1630C>T	p.His544Tyr	histidine	His	tyrosine	Tyr	aebc07e6d1cff8503a71636355fd062b_1k7f	A	544	106.706	106.5742	-0.1318	0	0.00491935	0.00491935
P00931	550	L	L	chr7	446888	A	G	TRP5	synonymous_variant	c.1648T>C	p.Leu550Leu	leucine	Leu	leucine	Leu	aebc07e6d1cff8503a71636355fd062b_1k7f	A	550	106.5002	106.4844	-0.0158	0.015254508	0.013145341	0.010377861
P00931	564	F	F	chr7	446844	G	A	TRP5	synonymous_variant	c.1692C>T	p.Phe564Phe	phenylalanine	Phe	phenylalanine	Phe	aebc07e6d1cff8503a71636355fd062b_1k7f	A	564	106.7056	106.7096	0.004	0.000894427	0.004335897	0.003741657
P00931	565	H	H	chr7	446841	G	A	TRP5	synonymous_variant	c.1695C>T	p.His565His	histidine	His	histidine	His	aebc07e6d1cff8503a71636355fd062b_1k7f	A	565	106.7396	106.7212	-0.0184	0.04090599	0.02854295	0.055301899
P00931	569	L	L	chr7	446831	G	A	TRP5	synonymous_variant	c.1705C>T	p.Leu569Leu	leucine	Leu	leucine	Leu	aebc07e6d1cff8503a71636355fd062b_1k7f	A	569	106.7024	106.706	0.0036	0.008049845	0	0.008049845
P00931	570	T	T	chr7	446826	A	C	TRP5	synonymous_variant	c.1710T>G	p.Thr570Thr	threonine	Thr	threonine	Thr	aebc07e6d1cff8503a71636355fd062b_1k7f	A	570	106.5228	106.47	-0.0528	0.049347746	0.033555923	0.05888718
P00931	571	A	A	chr7	446823	G	A	TRP5	synonymous_variant	c.1713C>T	p.Ala571Ala	alanine	Ala	alanine	Ala	aebc07e6d1cff8503a71636355fd062b_1k7f	A	571	106.706	106.706	0	0	0	0
P00931	571	A	V	chr7	446824	G	A	TRP5	missense_variant	c.1712C>T	p.Ala571Val	alanine	Ala	valine	Val	aebc07e6d1cff8503a71636355fd062b_1k7f	A	571	106.7012	106.994	0.2928	0.041763621	0.085997093	0.045350854
P00931	576	V	I	chr7	446810	C	T	TRP5	missense_variant	c.1726G>A	p.Val576Ile	valine	Val	isoleucine	Ile	aebc07e6d1cff8503a71636355fd062b_1k7f	A	576	106.7246	105.7446	-0.98	0.003577709	0.03488266	0.034205263
P00931	577	F	F	chr7	446805	G	A	TRP5	synonymous_variant	c.1731C>T	p.Phe577Phe	phenylalanine	Phe	phenylalanine	Phe	aebc07e6d1cff8503a71636355fd062b_1k7f	A	577	106.141	106.1288	-0.0122	0.031208973	0.034823842	0.020376457
P00931	578	H	H	chr7	446802	A	G	TRP5	synonymous_variant	c.1734T>C	p.His578His	histidine	His	histidine	His	aebc07e6d1cff8503a71636355fd062b_1k7f	A	578	106.3458	106.5036	0.1578	0.478322276	0.22840162	0.253670456
P00931	580	V	V	chr7	446796	G	T	TRP5	synonymous_variant	c.1740C>A	p.Val580Val	valine	Val	valine	Val	aebc07e6d1cff8503a71636355fd062b_1k7f	A	580	106.7044	106.707	0.0026	0.000894427	0.002645751	0.002073644
P00931	584	V	V	chr7	446784	G	T	TRP5	synonymous_variant	c.1752C>A	p.Val584Val	valine	Val	valine	Val	aebc07e6d1cff8503a71636355fd062b_1k7f	A	584	106.6448	106.6682	0.0234	0.134611292	0.135232023	0.010358571
P00931	585	L	L	chr7	446783	A	G	TRP5	synonymous_variant	c.1753T>C	p.Leu585Leu	leucine	Leu	leucine	Leu	aebc07e6d1cff8503a71636355fd062b_1k7f	A	585	106.6984	106.685	-0.0134	0.014758049	0.007348469	0.007569676
P00931	596	H	R	chr7	446749	T	C	TRP5	missense_variant	c.1787A>G	p.His596Arg	histidine	His	arginine	Arg	aebc07e6d1cff8503a71636355fd062b_1k7f	A	596	106.6618	106.4736	-0.1882	0.063444464	0.029177046	0.076267293
P00931	600	A	A	chr7	446736	A	T	TRP5	synonymous_variant	c.1800T>A	p.Ala600Ala	alanine	Ala	alanine	Ala	aebc07e6d1cff8503a71636355fd062b_1k7f	A	600	106.705	106.705	0	0	0	0
P00931	612	A	A	chr7	446700	T	G	TRP5	synonymous_variant	c.1836A>C	p.Ala612Ala	alanine	Ala	alanine	Ala	aebc07e6d1cff8503a71636355fd062b_1k7f	A	612	106.705	106.705	0	0	0	0
P00931	620	A	A	chr7	446676	A	G	TRP5	synonymous_variant	c.1860T>C	p.Ala620Ala	alanine	Ala	alanine	Ala	aebc07e6d1cff8503a71636355fd062b_1k7f	A	620	106.705	106.705	0	0	0	0
P00931	623	I	I	chr7	446667	A	G	TRP5	synonymous_variant	c.1869T>C	p.Ile623Ile	isoleucine	Ile	isoleucine	Ile	aebc07e6d1cff8503a71636355fd062b_1k7f	A	623	106.6946	106.698	0.0034	0.006580274	0.00966954	0.00598331
P00931	623	I	V	chr7	446669	T	C	TRP5	missense_variant	c.1867A>G	p.Ile623Val	isoleucine	Ile	valine	Val	aebc07e6d1cff8503a71636355fd062b_1k7f	A	623	106.6962	107.2352	0.539	0.008288546	0.001643168	0.008031189
P00931	624	A	T	chr7	446666	C	T	TRP5	missense_variant	c.1870G>A	p.Ala624Thr	alanine	Ala	threonine	Thr	aebc07e6d1cff8503a71636355fd062b_1k7f	A	624	106.705	106.5852	-0.1198	0	0.002683282	0.002683282
P00931	631	L	L	chr7	446643	C	T	TRP5	synonymous_variant	c.1893G>A	p.Leu631Leu	leucine	Leu	leucine	Leu	aebc07e6d1cff8503a71636355fd062b_1k7f	A	631	106.1924	106.2066	0.0142	0.02393324	0.040277785	0.056848043
P00931	631	L	L	chr7	446645	G	A	TRP5	synonymous_variant	c.1891C>T	p.Leu631Leu	leucine	Leu	leucine	Leu	aebc07e6d1cff8503a71636355fd062b_1k7f	A	631	106.1924	106.2066	0.0142	0.02393324	0.040277785	0.056848043
P00931	632	L	L	chr7	446640	A	G	TRP5	synonymous_variant	c.1896T>C	p.Leu632Leu	leucine	Leu	leucine	Leu	aebc07e6d1cff8503a71636355fd062b_1k7f	A	632	106.705	106.71	0.005	0	0.01118034	0.01118034
P00931	634	F	F	chr7	446634	A	G	TRP5	synonymous_variant	c.1902T>C	p.Phe634Phe	phenylalanine	Phe	phenylalanine	Phe	aebc07e6d1cff8503a71636355fd062b_1k7f	A	634	106.693	106.691	-0.002	0.016431677	0.015165751	0.004472136
P00931	637	L	L	chr7	446625	T	C	TRP5	synonymous_variant	c.1911A>G	p.Leu637Leu	leucine	Leu	leucine	Leu	aebc07e6d1cff8503a71636355fd062b_1k7f	A	637	106.7006	106.7034	0.0028	0.005727128	0.00219089	0.00626099
P00931	637	L	L	chr7	446627	A	G	TRP5	synonymous_variant	c.1909T>C	p.Leu637Leu	leucine	Leu	leucine	Leu	aebc07e6d1cff8503a71636355fd062b_1k7f	A	637	106.7006	106.7034	0.0028	0.005727128	0.00219089	0.00626099
P00931	647	L	L	chr7	446595	C	T	TRP5	synonymous_variant	c.1941G>A	p.Leu647Leu	leucine	Leu	leucine	Leu	aebc07e6d1cff8503a71636355fd062b_1k7f	A	647	106.3194	106.3118	-0.0076	0.099031813	0.109793898	0.200746856
P00931	654	Y	Y	chr7	446574	A	G	TRP5	synonymous_variant	c.1962T>C	p.Tyr654Tyr	tyrosine	Tyr	tyrosine	Tyr	aebc07e6d1cff8503a71636355fd062b_1k7f	A	654	107.0864	107.0928	0.0064	0.049535846	0.088958979	0.126658201
P00931	657	C	C	chr7	446565	G	A	TRP5	synonymous_variant	c.1971C>T	p.Cys657Cys	cysteine	Cys	cysteine	Cys	aebc07e6d1cff8503a71636355fd062b_1k7f	A	657	107.097	107.1044	0.0074	0	0.0092358	0.0092358
P00931	660	A	A	chr7	446556	A	G	TRP5	synonymous_variant	c.1980T>C	p.Ala660Ala	alanine	Ala	alanine	Ala	aebc07e6d1cff8503a71636355fd062b_1k7f	A	660	107.097	107.097	0	0	0	0
P00931	662	T	T	chr7	446550	C	A	TRP5	synonymous_variant	c.1986G>T	p.Thr662Thr	threonine	Thr	threonine	Thr	aebc07e6d1cff8503a71636355fd062b_1k7f	A	662	107.097	107.095	-0.002	0	0.004472136	0.004472136
P00931	664	K	K	chr7	446544	C	T	TRP5	synonymous_variant	c.1992G>A	p.Lys664Lys	lysine	Lys	lysine	Lys	aebc07e6d1cff8503a71636355fd062b_1k7f	A	664	107.0686	107.0742	0.0056	0.03603193	0.038258332	0.011436783
P00931	664	K	R	chr7	446545	T	C	TRP5	missense_variant	c.1991A>G	p.Lys664Arg	lysine	Lys	arginine	Arg	aebc07e6d1cff8503a71636355fd062b_1k7f	A	664	107.0686	106.9296	-0.139	0.028953411	0.108444917	0.117418057
P00931	684	V	V	chr7	446484	G	A	TRP5	synonymous_variant	c.2052C>T	p.Val684Val	valine	Val	valine	Val	aebc07e6d1cff8503a71636355fd062b_1k7f	A	684	106.83	106.8362	0.0062	0.026860752	0.009284396	0.017810109
P00931	688	L	L	chr7	446472	C	T	TRP5	synonymous_variant	c.2064G>A	p.Leu688Leu	leucine	Leu	leucine	Leu	aebc07e6d1cff8503a71636355fd062b_1k7f	A	688	107.039	106.9766	-0.0624	0.0728114	0.026120873	0.082709129
P00942	2	A	A	chr4	556467	A	G	TPI1	synonymous_variant	c.6T>C	p.Ala2Ala	alanine	Ala	alanine	Ala	eedc205109e95b726984743b17fe0b1c_1ney	A	2	21.6949	21.6949	0	0	0	0
P00942	13	L	L	chr4	556434	T	C	TPI1	synonymous_variant	c.39A>G	p.Leu13Leu	leucine	Leu	leucine	Leu	eedc205109e95b726984743b17fe0b1c_1ney	A	13	21.68968	21.68948	-0.0002	0.005015177	0.005245665	0.008594766
P00942	13	L	L	chr4	556436	A	G	TPI1	synonymous_variant	c.37T>C	p.Leu13Leu	leucine	Leu	leucine	Leu	eedc205109e95b726984743b17fe0b1c_1ney	A	13	21.68968	21.68948	-0.0002	0.005015177	0.005245665	0.008594766
P00942	32	I	I	chr4	556377	G	A	TPI1	synonymous_variant	c.96C>T	p.Ile32Ile	isoleucine	Ile	isoleucine	Ile	eedc205109e95b726984743b17fe0b1c_1ney	A	32	21.6949	21.69614	0.00124	0	0.005679613	0.005679613
P00942	44	A	A	chr4	556341	A	G	TPI1	synonymous_variant	c.132T>C	p.Ala44Ala	alanine	Ala	alanine	Ala	eedc205109e95b726984743b17fe0b1c_1ney	A	44	21.6949	21.6949	0	0	0	0
P00942	47	L	L	chr4	556332	T	C	TPI1	synonymous_variant	c.141A>G	p.Leu47Leu	leucine	Leu	leucine	Leu	eedc205109e95b726984743b17fe0b1c_1ney	A	47	21.36264	21.29636	-0.06628	0.054878529	0.054411883	0.055373523
P00942	49	Y	H	chr4	556328	A	G	TPI1	missense_variant	c.145T>C	p.Tyr49His	tyrosine	Tyr	histidine	His	eedc205109e95b726984743b17fe0b1c_1ney	A	49	21.67986	23.52948	1.84962	0.033630462	0.041623935	0.016768781
P00942	49	Y	Y	chr4	556326	G	A	TPI1	synonymous_variant	c.147C>T	p.Tyr49Tyr	tyrosine	Tyr	tyrosine	Tyr	eedc205109e95b726984743b17fe0b1c_1ney	A	49	21.23816	21.25268	0.01452	0.417074218	0.409731079	0.008466818
P00942	51	V	V	chr4	556320	G	A	TPI1	synonymous_variant	c.153C>T	p.Val51Val	valine	Val	valine	Val	eedc205109e95b726984743b17fe0b1c_1ney	A	51	21.6948	21.69464	-0.00016	0.000122474	5.48E-05	0.000114018
P00942	54	V	I	chr4	556313	C	T	TPI1	missense_variant	c.160G>A	p.Val54Ile	valine	Val	isoleucine	Ile	eedc205109e95b726984743b17fe0b1c_1ney	A	54	21.54504	21.809	0.26396	0.274278997	0.297921651	0.026692003
P00942	74	F	F	chr4	556251	G	A	TPI1	synonymous_variant	c.222C>T	p.Phe74Phe	phenylalanine	Phe	phenylalanine	Phe	eedc205109e95b726984743b17fe0b1c_1ney	A	74	22.0349	22.03824	0.00334	0	0.002683841	0.002683841
P00942	88	A	A	chr4	556209	A	G	TPI1	synonymous_variant	c.264T>C	p.Ala88Ala	alanine	Ala	alanine	Ala	eedc205109e95b726984743b17fe0b1c_1ney	A	88	22.0349	22.0349	0	0	0	0
P00942	103	H	H	chr4	556164	G	A	TPI1	synonymous_variant	c.309C>T	p.His103His	histidine	His	histidine	His	eedc205109e95b726984743b17fe0b1c_1ney	A	103	21.93758	21.99486	0.05728	0.060998664	0.051282482	0.076660368
P00942	108	F	F	chr4	556149	G	A	TPI1	synonymous_variant	c.324C>T	p.Phe108Phe	phenylalanine	Phe	phenylalanine	Phe	eedc205109e95b726984743b17fe0b1c_1ney	A	108	22.0349	21.9789	-0.056	0	0	0
P00942	117	L	L	chr4	556124	A	G	TPI1	synonymous_variant	c.349T>C	p.Leu117Leu	leucine	Leu	leucine	Leu	eedc205109e95b726984743b17fe0b1c_1ney	A	117	22.03134	22.00826	-0.02308	0.007960402	0.008308309	0.00981132
P00942	136	A	V	chr4	556066	G	A	TPI1	missense_variant	c.407C>T	p.Ala136Val	alanine	Ala	valine	Val	eedc205109e95b726984743b17fe0b1c_1ney	A	136	22.0349	23.00634	0.97144	0	0.008962868	0.008962868
P00942	140	L	L	chr4	556053	C	T	TPI1	synonymous_variant	c.420G>A	p.Leu140Leu	leucine	Leu	leucine	Leu	eedc205109e95b726984743b17fe0b1c_1ney	A	140	22.0349	22.0344	-0.0005	0	0	0
P00942	151	L	L	chr4	556020	C	T	TPI1	synonymous_variant	c.453G>A	p.Leu151Leu	leucine	Leu	leucine	Leu	eedc205109e95b726984743b17fe0b1c_1ney	A	151	21.97992	21.94552	-0.0344	0.035077443	0.007354726	0.034126603
P00942	172	T	S	chr4	555958	G	C	TPI1	missense_variant	c.515C>G	p.Thr172Ser	threonine	Thr	serine	Ser	eedc205109e95b726984743b17fe0b1c_1ney	A	172	22.03072	21.52004	-0.51068	0.004408174	0.027879796	0.026074068
P00942	172	T	T	chr4	555957	G	A	TPI1	synonymous_variant	c.516C>T	p.Thr172Thr	threonine	Thr	threonine	Thr	eedc205109e95b726984743b17fe0b1c_1ney	A	172	22.0255	22.02784	0.00234	0.001984943	0.009768726	0.009559446
P00942	186	A	T	chr4	555917	C	T	TPI1	missense_variant	c.556G>A	p.Ala186Thr	alanine	Ala	threonine	Thr	eedc205109e95b726984743b17fe0b1c_1ney	A	186	22.03236	22.62116	0.5888	0.005679613	0.076137921	0.073126808
P00942	196	L	F	chr4	555885	C	A	TPI1	missense_variant	c.588G>T	p.Leu196Phe	leucine	Leu	phenylalanine	Phe	eedc205109e95b726984743b17fe0b1c_1ney	A	196	22.00382	30.0826	8.07878	0.057739822	1.0936711	1.07126059
P00942	200	A	A	chr4	555873	A	G	TPI1	synonymous_variant	c.600T>C	p.Ala200Ala	alanine	Ala	alanine	Ala	eedc205109e95b726984743b17fe0b1c_1ney	A	200	22.0349	22.0349	0	0	0	0
P00942	217	A	A	chr4	555822	G	A	TPI1	synonymous_variant	c.651C>T	p.Ala217Ala	alanine	Ala	alanine	Ala	eedc205109e95b726984743b17fe0b1c_1ney	A	217	22.0349	22.0349	0	0	0	0
P00950	36	A	A	chr11	164278	G	A	GPM1	synonymous_variant	c.108C>T	p.Ala36Ala	alanine	Ala	alanine	Ala	f14de98542da915e0e3ae9cc6d92fe01_3kkk	A	36	34.3433	34.3433	0	0	0	0
P00950	48	V	V	chr11	164242	G	A	GPM1	synonymous_variant	c.144C>T	p.Val48Val	valine	Val	valine	Val	f14de98542da915e0e3ae9cc6d92fe01_3kkk	A	48	34.34308	34.3435	0.00042	0.000303315	0.000561249	0.000491935
P00950	49	Y	Y	chr11	164239	G	A	GPM1	synonymous_variant	c.147C>T	p.Tyr49Tyr	tyrosine	Tyr	tyrosine	Tyr	f14de98542da915e0e3ae9cc6d92fe01_3kkk	A	49	34.3433	34.34392	0.00062	0	0.005848248	0.005848248
P00950	72	A	A	chr11	164170	A	G	GPM1	synonymous_variant	c.216T>C	p.Ala72Ala	alanine	Ala	alanine	Ala	f14de98542da915e0e3ae9cc6d92fe01_3kkk	A	72	34.3433	34.3433	0	0	0	0
P00950	72	A	V	chr11	164171	G	A	GPM1	missense_variant	c.215C>T	p.Ala72Val	alanine	Ala	valine	Val	f14de98542da915e0e3ae9cc6d92fe01_3kkk	A	72	34.3433	35.95948	1.61618	0	0.000898332	0.000898332
P00950	75	L	L	chr11	164163	A	G	GPM1	synonymous_variant	c.223T>C	p.Leu75Leu	leucine	Leu	leucine	Leu	f14de98542da915e0e3ae9cc6d92fe01_3kkk	A	75	34.3433	34.34802	0.00472	0	0.010554241	0.010554241
P00950	90	Y	Y	chr11	164116	G	A	GPM1	synonymous_variant	c.270C>T	p.Tyr90Tyr	tyrosine	Tyr	tyrosine	Tyr	f14de98542da915e0e3ae9cc6d92fe01_3kkk	A	90	34.34584	34.31526	-0.03058	0.003256225	0.004600869	0.006179563
P01097	40	V	V	chr4	135298	T	A	INH1	synonymous_variant	c.120T>A	p.Val40Val	valine	Val	valine	Val	78a48154d70d85b309554eea06fab5a5_3zia	A	40	8.336108	8.35093	0.014822	4.47E-06	0.003204653	0.003200956
P01097	51	V	I	chr4	135329	G	A	INH1	missense_variant	c.151G>A	p.Val51Ile	valine	Val	isoleucine	Ile	78a48154d70d85b309554eea06fab5a5_3zia	A	51	8.312396	7.59475	-0.717646	0.023965742	0.05641449	0.0328011
P01098	31	A	A	chr4	229263	C	T	STF1	synonymous_variant	c.93C>T	p.Ala31Ala	alanine	Ala	alanine	Ala	e814c0579649be89e4eebf874a07b7d9_3zia	A	31	11.5218	11.5218	0	0	0	0
P01098	31	A	V	chr4	229262	C	T	STF1	missense_variant	c.92C>T	p.Ala31Val	alanine	Ala	valine	Val	e814c0579649be89e4eebf874a07b7d9_3zia	A	31	11.5218	10.8894	-0.6324	0	0.000122474	0.000122474
P01098	39	I	I	chr4	229287	C	A	STF1	synonymous_variant	c.117C>A	p.Ile39Ile	isoleucine	Ile	isoleucine	Ile	e814c0579649be89e4eebf874a07b7d9_3zia	A	39	11.5203	11.5165	-0.0038	0	0	0
P01119	36	V	V	chr15	515351	G	A	RAS1	synonymous_variant	c.108G>A	p.Val36Val	valine	Val	valine	Val	de6680a5afa97548f444da44308bf111_4epv	A	36	7.82779	7.831664	0.003874	0	0.004371868	0.004371868
P01119	52	V	I	chr15	515397	G	A	RAS1	missense_variant	c.154G>A	p.Val52Ile	valine	Val	isoleucine	Ile	de6680a5afa97548f444da44308bf111_4epv	A	52	7.827778	7.252072	-0.575706	1.64E-05	0.040253143	0.040244063
P01119	59	I	T	chr15	515419	T	C	RAS1	missense_variant	c.176T>C	p.Ile59Thr	isoleucine	Ile	threonine	Thr	de6680a5afa97548f444da44308bf111_4epv	A	59	7.140844	8.191328	1.050484	0.079342256	0.291453454	0.214187855
P01119	66	A	A	chr15	515441	T	C	RAS1	synonymous_variant	c.198T>C	p.Ala66Ala	alanine	Ala	alanine	Ala	de6680a5afa97548f444da44308bf111_4epv	A	66	7.82779	7.82779	0	0	0	0
P01119	70	E	E	chr15	515453	G	A	RAS1	synonymous_variant	c.210G>A	p.Glu70Glu	glutamic acid	Glu	glutamic acid	Glu	de6680a5afa97548f444da44308bf111_4epv	A	70	7.824404	7.817158	-0.007246	0.007571326	0.000554545	0.007452059
P01119	71	Y	C	chr15	515455	A	G	RAS1	missense_variant	c.212A>G	p.Tyr71Cys	tyrosine	Tyr	cysteine	Cys	de6680a5afa97548f444da44308bf111_4epv	A	71	7.784536	8.456916	0.67238	0.053435617	0.106509091	0.116698062
P01119	73	A	T	chr15	515460	G	A	RAS1	missense_variant	c.217G>A	p.Ala73Thr	alanine	Ala	threonine	Thr	de6680a5afa97548f444da44308bf111_4epv	A	73	7.82779	8.182854	0.355064	0	0.000709634	0.000709634
P01119	79	M	L	chr15	515478	A	T	RAS1	missense_variant	c.235A>T	p.Met79Leu	methionine	Met	leucine	Leu	de6680a5afa97548f444da44308bf111_4epv	A	79	7.656086	7.842362	0.186276	0.017319309	0.001621703	0.01728973
P01119	91	V	A	chr15	515515	T	C	RAS1	missense_variant	c.272T>C	p.Val91Ala	valine	Val	alanine	Ala	de6680a5afa97548f444da44308bf111_4epv	A	91	7.478194	8.475132	0.996938	0.182332425	0.19353735	0.034132887
P01119	100	L	L	chr15	515543	A	G	RAS1	synonymous_variant	c.300A>G	p.Leu100Leu	leucine	Leu	leucine	Leu	de6680a5afa97548f444da44308bf111_4epv	A	100	7.822212	7.80545	-0.016762	0.012472787	0.005474705	0.0165347
P01119	100	L	V	chr15	515541	T	G	RAS1	missense_variant	c.298T>G	p.Leu100Val	leucine	Leu	valine	Val	de6680a5afa97548f444da44308bf111_4epv	A	100	6.270508	8.154736	1.884228	0.871406435	0.861966428	0.027153727
P01119	101	L	L	chr15	515546	G	C	RAS1	synonymous_variant	c.303G>C	p.Leu101Leu	leucine	Leu	leucine	Leu	de6680a5afa97548f444da44308bf111_4epv	A	101	7.82779	7.827836	4.60E-05	0	0.000102859	0.000102859
P01119	110	V	A	chr15	515572	T	C	RAS1	missense_variant	c.329T>C	p.Val110Ala	valine	Val	alanine	Ala	de6680a5afa97548f444da44308bf111_4epv	A	110	7.825524	9.170578	1.345054	0.001203009	0.003341589	0.003699707
P01119	115	Y	Y	chr15	515588	C	T	RAS1	synonymous_variant	c.345C>T	p.Tyr115Tyr	tyrosine	Tyr	tyrosine	Tyr	de6680a5afa97548f444da44308bf111_4epv	A	115	7.793706	7.796834	0.003128	0.018102858	0.014377162	0.025953287
P01119	133	V	V	chr15	515642	C	G	RAS1	synonymous_variant	c.399C>G	p.Val133Val	valine	Val	valine	Val	de6680a5afa97548f444da44308bf111_4epv	A	133	7.826836	7.82816	0.001324	0.00147154	0.003749447	0.004148955
P01119	139	L	L	chr15	515658	T	C	RAS1	synonymous_variant	c.415T>C	p.Leu139Leu	leucine	Leu	leucine	Leu	de6680a5afa97548f444da44308bf111_4epv	A	139	7.8278	7.82369	-0.00411	0	0	0
P01119	171	V	V	chr15	515756	A	C	RAS1	synonymous_variant	c.513A>C	p.Val171Val	valine	Val	valine	Val	de6680a5afa97548f444da44308bf111_4epv	A	171	7.8278	7.830158	0.002358	0	0.000872852	0.000872852
P01120	18	G	D	chr14	440518	C	T	RAS2	missense_variant	c.53G>A	p.Gly18Asp	glycine	Gly	aspartic acid	Asp	acc254415bafd772781dc44191d1a643_2ery	A	18	7.96373	11.192936	3.229206	0.242647438	0.998298959	0.872252734
P01120	19	G	D	chr14	440515	C	T	RAS2	missense_variant	c.56G>A	p.Gly19Asp	glycine	Gly	aspartic acid	Asp	acc254415bafd772781dc44191d1a643_2ery	A	19	8.226202	12.65228	4.426078	0.036148913	0.071602004	0.078673867
P01120	30	L	L	chr14	440483	A	G	RAS2	synonymous_variant	c.88T>C	p.Leu30Leu	leucine	Leu	leucine	Leu	acc254415bafd772781dc44191d1a643_2ery	A	30	8.24428	8.244482	0.000202	0	0.006767268	0.006767268
P01120	30	L	S	chr14	440482	A	G	RAS2	missense_variant	c.89T>C	p.Leu30Ser	leucine	Leu	serine	Ser	acc254415bafd772781dc44191d1a643_2ery	A	30	6.738762	12.1091	5.370338	0.400525012	0.400262133	0.002414533
P01120	57	V	V	chr14	440400	C	T	RAS2	synonymous_variant	c.171G>A	p.Val57Val	valine	Val	valine	Val	acc254415bafd772781dc44191d1a643_2ery	A	57	8.241434	8.241486	5.20E-05	0.00226046	0.002884784	0.001742045
P01120	66	A	T	chr14	440375	C	T	RAS2	missense_variant	c.196G>A	p.Ala66Thr	alanine	Ala	threonine	Thr	acc254415bafd772781dc44191d1a643_2ery	A	66	8.243392	11.78214	3.538748	0.000810629	0.245503061	0.246273144
P01120	73	A	A	chr14	440352	A	G	RAS2	synonymous_variant	c.219T>C	p.Ala73Ala	alanine	Ala	alanine	Ala	acc254415bafd772781dc44191d1a643_2ery	A	73	8.2428	8.2428	0	0	0	0
P01120	78	Y	Y	chr14	440337	G	A	RAS2	synonymous_variant	c.234C>T	p.Tyr78Tyr	tyrosine	Tyr	tyrosine	Tyr	acc254415bafd772781dc44191d1a643_2ery	A	78	8.2428	8.251286	0.008486	0	0.024576093	0.024576093
P01120	108	L	L	chr14	440247	C	T	RAS2	synonymous_variant	c.324G>A	p.Leu108Leu	leucine	Leu	leucine	Leu	acc254415bafd772781dc44191d1a643_2ery	A	108	8.233394	8.233468	7.40E-05	0.001295118	0.001414521	0.000159937
P01120	133	V	A	chr14	440173	A	G	RAS2	missense_variant	c.398T>C	p.Val133Ala	valine	Val	alanine	Ala	acc254415bafd772781dc44191d1a643_2ery	A	133	8.229246	10.39022	2.160974	0.005149508	0.006439876	0.010708605
P01120	135	Y	F	chr14	440167	T	A	RAS2	missense_variant	c.404A>T	p.Tyr135Phe	tyrosine	Tyr	phenylalanine	Phe	acc254415bafd772781dc44191d1a643_2ery	A	135	7.983844	7.141626	-0.842218	0.113051419	0.090561541	0.095206082
P01120	147	A	A	chr14	440130	A	G	RAS2	synonymous_variant	c.441T>C	p.Ala147Ala	alanine	Ala	alanine	Ala	acc254415bafd772781dc44191d1a643_2ery	A	147	8.2428	8.2428	0	0	0	0
P01120	147	A	S	chr14	440132	C	A	RAS2	missense_variant	c.439G>T	p.Ala147Ser	alanine	Ala	serine	Ser	acc254415bafd772781dc44191d1a643_2ery	A	147	8.2428	9.30916	1.06636	0	0.000366947	0.000366947
P01120	149	F	F	chr14	440124	G	A	RAS2	synonymous_variant	c.447C>T	p.Phe149Phe	phenylalanine	Phe	phenylalanine	Phe	acc254415bafd772781dc44191d1a643_2ery	A	149	8.163192	8.156516	-0.006676	0.008407108	0.004107825	0.006903979
P01120	158	I	I	chr14	440097	G	T	RAS2	synonymous_variant	c.474C>A	p.Ile158Ile	isoleucine	Ile	isoleucine	Ile	acc254415bafd772781dc44191d1a643_2ery	A	158	8.241726	8.24279	0.001064	0.002379176	0	0.002379176
P01120	168	A	V	chr14	440068	G	A	RAS2	missense_variant	c.503C>T	p.Ala168Val	alanine	Ala	valine	Val	acc254415bafd772781dc44191d1a643_2ery	A	168	7.910224	5.53919	-2.371034	0.013946606	0.015271475	0.002351697
P01123	26	L	L	chr6	55909	C	T	YPT1	synonymous_variant	c.78G>A	p.Leu26Leu	leucine	Leu	leucine	Leu	5202f678c63f9e0654ab43fe79b6b866_2bcg	A	26	25.48456	25.4795	-0.00506	0.006410772	0.001157584	0.005793358
P01123	37	Y	Y	chr6	55876	G	A	YPT1	synonymous_variant	c.111C>T	p.Tyr37Tyr	tyrosine	Tyr	tyrosine	Tyr	5202f678c63f9e0654ab43fe79b6b866_2bcg	A	37	25.53528	25.53354	-0.00174	0.001300769	0.005346775	0.005152475
P01123	41	I	I	chr6	55864	A	G	YPT1	synonymous_variant	c.123T>C	p.Ile41Ile	isoleucine	Ile	isoleucine	Ile	5202f678c63f9e0654ab43fe79b6b866_2bcg	A	41	25.536	25.53568	-0.00032	0	0.000130384	0.000130384
P01123	43	V	V	chr6	55858	C	T	YPT1	synonymous_variant	c.129G>A	p.Val43Val	valine	Val	valine	Val	5202f678c63f9e0654ab43fe79b6b866_2bcg	A	43	25.53588	25.5358	-8.00E-05	0.000164317	0.0001	8.37E-05
P01123	78	Y	Y	chr6	55753	G	A	YPT1	synonymous_variant	c.234C>T	p.Tyr78Tyr	tyrosine	Tyr	tyrosine	Tyr	5202f678c63f9e0654ab43fe79b6b866_2bcg	A	78	25.44128	25.41188	-0.0294	0.026673995	0.026078478	0.037013984
P01123	101	M	I	chr6	55684	C	T	YPT1	missense_variant	c.303G>A	p.Met101Ile	methionine	Met	isoleucine	Ile	5202f678c63f9e0654ab43fe79b6b866_2bcg	A	101	25.23306	26.21842	0.98536	0.093462147	0.164500264	0.129023808
P01123	101	M	T	chr6	55685	A	G	YPT1	missense_variant	c.302T>C	p.Met101Thr	methionine	Met	threonine	Thr	5202f678c63f9e0654ab43fe79b6b866_2bcg	A	101	25.2167	26.77384	1.55714	0.203549392	0.188011869	0.12335971
P01123	131	V	V	chr6	55594	C	A	YPT1	synonymous_variant	c.393G>T	p.Val131Val	valine	Val	valine	Val	5202f678c63f9e0654ab43fe79b6b866_2bcg	A	131	25.49798	25.48858	-0.0094	0.076230781	0.081184617	0.019229665
P01123	135	V	M	chr6	55584	C	T	YPT1	missense_variant	c.403G>A	p.Val135Met	valine	Val	methionine	Met	5202f678c63f9e0654ab43fe79b6b866_2bcg	A	135	25.44288	24.37486	-1.06802	0.20822265	0.243357326	0.068018615
P01123	136	A	G	chr6	55580	G	C	YPT1	missense_variant	c.407C>G	p.Ala136Gly	alanine	Ala	glycine	Gly	5202f678c63f9e0654ab43fe79b6b866_2bcg	A	136	25.536	27.2438	1.7078	0	0	0
P01123	140	A	A	chr6	55567	C	G	YPT1	synonymous_variant	c.420G>C	p.Ala140Ala	alanine	Ala	alanine	Ala	5202f678c63f9e0654ab43fe79b6b866_2bcg	A	140	25.536	25.536	0	0	0	0
P01123	193	L	L	chr6	55408	C	A	YPT1	synonymous_variant	c.579G>T	p.Leu193Leu	leucine	Leu	leucine	Leu	5202f678c63f9e0654ab43fe79b6b866_2bcg	A	193	25.50796	25.5033	-0.00466	0.007722564	0.017068245	0.013990818
P01123	194	K	K	chr6	55405	C	T	YPT1	synonymous_variant	c.582G>A	p.Lys194Lys	lysine	Lys	lysine	Lys	5202f678c63f9e0654ab43fe79b6b866_2bcg	A	194	25.53464	25.53408	-0.00056	0.003041052	0.002728003	0.00031305
P02293	35	K	K	chr4	914608	C	T	HTB1	synonymous_variant	c.105G>A	p.Lys35Lys	lysine	Lys	lysine	Lys	2d785b7d01f7aa570727479ce6d04aaa_4jjn	A	35	11.71162	11.70994	-0.00168	0.011338739	0.008983763	0.002355207
P02293	35	K	R	chr4	914609	T	C	HTB1	missense_variant	c.104A>G	p.Lys35Arg	lysine	Lys	arginine	Arg	2d785b7d01f7aa570727479ce6d04aaa_4jjn	A	35	11.71196	11.7346	0.02264	0.010897614	0.030408634	0.02763192
P02293	36	A	T	chr4	914607	C	T	HTB1	missense_variant	c.106G>A	p.Ala36Thr	alanine	Ala	threonine	Thr	2d785b7d01f7aa570727479ce6d04aaa_4jjn	A	36	11.69928	12.03772	0.33844	0.023806764	0.016389692	0.009866762
P02293	41	Y	Y	chr4	914590	G	A	HTB1	synonymous_variant	c.123C>T	p.Tyr41Tyr	tyrosine	Tyr	tyrosine	Tyr	2d785b7d01f7aa570727479ce6d04aaa_4jjn	A	41	11.72062	11.7209	0.00028	0.001609969	0.008347155	0.008699828
P02293	46	Y	Y	chr4	914575	G	A	HTB1	synonymous_variant	c.138C>T	p.Tyr46Tyr	tyrosine	Tyr	tyrosine	Tyr	2d785b7d01f7aa570727479ce6d04aaa_4jjn	A	46	11.71476	11.70852	-0.00624	0.004755839	0.002497399	0.00445118
P02293	53	H	H	chr4	914554	G	A	HTB1	synonymous_variant	c.159C>T	p.His53His	histidine	His	histidine	His	2d785b7d01f7aa570727479ce6d04aaa_4jjn	A	53	11.70856	11.69442	-0.01414	0.025357011	0.039404467	0.019439342
P02293	65	I	I	chr4	914518	G	A	HTB1	synonymous_variant	c.195C>T	p.Ile65Ile	isoleucine	Ile	isoleucine	Ile	2d785b7d01f7aa570727479ce6d04aaa_4jjn	A	65	11.71212	11.65422	-0.0579	0.011589305	0.00540435	0.011281844
P02293	69	F	F	chr4	914506	G	A	HTB1	synonymous_variant	c.207C>T	p.Phe69Phe	phenylalanine	Phe	phenylalanine	Phe	2d785b7d01f7aa570727479ce6d04aaa_4jjn	A	69	11.71432	11.71144	-0.00288	0.002398333	0.001379493	0.002658383
P02293	77	I	I	chr4	914482	G	A	HTB1	synonymous_variant	c.231C>T	p.Ile77Ile	isoleucine	Ile	isoleucine	Ile	2d785b7d01f7aa570727479ce6d04aaa_4jjn	A	77	11.53622	11.49146	-0.04476	0.008418848	0.008396904	0.012369034
P02293	81	A	A	chr4	914470	A	G	HTB1	synonymous_variant	c.243T>C	p.Ala81Ala	alanine	Ala	alanine	Ala	2d785b7d01f7aa570727479ce6d04aaa_4jjn	A	81	11.7199	11.7199	0	0	0	0
P02293	84	L	L	chr4	914461	C	T	HTB1	synonymous_variant	c.252G>A	p.Leu84Leu	leucine	Leu	leucine	Leu	2d785b7d01f7aa570727479ce6d04aaa_4jjn	A	84	11.7143	11.6878	-0.0265	0.012521981	0.008944272	0.0171114
P02293	86	A	A	chr4	914455	C	G	HTB1	synonymous_variant	c.258G>C	p.Ala86Ala	alanine	Ala	alanine	Ala	2d785b7d01f7aa570727479ce6d04aaa_4jjn	A	86	11.7199	11.7199	0	0	0	0
P02293	87	Y	Y	chr4	914452	A	G	HTB1	synonymous_variant	c.261T>C	p.Tyr87Tyr	tyrosine	Tyr	tyrosine	Tyr	2d785b7d01f7aa570727479ce6d04aaa_4jjn	A	87	11.66808	11.65144	-0.01664	0.008827627	0.014122075	0.014918043
P02293	111	A	A	chr4	914380	A	G	HTB1	synonymous_variant	c.333T>C	p.Ala111Ala	alanine	Ala	alanine	Ala	2d785b7d01f7aa570727479ce6d04aaa_4jjn	A	111	11.7199	11.7199	0	0	0	0
P02293	128	S	S	chr4	914329	A	G	HTB1	synonymous_variant	c.384T>C	p.Ser128Ser	serine	Ser	serine	Ser	2d785b7d01f7aa570727479ce6d04aaa_4jjn	A	128	11.71674	11.71608	-0.00066	0.001441527	0.001156287	0.001047855
P02294	35	K	R	chr2	236595	A	G	HTB2	missense_variant	c.104A>G	p.Lys35Arg	lysine	Lys	arginine	Arg	9d5318672eb3655a5671f85600f9ca46_4jjn	A	35	11.67234	11.5484	-0.12394	0.003691612	0.007187141	0.009707368
P02294	45	I	I	chr2	236626	T	C	HTB2	synonymous_variant	c.135T>C	p.Ile45Ile	isoleucine	Ile	isoleucine	Ile	9d5318672eb3655a5671f85600f9ca46_4jjn	A	45	11.6565	11.64296	-0.01354	0.012510596	0.01772549	0.017865274
P02294	53	H	H	chr2	236650	C	T	HTB2	synonymous_variant	c.159C>T	p.His53His	histidine	His	histidine	His	9d5318672eb3655a5671f85600f9ca46_4jjn	A	53	11.6203	11.61472	-0.00558	0.017429286	0.010517462	0.008914427
P02294	65	I	I	chr2	236686	T	C	HTB2	synonymous_variant	c.195T>C	p.Ile65Ile	isoleucine	Ile	isoleucine	Ile	9d5318672eb3655a5671f85600f9ca46_4jjn	A	65	11.67368	11.67164	-0.00204	0.00295161	0.004367265	0.001604057
P02294	66	L	L	chr2	236689	G	A	HTB2	synonymous_variant	c.198G>A	p.Leu66Leu	leucine	Leu	leucine	Leu	9d5318672eb3655a5671f85600f9ca46_4jjn	A	66	11.65922	11.64408	-0.01514	0.035285153	0.043417358	0.027638705
P02294	73	I	I	chr2	236710	C	T	HTB2	synonymous_variant	c.219C>T	p.Ile73Ile	isoleucine	Ile	isoleucine	Ile	9d5318672eb3655a5671f85600f9ca46_4jjn	A	73	11.675	11.66598	-0.00902	0	0.001520526	0.001520526
P02294	77	I	V	chr2	236720	A	G	HTB2	missense_variant	c.229A>G	p.Ile77Val	isoleucine	Ile	valine	Val	9d5318672eb3655a5671f85600f9ca46_4jjn	A	77	11.67446	12.21356	0.5391	0.001207477	0.006796175	0.005882601
P02294	84	L	L	chr2	236741	T	C	HTB2	synonymous_variant	c.250T>C	p.Leu84Leu	leucine	Leu	leucine	Leu	9d5318672eb3655a5671f85600f9ca46_4jjn	A	84	11.5433	11.53122	-0.01208	0.006383181	0.015391459	0.01296098
P02294	93	I	I	chr2	236770	T	C	HTB2	synonymous_variant	c.279T>C	p.Ile93Ile	isoleucine	Ile	isoleucine	Ile	9d5318672eb3655a5671f85600f9ca46_4jjn	A	93	11.675	11.6332	-0.0418	0	0.003081396	0.003081396
P02294	105	I	I	chr2	236806	C	T	HTB2	synonymous_variant	c.315C>T	p.Ile105Ile	isoleucine	Ile	isoleucine	Ile	9d5318672eb3655a5671f85600f9ca46_4jjn	A	105	11.65154	11.57242	-0.07912	0.038625419	0.011897143	0.036531178
P02294	128	S	T	chr2	236873	T	A	HTB2	missense_variant	c.382T>A	p.Ser128Thr	serine	Ser	threonine	Thr	9d5318672eb3655a5671f85600f9ca46_4jjn	A	128	11.67474	11.62442	-0.05032	0.000279285	0.001595932	0.00158019
P02309	2	S	S	chr2	255679	G	A	HHF1	synonymous_variant	c.6C>T	p.Ser2Ser	serine	Ser	serine	Ser	0fe203b7182be93c78db8de10f5757c6_1kx5	A	2	64.93178	64.92848	-0.0033	0.003840182	0.000649615	0.004243819
P02309	13	K	K	chr14	576765	A	G	HHF2	synonymous_variant	c.39A>G	p.Lys13Lys	lysine	Lys	lysine	Lys	0fe203b7182be93c78db8de10f5757c6_1kx5	A	13	65.2964	65.2255	-0.0709	0	0	0
P02309	16	A	A	chr2	255637	G	A	HHF1	synonymous_variant	c.48C>T	p.Ala16Ala	alanine	Ala	alanine	Ala	0fe203b7182be93c78db8de10f5757c6_1kx5	A	16	65.2964	65.2964	0	0	0	0
P02309	16	A	A	chr14	576774	C	T	HHF2	synonymous_variant	c.48C>T	p.Ala16Ala	alanine	Ala	alanine	Ala	0fe203b7182be93c78db8de10f5757c6_1kx5	A	16	65.2964	65.2964	0	0	0	0
P02309	22	I	V	chr2	255621	T	C	HHF1	missense_variant	c.64A>G	p.Ile22Val	isoleucine	Ile	valine	Val	0fe203b7182be93c78db8de10f5757c6_1kx5	A	22	65.1792	64.53936	-0.63984	0.017860151	0.764031696	0.771981077
P02309	35	I	I	chr2	255580	G	A	HHF1	synonymous_variant	c.105C>T	p.Ile35Ile	isoleucine	Ile	isoleucine	Ile	0fe203b7182be93c78db8de10f5757c6_1kx5	A	35	65.2964	65.278	-0.0184	0	0	0
P02309	35	I	I	chr14	576831	C	T	HHF2	synonymous_variant	c.105C>T	p.Ile35Ile	isoleucine	Ile	isoleucine	Ile	0fe203b7182be93c78db8de10f5757c6_1kx5	A	35	65.2964	65.278	-0.0184	0	0	0
P02309	38	L	L	chr14	576840	A	G	HHF2	synonymous_variant	c.114A>G	p.Leu38Leu	leucine	Leu	leucine	Leu	0fe203b7182be93c78db8de10f5757c6_1kx5	A	38	65.2964	65.2964	0	0	0	0
P02309	39	A	A	chr2	255568	A	G	HHF1	synonymous_variant	c.117T>C	p.Ala39Ala	alanine	Ala	alanine	Ala	0fe203b7182be93c78db8de10f5757c6_1kx5	A	39	65.2964	65.2964	0	0	0	0
P02309	39	A	A	chr14	576843	T	C	HHF2	synonymous_variant	c.117T>C	p.Ala39Ala	alanine	Ala	alanine	Ala	0fe203b7182be93c78db8de10f5757c6_1kx5	A	39	65.2964	65.2964	0	0	0	0
P02309	45	K	K	chr2	255550	C	T	HHF1	synonymous_variant	c.135G>A	p.Lys45Lys	lysine	Lys	lysine	Lys	0fe203b7182be93c78db8de10f5757c6_1kx5	A	45	65.28138	65.28198	0.0006	0.009646087	0.00742004	0.011269871
P02309	45	K	K	chr14	576861	G	A	HHF2	synonymous_variant	c.135G>A	p.Lys45Lys	lysine	Lys	lysine	Lys	0fe203b7182be93c78db8de10f5757c6_1kx5	A	45	65.28138	65.28198	0.0006	0.009646087	0.00742004	0.011269871
P02309	47	I	I	chr2	255544	A	G	HHF1	synonymous_variant	c.141T>C	p.Ile47Ile	isoleucine	Ile	isoleucine	Ile	0fe203b7182be93c78db8de10f5757c6_1kx5	A	47	65.2964	65.28046	-0.01594	0	0.000134164	0.000134164
P02309	47	I	I	chr14	576867	T	C	HHF2	synonymous_variant	c.141T>C	p.Ile47Ile	isoleucine	Ile	isoleucine	Ile	0fe203b7182be93c78db8de10f5757c6_1kx5	A	47	65.2964	65.28046	-0.01594	0	0.000134164	0.000134164
P02309	50	L	L	chr14	576876	G	A	HHF2	synonymous_variant	c.150G>A	p.Leu50Leu	leucine	Leu	leucine	Leu	0fe203b7182be93c78db8de10f5757c6_1kx5	A	50	65.2964	65.2859	-0.0105	0	0	0
P02309	51	I	I	chr14	576879	C	A	HHF2	synonymous_variant	c.153C>A	p.Ile51Ile	isoleucine	Ile	isoleucine	Ile	0fe203b7182be93c78db8de10f5757c6_1kx5	A	51	65.29196	65.28254	-0.00942	0.006416229	0.008777699	0.007887458
P02309	51	I	L	chr2	255534	T	G	HHF1	missense_variant	c.151A>C	p.Ile51Leu	isoleucine	Ile	leucine	Leu	0fe203b7182be93c78db8de10f5757c6_1kx5	A	51	65.28324	63.77988	-1.50336	0.003728673	0.004820477	0.004591623
P02309	57	A	A	chr14	576897	C	T	HHF2	synonymous_variant	c.171C>T	p.Ala57Ala	alanine	Ala	alanine	Ala	0fe203b7182be93c78db8de10f5757c6_1kx5	A	57	65.2964	65.2964	0	0	0	0
P02309	57	A	S	chr14	576895	G	T	HHF2	missense_variant	c.169G>T	p.Ala57Ser	alanine	Ala	serine	Ser	0fe203b7182be93c78db8de10f5757c6_1kx5	A	57	65.29196	65.7919	0.49994	0.005038651	0.003475629	0.002684772
P02309	58	V	V	chr14	576900	C	T	HHF2	synonymous_variant	c.174C>T	p.Val58Val	valine	Val	valine	Val	0fe203b7182be93c78db8de10f5757c6_1kx5	A	58	65.2879	65.28574	-0.00216	0.002706474	0.000789303	0.002495596
P02309	62	F	V	chr14	576910	T	G	HHF2	missense_variant	c.184T>G	p.Phe62Val	phenylalanine	Phe	valine	Val	0fe203b7182be93c78db8de10f5757c6_1kx5	A	62	65.22558	65.92956	0.70398	0.011476367	0.012243692	0.001271613
P02309	76	H	H	chr2	255457	G	A	HHF1	synonymous_variant	c.228C>T	p.His76His	histidine	His	histidine	His	0fe203b7182be93c78db8de10f5757c6_1kx5	A	76	65.2847	65.27766	-0.00704	0.022662524	0.020123444	0.035095057
P02309	82	V	V	chr14	576972	T	C	HHF2	synonymous_variant	c.246T>C	p.Val82Val	valine	Val	valine	Val	0fe203b7182be93c78db8de10f5757c6_1kx5	A	82	65.29222	65.29172	-0.0005	0.003855126	0.002282981	0.003116889
P02309	87	V	V	chr2	255424	A	G	HHF1	synonymous_variant	c.261T>C	p.Val87Val	valine	Val	valine	Val	0fe203b7182be93c78db8de10f5757c6_1kx5	A	87	65.28292	65.26948	-0.01344	0.014836341	0.016572025	0.014428202
P02309	87	V	V	chr14	576987	T	C	HHF2	synonymous_variant	c.261T>C	p.Val87Val	valine	Val	valine	Val	0fe203b7182be93c78db8de10f5757c6_1kx5	A	87	65.28292	65.26948	-0.01344	0.014836341	0.016572025	0.014428202
P02309	89	Y	Y	chr2	255418	A	G	HHF1	synonymous_variant	c.267T>C	p.Tyr89Tyr	tyrosine	Tyr	tyrosine	Tyr	0fe203b7182be93c78db8de10f5757c6_1kx5	A	89	65.2964	65.30458	0.00818	0	0.01322732	0.01322732
P02309	89	Y	Y	chr14	576993	T	C	HHF2	synonymous_variant	c.267T>C	p.Tyr89Tyr	tyrosine	Tyr	tyrosine	Tyr	0fe203b7182be93c78db8de10f5757c6_1kx5	A	89	65.2964	65.30458	0.00818	0	0.01322732	0.01322732
P02309	91	L	L	chr14	576999	G	A	HHF2	synonymous_variant	c.273G>A	p.Leu91Leu	leucine	Leu	leucine	Leu	0fe203b7182be93c78db8de10f5757c6_1kx5	A	91	65.28742	65.28574	-0.00168	0.012692596	0.011213296	0.001533623
P02309	96	R	R	chr2	255397	T	C	HHF1	synonymous_variant	c.288A>G	p.Arg96Arg	arginine	Arg	arginine	Arg	0fe203b7182be93c78db8de10f5757c6_1kx5	A	96	65.2964	65.2951	-0.0013	0	0	0
P02400	3	Y	Y	chr4	1239500	C	T	RPP2B	synonymous_variant	c.9C>T	p.Tyr3Tyr	tyrosine	Tyr	tyrosine	Tyr	d0703780927b84151d68a1702f5a7fbc_4beh	A	3	101.0374	101.005	-0.0324	0.003577709	0	0.003577709
P02400	10	L	L	chr4	1239521	G	A	RPP2B	synonymous_variant	c.30G>A	p.Leu10Leu	leucine	Leu	leucine	Leu	d0703780927b84151d68a1702f5a7fbc_4beh	A	10	101.039	100.9534	-0.0856	0	0.111735402	0.111735402
P02400	25	A	T	chr4	1239564	G	A	RPP2B	missense_variant	c.73G>A	p.Ala25Thr	alanine	Ala	threonine	Thr	d0703780927b84151d68a1702f5a7fbc_4beh	A	25	101.0366	101.7798	0.7432	0.002880972	0.002387467	0.003271085
P02400	27	V	L	chr4	1239570	G	C	RPP2B	missense_variant	c.79G>C	p.Val27Leu	valine	Val	leucine	Leu	d0703780927b84151d68a1702f5a7fbc_4beh	A	27	101.0388	99.59698	-1.44182	0.000447214	0.16431974	0.164299078
P02400	34	V	A	chr4	1239592	T	C	RPP2B	missense_variant	c.101T>C	p.Val34Ala	valine	Val	alanine	Ala	d0703780927b84151d68a1702f5a7fbc_4beh	A	34	100.763	100.1884	-0.5746	0.054881691	0.0566242	0.079494025
P02400	34	V	V	chr4	1239593	C	T	RPP2B	synonymous_variant	c.102C>T	p.Val34Val	valine	Val	valine	Val	d0703780927b84151d68a1702f5a7fbc_4beh	A	34	101.039	101.0396	0.0006	0	0.001341641	0.001341641
P02400	37	A	T	chr4	1239600	G	A	RPP2B	missense_variant	c.109G>A	p.Ala37Thr	alanine	Ala	threonine	Thr	d0703780927b84151d68a1702f5a7fbc_4beh	A	37	101.039	101.617	0.578	0	0.006892024	0.006892024
P02400	55	I	V	chr4	1239654	A	G	RPP2B	missense_variant	c.163A>G	p.Ile55Val	isoleucine	Ile	valine	Val	d0703780927b84151d68a1702f5a7fbc_4beh	A	55	97.56834	97.51886	-0.04948	0.379692485	0.407820136	0.058262913
P02400	56	I	V	chr4	1239657	A	G	RPP2B	missense_variant	c.166A>G	p.Ile56Val	isoleucine	Ile	valine	Val	d0703780927b84151d68a1702f5a7fbc_4beh	A	56	96.98166	97.6302	0.64854	1.982391593	1.73512767	0.249295213
P02400	61	K	R	chr4	1239673	A	G	RPP2B	missense_variant	c.182A>G	p.Lys61Arg	lysine	Lys	arginine	Arg	d0703780927b84151d68a1702f5a7fbc_4beh	A	61	100.9812	100.9894	0.0082	0.007918333	0.012778889	0.019382982
P02400	62	K	K	chr4	1239677	G	A	RPP2B	synonymous_variant	c.186G>A	p.Lys62Lys	lysine	Lys	lysine	Lys	d0703780927b84151d68a1702f5a7fbc_4beh	A	62	101.0326	101.0322	-0.0004	0.008763561	0.010733126	0.008763561
P02400	63	F	F	chr4	1239680	C	T	RPP2B	synonymous_variant	c.189C>T	p.Phe63Phe	phenylalanine	Phe	phenylalanine	Phe	d0703780927b84151d68a1702f5a7fbc_4beh	A	63	101.039	100.9422	-0.0968	0	0.140425069	0.140425069
P02400	66	V	A	chr4	1239688	T	C	RPP2B	missense_variant	c.197T>C	p.Val66Ala	valine	Val	alanine	Ala	d0703780927b84151d68a1702f5a7fbc_4beh	A	66	99.96222	100.0184	0.05618	0.041383173	0.045040204	0.011739549
P02400	66	V	V	chr4	1239689	T	C	RPP2B	synonymous_variant	c.198T>C	p.Val66Val	valine	Val	valine	Val	d0703780927b84151d68a1702f5a7fbc_4beh	A	66	100.0678	100.0656	-0.0022	0.002774887	0.000894427	0.002683282
P02400	70	G	G	chr4	1239701	T	C	RPP2B	synonymous_variant	c.210T>C	p.Gly70Gly	glycine	Gly	glycine	Gly	d0703780927b84151d68a1702f5a7fbc_4beh	A	70	101.039	101.039	0	0	0	0
P02400	76	A	A	chr4	1239719	C	T	RPP2B	synonymous_variant	c.228C>T	p.Ala76Ala	alanine	Ala	alanine	Ala	d0703780927b84151d68a1702f5a7fbc_4beh	A	76	101.039	101.039	0	0	0	0
P02400	78	A	A	chr4	1239725	T	C	RPP2B	synonymous_variant	c.234T>C	p.Ala78Ala	alanine	Ala	alanine	Ala	d0703780927b84151d68a1702f5a7fbc_4beh	A	78	101.039	101.039	0	0	0	0
P02400	79	A	A	chr4	1239728	C	T	RPP2B	synonymous_variant	c.237C>T	p.Ala79Ala	alanine	Ala	alanine	Ala	d0703780927b84151d68a1702f5a7fbc_4beh	A	79	101.039	101.039	0	0	0	0
P02400	81	A	G	chr4	1239733	C	G	RPP2B	missense_variant	c.242C>G	p.Ala81Gly	alanine	Ala	glycine	Gly	d0703780927b84151d68a1702f5a7fbc_4beh	A	81	101.039	101.24	0.201	0	0	0
P02400	81	A	T	chr4	1239732	G	A	RPP2B	missense_variant	c.241G>A	p.Ala81Thr	alanine	Ala	threonine	Thr	d0703780927b84151d68a1702f5a7fbc_4beh	A	81	101.039	101.1284	0.0894	0	0.017487138	0.017487138
P02400	82	A	D	chr4	1239736	C	A	RPP2B	missense_variant	c.245C>A	p.Ala82Asp	alanine	Ala	aspartic acid	Asp	d0703780927b84151d68a1702f5a7fbc_4beh	A	82	101.039	100.6348	-0.4042	0	0.002588436	0.002588436
P02400	82	A	S	chr4	1239735	G	T	RPP2B	missense_variant	c.244G>T	p.Ala82Ser	alanine	Ala	serine	Ser	d0703780927b84151d68a1702f5a7fbc_4beh	A	82	101.039	101.0796	0.0406	0	0.001516575	0.001516575
P02400	83	A	A	chr4	1239740	C	T	RPP2B	synonymous_variant	c.249C>T	p.Ala83Ala	alanine	Ala	alanine	Ala	d0703780927b84151d68a1702f5a7fbc_4beh	A	83	101.039	101.039	0	0	0	0
P02400	83	A	T	chr4	1239738	G	A	RPP2B	missense_variant	c.247G>A	p.Ala83Thr	alanine	Ala	threonine	Thr	d0703780927b84151d68a1702f5a7fbc_4beh	A	83	101.039	100.99	-0.049	0	0.190333917	0.190333917
P02400	85	G	A	chr4	1239745	G	C	RPP2B	missense_variant	c.254G>C	p.Gly85Ala	glycine	Gly	alanine	Ala	d0703780927b84151d68a1702f5a7fbc_4beh	A	85	101.039	100.96	-0.079	0	0	0
P02400	85	G	S	chr4	1239744	G	A	RPP2B	missense_variant	c.253G>A	p.Gly85Ser	glycine	Gly	serine	Ser	d0703780927b84151d68a1702f5a7fbc_4beh	A	85	101.039	100.429	-0.61	0	0	0
P02400	87	A	A	chr4	1239752	T	C	RPP2B	synonymous_variant	c.261T>C	p.Ala87Ala	alanine	Ala	alanine	Ala	d0703780927b84151d68a1702f5a7fbc_4beh	A	87	101.039	101.039	0	0	0	0
P02400	93	E	Q	chr4	1239768	G	C	RPP2B	missense_variant	c.277G>C	p.Glu93Gln	glutamic acid	Glu	glutamine	Gln	d0703780927b84151d68a1702f5a7fbc_4beh	A	93	101.0366	101.245	0.2084	0.003577709	0.077791388	0.078944918
P02406	8	T	I	chr7	310989	C	T	RPL28	missense_variant	c.23C>T	p.Thr8Ile	threonine	Thr	isoleucine	Ile	44238a390d72b73a838e60e44dc56f23_3u5e	A	8	108.1514	107.7306	-0.4208	0.000894427	0.001949359	0.001643168
P02406	22	I	V	chr7	311541	A	G	RPL28	missense_variant	c.64A>G	p.Ile22Val	isoleucine	Ile	valine	Val	44238a390d72b73a838e60e44dc56f23_3u5e	A	22	108.1044	107.981	-0.1234	0.008961027	0.012708265	0.016288032
P02406	29	P	H	chr7	311563	C	A	RPL28	missense_variant	c.86C>A	p.Pro29His	proline	Pro	histidine	His	44238a390d72b73a838e60e44dc56f23_3u5e	A	29	108.152	109.3054	1.1534	0	0.02331952	0.02331952
P02406	38	Q	E	chr7	311589	C	G	RPL28	missense_variant	c.112C>G	p.Gln38Glu	glutamine	Gln	glutamic acid	Glu	44238a390d72b73a838e60e44dc56f23_3u5e	A	38	107.93	107.4774	-0.4526	0.182425327	0.14295209	0.074921959
P02406	40	H	Q	chr7	311597	C	G	RPL28	missense_variant	c.120C>G	p.His40Gln	histidine	His	glutamine	Gln	44238a390d72b73a838e60e44dc56f23_3u5e	A	40	108.1476	107.9478	-0.1998	0.005727128	0.008318654	0.005932959
P02406	47	K	Q	chr7	311616	A	C	RPL28	missense_variant	c.139A>C	p.Lys47Gln	lysine	Lys	glutamine	Gln	44238a390d72b73a838e60e44dc56f23_3u5e	A	47	107.8244	107.9002	0.0758	0.023006521	0.005540758	0.023899791
P02406	56	V	I	chr7	311643	G	A	RPL28	missense_variant	c.166G>A	p.Val56Ile	valine	Val	isoleucine	Ile	44238a390d72b73a838e60e44dc56f23_3u5e	A	56	108.1508	109.5922	1.4414	0.001788854	0.000447214	0.00167332
P02406	66	A	T	chr7	311673	G	A	RPL28	missense_variant	c.196G>A	p.Ala66Thr	alanine	Ala	threonine	Thr	44238a390d72b73a838e60e44dc56f23_3u5e	A	66	108.152	110.2234	2.0714	0	0.004722288	0.004722288
P02406	74	N	S	chr7	311698	A	G	RPL28	missense_variant	c.221A>G	p.Asn74Ser	asparagine	Asn	serine	Ser	44238a390d72b73a838e60e44dc56f23_3u5e	A	74	108.1356	108.7192	0.5836	0.00594138	0.005357238	0.002073644
P02406	88	D	E	chr7	311741	C	G	RPL28	missense_variant	c.264C>G	p.Asp88Glu	aspartic acid	Asp	glutamic acid	Glu	44238a390d72b73a838e60e44dc56f23_3u5e	A	88	108.1518	107.9768	-0.175	0.000447214	0.06993354	0.070082095
P02406	89	Q	K	chr7	311742	C	A	RPL28	missense_variant	c.265C>A	p.Gln89Lys	glutamine	Gln	lysine	Lys	44238a390d72b73a838e60e44dc56f23_3u5e	A	89	108.1026	108.3152	0.2126	0.097233225	0.172498406	0.115904271
P02406	89	Q	Q	chr7	311744	A	G	RPL28	synonymous_variant	c.267A>G	p.Gln89Gln	glutamine	Gln	glutamine	Gln	44238a390d72b73a838e60e44dc56f23_3u5e	A	89	108.135	108.135	0	0	0	0
P02406	91	L	L	chr7	311748	T	C	RPL28	synonymous_variant	c.271T>C	p.Leu91Leu	leucine	Leu	leucine	Leu	44238a390d72b73a838e60e44dc56f23_3u5e	A	91	108.097	108.064	-0.033	0.035721142	0.038170669	0.06871681
P02406	93	S	T	chr7	311754	T	A	RPL28	missense_variant	c.277T>A	p.Ser93Thr	serine	Ser	threonine	Thr	44238a390d72b73a838e60e44dc56f23_3u5e	A	93	107.7318	110.0972	2.3654	0.127228928	0.011388591	0.122997154
P02406	94	A	V	chr7	311758	C	T	RPL28	missense_variant	c.281C>T	p.Ala94Val	alanine	Ala	valine	Val	44238a390d72b73a838e60e44dc56f23_3u5e	A	94	108.14	113.001	4.861	0.007549834	0.841614223	0.844681597
P02406	97	E	A	chr7	311767	A	C	RPL28	missense_variant	c.290A>C	p.Glu97Ala	glutamic acid	Glu	alanine	Ala	44238a390d72b73a838e60e44dc56f23_3u5e	A	97	107.9408	107.4458	-0.495	0.060114058	0.052083587	0.017535678
P02406	120	N	D	chr7	311835	A	G	RPL28	missense_variant	c.358A>G	p.Asn120Asp	asparagine	Asn	aspartic acid	Asp	44238a390d72b73a838e60e44dc56f23_3u5e	A	120	108.1236	108.1174	-0.0062	0.004159327	0.025274493	0.023488295
P02406	123	V	I	chr7	311844	G	A	RPL28	missense_variant	c.367G>A	p.Val123Ile	valine	Val	isoleucine	Ile	44238a390d72b73a838e60e44dc56f23_3u5e	A	123	108.1338	107.3902	-0.7436	0.00130384	0.04661223	0.046505914
P02407	10	K	K	chr13	226316	G	A	RPS17A	synonymous_variant	c.30G>A	p.Lys10Lys	lysine	Lys	lysine	Lys	ba48634dd5e033bbfdeac5da4783e3fd_2xzm	A	10	86.10358	86.06494	-0.03864	0.037816359	0.029354097	0.015784581
P02407	22	P	P	chr13	226352	A	G	RPS17A	synonymous_variant	c.66A>G	p.Pro22Pro	proline	Pro	proline	Pro	ba48634dd5e033bbfdeac5da4783e3fd_2xzm	A	22	86.14084	86.1409	6.00E-05	0.00146219	0.001794436	0.00159311
P02407	28	F	F	chr13	226370	C	T	RPS17A	synonymous_variant	c.84C>T	p.Phe28Phe	phenylalanine	Phe	phenylalanine	Phe	ba48634dd5e033bbfdeac5da4783e3fd_2xzm	A	28	86.04874	86.0493	0.00056	0.021322828	0.017234993	0.031601709
P02407	28	F	V	chr13	226368	T	G	RPS17A	missense_variant	c.82T>G	p.Phe28Val	phenylalanine	Phe	valine	Val	ba48634dd5e033bbfdeac5da4783e3fd_2xzm	A	28	85.37286	84.73908	-0.63378	0.501642794	0.435137331	0.18114314
P02407	32	K	K	chr13	226382	G	A	RPS17A	synonymous_variant	c.96G>A	p.Lys32Lys	lysine	Lys	lysine	Lys	ba48634dd5e033bbfdeac5da4783e3fd_2xzm	A	32	85.5923	85.55522	-0.03708	0.241209193	0.191486206	0.146604441
P02407	38	I	I	chr13	226400	C	T	RPS17A	synonymous_variant	c.114C>T	p.Ile38Ile	isoleucine	Ile	isoleucine	Ile	ba48634dd5e033bbfdeac5da4783e3fd_2xzm	A	38	86.1608	86.1608	0	0	0	0
P02407	49	K	K	chr13	226433	G	A	RPS17A	synonymous_variant	c.147G>A	p.Lys49Lys	lysine	Lys	lysine	Lys	ba48634dd5e033bbfdeac5da4783e3fd_2xzm	A	49	86.14352	86.0994	-0.04412	0.013641737	0.02240491	0.0228339
P02407	51	A	A	chr13	226439	T	C	RPS17A	synonymous_variant	c.153T>C	p.Ala51Ala	alanine	Ala	alanine	Ala	ba48634dd5e033bbfdeac5da4783e3fd_2xzm	A	51	86.1608	86.1608	0	0	0	0
P02407	66	V	V	chr13	226484	T	C	RPS17A	synonymous_variant	c.198T>C	p.Val66Val	valine	Val	valine	Val	ba48634dd5e033bbfdeac5da4783e3fd_2xzm	A	66	85.5944	85.58838	-0.00602	0.007881624	0.001654388	0.00891667
P02407	69	I	I	chr13	226493	C	T	RPS17A	synonymous_variant	c.207C>T	p.Ile69Ile	isoleucine	Ile	isoleucine	Ile	ba48634dd5e033bbfdeac5da4783e3fd_2xzm	A	69	86.0461	86.02688	-0.01922	0.256476997	0.290286345	0.033809348
P02407	73	L	L	chr13	226505	G	A	RPS17A	synonymous_variant	c.219G>A	p.Leu73Leu	leucine	Leu	leucine	Leu	ba48634dd5e033bbfdeac5da4783e3fd_2xzm	A	73	86.078	86.04392	-0.03408	0.038191818	0.009863924	0.042818828
P02407	82	D	D	chr13	226532	C	T	RPS17A	synonymous_variant	c.246C>T	p.Asp82Asp	aspartic acid	Asp	aspartic acid	Asp	ba48634dd5e033bbfdeac5da4783e3fd_2xzm	A	82	86.15686	86.1586	0.00174	0.005420148	0	0.005420148
P02407	83	Q	Q	chr13	226535	A	G	RPS17A	synonymous_variant	c.249A>G	p.Gln83Gln	glutamine	Gln	glutamine	Gln	ba48634dd5e033bbfdeac5da4783e3fd_2xzm	A	83	86.1608	86.1504	-0.0104	0	0	0
P02407	85	V	I	chr13	226539	G	A	RPS17A	missense_variant	c.253G>A	p.Val85Ile	valine	Val	isoleucine	Ile	ba48634dd5e033bbfdeac5da4783e3fd_2xzm	A	85	86.1608	85.72334	-0.43746	0	0.000944987	0.000944987
P02407	85	V	V	chr13	226541	C	T	RPS17A	synonymous_variant	c.255C>T	p.Val85Val	valine	Val	valine	Val	ba48634dd5e033bbfdeac5da4783e3fd_2xzm	A	85	86.16078	86.16104	0.00026	4.47E-05	0.00049295	0.000477493
P02407	86	P	P	chr13	226544	A	C	RPS17A	synonymous_variant	c.258A>C	p.Pro86Pro	proline	Pro	proline	Pro	ba48634dd5e033bbfdeac5da4783e3fd_2xzm	A	86	86.1608	86.1608	0	0	0	0
P02407	91	L	L	chr13	226557	T	C	RPS17A	synonymous_variant	c.271T>C	p.Leu91Leu	leucine	Leu	leucine	Leu	ba48634dd5e033bbfdeac5da4783e3fd_2xzm	A	91	86.1608	86.1609	0.0001	0	0.000223607	0.000223607
P02407	93	L	L	chr13	226565	G	A	RPS17A	synonymous_variant	c.279G>A	p.Leu93Leu	leucine	Leu	leucine	Leu	ba48634dd5e033bbfdeac5da4783e3fd_2xzm	A	93	85.9637	85.99636	0.03266	0.016697754	0.013832679	0.024396988
P02407	95	R	H	chr13	226570	G	A	RPS17A	missense_variant	c.284G>A	p.Arg95His	arginine	Arg	histidine	His	ba48634dd5e033bbfdeac5da4783e3fd_2xzm	A	95	85.82996	86.5011	0.67114	0.09889774	0.309150352	0.240386279
P02407	106	T	T	chr13	226604	T	C	RPS17A	synonymous_variant	c.318T>C	p.Thr106Thr	threonine	Thr	threonine	Thr	ba48634dd5e033bbfdeac5da4783e3fd_2xzm	A	106	86.15782	86.15584	-0.00198	0.002779748	0.000776531	0.002635716
P02407	107	S	S	chr13	226607	T	C	RPS17A	synonymous_variant	c.321T>C	p.Ser107Ser	serine	Ser	serine	Ser	ba48634dd5e033bbfdeac5da4783e3fd_2xzm	A	107	86.1608	86.1609	0.0001	0	0.000187083	0.000187083
P02407	108	D	D	chr13	226610	C	T	RPS17A	synonymous_variant	c.324C>T	p.Asp108Asp	aspartic acid	Asp	aspartic acid	Asp	ba48634dd5e033bbfdeac5da4783e3fd_2xzm	A	108	86.1335	86.12918	-0.00432	0.006278933	0.012267926	0.010730657
P02407	108	D	G	chr13	226609	A	G	RPS17A	missense_variant	c.323A>G	p.Asp108Gly	aspartic acid	Asp	glycine	Gly	ba48634dd5e033bbfdeac5da4783e3fd_2xzm	A	108	86.13618	86.8578	0.72162	0.009358793	0	0.009358793
P02407	111	K	K	chr13	226619	A	G	RPS17A	synonymous_variant	c.333A>G	p.Lys111Lys	lysine	Lys	lysine	Lys	ba48634dd5e033bbfdeac5da4783e3fd_2xzm	A	111	86.11806	86.11896	0.0009	0.017633009	0.039142407	0.040128357
P02407	113	L	L	chr13	226623	T	C	RPS17A	synonymous_variant	c.337T>C	p.Leu113Leu	leucine	Leu	leucine	Leu	ba48634dd5e033bbfdeac5da4783e3fd_2xzm	A	113	86.1608	86.16032	-0.00048	0	0.001073313	0.001073313
P02407	118	P	S	chr13	226638	C	T	RPS17A	missense_variant	c.352C>T	p.Pro118Ser	proline	Pro	serine	Ser	ba48634dd5e033bbfdeac5da4783e3fd_2xzm	A	118	86.15372	85.57948	-0.57424	0.009752538	0.005020159	0.007877055
P02407	119	L	F	chr13	226643	A	C	RPS17A	missense_variant	c.357A>C	p.Leu119Phe	leucine	Leu	phenylalanine	Phe	ba48634dd5e033bbfdeac5da4783e3fd_2xzm	A	119	85.9578	86.1695	0.2117	0.032012966	0.073125611	0.081884553
P02407	121	V	V	chr13	226649	T	C	RPS17A	synonymous_variant	c.363T>C	p.Val121Val	valine	Val	valine	Val	ba48634dd5e033bbfdeac5da4783e3fd_2xzm	A	121	86.1608	86.1617	0.0009	0	0.001095445	0.001095445
P02407	123	N	N	chr13	226655	C	T	RPS17A	synonymous_variant	c.369C>T	p.Asn123Asn	asparagine	Asn	asparagine	Asn	ba48634dd5e033bbfdeac5da4783e3fd_2xzm	A	123	86.07124	86.0681	-0.00314	0.200262248	0.203034972	0.002772724
P02407	125	S	S	chr13	226661	T	C	RPS17A	synonymous_variant	c.375T>C	p.Ser125Ser	serine	Ser	serine	Ser	ba48634dd5e033bbfdeac5da4783e3fd_2xzm	A	125	86.1565	86.15638	-0.00012	0.009615092	0.009827614	0.000216795
P02407	126	A	A	chr13	226664	C	T	RPS17A	synonymous_variant	c.378C>T	p.Ala126Ala	alanine	Ala	alanine	Ala	ba48634dd5e033bbfdeac5da4783e3fd_2xzm	A	126	86.1608	86.1608	0	0	0	0
P02557	30	L	L	chr6	56423	T	C	TUB2	synonymous_variant	c.88T>C	p.Leu30Leu	leucine	Leu	leucine	Leu	186dacbd6f6053eaf11f3354ac2a1a0c_4i4t	A	30	14.8502	14.84596	-0.00424	0.004074923	0.001281796	0.003697026
P02557	37	H	L	chr6	56445	A	T	TUB2	missense_variant	c.110A>T	p.His37Leu	histidine	His	leucine	Leu	186dacbd6f6053eaf11f3354ac2a1a0c_4i4t	A	37	14.25484	12.98416	-1.27068	0.290475873	0.234964408	0.135735688
P02557	42	I	I	chr6	56461	C	T	TUB2	synonymous_variant	c.126C>T	p.Ile42Ile	isoleucine	Ile	isoleucine	Ile	186dacbd6f6053eaf11f3354ac2a1a0c_4i4t	A	42	14.85402	14.85448	0.00046	0.003538644	0.004066571	0.003504711
P02557	68	L	L	chr6	56537	C	T	TUB2	synonymous_variant	c.202C>T	p.Leu68Leu	leucine	Leu	leucine	Leu	186dacbd6f6053eaf11f3354ac2a1a0c_4i4t	A	68	14.75414	14.74592	-0.00822	0.014538329	0.00960401	0.010691679
P02557	76	V	I	chr6	56561	G	A	TUB2	missense_variant	c.226G>A	p.Val76Ile	valine	Val	isoleucine	Ile	186dacbd6f6053eaf11f3354ac2a1a0c_4i4t	A	76	14.76296	13.84406	-0.9189	8.94E-05	0.003471743	0.003466266
P02557	76	V	V	chr6	56563	A	G	TUB2	synonymous_variant	c.228A>G	p.Val76Val	valine	Val	valine	Val	186dacbd6f6053eaf11f3354ac2a1a0c_4i4t	A	76	14.76294	14.7643	0.00136	0.000134164	0.001187434	0.001117139
P02557	85	F	F	chr6	56590	T	C	TUB2	synonymous_variant	c.255T>C	p.Phe85Phe	phenylalanine	Phe	phenylalanine	Phe	186dacbd6f6053eaf11f3354ac2a1a0c_4i4t	A	85	14.60864	14.62178	0.01314	0.012481506	0.004830321	0.011183604
P02557	100	V	V	chr6	56635	G	A	TUB2	synonymous_variant	c.300G>A	p.Val100Val	valine	Val	valine	Val	186dacbd6f6053eaf11f3354ac2a1a0c_4i4t	A	100	14.763	14.79598	0.03298	0	0.029903043	0.029903043
P02557	119	V	V	chr6	56692	T	C	TUB2	synonymous_variant	c.357T>C	p.Val119Val	valine	Val	valine	Val	186dacbd6f6053eaf11f3354ac2a1a0c_4i4t	A	119	14.76068	14.7717	0.01102	0.001971548	0.007224611	0.007454998
P02557	124	A	A	chr6	56707	C	A	TUB2	synonymous_variant	c.372C>A	p.Ala124Ala	alanine	Ala	alanine	Ala	186dacbd6f6053eaf11f3354ac2a1a0c_4i4t	A	124	14.7629	14.7629	0	0	0	0
P02557	127	C	C	chr6	56716	C	T	TUB2	synonymous_variant	c.381C>T	p.Cys127Cys	cysteine	Cys	cysteine	Cys	186dacbd6f6053eaf11f3354ac2a1a0c_4i4t	A	127	14.5689	14.57014	0.00124	0.433797188	0.434498663	0.002772724
P02557	180	V	V	chr6	56875	C	G	TUB2	synonymous_variant	c.540C>G	p.Val180Val	valine	Val	valine	Val	186dacbd6f6053eaf11f3354ac2a1a0c_4i4t	A	180	14.76228	14.76436	0.00208	0.031240791	0.025356912	0.008807497
P02557	193	V	V	chr6	56914	A	G	TUB2	synonymous_variant	c.579A>G	p.Val193Val	valine	Val	valine	Val	186dacbd6f6053eaf11f3354ac2a1a0c_4i4t	A	193	14.8564	14.86622	0.00982	0	0.006231132	0.006231132
P02557	215	L	L	chr6	56980	A	G	TUB2	synonymous_variant	c.645A>G	p.Leu215Leu	leucine	Leu	leucine	Leu	186dacbd6f6053eaf11f3354ac2a1a0c_4i4t	A	215	14.8564	14.85642	2.00E-05	0	4.47E-05	4.47E-05
P02557	246	L	L	chr6	57071	T	C	TUB2	synonymous_variant	c.736T>C	p.Leu246Leu	leucine	Leu	leucine	Leu	186dacbd6f6053eaf11f3354ac2a1a0c_4i4t	A	246	14.8564	14.85652	0.00012	0	0.000268328	0.000268328
P02557	250	L	L	chr6	57083	T	C	TUB2	synonymous_variant	c.748T>C	p.Leu250Leu	leucine	Leu	leucine	Leu	186dacbd6f6053eaf11f3354ac2a1a0c_4i4t	A	250	14.82506	14.81004	-0.01502	0.012563956	0.014331364	0.016967822
P02557	258	V	I	chr6	57107	G	A	TUB2	missense_variant	c.772G>A	p.Val258Ile	valine	Val	isoleucine	Ile	186dacbd6f6053eaf11f3354ac2a1a0c_4i4t	A	258	14.85598	13.88136	-0.97462	0.000939149	0.020578217	0.020026907
P02557	271	A	T	chr6	57146	G	A	TUB2	missense_variant	c.811G>A	p.Ala271Thr	alanine	Ala	threonine	Thr	186dacbd6f6053eaf11f3354ac2a1a0c_4i4t	A	271	14.71448	19.19344	4.47896	0.061466633	0.234389117	0.23709988
P02557	275	A	A	chr6	57160	A	T	TUB2	synonymous_variant	c.825A>T	p.Ala275Ala	alanine	Ala	alanine	Ala	186dacbd6f6053eaf11f3354ac2a1a0c_4i4t	A	275	14.8564	14.8564	0	0	0	0
P02557	276	I	I	chr6	57163	T	C	TUB2	synonymous_variant	c.828T>C	p.Ile276Ile	isoleucine	Ile	isoleucine	Ile	186dacbd6f6053eaf11f3354ac2a1a0c_4i4t	A	276	14.83704	14.79898	-0.03806	0.017049868	0.00601681	0.012680418
P02557	286	V	V	chr6	57193	C	T	TUB2	synonymous_variant	c.858C>T	p.Val286Val	valine	Val	valine	Val	186dacbd6f6053eaf11f3354ac2a1a0c_4i4t	A	286	14.8564	14.89652	0.04012	0	0.008517453	0.008517453
P02557	296	A	V	chr6	57222	C	T	TUB2	missense_variant	c.887C>T	p.Ala296Val	alanine	Ala	valine	Val	186dacbd6f6053eaf11f3354ac2a1a0c_4i4t	A	296	14.83918	15.10898	0.2698	0.02558695	0.027828888	0.003923009
P02557	323	V	V	chr6	57304	T	A	TUB2	synonymous_variant	c.969T>A	p.Val323Val	valine	Val	valine	Val	186dacbd6f6053eaf11f3354ac2a1a0c_4i4t	A	323	14.85638	14.8842	0.02782	4.47E-05	0.025423513	0.025396102
P02557	352	A	A	chr6	57391	T	C	TUB2	synonymous_variant	c.1056T>C	p.Ala352Ala	alanine	Ala	alanine	Ala	186dacbd6f6053eaf11f3354ac2a1a0c_4i4t	A	352	14.85612	14.85612	0	0.000626099	0.000626099	0
P02557	365	A	A	chr6	57430	T	C	TUB2	synonymous_variant	c.1095T>C	p.Ala365Ala	alanine	Ala	alanine	Ala	186dacbd6f6053eaf11f3354ac2a1a0c_4i4t	A	365	14.8564	14.8564	0	0	0	0
P02557	394	F	F	chr6	57517	C	T	TUB2	synonymous_variant	c.1182C>T	p.Phe394Phe	phenylalanine	Phe	phenylalanine	Phe	186dacbd6f6053eaf11f3354ac2a1a0c_4i4t	A	394	14.8564	14.8563	-0.0001	0	0.007503333	0.007503333
P02557	411	A	A	chr6	57568	T	A	TUB2	synonymous_variant	c.1233T>A	p.Ala411Ala	alanine	Ala	alanine	Ala	186dacbd6f6053eaf11f3354ac2a1a0c_4i4t	A	411	14.8564	14.8564	0	0	0	0
P02557	411	A	T	chr6	57566	G	A	TUB2	missense_variant	c.1231G>A	p.Ala411Thr	alanine	Ala	threonine	Thr	186dacbd6f6053eaf11f3354ac2a1a0c_4i4t	A	411	14.84924	14.89926	0.05002	0.015348225	0.46535512	0.453568806
P02557	419	V	V	chr6	57592	T	C	TUB2	synonymous_variant	c.1257T>C	p.Val419Val	valine	Val	valine	Val	186dacbd6f6053eaf11f3354ac2a1a0c_4i4t	A	419	14.75104	14.74812	-0.00292	0.231697363	0.230071613	0.004290338
P02829	42	L	L	chr16	98500	C	T	HSP82	synonymous_variant	c.126G>A	p.Leu42Leu	leucine	Leu	leucine	Leu	76c98238ee3269950355b2deaff975a5_4gqt	A	42	-7.12514	-7.147576	-0.022436	0.031008632	0.026048609	0.025170988
P02829	47	Y	H	chr16	98487	A	G	HSP82	missense_variant	c.139T>C	p.Tyr47His	tyrosine	Tyr	histidine	His	76c98238ee3269950355b2deaff975a5_4gqt	A	47	-7.08312	-7.066718	0.016402	0.032228316	0.051193567	0.021961001
P02829	87	A	T	chr16	98367	C	T	HSP82	missense_variant	c.259G>A	p.Ala87Thr	alanine	Ala	threonine	Thr	76c98238ee3269950355b2deaff975a5_4gqt	A	87	-6.733562	-6.447746	0.285816	0.006335209	0.007468479	0.00199683
P02829	96	I	I	chr16	98338	A	G	HSP82	synonymous_variant	c.288T>C	p.Ile96Ile	isoleucine	Ile	isoleucine	Ile	76c98238ee3269950355b2deaff975a5_4gqt	A	96	-6.728706	-6.729532	-0.000826	0.000751319	0.005513522	0.005419325
P02829	107	A	A	chr16	98305	A	G	HSP82	synonymous_variant	c.321T>C	p.Ala107Ala	alanine	Ala	alanine	Ala	76c98238ee3269950355b2deaff975a5_4gqt	A	107	-6.72837	-6.72837	0	0	0	0
P02829	120	F	F	chr16	98266	G	A	HSP82	synonymous_variant	c.360C>T	p.Phe120Phe	phenylalanine	Phe	phenylalanine	Phe	76c98238ee3269950355b2deaff975a5_4gqt	A	120	-6.853702	-6.86723	-0.013528	0.020959876	0.006849682	0.022441933
P02829	137	I	I	chr16	98215	A	G	HSP82	synonymous_variant	c.411T>C	p.Ile137Ile	isoleucine	Ile	isoleucine	Ile	76c98238ee3269950355b2deaff975a5_4gqt	A	137	-7.643806	-7.693542	-0.049736	0.033637035	0.009621953	0.035278236
P02829	147	I	I	chr16	98185	G	A	HSP82	synonymous_variant	c.441C>T	p.Ile147Ile	isoleucine	Ile	isoleucine	Ile	76c98238ee3269950355b2deaff975a5_4gqt	A	147	-6.72838	-6.735888	-0.007508	0	0.007698751	0.007698751
P02829	152	A	A	chr16	98170	A	G	HSP82	synonymous_variant	c.456T>C	p.Ala152Ala	alanine	Ala	alanine	Ala	76c98238ee3269950355b2deaff975a5_4gqt	A	152	-6.72838	-6.72838	0	0	0	0
P02829	160	L	L	chr16	98146	T	C	HSP82	synonymous_variant	c.480A>G	p.Leu160Leu	leucine	Leu	leucine	Leu	76c98238ee3269950355b2deaff975a5_4gqt	A	160	-6.72839	-6.72839	0	0	0	0
P02829	160	L	L	chr16	98148	G	A	HSP82	synonymous_variant	c.478C>T	p.Leu160Leu	leucine	Leu	leucine	Leu	76c98238ee3269950355b2deaff975a5_4gqt	A	160	-6.72839	-6.72839	0	0	0	0
P02829	163	V	F	chr16	98139	C	A	HSP82	missense_variant	c.487G>T	p.Val163Phe	valine	Val	phenylalanine	Phe	76c98238ee3269950355b2deaff975a5_4gqt	A	163	-8.045726	-8.09806	-0.052334	0.405567442	0.403815785	0.00776178
P02829	172	I	I	chr16	98110	G	A	HSP82	synonymous_variant	c.516C>T	p.Ile172Ile	isoleucine	Ile	isoleucine	Ile	76c98238ee3269950355b2deaff975a5_4gqt	A	172	-6.7312	-6.744888	-0.013688	0.006283351	0.004927496	0.008997662
P02829	172	I	V	chr16	98112	T	C	HSP82	missense_variant	c.514A>G	p.Ile172Val	isoleucine	Ile	valine	Val	76c98238ee3269950355b2deaff975a5_4gqt	A	172	-8.547182	-8.494164	0.053018	0.268131626	0.290966079	0.030860055
P02829	184	Y	Y	chr16	98074	G	A	HSP82	synonymous_variant	c.552C>T	p.Tyr184Tyr	tyrosine	Tyr	tyrosine	Tyr	76c98238ee3269950355b2deaff975a5_4gqt	A	184	-6.769838	-6.75487	0.014968	0.057745232	0.056214677	0.021187227
P02829	193	V	V	chr16	98047	A	G	HSP82	synonymous_variant	c.579T>C	p.Val193Val	valine	Val	valine	Val	76c98238ee3269950355b2deaff975a5_4gqt	A	193	-6.72895	-6.727366	0.001584	0.000520913	0.001519549	0.001264528
P02829	200	F	F	chr16	98026	G	A	HSP82	synonymous_variant	c.600C>T	p.Phe200Phe	phenylalanine	Phe	phenylalanine	Phe	76c98238ee3269950355b2deaff975a5_4gqt	A	200	-6.730214	-6.72949	0.000724	0.002157216	0.003584843	0.002335472
P02829	201	V	V	chr16	98023	C	A	HSP82	synonymous_variant	c.603G>T	p.Val201Val	valine	Val	valine	Val	76c98238ee3269950355b2deaff975a5_4gqt	A	201	-6.728454	-6.726198	0.002256	0.000165469	0.001317752	0.001199116
P02829	203	Y	Y	chr16	98017	G	A	HSP82	synonymous_variant	c.609C>T	p.Tyr203Tyr	tyrosine	Tyr	tyrosine	Tyr	76c98238ee3269950355b2deaff975a5_4gqt	A	203	-7.110592	-7.19481	-0.084218	0.046305123	0.028042233	0.051786799
[truncated: 67,546 more rows]
