# Supplementary material for: Gain- and loss-of-function alleles within signaling pathways lead to phenotypic diversity among individuals
Source: iScience. 2024 Aug 31;27(10):110860. doi: 10.1016/j.isci.2024.110860 (PMC11460476; doi:10.1016/j.isci.2024.110860)
Supplement: File S7. Predicted impact of variants extracted, related to Figure 2 [file mmc8.zip › Predicted_impact_on_1700strains/psites_variant_prediction.csv]

	ANN....GENE	aa_pos	ref_aa_1lettercode	alt_aa_1lettercode	X	CHROM	POS	REF	ALT	ANN....EFFECT	ANN....HGVS_C	ANN....HGVS_P	IDs_1	ref_aa_name	ref_aa_3lettercode	alt_aa_name	alt_aa_3lettercode	mut	mut_pos	mut_dist	wt	mt	score_wt	score_mt	log_ratio	pwm	pwm_fam	nseqs	prob	effect
1	YEL043W	847	S	A	565792	chrV	73016	T	G	missense_variant	c.2539T>G	p.Ser847Ala	P32618	serine	Ser	alanine	Ala	S847A	847	0	SFHASSPPFNS	SFHASAPPFNS	0.947104564231028	NA	NA	CDC28	NA	728	0.944978780520146	loss
2	YER079W	189	S	P	613379	chrV	319484	T	C	missense_variant	c.565T>C	p.Ser189Pro	P40052	serine	Ser	proline	Pro	S189P	189	0	ANYPLSDHSPS	ANYPLPDHSPS	0.586956675533152	NA	NA	TPK3	NA	16	0.973051368248375	loss
3	YER079W	41	S	G	613305	chrV	319040	A	G	missense_variant	c.121A>G	p.Ser41Gly	P40052	serine	Ser	glycine	Gly	S41G	41	0	DQRSMSPSNIA	DQRSMGPSNIA	0.949509311680402	NA	NA	CDC28	NA	728	0.953902187521066	loss
4	YFL042C	149	S	A	671327	chrVI	47300	A	C	missense_variant	c.445T>G	p.Ser149Ala	P43560	serine	Ser	alanine	Ala	S149A	149	0	IAEIGSPLQQV	IAEIGAPLQQV	0.944174724501035	NA	NA	CDC28	NA	728	0.92709804778599	loss
5	YGR054W	564	S	L	829945	chrVII	598383	C	T	missense_variant	c.1691C>T	p.Ser564Leu	P53235	serine	Ser	leucine	Leu	S564L	564	0	KSSETSPDSTP	KSSETLPDSTP	0.727654003296614	NA	NA	MCK1	NA	52	0.995993985073213	loss
6	YGR125W	152	S	L	856936	chrVII	742779	C	T	missense_variant	c.455C>T	p.Ser152Leu	P53273	serine	Ser	leucine	Leu	S152L	152	0	LLSPASSNVDD	LLSPALSNVDD	0.5446840452045	NA	NA	FRK1	NA	19	0.898587255500236	loss
7	YGR125W	42	S	P	856888	chrVII	742448	T	C	missense_variant	c.124T>C	p.Ser42Pro	P53273	serine	Ser	proline	Pro	S42P	42	0	SVSAMSPPLCR	SVSAMPPPLCR	0.949945255009185	NA	NA	CDC28	NA	728	0.955116341781935	loss
8	YGR126W	188	S	F	857468	chrVII	746397	C	T	missense_variant	c.563C>T	p.Ser188Phe	P53274	serine	Ser	phenylalanine	Phe	S188F	188	0	KVTTNSQGSSL	KVTTNFQGSSL	0.504409585848246	NA	NA	BUD32	NA	11	0.84105723067709	loss
9	YIL024C	107	S	L	1084587	chrIX	308852	G	A	missense_variant	c.320C>T	p.Ser107Leu	P40543	serine	Ser	leucine	Leu	S107L	107	0	MDIPLSPHTRS	MDIPLLPHTRS	0.944499025843517	NA	NA	CLB2	NA	210	0.922103798071359	loss
10	YIL024C	107	S	L	1084587	chrIX	308852	G	A	missense_variant	c.320C>T	p.Ser107Leu	P40543	serine	Ser	leucine	Leu	S107L	107	0	MDIPLSPHTRS	MDIPLLPHTRS	0.9486051269808	NA	NA	CDC28	NA	728	0.951019077016468	loss
11	YIL144W	38	T	M	1040235	chrIX	78186	C	T	missense_variant	c.113C>T	p.Thr38Met	P40460	threonine	Thr	methionine	Met	T38M	38	0	RRRNSTNQGLT	RRRNSMNQGLT	0.576305100808386	NA	NA	MPS1	NA	48	0.840773113102574	loss
12	YIL144W	43	T	N	1040239	chrIX	78201	C	A	missense_variant	c.128C>A	p.Thr43Asn	P40460	threonine	Thr	asparagine	Asn	T43N	43	0	TNQGLTDMINK	TNQGLNDMINK	0.514842843814744	NA	NA	MPS1	NA	48	0.668900555116338	loss
13	YIL144W	5	T	I	1040207	chrIX	78087	C	T	missense_variant	c.14C>T	p.Thr5Ile	P40460	threonine	Thr	isoleucine	Ile	T5I	5	0	-MQSSTSTDQH	-MQSSISTDQH	0.471120274127805	NA	NA	MPS1	NA	48	0.508226258428548	loss
14	YLL032C	762	S	L	1394193	chrXII	74463	G	A	missense_variant	c.2285C>T	p.Ser762Leu	Q07834	serine	Ser	leucine	Leu	S762L	762	0	SQSGASPQRHK	SQSGALPQRHK	0.956309172714675	NA	NA	CLB2	NA	210	0.971604350905045	loss
15	YLL032C	762	S	L	1394193	chrXII	74463	G	A	missense_variant	c.2285C>T	p.Ser762Leu	Q07834	serine	Ser	leucine	Leu	S762L	762	0	SQSGASPQRHK	SQSGALPQRHK	0.958056062528663	NA	NA	CDC28	NA	728	0.962871167067852	loss
16	YLR049C	80	S	L	1424840	chrXII	244934	G	A	missense_variant	c.239C>T	p.Ser80Leu	Q12110	serine	Ser	leucine	Leu	S80L	80	0	SPVAPSPNHRS	SPVAPLPNHRS	0.950125853923704	NA	NA	CDC28	NA	728	0.955588159485002	loss
17	YMR196W	1081	S	G	1672366	chrXIII	658316	A	G	missense_variant	c.3241A>G	p.Ser1081Gly	Q04336	serine	Ser	glycine	Gly	S1081G	1081	0	PMDPMSPLNKD	PMDPMGPLNKD	0.947528767080439	NA	NA	CDC28	NA	728	0.946862188015251	loss
18	YPR174C	175	S	L	2225912	chrXVI	888185	G	A	missense_variant	c.524C>T	p.Ser175Leu	Q06616	serine	Ser	leucine	Leu	S175L	175	0	SPIHMSPLQSR	SPIHMLPLQSR	0.952445048990222	NA	NA	CDC28	NA	728	0.960214514369081	loss
19	YPR174C	175	S	L	2225912	chrXVI	888185	G	A	missense_variant	c.524C>T	p.Ser175Leu	Q06616	serine	Ser	leucine	Leu	S175L	175	0	SPIHMSPLQSR	SPIHMLPLQSR	0.957350089215561	NA	NA	CLB2	NA	210	0.974637602936737	loss
