# Supplementary material for: Gain- and loss-of-function alleles within signaling pathways lead to phenotypic diversity among individuals
Source: iScience. 2024 Aug 31;27(10):110860. doi: 10.1016/j.isci.2024.110860 (PMC11460476; doi:10.1016/j.isci.2024.110860)
Supplement: File S7. Predicted impact of variants extracted, related to Figure 2 [file mmc8.zip › Predicted_impact_on_1700strains/Tfbs_variants_imapct.csv]

CHROM	POS	REF	ALT	ANN....GENE	ANN....EFFECT	ANN....HGVS_C	ANN....HGVS_P	IDs_1	aa_pos	ref_aa_name	ref_aa_3lettercode	ref_aa_1lettercode	alt_aa_name	alt_aa_3lettercode	alt_aa_1lettercode	impact	ref_strand	alt_strand	start	end	sequence	tf	downstream	knockout_pvalue	chip_evidence	gene_strand	scored_strand	wt_score	mt_score	score_difference	ic_difference	percentile_difference	cells
chr1	32841	A	G	GDH3	synonymous_variant	c.1275A>G	p.Glu425Glu	P39708	425	glutamic acid	Glu	E	glutamic acid	Glu	E	1	A	G	32839	32846	GAAAAAAA	SPT23	BDH2	3.74E-05	21329885	+	+	0.845153	0.724797	0.120357	0.975716	0.147	NA
chr1	32842	A	G	GDH3	missense_variant	c.1276A>G	p.Lys426Glu	P39708	426	lysine	Lys	K	glutamic acid	Glu	E	1	A	G	32839	32846	GAAAAAAA	SPT23	BDH2	3.74E-05	21329885	+	+	0.845153	0.697865	0.147288	1.19405	0.156	NA
chr1	32849	C	T	GDH3	missense_variant	c.1283C>T	p.Thr428Ile	P39708	428	threonine	Thr	T	isoleucine	Ile	I	0	C	T	32843	32850	AAAATACA	SPT23	BDH2	3.74E-05	21329885	+	+	0.925708	0.919262	0.00644613	0.052258	0	NA
chr1	32850	A	T	GDH3	synonymous_variant	c.1284A>T	p.Thr428Thr	P39708	428	threonine	Thr	T	threonine	Thr	T	1	A	T	32843	32850	AAAATACA	SPT23	BDH2	3.74E-05	21329885	+	+	0.925708	0.715111	0.210597	1.70728	0.43	NA
chr1	58827	G	A	PTA1	synonymous_variant	c.2226C>T	p.Phe742Phe	Q01329	742	phenylalanine	Phe	F	phenylalanine	Phe	F	0	G	A	58827	58834	GAAACCAA	SPT23	GCV3	0.011706	21329885	-	+	0.91407	0.900111	0.0139596	0.113169	0.031	NA
chr1	73497	T	C	YAL037C-A	missense_variant	c.22A>G	p.Met8Val	Q3E741	8	methionine	Met	M	valine	Val	V	0	T	C	73494	73505	GCATTTTTGGAA	MCM1	YAL037W	0.000925256	15343339	+	+	0.888055	0.887189	0.000866242	0.00859831	0.004	NA
chr1	73503	G	A	YAL037C-A	missense_variant	c.16C>T	p.Pro6Ser	Q3E741	6	proline	Pro	P	serine	Ser	S	1	G	A	73494	73505	GCATTTTTGGAA	MCM1	YAL037W	0.000925256	15343339	+	+	0.888055	0.708303	0.179752	1.78422	0.3	NA
chr10	59163	C	T	tT(AGU)J	missense_variant	c.10G>A	p.Ala4Thr	NA	4	alanine	Ala	A	threonine	Thr	T	0	C	T	59159	59163	TTGGC	HAP2	ACO2	0.0139599	15343339	-	+	0.997509	1	-0.00249072	0.0198385	-0.434	NA
chr10	126767	G	T	YJL156W-A	missense_variant	c.164G>T	p.Ser55Ile	P0C5N9	55	serine	Ser	S	isoleucine	Ile	I	1	C	A	126766	126772	TAAAACT	STE12	FAR1	5.21E-15	15343339	-	-	0.885885	0.684115	0.20177	1.91282	0.267	NA
chr10	126769	T	C	YJL156W-A	missense_variant	c.166T>C	p.Phe56Leu	P0C5N9	56	phenylalanine	Phe	F	leucine	Leu	L	1	A	G	126766	126772	TAAAACT	STE12	FAR1	5.21E-15	15343339	-	-	0.885885	0.759623	0.126261	1.19698	0.245	NA
chr10	136188	C	A	YJL152W	synonymous_variant	c.15C>A	p.Ala5Ala	P47003	5	alanine	Ala	A	alanine	Ala	A	1	G	T	136181	136193	TCGGCGGCTAAAT	UME6	INO1	2.43E-15	21329885	-	-	0.998853	0.886145	0.112708	2	0.841	NA
chr10	136189	G	C	YJL152W	missense_variant	c.16G>C	p.Ala6Pro	P47003	6	alanine	Ala	A	proline	Pro	P	1	C	G	136181	136193	TCGGCGGCTAAAT	UME6	INO1	2.43E-15	21329885	-	-	0.998853	0.886145	0.112708	2	0.841	NA
chr10	137279	G	T	YJL150W	missense_variant	c.157G>T	p.Asp53Tyr	P47004	53	aspartic acid	Asp	D	tyrosine	Tyr	Y	1	G	T	137279	137283	GATTA	GLN3	SNA3	0.0302705	21329885	-	+	0.922726	0.648296	0.27443	2	0.269	NA
chr10	137282	T	A	YJL150W	missense_variant	c.160T>A	p.Tyr54Asn	P47004	54	tyrosine	Tyr	Y	asparagine	Asn	N	1	T	A	137279	137283	GATTA	GLN3	SNA3	0.0302705	21329885	-	+	0.922726	1	-0.0772742	0.563162	-0.731	NA
chr10	137375	T	A	YJL150W	missense_variant	c.253T>A	p.Tyr85Asn	P47004	85	tyrosine	Tyr	Y	asparagine	Asn	N	1	A	T	137374	137378	GATAT	GLN3	SNA3	0.0302705	21329885	-	-	0.953748	0.876474	0.0772742	0.563162	0.323	NA
chr10	191864	C	G	YJL119C	missense_variant	c.32G>C	p.Arg11Pro	P47021	11	arginine	Arg	R	proline	Pro	P	0	G	C	191859	191864	GTAAAA	PHO2	PHO86	0.000907402	21329885	+	-	0.834945	0.825561	0.00938408	0.0545853	0.014	NA
chr10	191931	A	G	YJL118W	missense_variant	c.293A>G	p.Asn98Ser	P47022	98	asparagine	Asn	N	serine	Ser	S	1	T	C	191930	191935	ATAATT	PHO2	PHO86	0.000907402	21329885	+	-	0.953097	0.791336	0.161761	0.940931	0.507	NA
chr10	191933	T	C	YJL118W	missense_variant	c.295T>C	p.Tyr99His	P47022	99	tyrosine	Tyr	Y	histidine	His	H	1	A	G	191930	191935	ATAATT	PHO2	PHO86	0.000907402	21329885	+	-	0.953097	0.609266	0.343831	2	0.591	NA
chr10	267984	T	C	SIP4	synonymous_variant	c.2059T>C	p.Leu687Leu	P46954	687	leucine	Leu	L	leucine	Leu	L	1	A	G	267984	267990	GTTGCAA	RFX1	ARG3	2.22E-07	21329885	+	-	0.965788	0.860214	0.105574	1.07557	0.358	NA
chr10	267986	G	A	SIP4	synonymous_variant	c.2061G>A	p.Leu687Leu	P46954	687	leucine	Leu	L	leucine	Leu	L	1	C	T	267984	267990	GTTGCAA	RFX1	ARG3	2.22E-07	21329885	+	-	0.965788	0.769475	0.196313	2	0.403	NA
chr10	291438	A	G	PRY3	synonymous_variant	c.2544T>C	p.Leu848Leu	P47033	848	leucine	Leu	L	leucine	Leu	L	1	A	G	291435	291446	AGAAAGTTTTGC	SFP1	PRY1	1.28E-09	21329885	-	+	0.875909	0.743039	0.13287	1.21816	0.359	NA
chr10	291438	A	G	PRY3	synonymous_variant	c.2544T>C	p.Leu848Leu	P47033	848	leucine	Leu	L	leucine	Leu	L	1	T	C	291435	291446	GCAAAACTTTCT	SFP1	PRY1	1.28E-09	21329885	-	-	0.810825	0.682235	0.12859	1.17892	0.224	NA
chr10	291438	A	G	PRY3	synonymous_variant	c.2544T>C	p.Leu848Leu	P47033	848	leucine	Leu	L	leucine	Leu	L	1	T	C	291434	291445	CAAAACTTTCTG	SFP1	PRY1	1.28E-09	21329885	-	-	0.849604	0.716735	0.13287	1.21816	0.279	NA
chr10	294964	C	A	ICS3	missense_variant	c.98G>T	p.Arg33Met	P47034	33	arginine	Arg	R	methionine	Met	M	1	G	T	294963	294972	ACCAATCAGG	ASH1	NET1	0.0405543	21329885	+	-	0.843454	0.706625	0.136829	1.21014	0.21	NA
chr10	294966	G	A	ICS3	synonymous_variant	c.96C>T	p.Ile32Ile	P47034	32	isoleucine	Ile	I	isoleucine	Ile	I	0	C	T	294963	294972	ACCAATCAGG	ASH1	NET1	0.0405543	21329885	+	-	0.843454	0.808079	0.0353743	0.312858	0.102	NA
chr10	294972	T	A	ICS3	synonymous_variant	c.90A>T	p.Ser30Ser	P47034	30	serine	Ser	S	serine	Ser	S	0	A	T	294963	294972	ACCAATCAGG	ASH1	NET1	0.0405543	21329885	+	-	0.843454	0.862173	-0.0187196	0.16556	-0.059	NA
chr10	311130	T	C	UTP18	missense_variant	c.1577A>G	p.Asp526Gly	P40362	526	aspartic acid	Asp	D	glycine	Gly	G	1	A	G	311130	311137	TCCCCTGA	RPH1	YJL070C	0.00051495	21329885	-	-	0.954403	0.909032	0.0453704	0.501984	0.19	NA
chr10	311132	A	G	UTP18	synonymous_variant	c.1575T>C	p.Pro525Pro	P40362	525	proline	Pro	P	proline	Pro	P	1	T	C	311130	311137	TCCCCTGA	RPH1	YJL070C	0.00051495	21329885	-	-	0.954403	0.773638	0.180764	2	0.197	NA
chr10	311133	G	A	UTP18	missense_variant	c.1574C>T	p.Pro525Leu	P40362	525	proline	Pro	P	leucine	Leu	L	1	C	T	311130	311137	TCCCCTGA	RPH1	YJL070C	0.00051495	21329885	-	-	0.954403	0.773638	0.180764	2	0.197	NA
chr10	311134	G	C	UTP18	missense_variant	c.1573C>G	p.Pro525Ala	P40362	525	proline	Pro	P	alanine	Ala	A	1	C	G	311130	311137	TCCCCTGA	RPH1	YJL070C	0.00051495	21329885	-	-	0.954403	0.773638	0.180764	2	0.197	NA
chr10	311193	G	A	UTP18	missense_variant	c.1514C>T	p.Pro505Leu	P40362	505	proline	Pro	P	leucine	Leu	L	1	C	T	311190	311197	ACCCCTAC	RPH1	YJL070C	0.00051495	21329885	-	-	0.95463	0.773865	0.180764	2	0.244	NA
chr10	311195	G	A	UTP18	synonymous_variant	c.1512C>T	p.Thr504Thr	P40362	504	threonine	Thr	T	threonine	Thr	T	1	C	T	311190	311197	ACCCCTAC	RPH1	YJL070C	0.00051495	21329885	-	-	0.95463	0.773865	0.180764	2	0.244	NA
chr10	315168	A	T	DLS1	synonymous_variant	c.390T>A	p.Pro130Pro	P40366	130	proline	Pro	P	proline	Pro	P	1	T	A	315166	315173	CCCCCTAA	RPH1	MPM1	0.0121707	21329885	-	-	0.990655	0.809891	0.180764	2	0.658	NA
chr10	315171	G	A	DLS1	synonymous_variant	c.387C>T	p.Pro129Pro	P40366	129	proline	Pro	P	proline	Pro	P	1	C	T	315166	315173	CCCCCTAA	RPH1	MPM1	0.0121707	21329885	-	-	0.990655	0.809891	0.180764	2	0.658	NA
chr10	337975	G	A	YJL052C-A	missense_variant	c.29C>T	p.Ala10Val	Q3E837	10	alanine	Ala	A	valine	Val	V	1	G	A	337972	337977	AAGGCA	MOT3	TDH1	0.024807	15343339	+	+	1	0.768474	0.231526	2	1	NA
chr10	391552	C	T	YJL028W	missense_variant	c.242C>T	p.Ala81Val	P47062	81	alanine	Ala	A	valine	Val	V	1	C	T	391544	391553	GATCCAAGCA	RAP1	RNR2	5.38E-09	22153082	+	+	0.837312	0.673951	0.163361	1.7834	0.145	NA
chr10	391575	G	A	YJL028W	missense_variant	c.265G>A	p.Gly89Ser	P47062	89	glycine	Gly	G	serine	Ser	S	1	C	T	391569	391578	CACCAGTACA	RAP1	RNR2	5.38E-09	22153082	+	-	0.837645	0.683048	0.154598	1.68774	0.146	NA
chr10	391951	C	G	YJL027C	missense_variant	c.299G>C	p.Cys100Ser	P47063	100	cysteine	Cys	C	serine	Ser	S	0	C	G	391951	391960	CACCCACGCG	RAP1	RNR2	5.38E-09	22153082	+	+	0.821169	0.781915	0.0392536	0.42853	0.062	NA
chr10	391952	A	G	YJL027C	missense_variant	c.298T>C	p.Cys100Arg	P47063	100	cysteine	Cys	C	arginine	Arg	R	1	A	G	391951	391960	CACCCACGCG	RAP1	RNR2	5.38E-09	22153082	+	+	0.821169	0.647205	0.173964	1.89916	0.113	NA
chr10	391953	C	T	YJL027C	synonymous_variant	c.297G>A	p.Gly99Gly	P47063	99	glycine	Gly	G	glycine	Gly	G	1	C	T	391951	391960	CACCCACGCG	RAP1	RNR2	5.38E-09	22153082	+	+	0.821169	0.766302	0.0548673	0.598984	0.076	NA
chr10	391954	C	G	YJL027C	missense_variant	c.296G>C	p.Gly99Ala	P47063	99	glycine	Gly	G	alanine	Ala	A	1	C	G	391951	391960	CACCCACGCG	RAP1	RNR2	5.38E-09	22153082	+	+	0.821169	0.666571	0.154598	1.68774	0.113	NA
chr10	391955	C	A	YJL027C	missense_variant	c.295G>T	p.Gly99Trp	P47063	99	glycine	Gly	G	tryptophan	Trp	W	1	C	A	391951	391960	CACCCACGCG	RAP1	RNR2	5.38E-09	22153082	+	+	0.821169	0.700178	0.120991	1.32085	0.106	NA
chr10	391956	A	T	YJL027C	synonymous_variant	c.294T>A	p.Arg98Arg	P47063	98	arginine	Arg	R	arginine	Arg	R	1	A	T	391951	391960	CACCCACGCG	RAP1	RNR2	5.38E-09	22153082	+	+	0.821169	0.756303	0.0648657	0.708136	0.08	NA
chr10	392017	G	A	YJL027C	missense_variant	c.233C>T	p.Pro78Leu	P47063	78	proline	Pro	P	leucine	Leu	L	0	C	T	392017	392026	TACCCATGCC	RAP1	RNR2	5.38E-09	22153082	+	-	0.816045	0.801054	0.0149909	0.163655	0.029	NA
chr10	392019	C	T	YJL027C	missense_variant	c.231G>A	p.Met77Ile	P47063	77	methionine	Met	M	isoleucine	Ile	I	1	G	A	392017	392026	TACCCATGCC	RAP1	RNR2	5.38E-09	22153082	+	-	0.816045	0.861977	-0.0459321	0.501439	-0.096	NA
chr10	392167	A	T	YJL027C	missense_variant	c.83T>A	p.Phe28Tyr	P47063	28	phenylalanine	Phe	F	tyrosine	Tyr	Y	1	T	A	392163	392169	GTTTCCA	RFX1	RNR2	0	21329885	+	-	0.925037	0.728724	0.196313	2	0.125	NA
chr10	392240	T	C	YJL027C	missense_variant	c.10A>G	p.Thr4Ala	P47063	4	threonine	Thr	T	alanine	Ala	A	1	T	C	392239	392245	GTTACCA	RFX1	RNR2	0	15343339	+	+	0.958716	0.762403	0.196313	2	0.381	NA
chr10	392242	A	C	YJL027C	missense_variant	c.8T>G	p.Val3Gly	P47063	3	valine	Val	V	glycine	Gly	G	0	A	C	392239	392245	GTTACCA	RFX1	RNR2	0	15343339	+	+	0.958716	0.925037	0.033679	0.343116	0.256	NA
chr10	466783	G	A	ESS1	missense_variant	c.251C>T	p.Thr84Met	P22696	84	threonine	Thr	T	methionine	Met	M	0	G	A	466783	466788	GTAATG	PHO2	ILV3	0.00140633	21329885	-	+	0.834738	0.886351	-0.0516124	0.300219	-0.107	NA
chr10	471651	A	G	BNA1	synonymous_variant	c.21T>C	p.Ile7Ile	P47096	7	isoleucine	Ile	I	isoleucine	Ile	I	1	T	C	471648	471656	CCAATTAAT	SUM1	MDE1	0.00490654	15343339	-	-	0.857786	0.666028	0.191758	1.47	0.137	NA
chr10	471652	A	G	BNA1	missense_variant	c.20T>C	p.Ile7Thr	P47096	7	isoleucine	Ile	I	threonine	Thr	T	1	T	C	471648	471656	CCAATTAAT	SUM1	MDE1	0.00490654	15343339	-	-	0.857786	0.596889	0.260897	2	0.14	NA
chr10	471653	T	C	BNA1	missense_variant	c.19A>G	p.Ile7Val	P47096	7	isoleucine	Ile	I	valine	Val	V	1	A	G	471648	471656	CCAATTAAT	SUM1	MDE1	0.00490654	15343339	-	-	0.857786	0.596889	0.260897	2	0.14	NA
chr10	471668	A	G	BNA1	missense_variant	c.4T>C	p.Phe2Leu	P47096	2	phenylalanine	Phe	F	leucine	Leu	L	0	A	G	471667	471675	AACATTTTT	SUM1	MDE1	0.00490654	15343339	-	+	0.936016	0.913036	0.0229803	0.176164	0.13	NA
chr10	554837	C	T	NTA1	missense_variant	c.13G>A	p.Ala5Thr	P40354	5	alanine	Ala	A	threonine	Thr	T	1	C	T	554831	554839	GAATTGCGT	DAL82	RPA12	0.0397744	15343339	+	+	0.923528	0.671654	0.251874	2	0.284	NA
chr10	554839	T	C	NTA1	missense_variant	c.11A>G	p.Asp4Gly	P40354	4	aspartic acid	Asp	D	glycine	Gly	G	0	T	C	554831	554839	GAATTGCGT	DAL82	RPA12	0.0397744	15343339	+	+	0.923528	0.964082	-0.0405536	0.322015	-0.305	NA
chr11	108365	T	C	PRS1	synonymous_variant	c.1050T>C	p.Val350Val	P32895	350	valine	Val	V	valine	Val	V	1	T	C	108357	108368	AAAAAGGTTTAT	SFP1	RPL17A	3.23E-06	21329885	+	+	0.837647	0.709057	0.12859	1.17892	0.247	NA
chr11	108365	T	C	PRS1	synonymous_variant	c.1050T>C	p.Val350Val	P32895	350	valine	Val	V	valine	Val	V	1	A	G	108356	108367	TAAACCTTTTTG	SFP1	RPL17A	3.23E-06	21329885	+	-	0.808896	0.680306	0.12859	1.17892	0.223	NA
chr11	248078	A	G	YKL102C	missense_variant	c.290T>C	p.Val97Ala	P34249	97	valine	Val	V	alanine	Ala	A	1	A	G	248076	248083	TCACGAAA	SWI4	APE1	5.35E-05	15343339	-	+	0.89334	0.980617	-0.0872769	0.973112	-0.436	NA
chr11	339613	A	G	YKL053W	synonymous_variant	c.42A>G	p.Pro14Pro	P35733	14	proline	Pro	P	proline	Pro	P	0	A	G	339613	339621	ATTACCCTG	REB1	DEF1	0.00824108	22153082	-	+	0.979106	0.983997	-0.0048912	0.0629049	-0.17	NA
chr11	382104	A	G	YKL031W	synonymous_variant	c.33A>G	p.Glu11Glu	P36098	11	glutamic acid	Glu	E	glutamic acid	Glu	E	1	T	C	382103	382108	TTACTT	PHO2	IXR1	0.0240805	21329885	-	-	0.842919	0.681158	0.161761	0.940931	0.165	NA
chr11	382106	T	C	YKL031W	missense_variant	c.35T>C	p.Val12Ala	P36098	12	valine	Val	V	alanine	Ala	A	1	A	G	382103	382108	TTACTT	PHO2	IXR1	0.0240805	21329885	-	-	0.842919	0.499087	0.343831	2	0.176	NA
chr11	382175	A	G	YKL031W	missense_variant	c.104A>G	p.Tyr35Cys	P36098	35	tyrosine	Tyr	Y	cysteine	Cys	C	1	A	G	382173	382178	ATACTT	PHO2	IXR1	0.0240805	21329885	-	+	0.855822	0.511991	0.343831	2	0.199	NA
chr11	463756	C	T	YKR012C	missense_variant	c.361G>A	p.Glu121Lys		121	glutamic acid	Glu	E	lysine	Lys	K	1	G	A	463753	463760	ACACGAAA	SWI4	PRY2	3.06E-07	15343339	+	-	0.912723	0.733346	0.179377	2	0.203	NA
chr11	463759	G	A	YKR012C	missense_variant	c.358C>T	p.His120Tyr		120	histidine	His	H	tyrosine	Tyr	Y	1	C	T	463753	463760	ACACGAAA	SWI4	PRY2	3.06E-07	15343339	+	-	0.912723	0.733346	0.179377	2	0.203	NA
chr11	518897	C	T	YKR041W	synonymous_variant	c.700C>T	p.Leu234Leu	P36134	234	leucine	Leu	L	leucine	Leu	L	0	G	A	518891	518902	AAACAGTTTTGT	SFP1	UTH1	0.00510591	21329885	+	-	0.810251	0.852192	-0.0419408	0.384516	-0.092	NA
chr11	518899	G	A	YKR041W	synonymous_variant	c.702G>A	p.Leu234Leu	P36134	234	leucine	Leu	L	leucine	Leu	L	0	C	T	518891	518902	AAACAGTTTTGT	SFP1	UTH1	0.00510591	21329885	+	-	0.810251	0.814296	-0.00404522	0.0370869	-0.005	NA
chr11	518902	T	C	YKR041W	synonymous_variant	c.705T>C	p.Phe235Phe	P36134	235	phenylalanine	Phe	F	phenylalanine	Phe	F	0	A	G	518891	518902	AAACAGTTTTGT	SFP1	UTH1	0.00510591	21329885	+	-	0.810251	0.79985	0.0104006	0.0953535	0.02	NA
chr11	518905	G	A	YKR041W	synonymous_variant	c.708G>A	p.Gln236Gln	P36134	236	glutamine	Gln	Q	glutamine	Gln	Q	1	G	A	518905	518909	GGCCA	SKN7	UTH1	2.18E-07	21329885	+	+	1	0.730318	0.269682	2	1	NA
chr11	518905	G	A	YKR041W	synonymous_variant	c.708G>A	p.Gln236Gln	P36134	236	glutamine	Gln	Q	glutamine	Gln	Q	1	C	T	518904	518908	GGCCT	SKN7	UTH1	2.18E-07	21329885	+	-	0.963732	0.809045	0.154687	1.14718	0.175	NA
chr11	518906	G	A	YKR041W	missense_variant	c.709G>A	p.Ala237Thr	P36134	237	alanine	Ala	A	threonine	Thr	T	1	G	A	518905	518909	GGCCA	SKN7	UTH1	2.18E-07	21329885	+	+	1	0.730318	0.269682	2	1	NA
chr11	518906	G	A	YKR041W	missense_variant	c.709G>A	p.Ala237Thr	P36134	237	alanine	Ala	A	threonine	Thr	T	1	C	T	518904	518908	GGCCT	SKN7	UTH1	2.18E-07	21329885	+	-	0.963732	0.69405	0.269682	2	0.175	NA
chr11	518907	C	T	YKR041W	missense_variant	c.710C>T	p.Ala237Val	P36134	237	alanine	Ala	A	valine	Val	V	1	C	T	518905	518909	GGCCA	SKN7	UTH1	2.18E-07	21329885	+	+	1	0.730318	0.269682	2	1	NA
chr11	518907	C	T	YKR041W	missense_variant	c.710C>T	p.Ala237Val	P36134	237	alanine	Ala	A	valine	Val	V	1	G	A	518904	518908	GGCCT	SKN7	UTH1	2.18E-07	21329885	+	-	0.963732	0.69405	0.269682	2	0.175	NA
chr11	518908	C	T	YKR041W	synonymous_variant	c.711C>T	p.Ala237Ala	P36134	237	alanine	Ala	A	alanine	Ala	A	1	C	T	518905	518909	GGCCA	SKN7	UTH1	2.18E-07	21329885	+	+	1	0.845313	0.154687	1.14718	1	NA
chr11	518908	C	T	YKR041W	synonymous_variant	c.711C>T	p.Ala237Ala	P36134	237	alanine	Ala	A	alanine	Ala	A	1	G	A	518904	518908	GGCCT	SKN7	UTH1	2.18E-07	21329885	+	-	0.963732	0.69405	0.269682	2	0.175	NA
chr12	66767	T	C	YLL037W	missense_variant	c.206T>C	p.Ile69Thr	Q07865	69	isoleucine	Ile	I	threonine	Thr	T	0	T	C	66764	66769	ATATTG	PHO2	ENT4	0.0170093	21329885	-	+	0.865506	0.789075	0.0764305	0.444581	0.114	NA
chr12	66767	T	C	YLL037W	missense_variant	c.206T>C	p.Ile69Thr	Q07865	69	isoleucine	Ile	I	threonine	Thr	T	0	A	G	66762	66767	ATATTG	PHO2	ENT4	0.0170093	21329885	-	-	0.865506	0.813893	0.0516124	0.300219	0.076	NA
chr12	66769	G	A	YLL037W	missense_variant	c.208G>A	p.Glu70Lys	Q07865	70	glutamic acid	Glu	E	lysine	Lys	K	1	G	A	66764	66769	ATATTG	PHO2	ENT4	0.0170093	21329885	-	+	0.865506	0.979155	-0.113649	0.661077	-0.575	NA
chr12	66773	C	G	YLL037W	missense_variant	c.212C>G	p.Thr71Ser	Q07865	71	threonine	Thr	T	serine	Ser	S	0	G	C	66771	66776	ATAGTT	PHO2	ENT4	0.0170093	21329885	-	-	0.855822	0.855822	0	0	0	NA
chr12	66774	T	C	PRP19	missense_variant	c.1483A>G	p.Ser495Gly	P32523	495	serine	Ser	S	glycine	Gly	G	1	A	G	66771	66776	ATAGTT	PHO2	ENT4	0.0170093	21329885	-	-	0.855822	0.511991	0.343831	2	0.199	NA
chr12	66798	C	T	PRP19	missense_variant	c.1459G>A	p.Ala487Thr	P32523	487	alanine	Ala	A	threonine	Thr	T	1	G	A	66798	66803	GTATTG	PHO2	ENT4	0.0170093	21329885	-	-	0.813893	0.927543	-0.113649	0.661077	-0.245	NA
chr12	66799	A	T	YLL037W	missense_variant	c.238A>T	p.Asn80Tyr	Q07865	80	asparagine	Asn	N	tyrosine	Tyr	Y	1	T	A	66798	66803	GTATTG	PHO2	ENT4	0.0170093	21329885	-	-	0.813893	0.700451	0.113443	0.659874	0.103	NA
chr12	66803	C	T	YLL037W	missense_variant	c.242C>T	p.Thr81Ile	Q07865	81	threonine	Thr	T	isoleucine	Ile	I	0	G	A	66798	66803	GTATTG	PHO2	ENT4	0.0170093	21329885	-	-	0.813893	0.865506	-0.0516124	0.300219	-0.076	NA
chr12	66828	T	C	PRP19	missense_variant	c.1429A>G	p.Met477Val	P32523	477	methionine	Met	M	valine	Val	V	1	T	C	66827	66832	ATATCA	PHO2	ENT4	0.0170093	21329885	-	+	0.817394	0.594908	0.222487	1.29416	0.127	NA
chr12	66830	T	G	YLL037W	missense_variant	c.269T>G	p.Ile90Ser	Q07865	90	isoleucine	Ile	I	serine	Ser	S	0	T	G	66827	66832	ATATCA	PHO2	ENT4	0.0170093	21329885	-	+	0.817394	0.740964	0.0764305	0.444581	0.086	NA
chr12	66831	C	G	YLL037W	missense_variant	c.270C>G	p.Ile90Met	Q07865	90	isoleucine	Ile	I	methionine	Met	M	0	C	G	66827	66832	ATATCA	PHO2	ENT4	0.0170093	21329885	-	+	0.817394	0.817394	0	0	0	NA
chr12	88053	A	T	ISA1	synonymous_variant	c.651A>T	p.Gly217Gly	Q07821	217	glycine	Gly	G	glycine	Gly	G	1	A	T	88052	88059	GAAGTGAA	SPT23	HSP104	0.00351327	21329885	+	+	0.832884	0.58618	0.246704	2	0.131	NA
chr12	88113	C	T	ISA1	synonymous_variant	c.711C>T	p.Asn237Asn	Q07821	237	asparagine	Asn	N	asparagine	Asn	N	0	C	T	88110	88117	AAACTCCA	SPT23	HSP104	0.00351327	21329885	+	+	0.816958	0.842239	-0.0252808	0.204948	-0.058	NA
chr12	230274	G	A	YLR042C	missense_variant	c.178C>T	p.Leu60Phe	Q07990	60	leucine	Leu	L	phenylalanine	Phe	F	1	G	A	230272	230279	AAGATGAA	SPT23	AFB1	0.0140053	21329885	-	+	0.845856	0.966213	-0.120357	0.975716	-0.485	NA
chr12	230295	A	G	YLR042C	missense_variant	c.157T>C	p.Ser53Pro	Q07990	53	serine	Ser	S	proline	Pro	P	1	T	C	230292	230299	AAATTCTA	SPT23	AFB1	0.0140053	21329885	-	-	0.835793	0.749863	0.0859295	0.69662	0.093	NA
chr12	259970	A	C	REX2	missense_variant	c.578T>G	p.Met193Arg	P54964	193	methionine	Met	M	arginine	Arg	R	1	T	G	259963	259970	TGGAAGTT	GCR1	SHM2	4.64E-10	21329885	-	-	0.898938	0.841708	0.0572307	0.589252	0.126	NA
chr12	259970	A	C	REX2	missense_variant	c.578T>G	p.Met193Arg	P54964	193	methionine	Met	M	arginine	Arg	R	1	T	G	259963	259970	TGGAAGTT	GCR1	FRS1	0.000139282	21329885	+	-	0.898938	0.841708	0.0572307	0.589252	0.126	NA
chr12	259987	A	G	REX2	synonymous_variant	c.561T>C	p.Val187Val	P54964	187	valine	Val	V	valine	Val	V	0	T	C	259987	259992	ATAGTT	PHO2	SHM2	0.000441545	21329885	-	-	0.855822	0.789075	0.0667465	0.388251	0.114	NA
chr12	263580	A	T	BUD28	missense_variant	c.375T>A	p.Asn125Lys	Q07992	125	asparagine	Asn	N	lysine	Lys	K	1	T	A	263576	263587	AAAAAAATTAAA	SFP1	BMT6	0.0261661	21329885	+	-	0.806342	0.671139	0.135204	1.23956	0.226	NA
chr12	263580	A	T	BUD28	missense_variant	c.375T>A	p.Asn125Lys	Q07992	125	asparagine	Asn	N	lysine	Lys	K	1	T	A	263577	263584	AAAATTAA	SPT23	BMT6	0.0352969	21329885	+	-	0.960348	0.84404	0.116309	0.9429	0.422	NA
chr12	263580	A	T	BUD28	missense_variant	c.375T>A	p.Asn125Lys	Q07992	125	asparagine	Asn	N	lysine	Lys	K	1	T	A	263576	263583	AAATTAAA	SPT23	BMT6	0.0352969	21329885	+	-	0.825495	0.947502	-0.122007	0.989099	-0.378	NA
chr12	263582	T	C	BUD28	missense_variant	c.373A>G	p.Asn125Asp	Q07992	125	asparagine	Asn	N	aspartic acid	Asp	D	1	A	G	263576	263587	AAAAAAATTAAA	SFP1	BMT6	0.0261661	21329885	+	-	0.806342	0.764401	0.0419408	0.384516	0.107	NA
chr12	263582	T	C	BUD28	missense_variant	c.373A>G	p.Asn125Asp	Q07992	125	asparagine	Asn	N	aspartic acid	Asp	D	1	A	G	263577	263584	AAAATTAA	SPT23	BMT6	0.0352969	21329885	+	-	0.960348	0.839992	0.120357	0.975716	0.431	NA
chr12	263582	T	C	BUD28	missense_variant	c.373A>G	p.Asn125Asp	Q07992	125	asparagine	Asn	N	aspartic acid	Asp	D	1	A	G	263576	263583	AAATTAAA	SPT23	BMT6	0.0352969	21329885	+	-	0.825495	0.578791	0.246704	2	0.115	NA
chr12	320708	G	A	XDJ1	missense_variant	c.8G>A	p.Gly3Asp	P39102	3	glycine	Gly	G	aspartic acid	Asp	D	1	C	T	320704	320710	TGCCACT	MET32	ALT1	0.0471802	15343339	-	-	0.955048	0.717527	0.237521	2	0.283	NA
chr12	320709	C	T	XDJ1	synonymous_variant	c.9C>T	p.Gly3Gly	P39102	3	glycine	Gly	G	glycine	Gly	G	1	G	A	320704	320710	TGCCACT	MET32	ALT1	0.0471802	15343339	-	-	0.955048	0.886486	0.068562	0.577314	0.222	NA
chr12	341389	G	A	MIM2	missense_variant	c.65G>A	p.Gly22Asp	Q3E798	22	glycine	Gly	G	aspartic acid	Asp	D	1	G	A	341388	341392	GGCCT	SKN7	ICT1	0.0365176	15343339	-	+	0.963732	0.69405	0.269682	2	0.175	NA
chr12	341389	G	A	MIM2	missense_variant	c.65G>A	p.Gly22Asp	Q3E798	22	glycine	Gly	G	aspartic acid	Asp	D	1	C	T	341387	341391	GGCCC	SKN7	ICT1	0.0365176	15343339	-	-	0.974835	0.705153	0.269682	2	0.282	NA
chr12	341549	C	G	MIM2	synonymous_variant	c.225C>G	p.Ala75Ala	Q3E798	75	alanine	Ala	A	alanine	Ala	A	1	C	G	341546	341550	GGCCA	SKN7	ICT1	0.0365176	21329885	-	+	1	0.874777	0.125223	0.92867	0.825	NA
chr12	341549	C	G	MIM2	synonymous_variant	c.225C>G	p.Ala75Ala	Q3E798	75	alanine	Ala	A	alanine	Ala	A	1	G	C	341545	341549	GGCCA	SKN7	ICT1	0.0365176	21329885	-	-	1	0.730318	0.269682	2	1	NA
chr12	368915	A	G	AHP1	synonymous_variant	c.135A>G	p.Glu45Glu	P38013	45	glutamic acid	Glu	E	glutamic acid	Glu	E	1	A	G	368913	368920	GAAAACAA	SPT23	YLR108C	0.0228937	21329885	-	+	0.883691	0.763335	0.120357	0.975716	0.3	NA
chr12	370697	C	T	YLR111W	missense_variant	c.307C>T	p.Pro103Ser	Q12528	103	proline	Pro	P	serine	Ser	S	1	C	T	370694	370703	TATCCGCACA	RAP1	CCW12	5.18E-06	22153082	-	+	0.831476	0.676878	0.154598	1.68774	0.134	NA
chr12	370697	C	T	YLR111W	missense_variant	c.307C>T	p.Pro103Ser	Q12528	103	proline	Pro	P	serine	Ser	S	1	C	T	370694	370703	TATCCGCACA	RAP1	HOG1	0.00146813	22153082	+	+	0.831476	0.676878	0.154598	1.68774	0.134	NA
chr12	370703	A	T	YLR111W	missense_variant	c.313A>T	p.Thr105Ser	Q12528	105	threonine	Thr	T	serine	Ser	S	1	A	T	370694	370703	TATCCGCACA	RAP1	CCW12	5.18E-06	22153082	-	+	0.831476	0.72529	0.106185	1.15922	0.117	NA
chr12	370703	A	T	YLR111W	missense_variant	c.313A>T	p.Thr105Ser	Q12528	105	threonine	Thr	T	serine	Ser	S	1	A	T	370694	370703	TATCCGCACA	RAP1	HOG1	0.00146813	22153082	+	+	0.831476	0.72529	0.106185	1.15922	0.117	NA
chr12	370930	G	C	YLR112W	missense_variant	c.140G>C	p.Gly47Ala	Q12130	47	glycine	Gly	G	alanine	Ala	A	0	C	G	370928	370937	CAGCCAGCCA	RAP1	CCW12	5.18E-06	22153082	-	-	0.836966	0.848053	-0.011087	0.121037	-0.024	NA
chr12	370930	G	C	YLR112W	missense_variant	c.140G>C	p.Gly47Ala	Q12130	47	glycine	Gly	G	alanine	Ala	A	0	C	G	370928	370937	CAGCCAGCCA	RAP1	HOG1	0.00146813	22153082	+	-	0.836966	0.848053	-0.011087	0.121037	-0.024	NA
chr12	388720	A	G	YLR120W-A	missense_variant	c.49A>G	p.Ile17Val	Q8TGR1	17	isoleucine	Ile	I	valine	Val	V	0	A	G	388720	388725	ATATAT	PHO2	YPS1	0.00791533	21329885	-	+	0.81881	0.767197	0.0516124	0.300219	0.082	NA
chr12	388720	A	G	YLR120W-A	missense_variant	c.49A>G	p.Ile17Val	Q8TGR1	17	isoleucine	Ile	I	valine	Val	V	0	T	C	388720	388725	ATATAT	PHO2	YPS1	0.00791533	21329885	-	-	0.81881	0.752063	0.0667465	0.388251	0.092	NA
chr12	388725	T	G	YLR120W-A	stop_gained	c.54T>G	p.Tyr18*	Q8TGR1	18	tyrosine	Tyr	Y	NA	NA	NA	0	T	G	388720	388725	ATATAT	PHO2	YPS1	0.00791533	21329885	-	+	0.81881	0.752063	0.0667465	0.388251	0.092	NA
chr12	388725	T	G	YLR120W-A	stop_gained	c.54T>G	p.Tyr18*	Q8TGR1	18	tyrosine	Tyr	Y	NA	NA	NA	0	A	C	388720	388725	ATATAT	PHO2	YPS1	0.00791533	21329885	-	-	0.81881	0.757813	0.0609965	0.354805	0.088	NA
chr12	388736	G	A	YLR120W-A	missense_variant	c.65G>A	p.Cys22Tyr	Q8TGR1	22	cysteine	Cys	C	tyrosine	Tyr	Y	0	C	T	388734	388741	AAAAACAA	SPT23	YPS1	0.0400462	21329885	-	-	0.869732	0.84404	0.0256921	0.208283	0.122	NA
chr12	388742	T	C	YLR120W-A	missense_variant	c.71T>C	p.Phe24Ser	Q8TGR1	24	phenylalanine	Phe	F	serine	Ser	S	1	A	G	388742	388747	GTAAAA	PHO2	YPS1	0.00791533	21329885	-	-	0.834945	0.721296	0.113649	0.661077	0.135	NA
chr12	388742	T	C	YLR120W-A	missense_variant	c.71T>C	p.Phe24Ser	Q8TGR1	24	phenylalanine	Phe	F	serine	Ser	S	1	A	G	388738	388745	AAAAAAAA	SPT23	YPS1	0.0400462	21329885	-	-	0.831194	0.683905	0.147288	1.19405	0.12	NA
chr12	388742	T	C	YLR120W-A	missense_variant	c.71T>C	p.Phe24Ser	Q8TGR1	24	phenylalanine	Phe	F	serine	Ser	S	1	A	G	388737	388744	AAAAAAAA	SPT23	YPS1	0.0400462	21329885	-	-	0.831194	0.710837	0.120357	0.975716	0.115	NA
chr12	388753	G	A	YLR120W-A	missense_variant	c.82G>A	p.Glu28Lys	Q8TGR1	28	glutamic acid	Glu	E	lysine	Lys	K	0	G	A	388748	388755	GAAAAGAA	SPT23	YPS1	0.0400462	21329885	-	+	0.863864	0.845153	0.0187106	0.151684	0.087	NA
chr12	388753	G	A	YLR120W-A	missense_variant	c.82G>A	p.Glu28Lys	Q8TGR1	28	glutamic acid	Glu	E	lysine	Lys	K	0	G	A	388749	388756	AAAAGAAA	SPT23	YPS1	0.0400462	21329885	-	+	0.830326	0.831194	-0.000867975	0.00703657	-0.004	NA
chr12	388759	G	A	YLR120W-A	missense_variant	c.88G>A	p.Gly30Arg	Q8TGR1	30	glycine	Gly	G	arginine	Arg	R	0	G	A	388754	388761	AAAACGGA	SPT23	YPS1	0.0400462	21329885	-	+	0.852657	0.833946	0.0187106	0.151684	0.07	NA
chr12	388791	A	G	YPS3	synonymous_variant	c.1480T>C	p.Leu494Leu	Q12303	494	leucine	Leu	L	leucine	Leu	L	1	A	G	388789	388796	TAAACCCA	SPT23	YPS1	0.0400462	21329885	-	+	0.82306	0.702703	0.120357	0.975716	0.098	NA
chr12	388794	C	A	YPS3	missense_variant	c.1477G>T	p.Gly493Cys	Q12303	493	glycine	Gly	G	cysteine	Cys	C	0	C	A	388789	388796	TAAACCCA	SPT23	YPS1	0.0400462	21329885	-	+	0.82306	0.784522	0.0385382	0.312424	0.027	NA
chr12	501342	A	T	DPH5	missense_variant	c.821T>A	p.Phe274Tyr	P32469	274	phenylalanine	Phe	F	tyrosine	Tyr	Y	1	A	T	501339	501350	CCAAACTTTTCT	SFP1	APS1	8.88E-05	21329885	-	+	0.863037	0.727834	0.135204	1.23956	0.327	NA
chr12	501342	A	T	DPH5	missense_variant	c.821T>A	p.Phe274Tyr	P32469	274	phenylalanine	Phe	F	tyrosine	Tyr	Y	1	T	A	501338	501349	GAAAAGTTTGGG	SFP1	APS1	8.88E-05	21329885	-	-	0.85693	0.721726	0.135204	1.23956	0.314	NA
chr12	502436	C	T	YLR173W	missense_variant	c.16C>T	p.Pro6Ser	Q06247	6	proline	Pro	P	serine	Ser	S	1	C	T	502434	502443	CACCCTTACG	RAP1	DPH5	0.0303915	21329885	-	+	0.8277	0.772833	0.0548673	0.598984	0.086	NA
chr12	502438	C	T	YLR173W	synonymous_variant	c.18C>T	p.Pro6Pro	Q06247	6	proline	Pro	P	proline	Pro	P	1	C	T	502434	502443	CACCCTTACG	RAP1	DPH5	0.0303915	21329885	-	+	0.8277	0.717584	0.110115	1.20212	0.112	NA
chr12	502439	T	A	YLR173W	missense_variant	c.19T>A	p.Leu7Ile	Q06247	7	leucine	Leu	L	isoleucine	Ile	I	1	T	A	502434	502443	CACCCTTACG	RAP1	DPH5	0.0303915	21329885	-	+	0.8277	0.892565	-0.0648657	0.708136	-0.19	NA
chr12	502441	A	G	YLR173W	synonymous_variant	c.21A>G	p.Leu7Leu	Q06247	7	leucine	Leu	L	leucine	Leu	L	1	A	G	502434	502443	CACCCTTACG	RAP1	DPH5	0.0303915	21329885	-	+	0.8277	0.781768	0.0459321	0.501439	0.079	NA
chr12	522308	C	T	YLR184W	missense_variant	c.203C>T	p.Pro68Leu	Q06267	68	proline	Pro	P	leucine	Leu	L	1	C	T	522304	522313	CATCCGTACA	RAP1	RPL37A	3.21E-09	21329885	+	+	0.903769	0.793654	0.110115	1.20212	0.313	NA
chr12	522309	G	A	YLR184W	synonymous_variant	c.204G>A	p.Pro68Pro	Q06267	68	proline	Pro	P	proline	Pro	P	0	G	A	522304	522313	CATCCGTACA	RAP1	RPL37A	3.21E-09	21329885	+	+	0.903769	0.945133	-0.0413636	0.451565	-0.249	NA
chr12	522316	A	C	YLR184W	missense_variant	c.211A>C	p.Lys71Gln	Q06267	71	lysine	Lys	K	glutamine	Gln	Q	1	A	C	522314	522325	CAAAAGGTTTTC	SFP1	RPL37A	1.39E-06	21329885	+	+	0.814054	0.683955	0.130099	1.19276	0.229	NA
chr12	522316	A	C	YLR184W	missense_variant	c.211A>C	p.Lys71Gln	Q06267	71	lysine	Lys	K	glutamine	Gln	Q	1	A	C	522315	522326	AAAAGGTTTTCC	SFP1	RPL37A	1.39E-06	21329885	+	+	0.845337	0.775614	0.0697234	0.63923	0.161	NA
chr12	522316	A	C	YLR184W	missense_variant	c.211A>C	p.Lys71Gln	Q06267	71	lysine	Lys	K	glutamine	Gln	Q	1	T	G	522314	522325	GAAAACCTTTTG	SFP1	RPL37A	1.39E-06	21329885	+	-	0.826809	0.757086	0.0697234	0.63923	0.149	NA
chr12	522316	A	C	YLR184W	missense_variant	c.211A>C	p.Lys71Gln	Q06267	71	lysine	Lys	K	glutamine	Gln	Q	1	T	G	522313	522324	AAAACCTTTTGT	SFP1	RPL37A	1.39E-06	21329885	+	-	0.838131	0.708032	0.130099	1.19276	0.248	NA
chr12	522319	G	A	YLR184W	missense_variant	c.214G>A	p.Gly72Ser	Q06267	72	glycine	Gly	G	serine	Ser	S	1	G	A	522314	522325	CAAAAGGTTTTC	SFP1	RPL37A	1.39E-06	21329885	+	+	0.814054	0.855995	-0.0419408	0.384516	-0.114	NA
chr12	522319	G	A	YLR184W	missense_variant	c.214G>A	p.Gly72Ser	Q06267	72	glycine	Gly	G	serine	Ser	S	1	G	A	522315	522326	AAAAGGTTTTCC	SFP1	RPL37A	1.39E-06	21329885	+	+	0.845337	0.954388	-0.109051	0.99979	-0.36	NA
chr12	522319	G	A	YLR184W	missense_variant	c.214G>A	p.Gly72Ser	Q06267	72	glycine	Gly	G	serine	Ser	S	1	C	T	522314	522325	GAAAACCTTTTG	SFP1	RPL37A	1.39E-06	21329885	+	-	0.826809	0.935861	-0.109051	0.99979	-0.391	NA
chr12	522319	G	A	YLR184W	missense_variant	c.214G>A	p.Gly72Ser	Q06267	72	glycine	Gly	G	serine	Ser	S	1	C	T	522313	522324	AAAACCTTTTGT	SFP1	RPL37A	1.39E-06	21329885	+	-	0.838131	0.868008	-0.0298778	0.273922	-0.139	NA
chr12	522320	G	C	YLR184W	missense_variant	c.215G>C	p.Gly72Ala	Q06267	72	glycine	Gly	G	alanine	Ala	A	0	G	C	522314	522325	CAAAAGGTTTTC	SFP1	RPL37A	1.39E-06	21329885	+	+	0.814054	0.81781	-0.00375576	0.0344331	-0.008	NA
chr12	522320	G	C	YLR184W	missense_variant	c.215G>C	p.Gly72Ala	Q06267	72	glycine	Gly	G	alanine	Ala	A	0	G	C	522315	522326	AAAAGGTTTTCC	SFP1	RPL37A	1.39E-06	21329885	+	+	0.845337	0.846775	-0.00143797	0.0131834	-0.006	NA
chr12	522320	G	C	YLR184W	missense_variant	c.215G>C	p.Gly72Ala	Q06267	72	glycine	Gly	G	alanine	Ala	A	0	C	G	522314	522325	GAAAACCTTTTG	SFP1	RPL37A	1.39E-06	21329885	+	-	0.826809	0.825371	0.00143797	0.0131834	0.002	NA
chr12	522320	G	C	YLR184W	missense_variant	c.215G>C	p.Gly72Ala	Q06267	72	glycine	Gly	G	alanine	Ala	A	0	C	G	522313	522324	AAAACCTTTTGT	SFP1	RPL37A	1.39E-06	21329885	+	-	0.838131	0.841886	-0.00375576	0.0344331	-0.009	NA
chr12	522321	T	G	YLR184W	synonymous_variant	c.216T>G	p.Gly72Gly	Q06267	72	glycine	Gly	G	glycine	Gly	G	1	T	G	522314	522325	CAAAAGGTTTTC	SFP1	RPL37A	1.39E-06	21329885	+	+	0.814054	0.674806	0.139249	1.27664	0.235	NA
chr12	522321	T	G	YLR184W	synonymous_variant	c.216T>G	p.Gly72Gly	Q06267	72	glycine	Gly	G	glycine	Gly	G	1	T	G	522315	522326	AAAAGGTTTTCC	SFP1	RPL37A	1.39E-06	21329885	+	+	0.845337	0.73253	0.112807	1.03422	0.235	NA
chr12	522321	T	G	YLR184W	synonymous_variant	c.216T>G	p.Gly72Gly	Q06267	72	glycine	Gly	G	glycine	Gly	G	1	A	C	522314	522325	GAAAACCTTTTG	SFP1	RPL37A	1.39E-06	21329885	+	-	0.826809	0.714002	0.112807	1.03422	0.23	NA
chr12	522321	T	G	YLR184W	synonymous_variant	c.216T>G	p.Gly72Gly	Q06267	72	glycine	Gly	G	glycine	Gly	G	1	A	C	522313	522324	AAAACCTTTTGT	SFP1	RPL37A	1.39E-06	21329885	+	-	0.838131	0.698882	0.139249	1.27664	0.257	NA
chr12	522324	T	C	YLR184W	synonymous_variant	c.219T>C	p.Phe73Phe	Q06267	73	phenylalanine	Phe	F	phenylalanine	Phe	F	1	T	C	522314	522325	CAAAAGGTTTTC	SFP1	RPL37A	1.39E-06	21329885	+	+	0.814054	0.814845	-0.000790536	0.0072477	-0.001	NA
chr12	522324	T	C	YLR184W	synonymous_variant	c.219T>C	p.Phe73Phe	Q06267	73	phenylalanine	Phe	F	phenylalanine	Phe	F	1	T	C	522315	522326	AAAAGGTTTTCC	SFP1	RPL37A	1.39E-06	21329885	+	+	0.845337	0.775417	0.0699201	0.641033	0.161	NA
chr12	522324	T	C	YLR184W	synonymous_variant	c.219T>C	p.Phe73Phe	Q06267	73	phenylalanine	Phe	F	phenylalanine	Phe	F	1	A	G	522314	522325	GAAAACCTTTTG	SFP1	RPL37A	1.39E-06	21329885	+	-	0.826809	0.756889	0.0699201	0.641033	0.149	NA
chr12	522324	T	C	YLR184W	synonymous_variant	c.219T>C	p.Phe73Phe	Q06267	73	phenylalanine	Phe	F	phenylalanine	Phe	F	1	A	G	522313	522324	AAAACCTTTTGT	SFP1	RPL37A	1.39E-06	21329885	+	-	0.838131	0.82773	0.0104006	0.0953535	0.012	NA
chr12	568581	T	A	FRE1	synonymous_variant	c.15T>A	p.Arg5Arg	P32791	5	arginine	Arg	R	arginine	Arg	R	0	T	A	568581	568589	TGTATTATT	SUM1	CRR1	7.14E-05	15343339	-	+	0.857199	0.865425	-0.00822578	0.0630578	-0.029	NA
chr12	568582	G	T	FRE1	missense_variant	c.16G>T	p.Val6Leu	P32791	6	valine	Val	V	leucine	Leu	L	0	G	T	568581	568589	TGTATTATT	SUM1	CRR1	7.14E-05	15343339	-	+	0.857199	0.869733	-0.0125347	0.0960894	-0.046	NA
chr12	573473	T	C	COA4	missense_variant	c.446A>G	p.Lys149Arg		149	lysine	Lys	K	arginine	Arg	R	1	A	G	573473	573480	GAAAAGAA	SPT23	CPR6	0.0418373	21329885	-	-	0.863864	0.661315	0.202549	1.64204	0.249	NA
chr12	573474	T	G	COA4	missense_variant	c.445A>C	p.Lys149Gln		149	lysine	Lys	K	glutamine	Gln	Q	0	A	C	573473	573480	GAAAAGAA	SPT23	CPR6	0.0418373	21329885	-	-	0.863864	0.84207	0.021794	0.176682	0.096	NA
chr12	682229	T	C	DCS1	synonymous_variant	c.1044T>C	p.Gly348Gly	Q06151	348	glycine	Gly	G	glycine	Gly	G	0	A	G	682225	682234	TTAAAACCGT	YRR1	YLR271W	0.034761	15343339	+	-	0.907422	0.909855	-0.00243245	0.0203589	-0.015	NA
chr12	705102	G	C	YLR282C	missense_variant	c.311C>G	p.Thr104Ser	O13542	104	threonine	Thr	T	serine	Ser	S	0	G	C	705099	705104	TTAGTT	PHO2	YLR280C	0.0396614	21329885	-	+	0.842919	0.842919	0	0	0	NA
chr12	705111	A	G	YLR282C	missense_variant	c.302T>C	p.Ile101Thr	O13542	101	isoleucine	Ile	I	threonine	Thr	T	0	A	G	705111	705116	ATAGTA	PHO2	YLR280C	0.0396614	21329885	-	+	0.902725	0.851112	0.0516124	0.300219	0.127	NA
chr12	705112	T	G	YLR282C	missense_variant	c.301A>C	p.Ile101Leu	O13542	101	isoleucine	Ile	I	leucine	Leu	L	1	T	G	705111	705116	ATAGTA	PHO2	YLR280C	0.0396614	21329885	-	+	0.902725	0.680238	0.222487	1.29416	0.292	NA
chr12	705112	T	G	YLR282C	missense_variant	c.301A>C	p.Ile101Leu	O13542	101	isoleucine	Ile	I	leucine	Leu	L	1	A	C	705112	705117	TTACTA	PHO2	YLR280C	0.0396614	21329885	-	-	0.889822	0.776172	0.113649	0.661077	0.228	NA
chr12	705113	A	C	YLR282C	synonymous_variant	c.300T>G	p.Thr100Thr	O13542	100	threonine	Thr	T	threonine	Thr	T	1	A	C	705111	705116	ATAGTA	PHO2	YLR280C	0.0396614	21329885	-	+	0.902725	0.558894	0.343831	2	0.303	NA
chr12	705113	A	C	YLR282C	synonymous_variant	c.300T>G	p.Thr100Thr	O13542	100	threonine	Thr	T	threonine	Thr	T	1	T	G	705112	705117	TTACTA	PHO2	YLR280C	0.0396614	21329885	-	-	0.889822	0.728061	0.161761	0.940931	0.267	NA
chr12	705117	A	G	YLR282C	missense_variant	c.296T>C	p.Ile99Thr	O13542	99	isoleucine	Ile	I	threonine	Thr	T	1	A	G	705114	705119	GTAATT	PHO2	YLR280C	0.0396614	21329885	-	+	0.901485	0.804209	0.0972752	0.565831	0.212	NA
chr12	705117	A	G	YLR282C	missense_variant	c.296T>C	p.Ile99Thr	O13542	99	isoleucine	Ile	I	threonine	Thr	T	1	T	C	705112	705117	TTACTA	PHO2	YLR280C	0.0396614	21329885	-	-	0.889822	0.841728	0.0480934	0.27975	0.119	NA
chr12	705118	T	C	YLR282C	missense_variant	c.295A>G	p.Ile99Val	O13542	99	isoleucine	Ile	I	valine	Val	V	1	T	C	705114	705119	GTAATT	PHO2	YLR280C	0.0396614	21329885	-	+	0.901485	0.739724	0.161761	0.940931	0.274	NA
chr12	705118	T	C	YLR282C	missense_variant	c.295A>G	p.Ile99Val	O13542	99	isoleucine	Ile	I	valine	Val	V	1	A	G	705118	705123	ATAAAA	PHO2	YLR280C	0.0396614	21329885	-	-	0.886557	0.772908	0.113649	0.661077	0.234	NA
chr12	705122	A	C	YLR282C	missense_variant	c.291T>G	p.Asp97Glu	O13542	97	aspartic acid	Asp	D	glutamic acid	Glu	E	1	T	G	705118	705123	ATAAAA	PHO2	YLR280C	0.0396614	21329885	-	-	0.886557	0.664071	0.222487	1.29416	0.288	NA
chr12	730296	A	G	EXG1	missense_variant	c.1342A>G	p.Asn448Asp	P23776	448	asparagine	Asn	N	aspartic acid	Asp	D	0	T	C	730294	730303	ACTTAGTTAG	SPT2	HRI1	0.0154732	15343339	+	-	0.916315	0.861475	0.0548404	0.492828	0.184	NA
chr12	730298	C	T	EXG1	synonymous_variant	c.1344C>T	p.Asn448Asn	P23776	448	asparagine	Asn	N	asparagine	Asn	N	0	G	A	730294	730303	ACTTAGTTAG	SPT2	HRI1	0.0154732	15343339	+	-	0.916315	0.947595	-0.0312793	0.281094	-0.287	NA
chr12	782179	A	G	YLR326W	synonymous_variant	c.6A>G	p.Ser2Ser	Q06170	2	serine	Ser	S	serine	Ser	S	0	T	C	782175	782184	AACCCTGACA	RAP1	RPL38	2.38E-10	15343339	-	-	0.873134	0.871253	0.00188016	0.0205257	0.003	NA
chr12	796848	A	G	YLR334C	synonymous_variant	c.231T>C	p.Phe77Phe	Q06127	77	phenylalanine	Phe	F	phenylalanine	Phe	F	1	A	G	796842	796851	TAACATAAAG	CIN5	RPS25B	0.00259399	21329885	-	+	0.907972	0.766548	0.141425	1.42281	0.161	NA
chr12	796848	A	G	YLR334C	synonymous_variant	c.231T>C	p.Phe77Phe	Q06127	77	phenylalanine	Phe	F	phenylalanine	Phe	F	1	T	C	796840	796849	TTATGTTATC	CIN5	RPS25B	0.00259399	21329885	-	-	0.84882	0.829587	0.0192339	0.193504	0.05	NA
chr12	796849	A	T	YLR334C	missense_variant	c.230T>A	p.Phe77Tyr	Q06127	77	phenylalanine	Phe	F	tyrosine	Tyr	Y	1	A	T	796842	796851	TAACATAAAG	CIN5	RPS25B	0.00259399	21329885	-	+	0.907972	0.709177	0.198796	2	0.163	NA
chr12	796849	A	T	YLR334C	missense_variant	c.230T>A	p.Phe77Tyr	Q06127	77	phenylalanine	Phe	F	tyrosine	Tyr	Y	1	T	A	796840	796849	TTATGTTATC	CIN5	RPS25B	0.00259399	21329885	-	-	0.84882	0.707396	0.141425	1.42281	0.103	NA
chr12	796851	G	A	YLR334C	synonymous_variant	c.228C>T	p.Ile76Ile	Q06127	76	isoleucine	Ile	I	isoleucine	Ile	I	0	G	A	796842	796851	TAACATAAAG	CIN5	RPS25B	0.00259399	21329885	-	+	0.907972	0.912629	-0.00465613	0.0468433	-0.01	NA
chr12	796901	T	A	YLR334C	missense_variant	c.178A>T	p.Ile60Phe	Q06127	60	isoleucine	Ile	I	phenylalanine	Phe	F	1	T	A	796901	796910	TGATGTAATA	CIN5	RPS25B	0.00259399	21329885	-	+	0.940708	0.799283	0.141425	1.42281	0.291	NA
chr12	796901	T	A	YLR334C	missense_variant	c.178A>T	p.Ile60Phe	Q06127	60	isoleucine	Ile	I	phenylalanine	Phe	F	1	A	T	796899	796908	TTACATCATC	CIN5	RPS25B	0.00259399	21329885	-	-	0.858521	0.659726	0.198796	2	0.127	NA
chr12	796903	A	G	YLR334C	missense_variant	c.176T>C	p.Ile59Thr	Q06127	59	isoleucine	Ile	I	threonine	Thr	T	1	A	G	796901	796910	TGATGTAATA	CIN5	RPS25B	0.00259399	21329885	-	+	0.940708	0.741912	0.198796	2	0.302	NA
chr12	796903	A	G	YLR334C	missense_variant	c.176T>C	p.Ile59Thr	Q06127	59	isoleucine	Ile	I	threonine	Thr	T	1	T	C	796899	796908	TTACATCATC	CIN5	RPS25B	0.00259399	21329885	-	-	0.858521	0.659726	0.198796	2	0.127	NA
chr12	815624	A	C	FKS1	missense_variant	c.5628A>C	p.Lys1876Asn	P38631	1876	lysine	Lys	K	asparagine	Asn	N	1	T	G	815623	815631	TGTATTATT	SUM1	GAS2	3.48E-15	15343339	+	-	0.857199	0.811514	0.045685	0.350215	0.061	NA
chr12	815624	A	C	FKS1	missense_variant	c.5628A>C	p.Lys1876Asn	P38631	1876	lysine	Lys	K	asparagine	Asn	N	1	T	G	815620	815628	ATTATTTTA	SUM1	GAS2	3.48E-15	15343339	+	-	0.937913	0.677016	0.260897	2	0.473	NA
chr12	815858	A	C	YLR342W-A	missense_variant	c.49A>C	p.Ile17Leu	Q3E810	17	isoleucine	Ile	I	leucine	Leu	L	0	A	C	815854	815858	GATTA	GLN3	GAS2	0.0484919	15343339	+	+	0.922726	0.865147	0.0575788	0.419624	0.269	NA
chr12	815890	G	A	YLR342W-A	synonymous_variant	c.81G>A	p.Gln27Gln	Q3E810	27	glutamine	Gln	Q	glutamine	Gln	Q	0	C	T	815890	815894	GATAC	GLN3	GAS2	0.0484919	15343339	+	-	0.942421	0.953748	-0.011327	0.082549	-0.077	NA
chr12	815894	C	T	YLR342W-A	missense_variant	c.85C>T	p.Arg29Trp	Q3E810	29	arginine	Arg	R	tryptophan	Trp	W	1	G	A	815890	815894	GATAC	GLN3	GAS2	0.0484919	15343339	+	-	0.942421	0.667991	0.27443	2	0.269	NA
chr12	815901	T	C	YLR342W-A	missense_variant	c.92T>C	p.Leu31Pro	Q3E810	31	leucine	Leu	L	proline	Pro	P	0	T	C	815899	815907	TCTATTTAT	SUM1	GAS2	3.48E-15	15343339	+	+	0.912013	0.877889	0.0341246	0.261595	0.124	NA
chr12	815940	C	T	YLR342W-A	missense_variant	c.131C>T	p.Ser44Phe	Q3E810	44	serine	Ser	S	phenylalanine	Phe	F	0	G	A	815933	815941	AGAATTACT	SUM1	GAS2	3.48E-15	15343339	+	-	0.849599	0.872579	-0.0229803	0.176164	-0.064	NA
chr12	815944	A	G	YLR342W-A	synonymous_variant	c.135A>G	p.Glu45Glu	Q3E810	45	glutamic acid	Glu	E	glutamic acid	Glu	E	0	T	C	815944	815952	CAAATTTTT	SUM1	GAS2	3.48E-15	15343339	+	-	0.989424	0.967641	0.0217827	0.166983	0.15	NA
chr12	815947	A	T	YLR342W-A	missense_variant	c.138A>T	p.Lys46Asn	Q3E810	46	lysine	Lys	K	asparagine	Asn	N	1	A	T	815945	815953	AAAATTTGT	SUM1	GAS2	3.48E-15	15343339	+	+	0.954315	0.924456	0.029859	0.228895	0.235	NA
chr12	815947	A	T	YLR342W-A	missense_variant	c.138A>T	p.Lys46Asn	Q3E810	46	lysine	Lys	K	asparagine	Asn	N	1	T	A	815944	815952	CAAATTTTT	SUM1	GAS2	3.48E-15	15343339	+	-	0.989424	0.81434	0.175084	1.34217	0.835	NA
chr12	815972	G	A	YLR342W-A	missense_variant	c.163G>A	p.Glu55Lys	Q3E810	55	glutamic acid	Glu	E	lysine	Lys	K	0	G	A	815971	815979	TGAATTAAT	SUM1	GAS2	3.48E-15	15343339	+	+	0.860136	0.883117	-0.0229803	0.176164	-0.072	NA
chr12	815972	G	A	YLR342W-A	missense_variant	c.163G>A	p.Glu55Lys	Q3E810	55	glutamic acid	Glu	E	lysine	Lys	K	0	C	T	815966	815974	TTCATTTAC	SUM1	GAS2	3.48E-15	15343339	+	-	0.868641	0.902765	-0.0341246	0.261595	-0.111	NA
chr12	815973	A	G	YLR342W-A	missense_variant	c.164A>G	p.Glu55Gly	Q3E810	55	glutamic acid	Glu	E	glycine	Gly	G	0	A	G	815971	815979	TGAATTAAT	SUM1	GAS2	3.48E-15	15343339	+	+	0.860136	0.796153	0.0639836	0.49049	0.084	NA
chr12	815973	A	G	YLR342W-A	missense_variant	c.164A>G	p.Glu55Gly	Q3E810	55	glutamic acid	Glu	E	glycine	Gly	G	0	T	C	815966	815974	TTCATTTAC	SUM1	GAS2	3.48E-15	15343339	+	-	0.868641	0.856106	0.0125347	0.0960894	0.042	NA
chr12	815975	T	G	YLR342W-A	missense_variant	c.166T>G	p.Leu56Val	Q3E810	56	leucine	Leu	L	valine	Val	V	1	T	G	815971	815979	TGAATTAAT	SUM1	GAS2	3.48E-15	15343339	+	+	0.860136	0.59924	0.260897	2	0.148	NA
chr12	815975	T	G	YLR342W-A	missense_variant	c.166T>G	p.Leu56Val	Q3E810	56	leucine	Leu	L	valine	Val	V	1	T	G	815975	815983	TTAATTTAG	SUM1	GAS2	3.48E-15	15343339	+	+	0.930644	0.928294	0.00235022	0.0180165	0.015	NA
chr12	815975	T	G	YLR342W-A	missense_variant	c.166T>G	p.Leu56Val	Q3E810	56	leucine	Leu	L	valine	Val	V	1	A	C	815974	815982	TAAATTAAT	SUM1	GAS2	3.48E-15	15343339	+	-	0.883117	0.864353	0.0187635	0.143838	0.06	NA
chr12	815978	A	T	YLR342W-A	missense_variant	c.169A>T	p.Ile57Phe	Q3E810	57	isoleucine	Ile	I	phenylalanine	Phe	F	1	A	T	815971	815979	TGAATTAAT	SUM1	GAS2	3.48E-15	15343339	+	+	0.860136	0.887058	-0.0269215	0.206377	-0.083	NA
chr12	815978	A	T	YLR342W-A	missense_variant	c.169A>T	p.Ile57Phe	Q3E810	57	isoleucine	Ile	I	phenylalanine	Phe	F	1	A	T	815975	815983	TTAATTTAG	SUM1	GAS2	3.48E-15	15343339	+	+	0.930644	0.669748	0.260897	2	0.423	NA
chr12	815978	A	T	YLR342W-A	missense_variant	c.169A>T	p.Ile57Phe	Q3E810	57	isoleucine	Ile	I	phenylalanine	Phe	F	1	T	A	815974	815982	TAAATTAAT	SUM1	GAS2	3.48E-15	15343339	+	-	0.883117	0.62222	0.260897	2	0.22	NA
chr12	915395	A	C	SKI2	missense_variant	c.3625T>G	p.Phe1209Val	P35207	1209	phenylalanine	Phe	F	valine	Val	V	1	A	C	915392	915403	CAAACCTTTTTC	SFP1	AFG2	0.0114872	21329885	-	+	0.815492	0.676244	0.139249	1.27664	0.233	NA
chr12	915395	A	C	SKI2	missense_variant	c.3625T>G	p.Phe1209Val	P35207	1209	phenylalanine	Phe	F	valine	Val	V	1	T	G	915391	915402	AAAAAGGTTTGC	SFP1	AFG2	0.0114872	21329885	-	-	0.833022	0.693773	0.139249	1.27664	0.255	NA
chr12	915402	T	C	SKI2	synonymous_variant	c.3618A>G	p.Arg1206Arg	P35207	1206	arginine	Arg	R	arginine	Arg	R	0	T	C	915392	915403	CAAACCTTTTTC	SFP1	AFG2	0.0114872	21329885	-	+	0.815492	0.816283	-0.000790536	0.0072477	-0.002	NA
chr12	915402	T	C	SKI2	synonymous_variant	c.3618A>G	p.Arg1206Arg	P35207	1206	arginine	Arg	R	arginine	Arg	R	0	A	G	915391	915402	AAAAAGGTTTGC	SFP1	AFG2	0.0114872	21329885	-	-	0.833022	0.822621	0.0104006	0.0953535	0.014	NA
chr12	954714	C	T	YLR416C	missense_variant	c.176G>A	p.Gly59Asp	Q06695	59	glycine	Gly	G	aspartic acid	Asp	D	0	C	T	954714	954725	CCAAACTTTTGA	SFP1	PUN1	0.0189165	21329885	-	+	0.841298	0.843476	-0.00217814	0.0199693	-0.013	NA
chr12	954714	C	T	YLR416C	missense_variant	c.176G>A	p.Gly59Asp	Q06695	59	glycine	Gly	G	aspartic acid	Asp	D	0	G	A	954713	954724	CAAAAGTTTGGC	SFP1	PUN1	0.0189165	21329885	-	-	0.849369	0.850323	-0.000954095	0.00874722	-0.006	NA
chr12	954722	T	C	YLR416C	synonymous_variant	c.168A>G	p.Gln56Gln	Q06695	56	glutamine	Gln	Q	glutamine	Gln	Q	1	T	C	954714	954725	CCAAACTTTTGA	SFP1	PUN1	0.0189165	21329885	-	+	0.841298	0.712708	0.12859	1.17892	0.252	NA
chr12	954722	T	C	YLR416C	synonymous_variant	c.168A>G	p.Gln56Gln	Q06695	56	glutamine	Gln	Q	glutamine	Gln	Q	1	A	G	954713	954724	CAAAAGTTTGGC	SFP1	PUN1	0.0189165	21329885	-	-	0.849369	0.720779	0.12859	1.17892	0.265	NA
chr12	954723	T	C	YLR416C	missense_variant	c.167A>G	p.Gln56Arg	Q06695	56	glutamine	Gln	Q	arginine	Arg	R	1	T	C	954714	954725	CCAAACTTTTGA	SFP1	PUN1	0.0189165	21329885	-	+	0.841298	0.771378	0.0699201	0.641033	0.149	NA
chr12	954723	T	C	YLR416C	missense_variant	c.167A>G	p.Gln56Arg	Q06695	56	glutamine	Gln	Q	arginine	Arg	R	1	A	G	954713	954724	CAAAAGTTTGGC	SFP1	PUN1	0.0189165	21329885	-	-	0.849369	0.779449	0.0699201	0.641033	0.165	NA
chr12	1011789	C	T	DIF1	missense_variant	c.235G>A	p.Val79Ile	O13577	79	valine	Val	V	isoleucine	Ile	I	1	G	A	1011789	1011794	TTATTG	PHO2	CAR2	0.0184148	21329885	+	-	0.852603	0.966252	-0.113649	0.661077	-0.504	NA
chr12	1011790	A	T	DIF1	synonymous_variant	c.234T>A	p.Ile78Ile	O13577	78	isoleucine	Ile	I	isoleucine	Ile	I	1	T	A	1011789	1011794	TTATTG	PHO2	CAR2	0.0184148	21329885	+	-	0.852603	0.73916	0.113443	0.659874	0.147	NA
chr12	1011792	T	C	DIF1	missense_variant	c.232A>G	p.Ile78Val	O13577	78	isoleucine	Ile	I	valine	Val	V	1	A	G	1011789	1011794	TTATTG	PHO2	CAR2	0.0184148	21329885	+	-	0.852603	0.508771	0.343831	2	0.176	NA
chr12	1011811	A	G	DIF1	synonymous_variant	c.213T>C	p.Ile71Ile	O13577	71	isoleucine	Ile	I	isoleucine	Ile	I	1	A	G	1011809	1011814	CTAATG	PHO2	CAR2	0.0184148	21329885	+	+	0.825354	0.481523	0.343831	2	0.143	NA
chr13	24435	G	A	PHO84	stop_gained	c.1366C>T	p.Gln456*	P25297	456	glutamine	Gln	Q	NA	NA	NA	0	G	A	24431	24440	AATTGACAAA	SPT2	TUB3	0.0336817	21329885	-	+	0.88847	0.940261	-0.0517915	0.465429	-0.345	NA
chr13	24439	A	G	PHO84	synonymous_variant	c.1362T>C	p.Ile454Ile	P25297	454	isoleucine	Ile	I	isoleucine	Ile	I	1	A	G	24431	24440	AATTGACAAA	SPT2	TUB3	0.0336817	21329885	-	+	0.88847	0.665916	0.222554	2	0.103	NA
chr13	24440	A	G	PHO84	missense_variant	c.1361T>C	p.Ile454Thr	P25297	454	isoleucine	Ile	I	threonine	Thr	T	0	A	G	24431	24440	AATTGACAAA	SPT2	TUB3	0.0336817	21329885	-	+	0.88847	0.855854	0.0326156	0.293104	0.064	NA
chr13	26047	G	A	YML122C	synonymous_variant	c.372C>T	p.Leu124Leu	Q03207	124	leucine	Leu	L	leucine	Leu	L	1	G	A	26042	26047	TTAATG	PHO2	PHO84	5.25E-15	21329885	-	+	0.873447	0.987097	-0.113649	0.661077	-0.652	NA
chr13	26050	T	C	YML122C	synonymous_variant	c.369A>G	p.Leu123Leu	Q03207	123	leucine	Leu	L	leucine	Leu	L	1	T	C	26049	26054	GTAATA	PHO2	PHO84	5.25E-15	21329885	-	+	0.948388	0.725901	0.222487	1.29416	0.487	NA
chr13	26050	T	C	YML122C	synonymous_variant	c.369A>G	p.Leu123Leu	Q03207	123	leucine	Leu	L	leucine	Leu	L	1	A	G	26050	26055	GTATTA	PHO2	PHO84	5.25E-15	21329885	-	-	0.927543	0.813893	0.113649	0.661077	0.245	NA
chr13	26051	A	G	YML122C	missense_variant	c.368T>C	p.Leu123Ser	Q03207	123	leucine	Leu	L	serine	Ser	S	1	A	G	26049	26054	GTAATA	PHO2	PHO84	5.25E-15	21329885	-	+	0.948388	0.604556	0.343831	2	0.508	NA
chr13	26051	A	G	YML122C	missense_variant	c.368T>C	p.Leu123Ser	Q03207	123	leucine	Leu	L	serine	Ser	S	1	T	C	26050	26055	GTATTA	PHO2	PHO84	5.25E-15	21329885	-	-	0.927543	0.765782	0.161761	0.940931	0.309	NA
chr13	26054	A	G	YML122C	missense_variant	c.365T>C	p.Val122Ala	Q03207	122	valine	Val	V	alanine	Ala	A	1	A	G	26049	26054	GTAATA	PHO2	PHO84	5.25E-15	21329885	-	+	0.948388	0.834738	0.113649	0.661077	0.354	NA
chr13	26054	A	G	YML122C	missense_variant	c.365T>C	p.Val122Ala	Q03207	122	valine	Val	V	alanine	Ala	A	1	T	C	26050	26055	GTATTA	PHO2	PHO84	5.25E-15	21329885	-	-	0.927543	0.705056	0.222487	1.29416	0.348	NA
chr13	26061	T	G	YML122C	missense_variant	c.358A>C	p.Thr120Pro	Q03207	120	threonine	Thr	T	proline	Pro	P	1	T	G	26056	26063	GCACGTTT	PHO4	PHO84	0	15343339	-	+	0.846718	0.668796	0.177922	1.72612	0.143	NA
chr13	26061	T	G	YML122C	missense_variant	c.358A>C	p.Thr120Pro	Q03207	120	threonine	Thr	T	proline	Pro	P	1	A	C	26056	26063	AAACGTGC	PHO4	PHO84	0	15343339	-	-	0.846718	0.668796	0.177922	1.72612	0.143	NA
chr13	26069	C	T	YML122C	missense_variant	c.350G>A	p.Arg117Lys	Q03207	117	arginine	Arg	R	lysine	Lys	K	0	C	T	26064	26069	TTAATC	PHO2	PHO84	5.25E-15	21329885	-	+	0.873447	0.940194	-0.0667465	0.388251	-0.262	NA
chr13	26073	C	G	YML122C	missense_variant	c.346G>C	p.Ala116Pro	Q03207	116	alanine	Ala	A	proline	Pro	P	0	C	G	26073	26078	CTAATA	PHO2	PHO84	5.25E-15	21329885	-	+	0.939004	0.948388	-0.00938408	0.0545853	-0.078	NA
chr13	26078	A	G	YML122C	missense_variant	c.341T>C	p.Leu114Ser	Q03207	114	leucine	Leu	L	serine	Ser	S	1	A	G	26073	26078	CTAATA	PHO2	PHO84	5.25E-15	21329885	-	+	0.939004	0.825354	0.113649	0.661077	0.288	NA
chr13	26078	A	G	YML122C	missense_variant	c.341T>C	p.Leu114Ser	Q03207	114	leucine	Leu	L	serine	Ser	S	1	T	C	26074	26079	TTATTA	PHO2	PHO84	5.25E-15	21329885	-	-	0.966252	0.743765	0.222487	1.29416	0.638	NA
chr13	37767	T	C	YML116W-A	missense_variant	c.296T>C	p.Ile99Thr	Q6B108	99	isoleucine	Ile	I	threonine	Thr	T	1	T	C	37767	37776	TAAACTAAAT	CIN5	ATR1	0.0108432	15343339	+	+	0.887552	0.746127	0.141425	1.42281	0.156	NA
chr13	70144	A	G	YML100W-A	missense_variant	c.7A>G	p.Lys3Glu	Q8TGT0	3	lysine	Lys	K	glutamic acid	Glu	E	1	A	G	70140	70145	GTATAA	PHO2	TSL1	0.0215139	21329885	+	+	0.8141	0.765782	0.0483182	0.281057	0.069	NA
chr13	70144	A	G	YML100W-A	missense_variant	c.7A>G	p.Lys3Glu	Q8TGT0	3	lysine	Lys	K	glutamic acid	Glu	E	1	A	G	70142	70147	ATAAAT	PHO2	TSL1	0.0215139	21329885	+	+	0.839654	0.495823	0.343831	2	0.176	NA
chr13	70161	T	C	YML100W-A	synonymous_variant	c.24T>C	p.Tyr8Tyr	Q8TGT0	8	tyrosine	Tyr	Y	tyrosine	Tyr	Y	1	T	C	70158	70163	TTATTA	PHO2	TSL1	0.0215139	21329885	+	+	0.966252	0.889822	0.0764305	0.444581	0.385	NA
chr13	70161	T	C	YML100W-A	synonymous_variant	c.24T>C	p.Tyr8Tyr	Q8TGT0	8	tyrosine	Tyr	Y	tyrosine	Tyr	Y	1	T	C	70161	70166	TTATTC	PHO2	TSL1	0.0215139	21329885	+	+	0.852603	0.804509	0.0480934	0.27975	0.085	NA
chr13	70161	T	C	YML100W-A	synonymous_variant	c.24T>C	p.Tyr8Tyr	Q8TGT0	8	tyrosine	Tyr	Y	tyrosine	Tyr	Y	1	A	G	70159	70164	ATAATA	PHO2	TSL1	0.0215139	21329885	+	-	1	0.902725	0.0972752	0.565831	0.697	NA
chr13	70163	A	G	YML100W-A	missense_variant	c.26A>G	p.Tyr9Cys	Q8TGT0	9	tyrosine	Tyr	Y	cysteine	Cys	C	1	A	G	70158	70163	TTATTA	PHO2	TSL1	0.0215139	21329885	+	+	0.966252	0.852603	0.113649	0.661077	0.504	NA
chr13	70163	A	G	YML100W-A	missense_variant	c.26A>G	p.Tyr9Cys	Q8TGT0	9	tyrosine	Tyr	Y	cysteine	Cys	C	1	A	G	70161	70166	TTATTC	PHO2	TSL1	0.0215139	21329885	+	+	0.852603	0.508771	0.343831	2	0.176	NA
chr13	70163	A	G	YML100W-A	missense_variant	c.26A>G	p.Tyr9Cys	Q8TGT0	9	tyrosine	Tyr	Y	cysteine	Cys	C	1	T	C	70159	70164	ATAATA	PHO2	TSL1	0.0215139	21329885	+	-	1	0.777513	0.222487	1.29416	0.933	NA
chr13	70164	T	A	YML100W-A	stop_gained	c.27T>A	p.Tyr9*	Q8TGT0	9	tyrosine	Tyr	Y	NA	NA	NA	0	T	A	70161	70166	TTATTC	PHO2	TSL1	0.0215139	21329885	+	+	0.852603	0.873447	-0.0208447	0.121249	-0.051	NA
chr13	70164	T	A	YML100W-A	stop_gained	c.27T>A	p.Tyr9*	Q8TGT0	9	tyrosine	Tyr	Y	NA	NA	NA	0	A	T	70159	70164	ATAATA	PHO2	TSL1	0.0215139	21329885	+	-	1	0.987097	0.0129031	0.0750548	0.121	NA
chr13	70165	T	C	YML100W-A	missense_variant	c.28T>C	p.Ser10Pro	Q8TGT0	10	serine	Ser	S	proline	Pro	P	1	T	C	70161	70166	TTATTC	PHO2	TSL1	0.0215139	21329885	+	+	0.852603	0.690842	0.161761	0.940931	0.163	NA
chr13	70185	A	G	YML100W-A	synonymous_variant	c.48A>G	p.Val16Val	Q8TGT0	16	valine	Val	V	valine	Val	V	1	A	G	70183	70188	GTAGTA	PHO2	TSL1	0.0215139	21329885	+	+	0.851112	0.507281	0.343831	2	0.176	NA
chr13	70185	A	G	YML100W-A	synonymous_variant	c.48A>G	p.Val16Val	Q8TGT0	16	valine	Val	V	valine	Val	V	1	T	C	70184	70189	TTACTA	PHO2	TSL1	0.0215139	21329885	+	-	0.889822	0.728061	0.161761	0.940931	0.267	NA
chr13	70189	A	T	YML100W-A	missense_variant	c.52A>T	p.Thr18Ser	Q8TGT0	18	threonine	Thr	T	serine	Ser	S	0	T	A	70184	70189	TTACTA	PHO2	TSL1	0.0215139	21329885	+	-	0.889822	0.902725	-0.0129031	0.0750548	-0.008	NA
chr13	70246	A	C	YML100W-A	synonymous_variant	c.109A>C	p.Arg37Arg	Q8TGT0	37	arginine	Arg	R	arginine	Arg	R	1	A	C	70246	70250	AGGGG	MSN2	TSL1	0.0010646	15343339	+	+	1	0.951597	0.0484031	0.409673	0.932	NA
chr13	70246	A	C	YML100W-A	synonymous_variant	c.109A>C	p.Arg37Arg	Q8TGT0	37	arginine	Arg	R	arginine	Arg	R	1	A	C	70246	70250	AGGGG	MSN4	TSL1	0.0045912	15343339	+	+	1	0.873726	0.126274	1.14174	0.993	NA
chr13	70247	G	A	YML100W-A	missense_variant	c.110G>A	p.Arg37Lys	Q8TGT0	37	arginine	Arg	R	lysine	Lys	K	1	G	A	70246	70250	AGGGG	MSN2	TSL1	0.0010646	15343339	+	+	1	0.763699	0.236301	2	1	NA
chr13	70247	G	A	YML100W-A	missense_variant	c.110G>A	p.Arg37Lys	Q8TGT0	37	arginine	Arg	R	lysine	Lys	K	1	G	A	70246	70250	AGGGG	MSN4	TSL1	0.0045912	15343339	+	+	1	0.778804	0.221196	2	0.999	NA
chr13	70269	A	T	YML100W-A	synonymous_variant	c.132A>T	p.Ile44Ile	Q8TGT0	44	isoleucine	Ile	I	isoleucine	Ile	I	0	A	T	70267	70273	ATAGAAA	HSF1	TSL1	0.0110511	15343339	+	+	0.890585	0.863424	0.0271612	0.24672	0.048	NA
chr13	70285	G	A	YML100W-A	missense_variant	c.148G>A	p.Ala50Thr	Q8TGT0	50	alanine	Ala	A	threonine	Thr	T	1	C	T	70285	70290	ACCCGC	ACE2	TSL1	0.0384317	15343339	+	-	0.861854	0.636273	0.225581	2	0.182	NA
chr13	70286	C	G	YML100W-A	missense_variant	c.149C>G	p.Ala50Gly	Q8TGT0	50	alanine	Ala	A	glycine	Gly	G	1	G	C	70285	70290	ACCCGC	ACE2	TSL1	0.0384317	15343339	+	-	0.861854	0.636273	0.225581	2	0.182	NA
chr13	70297	G	A	YML100W-A	missense_variant	c.160G>A	p.Ala54Thr	Q8TGT0	54	alanine	Ala	A	threonine	Thr	T	1	G	A	70293	70298	CCCCGC	ACE2	TSL1	0.0384317	15343339	+	+	0.856517	0.630936	0.225581	2	0.125	NA
chr13	160036	T	G	YML057C-A	missense_variant	c.377A>C	p.Glu126Ala	P0C261	126	glutamic acid	Glu	E	alanine	Ala	A	1	A	C	160035	160044	TCTTGATGAA	SPT2	CMP2	0.04232	15343339	+	-	0.903637	0.681084	0.222554	2	0.135	NA
chr13	160037	C	A	YML057C-A	stop_gained	c.376G>T	p.Glu126*	P0C261	126	glutamic acid	Glu	E	NA	NA	NA	0	G	T	160035	160044	TCTTGATGAA	SPT2	CMP2	0.04232	15343339	+	-	0.903637	0.902024	0.00161295	0.0144949	0.008	NA
chr13	160040	C	T	YML057C-A	missense_variant	c.373G>A	p.Asp125Asn	P0C261	125	aspartic acid	Asp	D	asparagine	Asn	N	0	G	A	160035	160044	TCTTGATGAA	SPT2	CMP2	0.04232	15343339	+	-	0.903637	0.955429	-0.0517915	0.465429	-0.414	NA
chr13	160042	A	G	YML057C-A	missense_variant	c.371T>C	p.Leu124Pro	P0C261	124	leucine	Leu	L	proline	Pro	P	1	T	C	160035	160044	TCTTGATGAA	SPT2	CMP2	0.04232	15343339	+	-	0.903637	0.681084	0.222554	2	0.135	NA
chr13	160044	A	G	YML057C-A	synonymous_variant	c.369T>C	p.Ser123Ser	P0C261	123	serine	Ser	S	serine	Ser	S	0	T	C	160035	160044	TCTTGATGAA	SPT2	CMP2	0.04232	15343339	+	-	0.903637	0.866025	0.037612	0.338003	0.09	NA
chr13	178294	A	G	RSE1	synonymous_variant	c.12T>C	p.Gly4Gly	Q04693	4	glycine	Gly	G	glycine	Gly	G	1	T	C	178290	178296	GGTGGCA	RPN4	GSF2	0.0103668	15343339	+	-	0.903836	0.787254	0.116583	1.29416	0.219	NA
chr13	219541	C	T	USA1	missense_variant	c.2180C>T	p.Thr727Met	Q03714	727	threonine	Thr	T	methionine	Met	M	0	G	A	219536	219541	GTATTG	PHO2	TSA1	0.027265	21329885	+	-	0.813893	0.865506	-0.0516124	0.300219	-0.076	NA
chr13	219608	T	C	USA1	synonymous_variant	c.2247T>C	p.Asp749Asp	Q03714	749	aspartic acid	Asp	D	aspartic acid	Asp	D	1	A	G	219604	219611	GACATCAA	SPT23	TSA1	0.0409993	21329885	+	-	0.85776	0.710472	0.147288	1.19405	0.203	NA
chr13	219609	G	A	USA1	missense_variant	c.2248G>A	p.Val750Ile	Q03714	750	valine	Val	V	isoleucine	Ile	I	0	C	T	219604	219611	GACATCAA	SPT23	TSA1	0.0409993	21329885	+	-	0.85776	0.85975	-0.00198936	0.0161275	-0.027	NA
chr13	219611	C	G	USA1	synonymous_variant	c.2250C>G	p.Val750Val	Q03714	750	valine	Val	V	valine	Val	V	1	G	C	219604	219611	GACATCAA	SPT23	TSA1	0.0409993	21329885	+	-	0.85776	0.788544	0.0692166	0.561131	0.133	NA
chr13	219875	C	A	USA1	missense_variant	c.2514C>A	p.Asp838Glu	Q03714	838	aspartic acid	Asp	D	glutamic acid	Glu	E	0	C	A	219875	219880	CTAATT	PHO2	TSA1	0.027265	21329885	+	+	0.892101	0.953097	-0.0609965	0.354805	-0.297	NA
chr13	271457	C	G	YMR001C-A	missense_variant	c.121G>C	p.Val41Leu	Q8TGS9	41	valine	Val	V	leucine	Leu	L	0	G	C	271457	271464	AGCGGCAG	STP1	MIX17	0.0489377	21329885	+	-	0.92555	0.929484	-0.00393429	0.0367669	0	NA
chr13	271464	T	C	YMR001C-A	synonymous_variant	c.114A>G	p.Gln38Gln	Q8TGS9	38	glutamine	Gln	Q	glutamine	Gln	Q	0	A	G	271457	271464	AGCGGCAG	STP1	MIX17	0.0489377	21329885	+	-	0.92555	0.931758	-0.00620851	0.05802	0	NA
chr13	279986	A	C	YMR007W	missense_variant	c.27A>C	p.Lys9Asn	Q03675	9	lysine	Lys	K	asparagine	Asn	N	1	A	C	279983	279994	TAAAAAATTGTT	SFP1	PLB2	0.000214227	21329885	-	+	0.801778	0.66253	0.139249	1.27664	0.226	NA
chr13	279986	A	C	YMR007W	missense_variant	c.27A>C	p.Lys9Asn	Q03675	9	lysine	Lys	K	asparagine	Asn	N	1	A	C	279984	279995	AAAAAATTGTTG	SFP1	PLB2	0.000214227	21329885	-	+	0.856665	0.726566	0.130099	1.19276	0.301	NA
chr13	279986	A	C	YMR007W	missense_variant	c.27A>C	p.Lys9Asn	Q03675	9	lysine	Lys	K	asparagine	Asn	N	1	A	C	279985	279996	AAAAATTGTTGA	SFP1	PLB2	0.000214227	21329885	-	+	0.828387	0.758663	0.0697234	0.63923	0.148	NA
chr13	279986	A	C	YMR007W	missense_variant	c.27A>C	p.Lys9Asn	Q03675	9	lysine	Lys	K	asparagine	Asn	N	1	T	G	279984	279995	CAACAATTTTTT	SFP1	PLB2	0.000214227	21329885	-	-	0.833224	0.763501	0.0697234	0.63923	0.146	NA
chr13	279986	A	C	YMR007W	missense_variant	c.27A>C	p.Lys9Asn	Q03675	9	lysine	Lys	K	asparagine	Asn	N	1	T	G	279983	279994	AACAATTTTTTA	SFP1	PLB2	0.000214227	21329885	-	-	0.845306	0.715206	0.130099	1.19276	0.264	NA
chr13	279986	A	C	YMR007W	missense_variant	c.27A>C	p.Lys9Asn	Q03675	9	lysine	Lys	K	asparagine	Asn	N	1	T	G	279982	279993	ACAATTTTTTAC	SFP1	PLB2	0.000214227	21329885	-	-	0.805226	0.665977	0.139249	1.27664	0.231	NA
chr13	298388	G	A	YMR013W-A	synonymous_variant	c.78G>A	p.Leu26Leu	P0C5Q2	26	leucine	Leu	L	leucine	Leu	L	0	C	T	298385	298393	TGTCACAGG	CUP9	BUD22	0.039229	15343339	+	-	0.810375	0.779204	0.0311705	0.283145	0.05	NA
chr13	335004	C	T	YMR031W-A	missense_variant	c.296C>T	p.Pro99Leu	Q6Q572	99	proline	Pro	P	leucine	Leu	L	0	C	T	335001	335012	CCCCATCCGGAA	MCM1	EIS1	0.00032197	15343339	-	+	0.966031	0.966897	-0.000866242	0.00859831	-0.003	NA
chr13	335004	C	T	YMR031W-A	missense_variant	c.296C>T	p.Pro99Leu	Q6Q572	99	proline	Pro	P	leucine	Leu	L	0	G	A	334999	335010	CCGGATGGGGCA	MCM1	EIS1	0.00032197	15343339	-	-	0.900062	0.902662	-0.00260007	0.0258083	-0.009	NA
chr13	335008	C	G	YMR031W-A	synonymous_variant	c.300C>G	p.Ser100Ser	Q6Q572	100	serine	Ser	S	serine	Ser	S	0	C	G	335001	335012	CCCCATCCGGAA	MCM1	EIS1	0.00032197	15343339	-	+	0.966031	0.974899	-0.00886768	0.0880205	-0.02	NA
chr13	335008	C	G	YMR031W-A	synonymous_variant	c.300C>G	p.Ser100Ser	Q6Q572	100	serine	Ser	S	serine	Ser	S	0	G	C	334999	335010	CCGGATGGGGCA	MCM1	EIS1	0.00032197	15343339	-	-	0.900062	0.901122	-0.0010603	0.0105245	-0.006	NA
chr13	335009	G	T	YMR031W-A	stop_gained	c.301G>T	p.Gly101*	Q6Q572	101	glycine	Gly	G	NA	NA	NA	1	G	T	335001	335012	CCCCATCCGGAA	MCM1	EIS1	0.00032197	15343339	-	+	0.966031	0.801464	0.164567	1.63349	0.529	NA
chr13	335009	G	T	YMR031W-A	stop_gained	c.301G>T	p.Gly101*	Q6Q572	101	glycine	Gly	G	NA	NA	NA	1	C	A	334999	335010	CCGGATGGGGCA	MCM1	EIS1	0.00032197	15343339	-	-	0.900062	0.754956	0.145106	1.44032	0.301	NA
chr13	335011	A	G	YMR031W-A	synonymous_variant	c.303A>G	p.Gly101Gly	Q6Q572	101	glycine	Gly	G	glycine	Gly	G	1	A	G	335001	335012	CCCCATCCGGAA	MCM1	EIS1	0.00032197	15343339	-	+	0.966031	0.901074	0.0649571	0.644764	0.281	NA
chr13	335022	T	C	YMR031W-A	missense_variant	c.314T>C	p.Phe105Ser	Q6Q572	105	phenylalanine	Phe	F	serine	Ser	S	1	A	G	335021	335032	CCCAAAAGGGAA	MCM1	EIS1	0.00032197	15343339	-	-	0.83667	0.771713	0.0649571	0.644764	0.114	NA
chr13	335025	C	T	YMR031W-A	missense_variant	c.317C>T	p.Pro106Leu	Q6Q572	106	proline	Pro	P	leucine	Leu	L	0	C	T	335023	335034	CCCTTTTGGGTA	MCM1	EIS1	0.00032197	15343339	-	+	0.931903	0.931317	0.000585858	0.00581522	0	NA
chr13	335025	C	T	YMR031W-A	missense_variant	c.317C>T	p.Pro106Leu	Q6Q572	106	proline	Pro	P	leucine	Leu	L	0	G	A	335021	335032	CCCAAAAGGGAA	MCM1	EIS1	0.00032197	15343339	-	-	0.83667	0.837919	-0.00124902	0.0123978	-0.005	NA
chr13	335028	T	G	YMR031W-A	missense_variant	c.320T>G	p.Phe107Cys	Q6Q572	107	phenylalanine	Phe	F	cysteine	Cys	C	1	T	G	335023	335034	CCCTTTTGGGTA	MCM1	EIS1	0.00032197	15343339	-	+	0.931903	0.792038	0.139865	1.38829	0.379	NA
chr13	335028	T	G	YMR031W-A	missense_variant	c.320T>G	p.Phe107Cys	Q6Q572	107	phenylalanine	Phe	F	cysteine	Cys	C	1	A	C	335021	335032	CCCAAAAGGGAA	MCM1	EIS1	0.00032197	15343339	-	-	0.83667	0.797873	0.0387974	0.385102	0.075	NA
chr13	335029	T	G	YMR031W-A	missense_variant	c.321T>G	p.Phe107Leu	Q6Q572	107	phenylalanine	Phe	F	leucine	Leu	L	0	T	G	335023	335034	CCCTTTTGGGTA	MCM1	EIS1	0.00032197	15343339	-	+	0.931903	0.896685	0.0352181	0.349574	0.139	NA
chr13	335029	T	G	YMR031W-A	missense_variant	c.321T>G	p.Phe107Leu	Q6Q572	107	phenylalanine	Phe	F	leucine	Leu	L	0	A	C	335021	335032	CCCAAAAGGGAA	MCM1	EIS1	0.00032197	15343339	-	-	0.83667	0.834407	0.00226314	0.0224639	0.006	NA
chr13	335030	G	T	YMR031W-A	missense_variant	c.322G>T	p.Gly108Trp	Q6Q572	108	glycine	Gly	G	tryptophan	Trp	W	0	G	T	335023	335034	CCCTTTTGGGTA	MCM1	EIS1	0.00032197	15343339	-	+	0.931903	0.924487	0.00741606	0.0736118	0.018	NA
chr13	335030	G	T	YMR031W-A	missense_variant	c.322G>T	p.Gly108Trp	Q6Q572	108	glycine	Gly	G	tryptophan	Trp	W	0	C	A	335021	335032	CCCAAAAGGGAA	MCM1	EIS1	0.00032197	15343339	-	-	0.83667	0.835602	0.00106805	0.0106014	0	NA
chr13	392494	A	G	SAM37	synonymous_variant	c.22T>C	p.Leu8Leu	P50110	8	leucine	Leu	L	leucine	Leu	L	1	A	G	392491	392496	ATAAAT	PHO2	RNA14	0.0219299	21329885	+	+	0.839654	0.742379	0.0972752	0.565831	0.134	NA
chr13	392504	A	G	SAM37	synonymous_variant	c.12T>C	p.Gly4Gly	P50110	4	glycine	Gly	G	glycine	Gly	G	0	T	C	392503	392508	AAGGTA	MOT3	RNA14	0.0356246	15343339	+	-	1	1	0	0	0	NA
chr13	392505	C	T	SAM37	missense_variant	c.11G>A	p.Gly4Asp	P50110	4	glycine	Gly	G	aspartic acid	Asp	D	1	G	A	392503	392508	AAGGTA	MOT3	RNA14	0.0356246	15343339	+	-	1	0.768474	0.231526	2	1	NA
chr13	420656	G	A	tV(AAC)M2	synonymous_variant	c.6C>T	p.Phe2Phe	NA	2	phenylalanine	Phe	F	phenylalanine	Phe	F	1	G	A	420655	420661	CGAAACC	STE12	PDS5	0.0198185	15343339	-	+	0.866623	0.769261	0.0973613	0.923004	0.121	NA
chr13	420660	C	T	tV(AAC)M2	missense_variant	c.2G>A	p.Gly1Asp	NA	1	glycine	Gly	G	aspartic acid	Asp	D	1	C	T	420655	420661	CGAAACC	STE12	PDS5	0.0198185	15343339	-	+	0.866623	0.664845	0.201777	1.91289	0.155	NA
chr13	483241	A	G	SPG4	synonymous_variant	c.228A>G	p.Arg76Arg	Q04438	76	arginine	Arg	R	arginine	Arg	R	0	A	G	483241	483249	ATTACCCGC	REB1	ILV2	0.00436286	22153082	+	+	0.985965	0.990856	-0.0048912	0.0629049	-0.199	NA
chr13	483243	T	C	SPG4	missense_variant	c.230T>C	p.Leu77Ser	Q04438	77	leucine	Leu	L	serine	Ser	S	1	T	C	483241	483249	ATTACCCGC	REB1	ILV2	0.00436286	22153082	+	+	0.985965	0.830454	0.155511	2	0.534	NA
chr13	483246	C	A	SPG4	missense_variant	c.233C>A	p.Pro78His	Q04438	78	proline	Pro	P	histidine	His	H	1	C	A	483241	483249	ATTACCCGC	REB1	ILV2	0.00436286	22153082	+	+	0.985965	0.830454	0.155511	2	0.534	NA
chr13	483249	C	T	SPG4	missense_variant	c.236C>T	p.Ala79Val	Q04438	79	alanine	Ala	A	valine	Val	V	0	C	T	483241	483249	ATTACCCGC	REB1	ILV2	0.00436286	22153082	+	+	0.985965	0.985965	0	0	0	NA
chr13	510075	A	G	RPL15B	synonymous_variant	c.274T>C	p.Leu92Leu	P54780	92	leucine	Leu	L	leucine	Leu	L	0	T	C	510071	510078	GAATTGAA	SPT23	ADE17	0.0262632	21329885	-	-	0.858165	0.832884	0.0252808	0.204948	0.101	NA
chr13	510076	T	C	RPL15B	synonymous_variant	c.273A>G	p.Glu91Glu	P54780	91	glutamic acid	Glu	E	glutamic acid	Glu	E	1	A	G	510071	510078	GAATTGAA	SPT23	ADE17	0.0262632	21329885	-	-	0.858165	0.737809	0.120357	0.975716	0.204	NA
chr13	510738	G	A	YMR122C	missense_variant	c.338C>T	p.Thr113Ile	Q03879	113	threonine	Thr	T	isoleucine	Ile	I	0	G	A	510733	510739	ATGCAGT	SOK2	RPL15B	0.0373925	15343339	-	+	0.977416	0.939135	0.0382812	0.242566	0.258	NA
chr13	510738	G	A	YMR122C	missense_variant	c.338C>T	p.Thr113Ile	Q03879	113	threonine	Thr	T	isoleucine	Ile	I	0	C	T	510732	510738	CTGCATT	SOK2	RPL15B	0.0373925	15343339	-	-	0.973608	0.93915	0.0344587	0.218345	0.224	NA
chr13	510739	T	C	YMR122C	missense_variant	c.337A>G	p.Thr113Ala	Q03879	113	threonine	Thr	T	alanine	Ala	A	0	T	C	510733	510739	ATGCAGT	SOK2	RPL15B	0.0373925	15343339	-	+	0.977416	0.982101	-0.00468406	0.0296803	-0.091	NA
chr13	540334	G	A	YMR135W-A	missense_variant	c.424G>A	p.Gly142Ser	Q6B0X1	142	glycine	Gly	G	serine	Ser	S	1	G	A	540334	540338	GGCCG	SKN7	GID8	0.0286295	21329885	-	+	0.991118	0.721436	0.269682	2	0.589	NA
chr13	540334	G	A	YMR135W-A	missense_variant	c.424G>A	p.Gly142Ser	Q6B0X1	142	glycine	Gly	G	serine	Ser	S	1	C	T	540333	540337	GGCCC	SKN7	GID8	0.0286295	21329885	-	-	0.974835	0.820148	0.154687	1.14718	0.282	NA
chr13	540337	C	T	YMR135W-A	missense_variant	c.427C>T	p.Arg143Cys	Q6B0X1	143	arginine	Arg	R	cysteine	Cys	C	1	C	T	540334	540338	GGCCG	SKN7	GID8	0.0286295	21329885	-	+	0.991118	0.836431	0.154687	1.14718	0.589	NA
chr13	540337	C	T	YMR135W-A	missense_variant	c.427C>T	p.Arg143Cys	Q6B0X1	143	arginine	Arg	R	cysteine	Cys	C	1	G	A	540333	540337	GGCCC	SKN7	GID8	0.0286295	21329885	-	-	0.974835	0.705153	0.269682	2	0.282	NA
chr13	540354	G	A	YMR135W-A	synonymous_variant	c.444G>A	p.Lys148Lys	Q6B0X1	148	lysine	Lys	K	lysine	Lys	K	1	G	A	540347	540356	AACCCAAGCC	RAP1	GAT2	0.00408361	21329885	+	+	0.805117	0.851049	-0.0459321	0.501439	-0.092	NA
chr13	540355	C	T	YMR135W-A	missense_variant	c.445C>T	p.Pro149Ser	Q6B0X1	149	proline	Pro	P	serine	Ser	S	1	C	T	540347	540356	AACCCAAGCC	RAP1	GAT2	0.00408361	21329885	+	+	0.805117	0.641756	0.163361	1.7834	0.09	NA
chr13	540356	C	A	YMR135W-A	missense_variant	c.446C>A	p.Pro149Gln	Q6B0X1	149	proline	Pro	P	glutamine	Gln	Q	1	C	A	540347	540356	AACCCAAGCC	RAP1	GAT2	0.00408361	21329885	+	+	0.805117	0.896311	-0.0911944	0.995566	-0.246	NA
chr13	552894	T	C	RPS16A	synonymous_variant	c.423T>C	p.Ser141Ser	P0CX51	141	serine	Ser	S	serine	Ser	S	1	T	C	552886	552897	CAAAAATCTTAC	SFP1	YMR144W	6.24E-05	15343339	+	+	0.829117	0.700527	0.12859	1.17892	0.246	NA
chr13	552894	T	C	RPS16A	synonymous_variant	c.423T>C	p.Ser141Ser	P0CX51	141	serine	Ser	S	serine	Ser	S	1	T	C	552887	552898	AAAAATCTTACC	SFP1	YMR144W	6.24E-05	15343339	+	+	0.80693	0.67406	0.13287	1.21816	0.227	NA
chr13	552894	T	C	RPS16A	synonymous_variant	c.423T>C	p.Ser141Ser	P0CX51	141	serine	Ser	S	serine	Ser	S	1	A	G	552885	552896	TAAGATTTTTGG	SFP1	YMR144W	6.24E-05	15343339	+	-	0.810942	0.682352	0.12859	1.17892	0.224	NA
chr13	552897	C	T	RPS16A	synonymous_variant	c.426C>T	p.Tyr142Tyr	P0CX51	142	tyrosine	Tyr	Y	tyrosine	Tyr	Y	0	C	T	552886	552897	CAAAAATCTTAC	SFP1	YMR144W	6.24E-05	15343339	+	+	0.829117	0.832788	-0.00367074	0.0336536	-0.005	NA
chr13	552897	C	T	RPS16A	synonymous_variant	c.426C>T	p.Tyr142Tyr	P0CX51	142	tyrosine	Tyr	Y	tyrosine	Tyr	Y	0	C	T	552887	552898	AAAAATCTTACC	SFP1	YMR144W	6.24E-05	15343339	+	+	0.80693	0.806139	0.000790536	0.0072477	0.002	NA
chr13	608200	A	G	YMR172C-A	synonymous_variant	c.12T>C	p.Cys4Cys	A0A023PXH6	4	cysteine	Cys	C	cysteine	Cys	C	1	A	G	608198	608207	TAACATAAAT	CIN5	DDR48	0.000120608	15343339	+	+	0.907307	0.708512	0.198796	2	0.164	NA
chr13	608200	A	G	YMR172C-A	synonymous_variant	c.12T>C	p.Cys4Cys	A0A023PXH6	4	cysteine	Cys	C	cysteine	Cys	C	1	A	G	608198	608207	TAACATAAAT	CIN5	YMR173W-A	0.000215632	15343339	+	+	0.907307	0.708512	0.198796	2	0.164	NA
chr13	608207	T	C	YMR172C-A	missense_variant	c.5A>G	p.Tyr2Cys	A0A023PXH6	2	tyrosine	Tyr	Y	cysteine	Cys	C	0	T	C	608198	608207	TAACATAAAT	CIN5	DDR48	0.000120608	15343339	+	+	0.907307	0.949212	-0.0419051	0.42159	-0.204	NA
chr13	608207	T	C	YMR172C-A	missense_variant	c.5A>G	p.Tyr2Cys	A0A023PXH6	2	tyrosine	Tyr	Y	cysteine	Cys	C	0	T	C	608198	608207	TAACATAAAT	CIN5	YMR173W-A	0.000215632	15343339	+	+	0.907307	0.949212	-0.0419051	0.42159	-0.204	NA
chr13	636534	T	A	MRPS17	synonymous_variant	c.471A>T	p.Ser157Ser	Q03246	157	serine	Ser	S	serine	Ser	S	1	T	A	636529	636537	TCTTGTGAA	INO4	GCV2	0.0214129	21329885	+	+	0.896474	0.730425	0.166048	2	0.226	NA
chr13	636534	T	A	MRPS17	synonymous_variant	c.471A>T	p.Ser157Ser	Q03246	157	serine	Ser	S	serine	Ser	S	1	A	T	636534	636545	CAAGATTTTTCA	SFP1	GCV2	0.00862279	21329885	+	-	0.816589	0.829769	-0.0131797	0.120832	-0.018	NA
chr13	636542	C	T	MRPS17	missense_variant	c.463G>A	p.Asp155Asn	Q03246	155	aspartic acid	Asp	D	asparagine	Asn	N	1	C	T	636535	636546	GAAAAATCTTGA	SFP1	GCV2	0.00862279	21329885	+	+	0.83499	0.96786	-0.13287	1.21816	-0.428	NA
chr13	636542	C	T	MRPS17	missense_variant	c.463G>A	p.Asp155Asn	Q03246	155	aspartic acid	Asp	D	asparagine	Asn	N	1	G	A	636534	636545	CAAGATTTTTCA	SFP1	GCV2	0.00862279	21329885	+	-	0.816589	0.949459	-0.13287	1.21816	-0.412	NA
chr13	636544	T	C	MRPS17	missense_variant	c.461A>G	p.Gln154Arg	Q03246	154	glutamine	Gln	Q	arginine	Arg	R	1	T	C	636535	636546	GAAAAATCTTGA	SFP1	GCV2	0.00862279	21329885	+	+	0.83499	0.76507	0.0699201	0.641033	0.143	NA
chr13	636544	T	C	MRPS17	missense_variant	c.461A>G	p.Gln154Arg	Q03246	154	glutamine	Gln	Q	arginine	Arg	R	1	A	G	636534	636545	CAAGATTTTTCA	SFP1	GCV2	0.00862279	21329885	+	-	0.816589	0.746669	0.0699201	0.641033	0.155	NA
chr13	636546	A	G	MRPS17	synonymous_variant	c.459T>C	p.Ile153Ile	Q03246	153	isoleucine	Ile	I	isoleucine	Ile	I	0	A	G	636535	636546	GAAAAATCTTGA	SFP1	GCV2	0.00862279	21329885	+	+	0.83499	0.835724	-0.000734147	0.00673072	-0.002	NA
chr13	636566	T	C	MRPS17	missense_variant	c.439A>G	p.Ile147Val	Q03246	147	isoleucine	Ile	I	valine	Val	V	1	A	G	636562	636569	GAGATTAA	SPT23	GCV2	0.0052627	21329885	+	-	0.853951	0.706663	0.147288	1.19405	0.196	NA
chr13	636569	C	T	MRPS17	missense_variant	c.436G>A	p.Glu146Lys	Q03246	146	glutamic acid	Glu	E	lysine	Lys	K	0	G	A	636562	636569	GAGATTAA	SPT23	GCV2	0.0052627	21329885	+	-	0.853951	0.839992	0.0139596	0.113169	0.05	NA
chr13	668196	A	G	ERG2	synonymous_variant	c.660A>G	p.Lys220Lys	P32352	220	lysine	Lys	K	lysine	Lys	K	1	A	G	668194	668205	AAAAAGTTCTAA	SFP1	TOM40	0.020071	21329885	+	+	0.808684	0.680094	0.12859	1.17892	0.223	NA
chr13	668200	T	A	ERG2	missense_variant	c.664T>A	p.Phe222Ile	P32352	222	phenylalanine	Phe	F	isoleucine	Ile	I	1	T	A	668194	668205	AAAAAGTTCTAA	SFP1	TOM40	0.020071	21329885	+	+	0.808684	0.705535	0.103149	0.94568	0.211	NA
chr13	759159	T	C	YMR245W	synonymous_variant	c.597T>C	p.Phe199Phe	Q04019	199	phenylalanine	Phe	F	phenylalanine	Phe	F	0	T	C	759153	759160	GAAATTTA	SPT23	FAA4	7.68E-06	21329885	+	+	0.946068	0.952514	-0.00644613	0.052258	-0.026	NA
chr13	903771	T	C	YMR315W	synonymous_variant	c.972T>C	p.Phe324Phe	Q04869	324	phenylalanine	Phe	F	phenylalanine	Phe	F	1	A	G	903765	903772	GAAATGCA	SPT23	DIA1	0.0300656	21329885	+	-	0.958378	0.711674	0.246704	2	0.537	NA
chr14	86851	T	A	RFC3	missense_variant	c.634T>A	p.Leu212Met	P38629	212	leucine	Leu	L	methionine	Met	M	1	T	A	86843	86854	TAAACGTTTTGC	SFP1	PCL1	0.00168223	21329885	+	+	0.808464	0.675648	0.132816	1.21767	0.227	NA
chr14	107817	G	T	POP3	missense_variant	c.131G>T	p.Trp44Leu	P53833	44	tryptophan	Trp	W	leucine	Leu	L	0	C	A	107810	107817	CAAATCAA	SPT23	HCH1	0.0440982	21329885	+	-	0.930783	0.98604	-0.0552569	0.447961	-0.446	NA
chr14	108180	A	T	POP3	missense_variant	c.494A>T	p.Gln165Leu	P53833	165	glutamine	Gln	Q	leucine	Leu	L	1	T	A	108178	108185	GAAACTGA	SPT23	HCH1	0.0440982	21329885	+	-	0.860752	0.847906	0.0128461	0.104141	0.077	NA
chr14	108180	A	T	POP3	missense_variant	c.494A>T	p.Gln165Leu	P53833	165	glutamine	Gln	Q	leucine	Leu	L	1	T	A	108177	108184	AAACTGAA	SPT23	HCH1	0.0440982	21329885	+	-	0.818925	0.702616	0.116309	0.9429	0.097	NA
chr14	108237	C	G	POP3	missense_variant	c.551C>G	p.Thr184Ser	P53833	184	threonine	Thr	T	serine	Ser	S	0	C	G	108232	108239	GAAAACTA	SPT23	HCH1	0.0440982	21329885	+	+	0.855451	0.835624	0.0198276	0.16074	0.073	NA
chr14	108238	T	C	POP3	synonymous_variant	c.552T>C	p.Thr184Thr	P53833	184	threonine	Thr	T	threonine	Thr	T	0	T	C	108232	108239	GAAAACTA	SPT23	HCH1	0.0440982	21329885	+	+	0.855451	0.861897	-0.00644613	0.052258	-0.046	NA
chr14	136152	T	C	ALP1	missense_variant	c.1510A>G	p.Thr504Ala	P38971	504	threonine	Thr	T	alanine	Ala	A	0	T	C	136146	136153	GAAAAGTA	SPT23	BSC4	0.0198889	21329885	+	+	0.835624	0.84207	-0.00644613	0.052258	-0.023	NA
chr14	217900	C	A	ELA1	missense_variant	c.763G>T	p.Asp255Tyr	P53861	255	aspartic acid	Asp	D	tyrosine	Tyr	Y	0	G	T	217899	217906	CAAATGGA	SPT23	PDR16	0.0183504	21329885	-	-	0.88333	0.882716	0.000613917	0.00497695	0	NA
chr14	217901	C	A	ELA1	missense_variant	c.762G>T	p.Met254Ile	P53861	254	methionine	Met	M	isoleucine	Ile	I	0	G	T	217899	217906	CAAATGGA	SPT23	PDR16	0.0183504	21329885	-	-	0.88333	0.877465	0.0058645	0.0475428	0.054	NA
chr14	217903	T	C	ELA1	missense_variant	c.760A>G	p.Met254Val	P53861	254	methionine	Met	M	valine	Val	V	1	A	G	217899	217906	CAAATGGA	SPT23	PDR16	0.0183504	21329885	-	-	0.88333	0.736041	0.147288	1.19405	0.33	NA
chr14	253819	C	G	SSB2	missense_variant	c.1761C>G	p.Ile587Met	P40150	587	isoleucine	Ile	I	methionine	Met	M	0	C	G	253814	253821	CAAATCGA	SPT23	YNL208W	0.011931	21329885	+	+	0.903157	0.88333	0.0198276	0.16074	0.055	NA
chr14	253821	A	G	SSB2	missense_variant	c.1763A>G	p.Glu588Gly	P40150	588	glutamic acid	Glu	E	glycine	Gly	G	1	A	G	253814	253821	CAAATCGA	SPT23	YNL208W	0.011931	21329885	+	+	0.903157	0.700609	0.202549	1.64204	0.402	NA
chr14	253846	A	G	SSB2	synonymous_variant	c.1788A>G	p.Arg596Arg	P40150	596	arginine	Arg	R	arginine	Arg	R	1	A	G	253845	253852	GAAAGGCA	SPT23	YNL208W	0.011931	21329885	+	+	0.841202	0.594498	0.246704	2	0.156	NA
chr14	253852	A	T	SSB2	synonymous_variant	c.1794A>T	p.Ala598Ala	P40150	598	alanine	Ala	A	alanine	Ala	A	1	A	T	253845	253852	GAAAGGCA	SPT23	YNL208W	0.011931	21329885	+	+	0.841202	0.630605	0.210597	1.70728	0.155	NA
chr14	259257	A	C	SPS18	missense_variant	c.21T>G	p.Ser7Arg	P32572	7	serine	Ser	S	arginine	Arg	R	0	A	C	259257	259265	ACTATTTTC	SUM1	SPS19	0.00177314	15343339	+	+	0.925378	0.914802	0.010576	0.0810742	0.061	NA
chr14	259261	T	C	SPS18	missense_variant	c.17A>G	p.Asn6Ser	P32572	6	asparagine	Asn	N	serine	Ser	S	1	T	C	259257	259265	ACTATTTTC	SUM1	SPS19	0.00177314	15343339	+	+	0.925378	0.664481	0.260897	2	0.399	NA
chr14	259263	T	C	SPS18	synonymous_variant	c.15A>G	p.Glu5Glu	P32572	5	glutamic acid	Glu	E	glutamic acid	Glu	E	1	T	C	259257	259265	ACTATTTTC	SUM1	SPS19	0.00177314	15343339	+	+	0.925378	0.805917	0.119461	0.915769	0.328	NA
chr14	350362	A	T	ALF1	missense_variant	c.310T>A	p.Ser104Thr	P53904	104	serine	Ser	S	threonine	Thr	T	0	A	T	350362	350366	AGGGG	MSN2	LSM7	0.00676417	21329885	+	+	1	0.945204	0.054796	0.463781	1	NA
chr14	350365	G	A	ALF1	missense_variant	c.307C>T	p.Pro103Ser	P53904	103	proline	Pro	P	serine	Ser	S	1	G	A	350362	350366	AGGGG	MSN2	LSM7	0.00676417	21329885	+	+	1	0.763699	0.236301	2	1	NA
chr14	358715	A	G	MEP2	synonymous_variant	c.1263A>G	p.Leu421Leu	P41948	421	leucine	Leu	L	leucine	Leu	L	0	A	G	358715	358722	AAAACTAA	SPT23	AAH1	0.0139576	21329885	+	+	0.874419	0.888378	-0.0139596	0.113169	-0.076	NA
chr14	358718	A	G	MEP2	synonymous_variant	c.1266A>G	p.Lys422Lys	P41948	422	lysine	Lys	K	lysine	Lys	K	1	A	G	358715	358722	AAAACTAA	SPT23	AAH1	0.0139576	21329885	+	+	0.874419	0.727131	0.147288	1.19405	0.283	NA
chr14	412689	G	T	YNL114C	missense_variant	c.367C>A	p.His123Asn	P53926	123	histidine	His	H	asparagine	Asn	N	1	C	A	412687	412692	CAGCAT	YAP5	RPC19	0.0314123	21329885	+	-	0.86409	0.644757	0.219332	1.56951	0.235	NA
chr14	412705	A	G	YNL114C	synonymous_variant	c.351T>C	p.Arg117Arg	P53926	117	arginine	Arg	R	arginine	Arg	R	0	A	G	412705	412714	ACGAATTGGG	ASH1	DBP2	0.0211028	21329885	+	+	0.841397	0.845675	-0.00427876	0.0378422	-0.015	NA
chr14	412708	A	G	YNL114C	synonymous_variant	c.348T>C	p.Ile116Ile	P53926	116	isoleucine	Ile	I	isoleucine	Ile	I	0	A	G	412705	412714	ACGAATTGGG	ASH1	DBP2	0.0211028	21329885	+	+	0.841397	0.84696	-0.00556302	0.0492005	-0.019	NA
chr14	412709	A	T	YNL114C	missense_variant	c.347T>A	p.Ile116Asn	P53926	116	isoleucine	Ile	I	asparagine	Asn	N	1	A	T	412705	412714	ACGAATTGGG	ASH1	DBP2	0.0211028	21329885	+	+	0.841397	0.75138	0.0900171	0.796128	0.18	NA
chr14	412713	G	A	YNL114C	missense_variant	c.343C>T	p.Pro115Ser	P53926	115	proline	Pro	P	serine	Ser	S	1	G	A	412705	412714	ACGAATTGGG	ASH1	DBP2	0.0211028	21329885	+	+	0.841397	0.693265	0.148132	1.31011	0.209	NA
chr14	412730	C	T	YNL114C	stop_gained	c.326G>A	p.Trp109*	P53926	109	tryptophan	Trp	W	NA	NA	NA	1	G	A	412729	412738	CCGACTTTGG	ASH1	DBP2	0.0211028	21329885	+	-	0.847437	0.699305	0.148132	1.31011	0.228	NA
chr14	412736	C	T	YNL114C	missense_variant	c.320G>A	p.Arg107Gln	P53926	107	arginine	Arg	R	glutamine	Gln	Q	0	G	A	412729	412738	CCGACTTTGG	ASH1	DBP2	0.0211028	21329885	+	-	0.847437	0.828544	0.0188926	0.167089	0.06	NA
chr14	412737	G	A	YNL114C	stop_gained	c.319C>T	p.Arg107*	P53926	107	arginine	Arg	R	NA	NA	NA	1	C	T	412729	412738	CCGACTTTGG	ASH1	DBP2	0.0211028	21329885	+	-	0.847437	0.635013	0.212424	1.87872	0.248	NA
chr14	441393	A	G	PHO23	synonymous_variant	c.966T>C	p.Tyr322Tyr	P50947	322	tyrosine	Tyr	Y	tyrosine	Tyr	Y	0	T	C	441391	441396	GTATTG	PHO2	RAS2	0.03602	21329885	-	-	0.813893	0.737463	0.0764305	0.444581	0.094	NA
chr14	441429	A	G	PHO23	synonymous_variant	c.930T>C	p.Cys310Cys	P50947	310	cysteine	Cys	C	cysteine	Cys	C	1	T	C	441425	441430	GTATTG	PHO2	RAS2	0.03602	21329885	-	-	0.813893	0.591407	0.222487	1.29416	0.122	NA
chr14	517469	G	A	OCA2	missense_variant	c.221G>A	p.Ser74Asn	P53949	74	serine	Ser	S	asparagine	Asn	N	1	C	T	517467	517474	CGCGGCTT	STP1	YNL058C	0.0490457	21329885	-	-	0.978187	0.764174	0.214013	2	0.338	NA
chr14	517470	C	T	OCA2	synonymous_variant	c.222C>T	p.Ser74Ser	P53949	74	serine	Ser	S	serine	Ser	S	1	G	A	517467	517474	CGCGGCTT	STP1	YNL058C	0.0490457	21329885	-	-	0.978187	0.809172	0.169015	1.57948	0.323	NA
chr14	517471	C	A	OCA2	missense_variant	c.223C>A	p.Arg75Ser	P53949	75	arginine	Arg	R	serine	Ser	S	1	G	T	517467	517474	CGCGGCTT	STP1	YNL058C	0.0490457	21329885	-	-	0.978187	0.782066	0.196121	1.8328	0.336	NA
chr14	517472	G	A	OCA2	missense_variant	c.224G>A	p.Arg75His	P53949	75	arginine	Arg	R	histidine	His	H	1	C	T	517467	517474	CGCGGCTT	STP1	YNL058C	0.0490457	21329885	-	-	0.978187	0.764174	0.214013	2	0.338	NA
chr14	517473	C	T	OCA2	synonymous_variant	c.225C>T	p.Arg75Arg	P53949	75	arginine	Arg	R	arginine	Arg	R	1	G	A	517467	517474	CGCGGCTT	STP1	YNL058C	0.0490457	21329885	-	-	0.978187	0.897456	0.0807308	0.754448	0.271	NA
chr14	531172	A	G	MSG5	missense_variant	c.1231A>G	p.Arg411Gly	P38590	411	arginine	Arg	R	glycine	Gly	G	1	A	G	531171	531182	TAGAAGTTTTCC	SFP1	COX5A	0.00133948	21329885	+	+	0.80124	0.73132	0.0699201	0.641033	0.154	NA
chr14	569925	A	G	tI(AAU)N1	synonymous_variant	c.16T>C	p.Leu6Leu	NA	6	leucine	Leu	L	leucine	Leu	L	1	T	C	569918	569927	AGTTGGTTAA	SPT2	YNL035C	0.0245658	21329885	-	-	0.893469	0.670916	0.222554	2	0.11	NA
chr14	668221	A	G	ATP23	start_lost	c.2T>C	p.Met1?		1	methionine	Met	M	NA	NA	NA	0	A	G	668216	668229	TCGTCATAAATGAT	ABF1	YNR021W	0.0202971	15343339	+	+	0.97831	0.978334	-2.38E-05	0.000231339	-0.001	NA
chr14	702764	G	A	MVD1	synonymous_variant	c.870G>A	p.Gln290Gln	P32377	290	glutamine	Gln	Q	glutamine	Gln	Q	1	C	T	702761	702768	AAAACTGA	SPT23	AGA1	0.000577575	21329885	+	-	0.846793	0.932722	-0.0859295	0.69662	-0.275	NA
chr14	702767	T	C	MVD1	synonymous_variant	c.873T>C	p.Phe291Phe	P32377	291	phenylalanine	Phe	F	phenylalanine	Phe	F	1	A	G	702761	702768	AAAACTGA	SPT23	AGA1	0.000577575	21329885	+	-	0.846793	0.600089	0.246704	2	0.175	NA
chr14	702768	T	G	MVD1	missense_variant	c.874T>G	p.Tyr292Asp	P32377	292	tyrosine	Tyr	Y	aspartic acid	Asp	D	0	A	C	702761	702768	AAAACTGA	SPT23	AGA1	0.000577575	21329885	+	-	0.846793	0.791536	0.0552569	0.447961	0.094	NA
chr14	733938	T	G	BIO4	synonymous_variant	c.132A>C	p.Val44Val	P53630	44	valine	Val	V	valine	Val	V	1	A	C	733936	733945	AACCCGTACA	RAP1	BIO5	0.0129406	21329885	-	-	0.923515	0.866496	0.0570191	0.622475	0.292	NA
chr14	733942	G	A	BIO4	missense_variant	c.128C>T	p.Pro43Leu	P53630	43	proline	Pro	P	leucine	Leu	L	1	C	T	733936	733945	AACCCGTACA	RAP1	BIO5	0.0129406	21329885	-	-	0.923515	0.768917	0.154598	1.68774	0.469	NA
chr14	733943	G	A	BIO4	missense_variant	c.127C>T	p.Pro43Ser	P53630	43	proline	Pro	P	serine	Ser	S	1	C	T	733936	733945	AACCCGTACA	RAP1	BIO5	0.0129406	21329885	-	-	0.923515	0.868647	0.0548673	0.598984	0.283	NA
chr14	734013	T	C	BIO4	synonymous_variant	c.57A>G	p.Thr19Thr	P53630	19	threonine	Thr	T	threonine	Thr	T	1	A	G	734013	734022	CACCGGTACA	RAP1	BIO5	0.0129406	21329885	-	-	0.836286	0.728851	0.107435	1.17286	0.125	NA
chr14	734016	A	G	BIO4	synonymous_variant	c.54T>C	p.Gly18Gly	P53630	18	glycine	Gly	G	glycine	Gly	G	0	T	C	734013	734022	CACCGGTACA	RAP1	BIO5	0.0129406	21329885	-	-	0.836286	0.810822	0.0254644	0.277994	0.046	NA
chr14	734018	C	T	BIO4	missense_variant	c.52G>A	p.Gly18Ser	P53630	18	glycine	Gly	G	serine	Ser	S	0	G	A	734013	734022	CACCGGTACA	RAP1	BIO5	0.0129406	21329885	-	-	0.836286	0.837645	-0.00135945	0.014841	-0.003	NA
chr14	734020	G	T	BIO4	missense_variant	c.50C>A	p.Thr17Asn	P53630	17	threonine	Thr	T	asparagine	Asn	N	1	C	A	734013	734022	CACCGGTACA	RAP1	BIO5	0.0129406	21329885	-	-	0.836286	0.758206	0.0780804	0.852401	0.111	NA
chr14	734021	T	C	BIO4	missense_variant	c.49A>G	p.Thr17Ala	P53630	17	threonine	Thr	T	alanine	Ala	A	1	A	G	734013	734022	CACCGGTACA	RAP1	BIO5	0.0129406	21329885	-	-	0.836286	0.662322	0.173964	1.89916	0.145	NA
chr15	94883	G	A	MCH4	synonymous_variant	c.1479C>T	p.Cys493Cys	Q08268	493	cysteine	Cys	C	cysteine	Cys	C	1	G	A	94876	94885	CACCAACGCA	RAP1	RPL18A	6.22E-13	15343339	-	+	0.807613	0.853545	-0.0459321	0.501439	-0.093	NA
chr15	109615	G	A	SHR5	missense_variant	c.440G>A	p.Arg147Gln	P41912	147	arginine	Arg	R	glutamine	Gln	Q	1	C	T	109613	109621	TTTACCCGG	REB1	MDY2	0.031332	22153082	-	-	0.990218	0.834707	0.155511	2	0.607	NA
chr15	109716	G	A	SHR5	missense_variant	c.541G>A	p.Val181Ile	P41912	181	valine	Val	V	isoleucine	Ile	I	1	C	T	109713	109720	AAAACCCA	SPT23	ZEO1	0.0233163	21329885	+	-	0.878317	0.964246	-0.0859295	0.69662	-0.286	NA
chr15	109726	C	T	SHR5	missense_variant	c.551C>T	p.Pro184Leu	P41912	184	proline	Pro	P	leucine	Leu	L	1	G	A	109725	109729	AGGGG	MSN2	ZEO1	0.0328131	21329885	+	-	1	0.763699	0.236301	2	1	NA
chr15	109745	G	A	SHR5	synonymous_variant	c.570G>A	p.Val190Val	P41912	190	valine	Val	V	valine	Val	V	1	C	T	109742	109749	GAAACACA	SPT23	ZEO1	0.0233163	21329885	+	-	0.853738	0.939668	-0.0859295	0.69662	-0.273	NA
chr15	196250	A	G	THP1	synonymous_variant	c.1281A>G	p.Lys427Lys	Q08231	427	lysine	Lys	K	lysine	Lys	K	1	A	G	196247	196254	GAAAAAGA	SPT23	SDH5	0.0309514	21329885	+	+	0.817527	0.670239	0.147288	1.19405	0.099	NA
chr15	196252	A	C	THP1	missense_variant	c.1283A>C	p.Lys428Thr	Q08231	428	lysine	Lys	K	threonine	Thr	T	0	A	C	196247	196254	GAAAAAGA	SPT23	SDH5	0.0309514	21329885	+	+	0.817527	0.856065	-0.0385382	0.312424	-0.103	NA
chr15	220253	G	A	ARG1	missense_variant	c.1043G>A	p.Ser348Asn	P22768	348	serine	Ser	S	asparagine	Asn	N	0	C	T	220248	220253	CTATTT	PHO2	YOL057W	0.0368849	21329885	+	-	0.871256	0.919349	-0.0480934	0.27975	-0.123	NA
chr15	220281	G	A	ARG1	synonymous_variant	c.1071G>A	p.Leu357Leu	P22768	357	leucine	Leu	L	leucine	Leu	L	0	G	A	220281	220286	GTATAA	PHO2	YOL057W	0.0368849	21329885	+	+	0.8141	0.865713	-0.0516124	0.300219	-0.099	NA
chr15	253176	A	G	RPS15	synonymous_variant	c.402T>C	p.Thr134Thr	Q01855	134	threonine	Thr	T	threonine	Thr	T	1	A	G	253174	253179	GTAGTA	PHO2	NOP12	0.0488871	21329885	-	+	0.851112	0.507281	0.343831	2	0.176	NA
chr15	253176	A	G	RPS15	synonymous_variant	c.402T>C	p.Thr134Thr	Q01855	134	threonine	Thr	T	threonine	Thr	T	1	T	C	253175	253180	CTACTA	PHO2	NOP12	0.0488871	21329885	-	-	0.841728	0.679967	0.161761	0.940931	0.165	NA
chr15	254392	A	G	RPP2A	synonymous_variant	c.96A>G	p.Glu32Glu	P05319	32	glutamic acid	Glu	E	glutamic acid	Glu	E	1	A	G	254390	254397	GAAATCGA	SPT23	PRE6	0.0335614	21329885	+	+	0.972374	0.852017	0.120357	0.975716	0.499	NA
chr15	254407	G	T	RPP2A	missense_variant	c.111G>T	p.Lys37Asn	P05319	37	lysine	Lys	K	asparagine	Asn	N	0	G	T	254402	254413	GAAAAGGTTTCC	SFP1	RPS15	3.35E-07	21329885	-	+	0.831181	0.862497	-0.0313158	0.287106	-0.122	NA
chr15	254407	G	T	RPP2A	missense_variant	c.111G>T	p.Lys37Asn	P05319	37	lysine	Lys	K	asparagine	Asn	N	0	C	A	254401	254412	GAAACCTTTTCG	SFP1	RPS15	3.35E-07	21329885	-	-	0.823844	0.864347	-0.0405028	0.371333	-0.139	NA
chr15	254413	C	A	RPP2A	synonymous_variant	c.117C>A	p.Ser39Ser	P05319	39	serine	Ser	S	serine	Ser	S	0	C	A	254402	254413	GAAAAGGTTTCC	SFP1	RPS15	3.35E-07	21329885	-	+	0.831181	0.821672	0.00950895	0.0871789	0.012	NA
chr15	254416	C	T	RPP2A	synonymous_variant	c.120C>T	p.Ser40Ser	P05319	40	serine	Ser	S	serine	Ser	S	0	G	A	254414	254421	AAAACGGA	SPT23	PRE6	0.0335614	21329885	+	-	0.852657	0.833946	0.0187106	0.151684	0.07	NA
chr15	255012	T	A	YOL038C-A	missense_variant	c.10A>T	p.Met4Leu	Q3E7Z9	4	methionine	Met	M	leucine	Leu	L	1	A	T	255012	255019	GAAATACA	SPT23	PRE6	0.0335614	21329885	+	-	0.939668	0.729071	0.210597	1.70728	0.455	NA
chr15	255013	G	A	YOL038C-A	synonymous_variant	c.9C>T	p.Tyr3Tyr	Q3E7Z9	3	tyrosine	Tyr	Y	tyrosine	Tyr	Y	0	C	T	255012	255019	GAAATACA	SPT23	PRE6	0.0335614	21329885	+	-	0.939668	0.933222	0.00644613	0.052258	0.024	NA
chr15	255018	T	C	YOL038C-A	missense_variant	c.4A>G	p.Lys2Glu	Q3E7Z9	2	lysine	Lys	K	glutamic acid	Glu	E	1	A	G	255012	255019	GAAATACA	SPT23	PRE6	0.0335614	21329885	+	-	0.939668	0.692964	0.246704	2	0.466	NA
chr15	255019	C	T	YOL038C-A	start_lost	c.3G>A	p.Met1?	Q3E7Z9	1	methionine	Met	M	NA	NA	NA	0	G	A	255012	255019	GAAATACA	SPT23	PRE6	0.0335614	21329885	+	-	0.939668	0.925708	0.0139596	0.113169	0.032	NA
chr15	340323	G	A	tR(ACG)O	missense_variant	c.49C>T	p.Pro17Ser	NA	17	proline	Pro	P	serine	Ser	S	1	G	A	340320	340326	CTGGAAT	HSF1	SGT2	0.014099	15343339	-	+	0.946709	0.726531	0.220178	2	0.336	NA
chr15	397667	A	C	YOR034C-A	start_lost	c.2T>G	p.Met1?	Q3E735	1	methionine	Met	M	NA	NA	NA	1	T	G	397666	397671	ATAATG	PHO2	AKR2	0.000903927	21329885	-	-	0.886351	0.72459	0.161761	0.940931	0.24	NA
chr15	397738	G	T	SHE4	synonymous_variant	c.2367C>A	p.Val789Val	P51534	789	valine	Val	V	valine	Val	V	0	C	A	397733	397738	CTAATA	PHO2	AKR2	0.000903927	21329885	-	-	0.939004	1	-0.0609965	0.354805	-0.569	NA
chr15	400020	A	G	SHE4	missense_variant	c.85T>C	p.Ser29Pro	P51534	29	serine	Ser	S	proline	Pro	P	1	T	C	400017	400024	GAAATCCA	SPT23	PEP12	0.0242313	21329885	+	-	0.978206	0.892276	0.0859295	0.69662	0.371	NA
chr15	400021	T	A	SHE4	missense_variant	c.84A>T	p.Lys28Asn	P51534	28	lysine	Lys	K	asparagine	Asn	N	1	A	T	400017	400024	GAAATCCA	SPT23	PEP12	0.0242313	21329885	+	-	0.978206	0.856199	0.122007	0.989099	0.542	NA
chr15	400022	T	G	SHE4	missense_variant	c.83A>C	p.Lys28Thr	P51534	28	lysine	Lys	K	threonine	Thr	T	1	A	C	400017	400024	GAAATCCA	SPT23	PEP12	0.0242313	21329885	+	-	0.978206	0.835966	0.14224	1.15312	0.62	NA
chr15	400036	A	G	SHE4	synonymous_variant	c.69T>C	p.Phe23Phe	P51534	23	phenylalanine	Phe	F	phenylalanine	Phe	F	1	A	G	400035	400042	CAAATGCA	SPT23	PEP12	0.0242313	21329885	+	+	0.889162	0.642458	0.246704	2	0.377	NA
chr15	400039	T	C	SHE4	synonymous_variant	c.66A>G	p.Ala22Ala	P51534	22	alanine	Ala	A	alanine	Ala	A	1	T	C	400035	400042	CAAATGCA	SPT23	PEP12	0.0242313	21329885	+	+	0.889162	0.803232	0.0859295	0.69662	0.282	NA
chr15	440648	A	G	SLD7	synonymous_variant	c.516T>C	p.Tyr172Tyr	Q08457	172	tyrosine	Tyr	Y	tyrosine	Tyr	Y	1	A	G	440642	440648	GTTGCGA	RFX1	CKA2	0.041647	21329885	+	+	0.965788	0.860214	0.105574	1.07557	0.358	NA
chr15	446706	C	T	YNG1	synonymous_variant	c.33G>A	p.Ser11Ser	Q08465	11	serine	Ser	S	serine	Ser	S	1	G	A	446700	446707	CGGATATC	HAP1	CYT1	0.0397902	15343339	+	-	0.966312	0.745088	0.221224	2	0.297	NA
chr15	461797	A	C	YOR072W	missense_variant	c.296A>C	p.Lys99Thr	Q08486	99	lysine	Lys	K	threonine	Thr	T	0	A	C	461795	461803	CAAATTCTC	SUM1	NRT1	3.78E-05	15343339	-	+	0.848181	0.784197	0.0639836	0.49049	0.073	NA
chr15	461803	C	T	YOR072W	missense_variant	c.302C>T	p.Ser101Phe	Q08486	101	serine	Ser	S	phenylalanine	Phe	F	0	C	T	461795	461803	CAAATTCTC	SUM1	NRT1	3.78E-05	15343339	-	+	0.848181	0.869963	-0.0217827	0.166983	-0.064	NA
chr15	461813	A	C	YOR072W-A	missense_variant	c.23A>C	p.Tyr8Ser	P0C5R2	8	tyrosine	Tyr	Y	serine	Ser	S	0	T	G	461813	461821	TTAATTTAT	SUM1	NRT1	3.78E-05	15343339	-	-	0.954407	0.930644	0.023763	0.182164	0.202	NA
chr15	461818	T	A	YOR072W-A	missense_variant	c.28T>A	p.Leu10Ile	P0C5R2	10	leucine	Leu	L	isoleucine	Ile	I	1	T	A	461814	461822	TAAATTAAT	SUM1	NRT1	3.78E-05	15343339	-	+	0.883117	0.62222	0.260897	2	0.22	NA
chr15	461818	T	A	YOR072W-A	missense_variant	c.28T>A	p.Leu10Ile	P0C5R2	10	leucine	Leu	L	isoleucine	Ile	I	1	A	T	461817	461825	CTTATTAAT	SUM1	NRT1	3.78E-05	15343339	-	-	0.840462	0.867383	-0.0269215	0.206377	-0.07	NA
chr15	461818	T	A	YOR072W-A	missense_variant	c.28T>A	p.Leu10Ile	P0C5R2	10	leucine	Leu	L	isoleucine	Ile	I	1	A	T	461813	461821	TTAATTTAT	SUM1	NRT1	3.78E-05	15343339	-	-	0.954407	0.693511	0.260897	2	0.622	NA
chr15	461820	A	G	YOR072W-A	synonymous_variant	c.30A>G	p.Leu10Leu	P0C5R2	10	leucine	Leu	L	leucine	Leu	L	1	A	G	461814	461822	TAAATTAAT	SUM1	NRT1	3.78E-05	15343339	-	+	0.883117	0.845392	0.0377244	0.28919	0.11	NA
chr15	461820	A	G	YOR072W-A	synonymous_variant	c.30A>G	p.Leu10Leu	P0C5R2	10	leucine	Leu	L	leucine	Leu	L	1	T	C	461817	461825	CTTATTAAT	SUM1	NRT1	3.78E-05	15343339	-	-	0.840462	0.648703	0.191758	1.47	0.102	NA
chr15	461820	A	G	YOR072W-A	synonymous_variant	c.30A>G	p.Leu10Leu	P0C5R2	10	leucine	Leu	L	leucine	Leu	L	1	T	C	461813	461821	TTAATTTAT	SUM1	NRT1	3.78E-05	15343339	-	-	0.954407	0.941872	0.0125347	0.0960894	0.119	NA
chr15	461942	G	A	YOR072W-A	missense_variant	c.152G>A	p.Gly51Asp	P0C5R2	51	glycine	Gly	G	aspartic acid	Asp	D	0	G	A	461942	461950	GTCATTTAC	SUM1	NRT1	3.78E-05	15343339	-	+	0.866291	0.876867	-0.010576	0.0810742	-0.029	NA
chr15	461944	C	A	YOR072W-A	missense_variant	c.154C>A	p.His52Asn	P0C5R2	52	histidine	His	H	asparagine	Asn	N	0	C	A	461942	461950	GTCATTTAC	SUM1	NRT1	3.78E-05	15343339	-	+	0.866291	0.930274	-0.0639836	0.49049	-0.259	NA
chr15	461950	C	T	YOR072W-A	missense_variant	c.160C>T	p.Arg54Cys	P0C5R2	54	arginine	Arg	R	cysteine	Cys	C	0	C	T	461942	461950	GTCATTTAC	SUM1	NRT1	3.78E-05	15343339	-	+	0.866291	0.888073	-0.0217827	0.166983	-0.07	NA
chr15	569950	A	G	ORT1	synonymous_variant	c.858T>C	p.Phe286Phe	Q12375	286	phenylalanine	Phe	F	phenylalanine	Phe	F	1	T	C	569944	569950	TGAGACT	STE12	AFI1	0.0211497	15343339	-	-	0.856985	0.739426	0.117558	1.11448	0.087	NA
chr15	579561	T	A	BAG7	missense_variant	c.998T>A	p.Ile333Lys	Q12128	333	isoleucine	Ile	I	lysine	Lys	K	1	A	T	579561	579568	AAAATCTA	SPT23	IDH2	0.00985511	21329885	+	-	0.9578	0.747203	0.210597	1.70728	0.491	NA
chr15	579629	C	A	BAG7	missense_variant	c.1066C>A	p.Leu356Ile	Q12128	356	leucine	Leu	L	isoleucine	Ile	I	1	G	T	579626	579633	GAAAGGGA	SPT23	IDH2	0.00985511	21329885	+	-	0.83537	0.952546	-0.117177	0.949937	-0.385	NA
chr15	612178	T	A	MRPL23	synonymous_variant	c.180T>A	p.Thr60Thr	Q12487	60	threonine	Thr	T	threonine	Thr	T	1	T	A	612173	612181	GTGACTAAT	GCN4	SMP3	0.00302271	21329885	-	+	0.853892	0.703523	0.150369	1.6863	0.124	NA
chr15	612178	T	A	MRPL23	synonymous_variant	c.180T>A	p.Thr60Thr	Q12487	60	threonine	Thr	T	threonine	Thr	T	1	A	T	612173	612181	ATTAGTCAC	GCN4	SMP3	0.00302271	21329885	-	-	0.865221	0.714852	0.150369	1.6863	0.177	NA
chr15	648963	A	G	RPS28A	synonymous_variant	c.45T>C	p.Val15Val	Q3E7X9	15	valine	Val	V	valine	Val	V	1	A	G	648960	648971	TAAAACTTTGAT	SFP1	GLN4	0.0192285	21329885	+	+	0.85761	0.72474	0.13287	1.21816	0.311	NA
chr15	648963	A	G	RPS28A	synonymous_variant	c.45T>C	p.Val15Val	Q3E7X9	15	valine	Val	V	valine	Val	V	1	T	C	648959	648970	TCAAAGTTTTAG	SFP1	GLN4	0.0192285	21329885	+	-	0.843726	0.710856	0.13287	1.21816	0.269	NA
chr15	648971	T	C	RPS28A	missense_variant	c.37A>G	p.Ile13Val	Q3E7X9	13	isoleucine	Ile	I	valine	Val	V	0	T	C	648960	648971	TAAAACTTTGAT	SFP1	GLN4	0.0192285	21329885	+	+	0.85761	0.853939	0.00367074	0.0336536	0.033	NA
chr15	755705	G	A	RCN2	synonymous_variant	c.378G>A	p.Pro126Pro	Q12044	126	proline	Pro	P	proline	Pro	P	0	G	A	755694	755708	CGCAACAAACCGCTC	GAL4	STE13	0.0333449	21329885	-	+	0.876985	0.87728	-0.000295037	0.00279051	-0.001	NA
chr15	755786	G	A	RCN2	synonymous_variant	c.459G>A	p.Pro153Pro	Q12044	153	proline	Pro	P	proline	Pro	P	1	G	A	755785	755799	CGGATAAATCATCTC	GAL4	STE13	0.0333449	21329885	-	+	0.91516	0.703703	0.211457	2	0.391	NA
chr15	755798	T	C	RCN2	synonymous_variant	c.471T>C	p.Ser157Ser	Q12044	157	serine	Ser	S	serine	Ser	S	0	T	C	755785	755799	CGGATAAATCATCTC	GAL4	STE13	0.0333449	21329885	-	+	0.91516	0.884885	0.0302755	0.286351	0.143	NA
chr15	761422	C	T	YOR225W	missense_variant	c.31C>T	p.Arg11Cys	Q12225	11	arginine	Arg	R	cysteine	Cys	C	0	G	A	761418	761431	TCGTCAGACGTGAT	ABF1	RPB8	0.0447167	15343339	-	-	0.994719	0.977591	0.0171279	0.166419	0.33	NA
chr15	761427	G	A	YOR225W	synonymous_variant	c.36G>A	p.Leu12Leu	Q12225	12	leucine	Leu	L	leucine	Leu	L	0	C	T	761418	761431	TCGTCAGACGTGAT	ABF1	RPB8	0.0447167	15343339	-	-	0.994719	0.995006	-0.000287363	0.00279208	-0.01	NA
chr15	779870	A	G	IRC13	start_lost	c.1A>G	p.Met1?	Q08630	1	methionine	Met	M	NA	NA	NA	0	T	C	779867	779876	AACCCATACA	RAP1	RPL33B	1.24E-10	15343339	-	-	0.964878	0.939414	0.0254644	0.277994	0.209	NA
chr15	779891	A	G	IRC13	missense_variant	c.22A>G	p.Lys8Glu	Q08630	8	lysine	Lys	K	glutamic acid	Glu	E	1	A	G	779888	779899	TCAAAATTTTTT	SFP1	RPL33B	2.29E-07	15343339	-	+	0.904928	0.772058	0.13287	1.21816	0.379	NA
chr15	779891	A	G	IRC13	missense_variant	c.22A>G	p.Lys8Glu	Q08630	8	lysine	Lys	K	glutamic acid	Glu	E	1	A	G	779889	779900	CAAAATTTTTTC	SFP1	RPL33B	2.29E-07	15343339	-	+	0.958177	0.829587	0.12859	1.17892	0.405	NA
chr15	779891	A	G	IRC13	missense_variant	c.22A>G	p.Lys8Glu	Q08630	8	lysine	Lys	K	glutamic acid	Glu	E	1	A	G	779890	779901	AAAATTTTTTCA	SFP1	RPL33B	2.29E-07	15343339	-	+	0.873046	0.803126	0.0699201	0.641033	0.206	NA
chr15	779891	A	G	IRC13	missense_variant	c.22A>G	p.Lys8Glu	Q08630	8	lysine	Lys	K	glutamic acid	Glu	E	1	T	C	779889	779900	GAAAAAATTTTG	SFP1	RPL33B	2.29E-07	15343339	-	-	0.873214	0.803294	0.0699201	0.641033	0.206	NA
chr15	779891	A	G	IRC13	missense_variant	c.22A>G	p.Lys8Glu	Q08630	8	lysine	Lys	K	glutamic acid	Glu	E	1	T	C	779888	779899	AAAAAATTTTGA	SFP1	RPL33B	2.29E-07	15343339	-	-	0.978261	0.849671	0.12859	1.17892	0.442	NA
chr15	779891	A	G	IRC13	missense_variant	c.22A>G	p.Lys8Glu	Q08630	8	lysine	Lys	K	glutamic acid	Glu	E	1	T	C	779887	779898	AAAAATTTTGAC	SFP1	RPL33B	2.29E-07	15343339	-	-	0.908375	0.775506	0.13287	1.21816	0.392	NA
chr15	779897	T	C	IRC13	missense_variant	c.28T>C	p.Phe10Leu	Q08630	10	phenylalanine	Phe	F	leucine	Leu	L	1	T	C	779888	779899	TCAAAATTTTTT	SFP1	RPL33B	2.29E-07	15343339	-	+	0.904928	0.835007	0.0699201	0.641033	0.246	NA
chr15	779897	T	C	IRC13	missense_variant	c.28T>C	p.Phe10Leu	Q08630	10	phenylalanine	Phe	F	leucine	Leu	L	1	T	C	779889	779900	CAAAATTTTTTC	SFP1	RPL33B	2.29E-07	15343339	-	+	0.958177	0.829587	0.12859	1.17892	0.405	NA
chr15	779897	T	C	IRC13	missense_variant	c.28T>C	p.Phe10Leu	Q08630	10	phenylalanine	Phe	F	leucine	Leu	L	1	T	C	779890	779901	AAAATTTTTTCA	SFP1	RPL33B	2.29E-07	15343339	-	+	0.873046	0.740176	0.13287	1.21816	0.356	NA
chr15	779897	T	C	IRC13	missense_variant	c.28T>C	p.Phe10Leu	Q08630	10	phenylalanine	Phe	F	leucine	Leu	L	1	A	G	779889	779900	GAAAAAATTTTG	SFP1	RPL33B	2.29E-07	15343339	-	-	0.873214	0.740344	0.13287	1.21816	0.355	NA
chr15	779897	T	C	IRC13	missense_variant	c.28T>C	p.Phe10Leu	Q08630	10	phenylalanine	Phe	F	leucine	Leu	L	1	A	G	779888	779899	AAAAAATTTTGA	SFP1	RPL33B	2.29E-07	15343339	-	-	0.978261	0.849671	0.12859	1.17892	0.442	NA
chr15	779897	T	C	IRC13	missense_variant	c.28T>C	p.Phe10Leu	Q08630	10	phenylalanine	Phe	F	leucine	Leu	L	1	A	G	779887	779898	AAAAATTTTGAC	SFP1	RPL33B	2.29E-07	15343339	-	-	0.908375	0.838455	0.0699201	0.641033	0.257	NA
chr15	779899	T	C	IRC13	synonymous_variant	c.30T>C	p.Phe10Phe	Q08630	10	phenylalanine	Phe	F	phenylalanine	Phe	F	1	T	C	779888	779899	TCAAAATTTTTT	SFP1	RPL33B	2.29E-07	15343339	-	+	0.904928	0.901257	0.00367074	0.0336536	0.006	NA
chr15	779899	T	C	IRC13	synonymous_variant	c.30T>C	p.Phe10Phe	Q08630	10	phenylalanine	Phe	F	phenylalanine	Phe	F	1	T	C	779889	779900	CAAAATTTTTTC	SFP1	RPL33B	2.29E-07	15343339	-	+	0.958177	0.958968	-0.000790536	0.0072477	-0.003	NA
chr15	779899	T	C	IRC13	synonymous_variant	c.30T>C	p.Phe10Phe	Q08630	10	phenylalanine	Phe	F	phenylalanine	Phe	F	1	T	C	779890	779901	AAAATTTTTTCA	SFP1	RPL33B	2.29E-07	15343339	-	+	0.873046	0.803126	0.0699201	0.641033	0.206	NA
chr15	779899	T	C	IRC13	synonymous_variant	c.30T>C	p.Phe10Phe	Q08630	10	phenylalanine	Phe	F	phenylalanine	Phe	F	1	A	G	779889	779900	GAAAAAATTTTG	SFP1	RPL33B	2.29E-07	15343339	-	-	0.873214	0.803294	0.0699201	0.641033	0.206	NA
chr15	779899	T	C	IRC13	synonymous_variant	c.30T>C	p.Phe10Phe	Q08630	10	phenylalanine	Phe	F	phenylalanine	Phe	F	1	A	G	779888	779899	AAAAAATTTTGA	SFP1	RPL33B	2.29E-07	15343339	-	-	0.978261	0.96786	0.0104006	0.0953535	0.064	NA
chr15	779901	A	C	IRC13	missense_variant	c.32A>C	p.His11Pro	Q08630	11	histidine	His	H	proline	Pro	P	1	A	C	779900	779909	CACCCCCCCA	RAP1	RPL33B	1.24E-10	22153082	-	+	0.850771	0.676807	0.173964	1.89916	0.178	NA
chr15	779901	A	C	IRC13	missense_variant	c.32A>C	p.His11Pro	Q08630	11	histidine	His	H	proline	Pro	P	1	A	C	779890	779901	AAAATTTTTTCA	SFP1	RPL33B	2.29E-07	15343339	-	+	0.873046	0.882555	-0.00950895	0.0871789	-0.018	NA
chr15	904517	T	C	YOR314W-A	synonymous_variant	c.60T>C	p.Ile20Ile	P0C5R0	20	isoleucine	Ile	I	isoleucine	Ile	I	1	T	C	904513	904520	TCATTCGA	TEC1	SFG1	0.00816794	15343339	+	+	0.893915	0.687912	0.206003	2	0.176	NA
chr15	904519	G	A	YOR314W-A	missense_variant	c.62G>A	p.Arg21Gln	P0C5R0	21	arginine	Arg	R	glutamine	Gln	Q	0	G	A	904513	904520	TCATTCGA	TEC1	SFG1	0.00816794	15343339	+	+	0.893915	0.893915	0	0	0	NA
chr15	907865	C	G	YOR316C-A	missense_variant	c.71G>C	p.Gly24Ala	Q3E806	24	glycine	Gly	G	alanine	Ala	A	0	G	C	907865	907874	CCAGCTCCGG	LEU3	COT1	0.0393184	21329885	-	-	0.933236	0.895369	0.037867	0.394423	0.12	NA
chr15	907866	C	T	YOR316C-A	missense_variant	c.70G>A	p.Gly24Ser	Q3E806	24	glycine	Gly	G	serine	Ser	S	1	G	A	907865	907874	CCAGCTCCGG	LEU3	COT1	0.0393184	21329885	-	-	0.933236	0.741223	0.192012	2	0.12	NA
chr15	907870	G	A	YOR316C-A	synonymous_variant	c.66C>T	p.Ser22Ser	Q3E806	22	serine	Ser	S	serine	Ser	S	0	C	T	907865	907874	CCAGCTCCGG	LEU3	COT1	0.0393184	21329885	-	-	0.933236	0.936158	-0.0029228	0.0304439	-0.018	NA
chr16	135296	A	C	FLC1	missense_variant	c.2254A>C	p.Ile752Leu	Q08967	752	isoleucine	Ile	I	leucine	Leu	L	1	A	C	135287	135296	GAACCAAGCA	RAP1	RPL1A	3.55E-11	21329885	+	+	0.814099	0.722904	0.0911944	0.995566	0.084	NA
chr16	163997	T	C	YPL205C	synonymous_variant	c.270A>G	p.Lys90Lys	Q08958	90	lysine	Lys	K	lysine	Lys	K	1	T	C	163990	164001	GAGAATTTTTGG	SFP1	HRR25	0.0138091	21329885	+	+	0.829379	0.69651	0.13287	1.21816	0.247	NA
chr16	163997	T	C	YPL205C	synonymous_variant	c.270A>G	p.Lys90Lys	Q08958	90	lysine	Lys	K	lysine	Lys	K	1	A	G	163989	164000	CAAAAATTCTCC	SFP1	HRR25	0.0138091	21329885	+	-	0.841003	0.708133	0.13287	1.21816	0.256	NA
chr16	163997	T	C	YPL205C	synonymous_variant	c.270A>G	p.Lys90Lys	Q08958	90	lysine	Lys	K	lysine	Lys	K	1	T	C	163990	164001	GAGAATTTTTGG	SFP1	PGC1	0.0399716	21329885	-	+	0.829379	0.69651	0.13287	1.21816	0.247	NA
chr16	163997	T	C	YPL205C	synonymous_variant	c.270A>G	p.Lys90Lys	Q08958	90	lysine	Lys	K	lysine	Lys	K	1	A	G	163989	164000	CAAAAATTCTCC	SFP1	PGC1	0.0399716	21329885	-	-	0.841003	0.708133	0.13287	1.21816	0.256	NA
chr16	252040	T	C	AIM44	synonymous_variant	c.2271A>G	p.Lys757Lys	Q99299	757	lysine	Lys	K	lysine	Lys	K	1	T	C	252034	252045	TTAAATTTTCAT	SFP1	PET20	9.23E-06	21329885	-	+	0.817568	0.708516	0.109051	0.99979	0.222	NA
chr16	252040	T	C	AIM44	synonymous_variant	c.2271A>G	p.Lys757Lys	Q99299	757	lysine	Lys	K	lysine	Lys	K	1	A	G	252033	252044	TGAAAATTTAAA	SFP1	PET20	9.23E-06	21329885	-	-	0.815013	0.705962	0.109051	0.99979	0.217	NA
chr16	252043	C	T	AIM44	missense_variant	c.2268G>A	p.Met756Ile	Q99299	756	methionine	Met	M	isoleucine	Ile	I	1	C	T	252034	252045	TTAAATTTTCAT	SFP1	PET20	9.23E-06	21329885	-	+	0.817568	0.887488	-0.0699201	0.641033	-0.227	NA
chr16	252043	C	T	AIM44	missense_variant	c.2268G>A	p.Met756Ile	Q99299	756	methionine	Met	M	isoleucine	Ile	I	1	G	A	252033	252044	TGAAAATTTAAA	SFP1	PET20	9.23E-06	21329885	-	-	0.815013	0.884933	-0.0699201	0.641033	-0.218	NA
chr16	257238	G	A	KIP2	missense_variant	c.2099C>T	p.Pro700Leu	P28743	700	proline	Pro	P	leucine	Leu	L	1	C	T	257238	257243	GCACCC	AFT2	PRM4	0.0425157	15343339	-	-	0.958501	0.773026	0.185475	2	0.295	NA
chr16	257241	T	C	KIP2	missense_variant	c.2096A>G	p.His699Arg	P28743	699	histidine	His	H	arginine	Arg	R	1	A	G	257238	257243	GCACCC	AFT2	PRM4	0.0425157	15343339	-	-	0.958501	0.773026	0.185475	2	0.295	NA
chr16	257242	G	A	KIP2	missense_variant	c.2095C>T	p.His699Tyr	P28743	699	histidine	His	H	tyrosine	Tyr	Y	1	C	T	257238	257243	GCACCC	AFT2	PRM4	0.0425157	15343339	-	-	0.958501	0.773026	0.185475	2	0.295	NA
chr16	257243	C	T	KIP2	synonymous_variant	c.2094G>A	p.Pro698Pro	P28743	698	proline	Pro	P	proline	Pro	P	0	G	A	257238	257243	GCACCC	AFT2	PRM4	0.0425157	15343339	-	-	0.958501	1	-0.0414986	0.447484	-0.705	NA
chr16	264618	C	T	YPL152W-A	missense_variant	c.17C>T	p.Thr6Met	Q8TGR9	6	threonine	Thr	T	methionine	Met	M	1	C	T	264615	264619	TCACG	MBP1	RRD2	0.0239588	15343339	+	+	0.83035	0.656749	0.1736	1.11769	0.173	NA
chr16	264688	C	T	YPL152W-A	synonymous_variant	c.87C>T	p.Tyr29Tyr	Q8TGR9	29	tyrosine	Tyr	Y	tyrosine	Tyr	Y	0	C	T	264688	264692	CCACG	MBP1	RRD2	0.0239588	15343339	+	+	0.826941	0.83035	-0.00340895	0.0219478	-0.024	NA
chr16	264690	A	G	YPL152W-A	missense_variant	c.89A>G	p.His30Arg	Q8TGR9	30	histidine	His	H	arginine	Arg	R	1	A	G	264688	264692	CCACG	MBP1	RRD2	0.0239588	15343339	+	+	0.826941	0.978085	-0.151145	0.973112	-0.175	NA
chr16	406380	C	G	YPL080C	missense_variant	c.119G>C	p.Gly40Ala	Q02826	40	glycine	Gly	G	alanine	Ala	A	1	C	G	406372	406381	CATCCGTACC	RAP1	RPL21B	1.93E-10	22153082	+	+	0.812575	0.64753	0.165045	1.80179	0.101	NA
chr16	406489	A	G	YPL080C	missense_variant	c.10T>C	p.Ser4Pro	Q02826	4	serine	Ser	S	proline	Pro	P	1	A	G	406488	406497	GATCCATCCA	RAP1	RPL21B	1.93E-10	15343339	+	+	0.84886	0.674896	0.173964	1.89916	0.173	NA
chr16	406495	C	T	YPL080C	missense_variant	c.4G>A	p.Asp2Asn	Q02826	2	aspartic acid	Asp	D	asparagine	Asn	N	1	C	T	406488	406497	GATCCATCCA	RAP1	RPL21B	1.93E-10	15343339	+	+	0.84886	0.859947	-0.011087	0.121037	-0.026	NA
chr16	406495	C	T	YPL080C	missense_variant	c.4G>A	p.Asp2Asn	Q02826	2	aspartic acid	Asp	D	asparagine	Asn	N	1	C	T	406492	406501	CATCCATACC	RAP1	RPL21B	1.93E-10	15343339	+	+	0.853938	0.699341	0.154598	1.68774	0.186	NA
chr16	431909	T	C	YPL062W	synonymous_variant	c.15T>C	p.Asp5Asp	Q02781	5	aspartic acid	Asp	D	aspartic acid	Asp	D	1	T	C	431909	431918	TTATGTAAAA	CIN5	ALD6	0.00530748	15343339	+	+	0.933793	0.792369	0.141425	1.42281	0.244	NA
chr16	431909	T	C	YPL062W	synonymous_variant	c.15T>C	p.Asp5Asp	Q02781	5	aspartic acid	Asp	D	aspartic acid	Asp	D	1	A	G	431907	431916	TTACATAATC	CIN5	ALD6	0.00530748	15343339	+	-	0.985959	0.787163	0.198796	2	0.83	NA
chr16	431914	T	G	YPL062W	missense_variant	c.20T>G	p.Val7Gly	Q02781	7	valine	Val	V	glycine	Gly	G	1	T	G	431909	431918	TTATGTAAAA	CIN5	ALD6	0.00530748	15343339	+	+	0.933793	0.734998	0.198796	2	0.249	NA
chr16	431914	T	G	YPL062W	missense_variant	c.20T>G	p.Val7Gly	Q02781	7	valine	Val	V	glycine	Gly	G	1	A	C	431907	431916	TTACATAATC	CIN5	ALD6	0.00530748	15343339	+	-	0.985959	0.787163	0.198796	2	0.83	NA
chr16	431915	A	G	YPL062W	synonymous_variant	c.21A>G	p.Val7Val	Q02781	7	valine	Val	V	valine	Val	V	1	A	G	431909	431918	TTATGTAAAA	CIN5	ALD6	0.00530748	15343339	+	+	0.933793	0.792369	0.141425	1.42281	0.244	NA
chr16	431915	A	G	YPL062W	synonymous_variant	c.21A>G	p.Val7Val	Q02781	7	valine	Val	V	valine	Val	V	1	T	C	431907	431916	TTACATAATC	CIN5	ALD6	0.00530748	15343339	+	-	0.985959	0.966725	0.0192339	0.193504	0.29	NA
chr16	432057	G	C	YPL062W	missense_variant	c.163G>C	p.Val55Leu	Q02781	55	valine	Val	V	leucine	Leu	L	0	G	C	432057	432062	GTTGCA	PHD1	ALD6	0.0243969	22153082	+	+	0.974887	0.976885	-0.00199805	0.0137468	-0.012	NA
chr16	432058	T	C	YPL062W	missense_variant	c.164T>C	p.Val55Ala	Q02781	55	valine	Val	V	alanine	Ala	A	0	T	C	432057	432062	GTTGCA	PHD1	ALD6	0.0243969	22153082	+	+	0.974887	0.998002	-0.023115	0.159033	-0.629	NA
chr16	432199	T	C	YPL062W	missense_variant	c.305T>C	p.Ile102Thr	Q02781	102	isoleucine	Ile	I	threonine	Thr	T	0	A	G	432195	432200	GATGCA	PHD1	ALD6	0.0243969	22153082	+	-	0.994056	0.981652	0.0124032	0.0853349	0.23	NA
chr16	432200	C	T	YPL062W	synonymous_variant	c.306C>T	p.Ile102Ile	Q02781	102	isoleucine	Ile	I	isoleucine	Ile	I	0	G	A	432195	432200	GATGCA	PHD1	ALD6	0.0243969	22153082	+	-	0.994056	0.97907	0.0149854	0.103101	0.262	NA
chr16	454016	C	T	LGE1	synonymous_variant	c.975G>A	p.Leu325Leu	Q02796	325	leucine	Leu	L	leucine	Leu	L	0	G	A	454005	454018	CTGGACTCATTGTT	HAP5	SUR1	0.0479282	15343339	-	-	0.899593	0.893857	0.00573653	0.0618511	0.029	NA
chr16	464404	T	C	CAM1	missense_variant	c.4T>C	p.Ser2Pro	P29547	2	serine	Ser	S	proline	Pro	P	1	A	G	464402	464408	TGAGACA	STE12	DIG1	0.0376695	15343339	-	-	0.873739	0.662772	0.210966	2	0.197	NA
chr16	464406	T	C	CAM1	synonymous_variant	c.6T>C	p.Ser2Ser	P29547	2	serine	Ser	S	serine	Ser	S	1	A	G	464402	464408	TGAGACA	STE12	DIG1	0.0376695	15343339	-	-	0.873739	0.707174	0.166564	1.57906	0.19	NA
chr16	476060	G	A	ISM1	missense_variant	c.2942C>T	p.Ala981Val	P48526	981	alanine	Ala	A	valine	Val	V	1	C	T	476060	476067	TGGAAGGC	GCR1	YPL041C	0.00266499	21329885	-	-	0.945852	0.891307	0.0545448	0.561598	0.274	NA
chr16	492456	A	G	PHO85	synonymous_variant	c.480T>C	p.Ile160Ile	P17157	160	isoleucine	Ile	I	isoleucine	Ile	I	1	T	C	492455	492460	GTATTC	PHO2	SVL3	0.0337066	21329885	-	-	0.813893	0.652133	0.161761	0.940931	0.117	NA
chr16	492458	T	C	PHO85	missense_variant	c.478A>G	p.Ile160Val	P17157	160	isoleucine	Ile	I	valine	Val	V	1	A	G	492455	492460	GTATTC	PHO2	SVL3	0.0337066	21329885	-	-	0.813893	0.470062	0.343831	2	0.123	NA
chr16	527577	C	T	CIP1	missense_variant	c.31C>T	p.His11Tyr	Q02606	11	histidine	His	H	tyrosine	Tyr	Y	1	C	T	527576	527580	ACACG	MBP1	HST2	0.00294133	15343339	-	+	0.848855	0.538213	0.310642	2	0.274	NA
chr16	527580	G	A	CIP1	missense_variant	c.34G>A	p.Ala12Thr	Q02606	12	alanine	Ala	A	threonine	Thr	T	1	G	A	527576	527580	ACACG	MBP1	HST2	0.00294133	15343339	-	+	0.848855	0.565955	0.2829	1.82139	0.272	NA
chr16	593904	G	A	DSS4	missense_variant	c.14C>T	p.Thr5Met	P32601	5	threonine	Thr	T	methionine	Met	M	1	G	A	593900	593904	ACACG	MBP1	RLF2	0.0234148	15343339	+	+	0.848855	0.565955	0.2829	1.82139	0.272	NA
chr16	666047	C	T	YPR053C	missense_variant	c.197G>A	p.Gly66Glu	Q6Q5F3	66	glycine	Gly	G	glutamic acid	Glu	E	1	C	T	666033	666047	CGTCCCAAAACAGTC	GAL4	NHP6A	0.0484931	21329885	-	+	0.856467	0.64501	0.211457	2	0.105	NA
chr16	697142	C	T	YPR077C	missense_variant	c.361G>A	p.Val121Ile	O13583	121	valine	Val	V	isoleucine	Ile	I	1	C	T	697141	697145	ACACG	MBP1	OPY2	0.0351152	15343339	-	+	0.848855	0.538213	0.310642	2	0.274	NA
chr16	697144	C	G	YPR077C	missense_variant	c.359G>C	p.Arg120Pro	O13583	120	arginine	Arg	R	proline	Pro	P	1	C	G	697141	697145	ACACG	MBP1	OPY2	0.0351152	15343339	-	+	0.848855	0.647845	0.201011	1.29416	0.27	NA
chr16	697145	G	A	YPR077C	missense_variant	c.358C>T	p.Arg120Cys	O13583	120	arginine	Arg	R	cysteine	Cys	C	1	G	A	697141	697145	ACACG	MBP1	OPY2	0.0351152	15343339	-	+	0.848855	0.565955	0.2829	1.82139	0.272	NA
chr16	744237	C	G	YPR108W-A	synonymous_variant	c.63C>G	p.Ser21Ser	Q3E7B3	21	serine	Ser	S	serine	Ser	S	0	C	G	744237	744242	CATGCA	PHD1	YPR109W	0.0380004	22153082	+	+	0.996054	0.994056	0.00199805	0.0137468	0.148	NA
chr16	744242	A	C	YPR108W-A	missense_variant	c.68A>C	p.Gln23Pro	Q3E7B3	23	glutamine	Gln	Q	proline	Pro	P	1	A	C	744237	744242	CATGCA	PHD1	YPR109W	0.0380004	22153082	+	+	0.996054	0.803138	0.192915	1.32728	0.644	NA
chr16	744242	A	C	YPR108W-A	missense_variant	c.68A>C	p.Gln23Pro	Q3E7B3	23	glutamine	Gln	Q	proline	Pro	P	1	T	G	744239	744244	TCTGCA	PHD1	YPR109W	0.0380004	22153082	+	-	0.982517	0.782885	0.199632	1.37349	0.329	NA
chr16	744243	G	C	YPR108W-A	missense_variant	c.69G>C	p.Gln23His	Q3E7B3	23	glutamine	Gln	Q	histidine	His	H	0	C	G	744239	744244	TCTGCA	PHD1	YPR109W	0.0380004	22153082	+	-	0.982517	0.966167	0.0163496	0.112487	0.144	NA
chr16	813225	C	T	YPR139C	synonymous_variant	c.834G>A	p.Lys278Lys	Q06508	278	lysine	Lys	K	lysine	Lys	K	1	G	A	813223	813230	CGGAAGTT	GCR1	MEP3	0.001137	21329885	-	-	0.840199	0.691058	0.149141	1.53557	0.116	NA
chr2	48918	A	G	MRP21	missense_variant	c.94A>G	p.Lys32Glu	P38175	32	lysine	Lys	K	glutamic acid	Glu	E	1	A	G	48916	48921	ATAAAA	PHO2	MAP2	0.0393196	21329885	-	+	0.886557	0.542726	0.343831	2	0.295	NA
chr2	48929	A	T	MRP21	synonymous_variant	c.105A>T	p.Leu35Leu	P38175	35	leucine	Leu	L	leucine	Leu	L	1	A	T	48924	48929	ATACTA	PHO2	MAP2	0.0393196	21329885	-	+	0.902725	0.855822	0.0469029	0.272825	0.104	NA
chr2	48929	A	T	MRP21	synonymous_variant	c.105A>T	p.Leu35Leu	P38175	35	leucine	Leu	L	leucine	Leu	L	1	T	A	48925	48930	TTAGTA	PHO2	MAP2	0.0393196	21329885	-	-	0.889822	0.697674	0.192148	1.11769	0.275	NA
chr2	84508	C	T	SSA3	synonymous_variant	c.1941G>A	p.Glu647Glu	P09435	647	glutamic acid	Glu	E	glutamic acid	Glu	E	0	G	A	84508	84515	TGGAAGAG	GCR1	ILS1	1.62E-07	21329885	-	-	0.88181	0.881171	0.000638698	0.00657609	0	NA
chr2	91799	C	T	AST1	synonymous_variant	c.1059C>T	p.Phe353Phe	P35183	353	phenylalanine	Phe	F	phenylalanine	Phe	F	0	C	T	91789	91800	GAAAAATGTTCG	SFP1	PRS4	0.00881166	15343339	+	+	0.837905	0.837115	0.000790536	0.0072477	0.001	NA
chr2	91799	C	T	AST1	synonymous_variant	c.1059C>T	p.Phe353Phe	P35183	353	phenylalanine	Phe	F	phenylalanine	Phe	F	0	G	A	91788	91799	GAACATTTTTCT	SFP1	PRS4	0.00881166	15343339	+	-	0.839726	0.850126	-0.0104006	0.0953535	-0.042	NA
chr2	91932	G	A	AST1	missense_variant	c.1192G>A	p.Asp398Asn	P35183	398	aspartic acid	Asp	D	asparagine	Asn	N	0	C	T	91932	91943	ATAAACTTTGTC	SFP1	PRS4	0.00881166	15343339	+	-	0.815589	0.81926	-0.00367074	0.0336536	-0.008	NA
chr2	91942	A	T	AST1	missense_variant	c.1202A>T	p.Tyr401Phe	P35183	401	tyrosine	Tyr	Y	phenylalanine	Phe	F	1	A	T	91933	91944	ACAAAGTTTATG	SFP1	PRS4	0.00881166	15343339	+	+	0.805376	0.8751	-0.0697234	0.63923	-0.207	NA
chr2	91942	A	T	AST1	missense_variant	c.1202A>T	p.Tyr401Phe	P35183	401	tyrosine	Tyr	Y	phenylalanine	Phe	F	1	T	A	91932	91943	ATAAACTTTGTC	SFP1	PRS4	0.00881166	15343339	+	-	0.815589	0.885313	-0.0697234	0.63923	-0.218	NA
chr2	92027	C	T	AST1	synonymous_variant	c.1287C>T	p.Phe429Phe	P35183	429	phenylalanine	Phe	F	phenylalanine	Phe	F	1	C	T	92019	92030	GAAAAATTCTAG	SFP1	PRS4	0.00881166	15343339	+	+	0.840958	0.969548	-0.12859	1.17892	-0.423	NA
chr2	92027	C	T	AST1	synonymous_variant	c.1287C>T	p.Phe429Phe	P35183	429	phenylalanine	Phe	F	phenylalanine	Phe	F	1	G	A	92018	92029	TAGAATTTTTCG	SFP1	PRS4	0.00881166	15343339	+	-	0.823781	0.952371	-0.12859	1.17892	-0.402	NA
chr2	136073	A	G	YBL044W	missense_variant	c.76A>G	p.Thr26Ala	P38194	26	threonine	Thr	T	alanine	Ala	A	1	A	G	136072	136081	CACCGAAACA	RAP1	ECM13	0.000696864	21329885	+	+	0.855015	0.68105	0.173964	1.89916	0.192	NA
chr2	136074	C	T	YBL044W	missense_variant	c.77C>T	p.Thr26Ile	P38194	26	threonine	Thr	T	isoleucine	Ile	I	1	C	T	136072	136081	CACCGAAACA	RAP1	ECM13	0.000696864	21329885	+	+	0.855015	0.800147	0.0548673	0.598984	0.119	NA
chr2	136075	C	T	YBL044W	synonymous_variant	c.78C>T	p.Thr26Thr	P38194	26	threonine	Thr	T	threonine	Thr	T	1	C	T	136072	136081	CACCGAAACA	RAP1	ECM13	0.000696864	21329885	+	+	0.855015	0.700417	0.154598	1.68774	0.187	NA
chr2	136080	C	T	YBL044W	missense_variant	c.83C>T	p.Thr28Ile	P38194	28	threonine	Thr	T	isoleucine	Ile	I	1	C	T	136072	136081	CACCGAAACA	RAP1	ECM13	0.000696864	21329885	+	+	0.855015	0.691654	0.163361	1.7834	0.19	NA
chr2	136081	A	G	YBL044W	synonymous_variant	c.84A>G	p.Thr28Thr	P38194	28	threonine	Thr	T	threonine	Thr	T	1	A	G	136072	136081	CACCGAAACA	RAP1	ECM13	0.000696864	21329885	+	+	0.855015	0.74758	0.107435	1.17286	0.164	NA
chr2	136099	C	T	YBL044W	synonymous_variant	c.102C>T	p.Asp34Asp	P38194	34	aspartic acid	Asp	D	aspartic acid	Asp	D	1	C	T	136095	136103	CTGACTCAT	GCN4	ECM13	0.0117491	21329885	+	+	0.956036	0.918099	0.0379372	0.425444	0.036	NA
chr2	136099	C	T	YBL044W	synonymous_variant	c.102C>T	p.Asp34Asp	P38194	34	aspartic acid	Asp	D	aspartic acid	Asp	D	1	G	A	136095	136103	ATGAGTCAG	GCN4	ECM13	0.0117491	21329885	+	-	0.967365	0.918187	0.0491779	0.551501	0.067	NA
chr2	136345	T	A	YBL044W	missense_variant	c.348T>A	p.Asn116Lys	P38194	116	asparagine	Asn	N	lysine	Lys	K	1	T	A	136345	136349	TTGGA	HAP2	COR1	1.50E-09	15343339	-	+	0.987197	0.736098	0.251099	2	0.176	NA
chr2	136348	G	A	YBL044W	stop_gained	c.351G>A	p.Trp117*	P38194	117	tryptophan	Trp	W	NA	NA	NA	1	G	A	136345	136349	TTGGA	HAP2	COR1	1.50E-09	15343339	-	+	0.987197	0.7389	0.248297	1.97768	0.176	NA
chr2	164563	T	C	YBL029C-A	synonymous_variant	c.210A>G	p.Gln70Gln	Q3E756	70	glutamine	Gln	Q	glutamine	Gln	Q	1	A	G	164555	164566	ACAAGATTTTAA	SFP1	PET9	0.0416892	21329885	-	-	0.80044	0.66757	0.13287	1.21816	0.217	NA
chr2	216791	T	C	LDB7	synonymous_variant	c.339A>G	p.Leu113Leu	P38210	113	leucine	Leu	L	leucine	Leu	L	1	T	C	216790	216795	CTAATG	PHO2	SLA1	0.00798498	21329885	-	+	0.825354	0.602867	0.222487	1.29416	0.142	NA
chr2	216793	A	T	LDB7	missense_variant	c.337T>A	p.Leu113Ile	P38210	113	leucine	Leu	L	isoleucine	Ile	I	0	A	T	216790	216795	CTAATG	PHO2	SLA1	0.00798498	21329885	-	+	0.825354	0.804509	0.0208447	0.121249	0.052	NA
chr2	216794	T	C	LDB7	synonymous_variant	c.336A>G	p.Thr112Thr	P38210	112	threonine	Thr	T	threonine	Thr	T	1	T	C	216790	216795	CTAATG	PHO2	SLA1	0.00798498	21329885	-	+	0.825354	0.663593	0.161761	0.940931	0.136	NA
chr2	255388	G	A	HHF1	synonymous_variant	c.297C>T	p.Tyr99Tyr	P02309	99	tyrosine	Tyr	Y	tyrosine	Tyr	Y	0	G	A	255388	255393	GTATAA	PHO2	HHT1	0.032018	21329885	+	+	0.8141	0.865713	-0.0516124	0.300219	-0.099	NA
chr2	255424	A	G	HHF1	synonymous_variant	c.261T>C	p.Val87Val	P02309	87	valine	Val	V	valine	Val	V	0	A	G	255424	255431	AACATCCA	SPT23	HHT1	0.0134582	21329885	+	+	0.822007	0.835966	-0.0139596	0.113169	-0.029	NA
chr2	331857	A	G	FMP23	missense_variant	c.25A>G	p.Ile9Val	P38231	9	isoleucine	Ile	I	valine	Val	V	0	T	C	331857	331863	TTCGGAT	STB4	ZTA1	2.80E-37	15343339	-	-	0.94786	0.9263	0.0215601	0.234999	0.132	NA
chr2	331859	C	T	FMP23	synonymous_variant	c.27C>T	p.Ile9Ile	P38231	9	isoleucine	Ile	I	isoleucine	Ile	I	1	G	A	331857	331863	TTCGGAT	STB4	ZTA1	2.80E-37	15343339	-	-	0.94786	0.764369	0.183491	2	0.142	NA
chr2	331863	A	C	FMP23	missense_variant	c.31A>C	p.Thr11Pro	P38231	11	threonine	Thr	T	proline	Pro	P	0	T	G	331857	331863	TTCGGAT	STB4	ZTA1	2.80E-37	15343339	-	-	0.94786	0.939016	0.00884421	0.0963993	0.083	NA
chr2	340043	T	C	YBR053C	missense_variant	c.709A>G	p.Ile237Val	P38235	237	isoleucine	Ile	I	valine	Val	V	1	A	G	340041	340046	TTAATT	PHO2	RFS1	0.0388994	21329885	-	-	0.940194	0.842919	0.0972752	0.565831	0.313	NA
chr2	340044	T	C	YBR053C	synonymous_variant	c.708A>G	p.Leu236Leu	P38235	236	leucine	Leu	L	leucine	Leu	L	1	A	G	340041	340046	TTAATT	PHO2	RFS1	0.0388994	21329885	-	-	0.940194	0.596363	0.343831	2	0.488	NA
chr2	340045	A	G	YBR053C	missense_variant	c.707T>C	p.Leu236Ser	P38235	236	leucine	Leu	L	serine	Ser	S	1	T	C	340041	340046	TTAATT	PHO2	RFS1	0.0388994	21329885	-	-	0.940194	0.717707	0.222487	1.29416	0.467	NA
chr2	340056	T	C	YBR053C	synonymous_variant	c.696A>G	p.Lys232Lys	P38235	232	lysine	Lys	K	lysine	Lys	K	1	A	G	340056	340061	CTAAAA	PHO2	RFS1	0.0388994	21329885	-	-	0.825561	0.711911	0.113649	0.661077	0.121	NA
chr2	340089	A	G	YBR053C	synonymous_variant	c.663T>C	p.Thr221Thr	P38235	221	threonine	Thr	T	threonine	Thr	T	1	T	C	340085	340090	CTATTT	PHO2	RFS1	0.0388994	21329885	-	-	0.871256	0.648769	0.222487	1.29416	0.221	NA
chr2	340090	G	A	YBR053C	missense_variant	c.662C>T	p.Thr221Ile	P38235	221	threonine	Thr	T	isoleucine	Ile	I	0	C	T	340085	340090	CTATTT	PHO2	RFS1	0.0388994	21329885	-	-	0.871256	0.919349	-0.0480934	0.27975	-0.123	NA
chr2	365997	T	C	YBR062C	synonymous_variant	c.522A>G	p.Glu174Glu	P38239	174	glutamic acid	Glu	E	glutamic acid	Glu	E	0	A	G	365997	366004	TGGAAGAA	GCR1	TRM7	0.0252224	21329885	-	-	0.881171	0.88181	-0.000638698	0.00657609	0	NA
chr2	366003	C	T	YBR062C	synonymous_variant	c.516G>A	p.Leu172Leu	P38239	172	leucine	Leu	L	leucine	Leu	L	1	G	A	365997	366004	TGGAAGAA	GCR1	TRM7	0.0252224	21329885	-	-	0.881171	0.727269	0.153902	1.58459	0.189	NA
chr2	392002	C	T	SLM4	missense_variant	c.292G>A	p.Val98Met	P38247	98	valine	Val	V	methionine	Met	M	0	G	A	392002	392010	GTTACCCTG	REB1	ECM33	0.00590303	22153082	+	-	0.983997	0.974853	0.0091438	0.117597	0.244	NA
chr2	491342	T	C	VMA2	missense_variant	c.1481A>G	p.Glu494Gly	P16140	494	glutamic acid	Glu	E	glycine	Gly	G	0	A	G	491335	491342	AAGATGAA	SPT23	TPS1	0.00478871	21329885	-	-	0.845856	0.859816	-0.0139596	0.113169	-0.078	NA
chr2	533517	T	C	YBR144C	synonymous_variant	c.33A>G	p.Arg11Arg	P34215	11	arginine	Arg	R	arginine	Arg	R	1	T	C	533510	533521	AAAAAGTTCTCC	SFP1	ADH5	1.99E-08	21329885	+	+	0.825799	0.692929	0.13287	1.21816	0.246	NA
chr2	533517	T	C	YBR144C	synonymous_variant	c.33A>G	p.Arg11Arg	P34215	11	arginine	Arg	R	arginine	Arg	R	1	A	G	533509	533520	GAGAACTTTTTA	SFP1	ADH5	1.99E-08	21329885	+	-	0.806536	0.673667	0.13287	1.21816	0.225	NA
chr2	533533	G	T	YBR144C	missense_variant	c.17C>A	p.Ser6Tyr	P34215	6	serine	Ser	S	tyrosine	Tyr	Y	0	C	A	533527	533533	CCTTCCG	GCR2	ADH5	5.67E-07	15343339	+	-	0.963807	0.963807	0	0	0	NA
chr2	533534	A	G	YBR144C	missense_variant	c.16T>C	p.Ser6Pro	P34215	6	serine	Ser	S	proline	Pro	P	0	A	G	533534	533542	ATGAGTCAA	GCN4	ADH5	0.00175508	15343339	+	+	0.966059	0.958096	0.00796298	0.0893002	0.012	NA
chr2	533534	A	G	YBR144C	missense_variant	c.16T>C	p.Ser6Pro	P34215	6	serine	Ser	S	proline	Pro	P	0	T	C	533534	533542	TTGACTCAT	GCN4	ADH5	0.00175508	15343339	+	-	0.954731	0.946768	0.00796298	0.0893002	0.014	NA
chr2	533536	G	T	YBR144C	stop_gained	c.14C>A	p.Ser5*	P34215	5	serine	Ser	S	NA	NA	NA	1	G	T	533534	533542	ATGAGTCAA	GCN4	ADH5	0.00175508	15343339	+	+	0.966059	0.839243	0.126816	1.42217	0.187	NA
chr2	533536	G	T	YBR144C	stop_gained	c.14C>A	p.Ser5*	P34215	5	serine	Ser	S	NA	NA	NA	1	C	A	533534	533542	TTGACTCAT	GCN4	ADH5	0.00175508	15343339	+	-	0.954731	0.827914	0.126816	1.42217	0.193	NA
chr2	537457	G	A	RTC2	missense_variant	c.883G>A	p.Asp295Asn	P38279	295	aspartic acid	Asp	D	asparagine	Asn	N	0	C	T	537457	537465	TTAATTATC	SUM1	YSW1	4.36E-09	15343339	+	-	0.87781	0.899592	-0.0217827	0.166983	-0.085	NA
chr2	565365	G	T	YSY6	missense_variant	c.135G>T	p.Leu45Phe	P38374	45	leucine	Leu	L	phenylalanine	Phe	F	1	C	A	565360	565369	TACCCAACCA	RAP1	TOS1	2.56E-06	21329885	-	-	0.873517	0.752526	0.120991	1.32085	0.202	NA
chr2	602336	G	C	PCH2	synonymous_variant	c.1671G>C	p.Arg557Arg	P38126	557	arginine	Arg	R	arginine	Arg	R	1	G	C	602334	602341	CGGAAGCT	GCR1	GDT1	5.51E-08	21329885	+	+	0.886716	0.702972	0.183744	1.89184	0.194	NA
chr2	663000	T	A	YBR220C	missense_variant	c.1678A>T	p.Thr560Ser	P38318	560	threonine	Thr	T	serine	Ser	S	1	A	T	663000	663007	GAGATGTA	SPT23	PYC2	0.000420262	21329885	-	-	0.831576	0.620979	0.210597	1.70728	0.126	NA
chr2	711243	C	A	ISW1	missense_variant	c.297G>T	p.Lys99Asn	P38144	99	lysine	Lys	K	asparagine	Asn	N	1	C	A	711238	711249	TCAAACTTTTTA	SFP1	RRT2	0.000503871	21329885	+	+	0.851245	0.891748	-0.0405028	0.371333	-0.159	NA
chr2	711243	C	A	ISW1	missense_variant	c.297G>T	p.Lys99Asn	P38144	99	lysine	Lys	K	asparagine	Asn	N	1	C	A	711239	711250	CAAACTTTTTAC	SFP1	RRT2	0.000503871	21329885	+	+	0.838555	0.951362	-0.112807	1.03422	-0.382	NA
chr2	711243	C	A	ISW1	missense_variant	c.297G>T	p.Lys99Asn	P38144	99	lysine	Lys	K	asparagine	Asn	N	1	G	T	711238	711249	TAAAAAGTTTGA	SFP1	RRT2	0.000503871	21329885	+	-	0.840895	0.953702	-0.112807	1.03422	-0.38	NA
chr2	711243	C	A	ISW1	missense_variant	c.297G>T	p.Lys99Asn	P38144	99	lysine	Lys	K	asparagine	Asn	N	1	G	T	711237	711248	AAAAAGTTTGAT	SFP1	RRT2	0.000503871	21329885	+	-	0.88073	0.912046	-0.0313158	0.287106	-0.1	NA
chr2	728892	G	A	POP4	missense_variant	c.8G>A	p.Arg3Lys	P38336	3	arginine	Arg	R	lysine	Lys	K	1	G	A	728889	728895	ATAGAAC	HSF1	RIB5	0.0456343	15343339	-	+	0.911369	0.691191	0.220178	2	0.232	NA
chr3	27352	G	T	PEX34	stop_gained	c.8C>A	p.Ser3*	P25584	3	serine	Ser	S	NA	NA	NA	1	G	T	27351	27357	CGAAACC	STE12	KAR4	0.000983478	15343339	+	+	0.866623	0.749146	0.117476	1.1137	0.136	NA
chr3	27354	A	T	PEX34	synonymous_variant	c.6T>A	p.Val2Val	P25584	2	valine	Val	V	valine	Val	V	1	A	T	27351	27357	CGAAACC	STE12	KAR4	0.000983478	15343339	+	+	0.866623	0.725252	0.141371	1.34023	0.143	NA
chr3	27356	C	T	PEX34	missense_variant	c.4G>A	p.Val2Ile	P25584	2	valine	Val	V	isoleucine	Ile	I	1	C	T	27351	27357	CGAAACC	STE12	KAR4	0.000983478	15343339	+	+	0.866623	0.664845	0.201777	1.91289	0.155	NA
chr3	41572	C	T	YCL048W-A	missense_variant	c.85C>T	p.Pro29Ser	Q2V2Q2	29	proline	Pro	P	serine	Ser	S	0	G	A	41572	41580	AGCATTTGG	SUM1	SPS22	7.11E-16	15343339	+	-	0.843588	0.845568	-0.00198025	0.0151803	-0.004	NA
chr3	41580	T	C	YCL048W-A	synonymous_variant	c.93T>C	p.Ala31Ala	Q2V2Q2	31	alanine	Ala	A	alanine	Ala	A	0	A	G	41572	41580	AGCATTTGG	SUM1	SPS22	7.11E-16	15343339	+	-	0.843588	0.833012	0.010576	0.0810742	0.009	NA
chr3	41593	G	A	YCL048W-A	missense_variant	c.106G>A	p.Ala36Thr	Q2V2Q2	36	alanine	Ala	A	threonine	Thr	T	0	C	T	41587	41595	AGCATTTGG	SUM1	SPS22	7.11E-16	15343339	+	-	0.843588	0.877713	-0.0341246	0.261595	-0.089	NA
chr3	41608	A	G	YCL048W-A	missense_variant	c.121A>G	p.Thr41Ala	Q2V2Q2	41	threonine	Thr	T	alanine	Ala	A	0	T	C	41602	41610	AGTATTTGG	SUM1	SPS22	7.11E-16	15343339	+	-	0.877713	0.843588	0.0341246	0.261595	0.089	NA
chr3	50241	T	C	YCL041C	synonymous_variant	c.387A>G	p.Lys129Lys	P25571	129	lysine	Lys	K	lysine	Lys	K	1	A	G	50237	50244	GAAAAACA	SPT23	GLK1	0.00334626	21329885	+	-	0.823359	0.676071	0.147288	1.19405	0.103	NA
chr3	50241	T	C	YCL041C	synonymous_variant	c.387A>G	p.Lys129Lys	P25571	129	lysine	Lys	K	lysine	Lys	K	1	A	G	50235	50242	AAAACATA	SPT23	GLK1	0.00334626	21329885	+	-	0.833333	0.586629	0.246704	2	0.131	NA
chr3	50302	A	G	YCL041C	missense_variant	c.326T>C	p.Phe109Ser	P25571	109	phenylalanine	Phe	F	serine	Ser	S	0	A	G	50302	50309	AAAATGCA	SPT23	GLK1	0.00334626	21329885	+	+	0.944419	0.958378	-0.0139596	0.113169	-0.063	NA
chr3	50307	G	T	YCL041C	stop_gained	c.321C>A	p.Cys107*	P25571	107	cysteine	Cys	C	NA	NA	NA	0	G	T	50302	50309	AAAATGCA	SPT23	GLK1	0.00334626	21329885	+	+	0.944419	0.938554	0.0058645	0.0475428	0.017	NA
chr3	50320	A	T	YCL041C	missense_variant	c.308T>A	p.Phe103Tyr	P25571	103	phenylalanine	Phe	F	tyrosine	Tyr	Y	1	A	T	50318	50325	AAAATATA	SPT23	GLK1	0.00334626	21329885	+	+	0.919262	0.779012	0.14025	1.13699	0.365	NA
chr3	50469	G	T	YCL041C	stop_gained	c.159C>A	p.Tyr53*	P25571	53	tyrosine	Tyr	Y	NA	NA	NA	1	C	A	50465	50473	GTTACCCTG	REB1	PDI1	0.0118278	22153082	-	-	0.983997	0.828486	0.155511	2	0.455	NA
chr3	50473	C	T	YCL041C	missense_variant	c.155G>A	p.Cys52Tyr	P25571	52	cysteine	Cys	C	tyrosine	Tyr	Y	0	G	A	50465	50473	GTTACCCTG	REB1	PDI1	0.0118278	22153082	-	-	0.983997	0.979106	0.0048912	0.0629049	0.17	NA
chr3	50763	A	C	YCL042W	synonymous_variant	c.180A>C	p.Pro60Pro	P25572	60	proline	Pro	P	proline	Pro	P	0	A	C	50763	50772	AACCCCCCCA	RAP1	GLK1	5.58E-05	21329885	+	+	0.815649	0.850771	-0.0351217	0.383422	-0.076	NA
chr3	50763	A	C	YCL042W	synonymous_variant	c.180A>C	p.Pro60Pro	P25572	60	proline	Pro	P	proline	Pro	P	0	A	C	50763	50772	AACCCCCCCA	RAP1	PDI1	0.000179219	21329885	-	+	0.815649	0.850771	-0.0351217	0.383422	-0.076	NA
chr3	50766	C	T	YCL042W	synonymous_variant	c.183C>T	p.Thr61Thr	P25572	61	threonine	Thr	T	threonine	Thr	T	1	C	T	50763	50772	AACCCCCCCA	RAP1	GLK1	5.58E-05	21329885	+	+	0.815649	0.661051	0.154598	1.68774	0.104	NA
chr3	50766	C	T	YCL042W	synonymous_variant	c.183C>T	p.Thr61Thr	P25572	61	threonine	Thr	T	threonine	Thr	T	1	C	T	50763	50772	AACCCCCCCA	RAP1	PDI1	0.000179219	21329885	-	+	0.815649	0.661051	0.154598	1.68774	0.104	NA
chr3	50769	C	A	YCL042W	synonymous_variant	c.186C>A	p.Pro62Pro	P25572	62	proline	Pro	P	proline	Pro	P	1	G	T	50768	50777	ACTGATGGGG	ASH1	GLK1	0.0163086	21329885	+	-	0.80638	0.669551	0.136829	1.21014	0.115	NA
chr3	50769	C	A	YCL042W	synonymous_variant	c.186C>A	p.Pro62Pro	P25572	62	proline	Pro	P	proline	Pro	P	1	C	A	50763	50772	AACCCCCCCA	RAP1	GLK1	5.58E-05	21329885	+	+	0.815649	0.818478	-0.00282938	0.0308882	-0.003	NA
chr3	50769	C	A	YCL042W	synonymous_variant	c.186C>A	p.Pro62Pro	P25572	62	proline	Pro	P	proline	Pro	P	1	C	A	50763	50772	AACCCCCCCA	RAP1	PDI1	0.000179219	21329885	-	+	0.815649	0.818478	-0.00282938	0.0308882	-0.003	NA
chr3	50770	C	T	YCL042W	missense_variant	c.187C>T	p.Pro63Ser	P25572	63	proline	Pro	P	serine	Ser	S	0	G	A	50768	50777	ACTGATGGGG	ASH1	GLK1	0.0163086	21329885	+	-	0.80638	0.802451	0.00392887	0.0347477	0.009	NA
chr3	50770	C	T	YCL042W	missense_variant	c.187C>T	p.Pro63Ser	P25572	63	proline	Pro	P	serine	Ser	S	0	C	T	50763	50772	AACCCCCCCA	RAP1	GLK1	5.58E-05	21329885	+	+	0.815649	0.826736	-0.011087	0.121037	-0.026	NA
chr3	50770	C	T	YCL042W	missense_variant	c.187C>T	p.Pro63Ser	P25572	63	proline	Pro	P	serine	Ser	S	0	C	T	50763	50772	AACCCCCCCA	RAP1	PDI1	0.000179219	21329885	-	+	0.815649	0.826736	-0.011087	0.121037	-0.026	NA
chr3	50771	C	T	YCL042W	missense_variant	c.188C>T	p.Pro63Leu	P25572	63	proline	Pro	P	leucine	Leu	L	1	G	A	50768	50777	ACTGATGGGG	ASH1	GLK1	0.0163086	21329885	+	-	0.80638	0.81407	-0.00769007	0.0680125	-0.028	NA
chr3	50771	C	T	YCL042W	missense_variant	c.188C>T	p.Pro63Leu	P25572	63	proline	Pro	P	leucine	Leu	L	1	C	T	50763	50772	AACCCCCCCA	RAP1	GLK1	5.58E-05	21329885	+	+	0.815649	0.652288	0.163361	1.7834	0.104	NA
chr3	50771	C	T	YCL042W	missense_variant	c.188C>T	p.Pro63Leu	P25572	63	proline	Pro	P	leucine	Leu	L	1	C	T	50763	50772	AACCCCCCCA	RAP1	PDI1	0.000179219	21329885	-	+	0.815649	0.652288	0.163361	1.7834	0.104	NA
chr3	50772	A	C	YCL042W	synonymous_variant	c.189A>C	p.Pro63Pro	P25572	63	proline	Pro	P	proline	Pro	P	1	T	G	50768	50777	ACTGATGGGG	ASH1	GLK1	0.0163086	21329885	+	-	0.80638	0.676255	0.130124	1.15085	0.112	NA
chr3	50772	A	C	YCL042W	synonymous_variant	c.189A>C	p.Pro63Pro	P25572	63	proline	Pro	P	proline	Pro	P	1	A	C	50763	50772	AACCCCCCCA	RAP1	GLK1	5.58E-05	21329885	+	+	0.815649	0.724455	0.0911944	0.995566	0.085	NA
chr3	50772	A	C	YCL042W	synonymous_variant	c.189A>C	p.Pro63Pro	P25572	63	proline	Pro	P	proline	Pro	P	1	A	C	50763	50772	AACCCCCCCA	RAP1	PDI1	0.000179219	21329885	-	+	0.815649	0.724455	0.0911944	0.995566	0.085	NA
chr3	50775	A	T	YCL042W	synonymous_variant	c.192A>T	p.Ser64Ser	P25572	64	serine	Ser	S	serine	Ser	S	0	T	A	50768	50777	ACTGATGGGG	ASH1	GLK1	0.0163086	21329885	+	-	0.80638	0.819762	-0.0133822	0.118355	-0.04	NA
chr3	50776	G	A	YCL042W	missense_variant	c.193G>A	p.Val65Met	P25572	65	valine	Val	V	methionine	Met	M	1	C	T	50768	50777	ACTGATGGGG	ASH1	GLK1	0.0163086	21329885	+	-	0.80638	0.593956	0.212424	1.87872	0.13	NA
chr3	50789	C	T	YCL042W	missense_variant	c.206C>T	p.Ala69Val	P25572	69	alanine	Ala	A	valine	Val	V	1	G	A	50787	50794	CGGAAGCT	GCR1	GLK1	5.78E-05	21329885	+	-	0.886716	0.737575	0.149141	1.53557	0.187	NA
chr3	50789	C	T	YCL042W	missense_variant	c.206C>T	p.Ala69Val	P25572	69	alanine	Ala	A	valine	Val	V	1	G	A	50787	50794	CGGAAGCT	GCR1	PDI1	4.88E-07	21329885	-	-	0.886716	0.737575	0.149141	1.53557	0.187	NA
chr3	50789	C	T	YCL042W	missense_variant	c.206C>T	p.Ala69Val	P25572	69	alanine	Ala	A	valine	Val	V	1	G	A	50787	50803	TGTGGTTTACGGAAGCT	YAP6	PDI1	0.00700625	21329885	-	-	0.800414	0.78879	0.0116236	0.0863465	0.022	NA
chr3	50802	C	T	YCL042W	synonymous_variant	c.219C>T	p.His73His	P25572	73	histidine	His	H	histidine	His	H	0	G	A	50787	50803	TGTGGTTTACGGAAGCT	YAP6	PDI1	0.00700625	21329885	-	-	0.800414	0.793874	0.00653941	0.0485784	0.013	NA
chr3	68616	T	C	BIK1	missense_variant	c.1306A>G	p.Asn436Asp	P11709	436	asparagine	Asn	N	aspartic acid	Asp	D	1	A	G	68616	68625	AATCCTGACA	RAP1	HIS4	5.17E-09	21329885	-	-	0.818266	0.710832	0.107435	1.17286	0.094	NA
chr3	68617	G	A	BIK1	synonymous_variant	c.1305C>T	p.Asp435Asp	P11709	435	aspartic acid	Asp	D	aspartic acid	Asp	D	1	C	T	68616	68625	AATCCTGACA	RAP1	HIS4	5.17E-09	21329885	-	-	0.818266	0.654905	0.163361	1.7834	0.107	NA
chr3	68618	T	C	BIK1	missense_variant	c.1304A>G	p.Asp435Gly	P11709	435	aspartic acid	Asp	D	glycine	Gly	G	1	A	G	68616	68625	AATCCTGACA	RAP1	HIS4	5.17E-09	21329885	-	-	0.818266	0.772334	0.0459321	0.501439	0.065	NA
chr3	68620	A	T	BIK1	synonymous_variant	c.1302T>A	p.Pro434Pro	P11709	434	proline	Pro	P	proline	Pro	P	1	T	A	68616	68625	AATCCTGACA	RAP1	HIS4	5.17E-09	21329885	-	-	0.818266	0.883132	-0.0648657	0.708136	-0.17	NA
chr3	68622	G	A	BIK1	missense_variant	c.1300C>T	p.Pro434Ser	P11709	434	proline	Pro	P	serine	Ser	S	1	C	T	68616	68625	AATCCTGACA	RAP1	HIS4	5.17E-09	21329885	-	-	0.818266	0.663669	0.154598	1.68774	0.107	NA
chr3	68624	T	C	BIK1	missense_variant	c.1298A>G	p.Asn433Ser	P11709	433	asparagine	Asn	N	serine	Ser	S	1	A	G	68616	68625	AATCCTGACA	RAP1	HIS4	5.17E-09	21329885	-	-	0.818266	0.644302	0.173964	1.89916	0.108	NA
chr3	68647	A	G	BIK1	synonymous_variant	c.1275T>C	p.Asn425Asn	P11709	425	asparagine	Asn	N	asparagine	Asn	N	1	A	G	68645	68650	GTATTA	PHO2	HIS4	5.74E-06	21329885	-	+	0.927543	0.583712	0.343831	2	0.367	NA
chr3	68647	A	G	BIK1	synonymous_variant	c.1275T>C	p.Asn425Asn	P11709	425	asparagine	Asn	N	asparagine	Asn	N	1	T	C	68646	68651	ATAATA	PHO2	HIS4	5.74E-06	21329885	-	-	1	0.838239	0.161761	0.940931	0.843	NA
chr3	90859	G	A	SUP53	missense_variant	c.1G>A	p.Gly1Ser	NA	1	glycine	Gly	G	serine	Ser	S	1	G	A	90848	90861	AACAAGTAATTGGT	HAP5	LEU2	0.00892379	15343339	+	+	0.88062	0.763165	0.117455	1.26639	0.23	NA
chr3	157434	T	C	YCR022C	missense_variant	c.332A>G	p.Gln111Arg	P25620	111	glutamine	Gln	Q	arginine	Arg	R	1	T	C	157426	157437	AAAAAACTTGTC	SFP1	HSP30	5.20E-06	21329885	-	+	0.816764	0.688174	0.12859	1.17892	0.235	NA
chr3	157434	T	C	YCR022C	missense_variant	c.332A>G	p.Gln111Arg	P25620	111	glutamine	Gln	Q	arginine	Arg	R	1	T	C	157427	157438	AAAAACTTGTCC	SFP1	HSP30	5.20E-06	21329885	-	+	0.825727	0.692857	0.13287	1.21816	0.246	NA
chr3	157434	T	C	YCR022C	missense_variant	c.332A>G	p.Gln111Arg	P25620	111	glutamine	Gln	Q	arginine	Arg	R	1	A	G	157426	157437	GACAAGTTTTTT	SFP1	HSP30	5.20E-06	21329885	-	-	0.816769	0.683899	0.13287	1.21816	0.236	NA
chr3	157434	T	C	YCR022C	missense_variant	c.332A>G	p.Gln111Arg	P25620	111	glutamine	Gln	Q	arginine	Arg	R	1	A	G	157425	157436	ACAAGTTTTTTT	SFP1	HSP30	5.20E-06	21329885	-	-	0.80981	0.68122	0.12859	1.17892	0.224	NA
chr3	157437	C	T	YCR022C	missense_variant	c.329G>A	p.Gly110Glu	P25620	110	glycine	Gly	G	glutamic acid	Glu	E	0	C	T	157426	157437	AAAAAACTTGTC	SFP1	HSP30	5.20E-06	21329885	-	+	0.816764	0.820435	-0.00367074	0.0336536	-0.005	NA
chr3	157437	C	T	YCR022C	missense_variant	c.329G>A	p.Gly110Glu	P25620	110	glycine	Gly	G	glutamic acid	Glu	E	0	C	T	157427	157438	AAAAACTTGTCC	SFP1	HSP30	5.20E-06	21329885	-	+	0.825727	0.824937	0.000790536	0.0072477	0	NA
chr3	157437	C	T	YCR022C	missense_variant	c.329G>A	p.Gly110Glu	P25620	110	glycine	Gly	G	glutamic acid	Glu	E	0	G	A	157426	157437	GACAAGTTTTTT	SFP1	HSP30	5.20E-06	21329885	-	-	0.816769	0.82717	-0.0104006	0.0953535	-0.015	NA
chr3	157438	C	T	YCR022C	missense_variant	c.328G>A	p.Gly110Arg	P25620	110	glycine	Gly	G	arginine	Arg	R	0	C	T	157427	157438	AAAAACTTGTCC	SFP1	HSP30	5.20E-06	21329885	-	+	0.825727	0.829398	-0.00367074	0.0336536	-0.004	NA
chr3	157765	T	C	YCR022C	start_lost	c.1A>G	p.Met1?	P25620	1	methionine	Met	M	NA	NA	NA	0	A	G	157759	157765	ATGGAAA	HSF1	HSP30	3.65E-05	15343339	-	-	0.979217	0.941306	0.037911	0.344366	0.247	NA
chr3	293507	T	G	HMRA2	missense_variant	c.32A>C	p.Tyr11Ser	P0CY13	11	tyrosine	Tyr	Y	serine	Ser	S	1	T	G	293504	293510	TGATAAT	GZF3	HMRA1	0.0222907	15343339	+	+	0.947752	0.732714	0.215038	2	0.283	NA
chr3	293510	T	C	HMRA2	missense_variant	c.29A>G	p.Asn10Ser	P0CY13	10	asparagine	Asn	N	serine	Ser	S	0	T	C	293504	293510	TGATAAT	GZF3	HMRA1	0.0222907	15343339	+	+	0.947752	0.981403	-0.033651	0.312977	-0.282	NA
chr4	34245	C	T	GYP7	missense_variant	c.2233G>A	p.Val745Ile	P48365	745	valine	Val	V	isoleucine	Ile	I	0	G	A	34237	34246	CGTTAAATAG	SPT2	YPD1	0.0285606	21329885	-	-	0.895572	0.901765	-0.00619328	0.0556565	-0.01	NA
chr4	34246	G	T	GYP7	synonymous_variant	c.2232C>A	p.Ser744Ser	P48365	744	serine	Ser	S	serine	Ser	S	1	C	A	34237	34246	CGTTAAATAG	SPT2	YPD1	0.0285606	21329885	-	-	0.895572	0.959578	-0.0640063	0.575199	-0.456	NA
chr4	42235	A	G	BRE4	missense_variant	c.10T>C	p.Tyr4His	Q07660	4	tyrosine	Tyr	Y	histidine	His	H	1	T	C	42233	42237	GATAT	GLN3	PTP1	0.045881	15343339	+	-	0.953748	0.679318	0.27443	2	0.346	NA
chr4	42236	T	C	BRE4	synonymous_variant	c.9A>G	p.Arg3Arg	Q07660	3	arginine	Arg	R	arginine	Arg	R	1	A	G	42233	42237	GATAT	GLN3	PTP1	0.045881	15343339	+	-	0.953748	0.679318	0.27443	2	0.346	NA
chr4	130874	A	T	YDL183C	synonymous_variant	c.960T>A	p.Ile320Ile	P48569	320	isoleucine	Ile	I	isoleucine	Ile	I	1	A	T	130871	130882	TTAAATTTTGTT	SFP1	RPL41A	0.00197245	15343339	-	+	0.824579	0.689376	0.135204	1.23956	0.247	NA
chr4	130874	A	T	YDL183C	synonymous_variant	c.960T>A	p.Ile320Ile	P48569	320	isoleucine	Ile	I	isoleucine	Ile	I	1	T	A	130870	130881	ACAAAATTTAAT	SFP1	RPL41A	0.00197245	15343339	-	-	0.852948	0.717744	0.135204	1.23956	0.288	NA
chr4	130876	T	A	YDL183C	missense_variant	c.958A>T	p.Ile320Phe	P48569	320	isoleucine	Ile	I	phenylalanine	Phe	F	0	T	A	130871	130882	TTAAATTTTGTT	SFP1	RPL41A	0.00197245	15343339	-	+	0.824579	0.835204	-0.010625	0.0974108	-0.009	NA
chr4	130876	T	A	YDL183C	missense_variant	c.958A>T	p.Ile320Phe	P48569	320	isoleucine	Ile	I	phenylalanine	Phe	F	0	A	T	130870	130881	ACAAAATTTAAT	SFP1	RPL41A	0.00197245	15343339	-	-	0.852948	0.842323	0.010625	0.0974108	0.046	NA
chr4	134698	C	T	LYS20	missense_variant	c.1262C>T	p.Ala421Val	P48570	421	alanine	Ala	A	valine	Val	V	1	G	A	134697	134701	TTGGC	HAP2	INH1	1.25E-43	15343339	+	-	0.997509	0.749213	0.248297	1.97768	0.565	NA
chr4	330776	C	T	YDL071C	missense_variant	c.265G>A	p.Glu89Lys	Q07438	89	glutamic acid	Glu	E	lysine	Lys	K	0	C	T	330776	330783	CAAATAAA	SPT23	YET3	0.0276915	21329885	-	+	0.892245	0.892245	0	0	0	NA
chr4	330779	A	T	YDL071C	missense_variant	c.262T>A	p.Phe88Ile	Q07438	88	phenylalanine	Phe	F	isoleucine	Ile	I	1	A	T	330776	330783	CAAATAAA	SPT23	YET3	0.0276915	21329885	-	+	0.892245	0.770238	0.122007	0.989099	0.313	NA
chr4	330781	A	G	YDL071C	missense_variant	c.260T>C	p.Leu87Ser	Q07438	87	leucine	Leu	L	serine	Ser	S	0	A	G	330776	330783	CAAATAAA	SPT23	YET3	0.0276915	21329885	-	+	0.892245	0.910956	-0.0187106	0.151684	-0.033	NA
chr4	330782	A	G	YDL071C	synonymous_variant	c.259T>C	p.Leu87Leu	Q07438	87	leucine	Leu	L	leucine	Leu	L	0	A	G	330776	330783	CAAATAAA	SPT23	YET3	0.0276915	21329885	-	+	0.892245	0.864619	0.0276263	0.223963	0.113	NA
chr4	334377	G	A	COX9	missense_variant	c.20C>T	p.Thr7Ile	P07255	7	threonine	Thr	T	isoleucine	Ile	I	0	C	T	334377	334384	CCAATTAC	HAP4	IDP1	0.0429764	15343339	+	-	0.939792	0.938878	0.000914386	0.0102197	0.011	NA
chr4	340646	A	G	RPS29B	synonymous_variant	c.153T>C	p.Gly51Gly	P41058	51	glycine	Gly	G	glycine	Gly	G	0	T	C	340646	340650	TTGGT	HAP2	SYO1	0.0149049	15343339	-	-	1	0.997509	0.00249072	0.0198385	0.434	NA
chr4	382407	T	C	PRM7	missense_variant	c.1675A>G	p.Asn559Asp	Q12459	559	asparagine	Asn	N	aspartic acid	Asp	D	1	T	C	382406	382411	TTAATG	PHO2	NAT1	0.00957116	21329885	-	+	0.873447	0.650961	0.222487	1.29416	0.221	NA
chr4	382407	T	C	PRM7	missense_variant	c.1675A>G	p.Asn559Asp	Q12459	559	asparagine	Asn	N	aspartic acid	Asp	D	1	A	G	382404	382409	TTAACA	PHO2	NAT1	0.00957116	21329885	-	-	0.825336	0.481505	0.343831	2	0.143	NA
chr4	382408	A	G	PRM7	synonymous_variant	c.1674T>C	p.Ile558Ile	Q12459	558	isoleucine	Ile	I	isoleucine	Ile	I	1	A	G	382406	382411	TTAATG	PHO2	NAT1	0.00957116	21329885	-	+	0.873447	0.529616	0.343831	2	0.227	NA
chr4	382408	A	G	PRM7	synonymous_variant	c.1674T>C	p.Ile558Ile	Q12459	558	isoleucine	Ile	I	isoleucine	Ile	I	1	T	C	382404	382409	TTAACA	PHO2	NAT1	0.00957116	21329885	-	-	0.825336	0.602849	0.222487	1.29416	0.142	NA
chr4	382422	C	T	PRM7	missense_variant	c.1660G>A	p.Val554Ile	Q12459	554	valine	Val	V	isoleucine	Ile	I	1	C	T	382419	382424	TTACTA	PHO2	NAT1	0.00957116	21329885	-	+	0.889822	0.966252	-0.0764305	0.444581	-0.385	NA
chr4	382422	C	T	PRM7	missense_variant	c.1660G>A	p.Val554Ile	Q12459	554	valine	Val	V	isoleucine	Ile	I	1	G	A	382420	382425	CTAGTA	PHO2	NAT1	0.00957116	21329885	-	-	0.841728	0.939004	-0.0972752	0.565831	-0.255	NA
chr4	443148	C	T	ATP16	synonymous_variant	c.120C>T	p.His40His	Q12165	40	histidine	His	H	histidine	His	H	0	G	A	443147	443158	ATAAAGTTTCGT	SFP1	MED2	0.0399071	21329885	-	-	0.809856	0.81081	-0.000954095	0.00874722	0	NA
chr4	485852	C	A	DAS2	missense_variant	c.593G>T	p.Ser198Ile	Q12084	198	serine	Ser	S	isoleucine	Ile	I	1	G	T	485849	485856	AAAAGCCA	SPT23	GCV1	0.0123961	21329885	-	-	0.84707	0.964246	-0.117177	0.949937	-0.442	NA
chr4	485905	T	C	DAS2	synonymous_variant	c.540A>G	p.Leu180Leu	Q12084	180	leucine	Leu	L	leucine	Leu	L	1	A	G	485905	485912	AAAATCTA	SPT23	GCV1	0.0123961	21329885	-	-	0.9578	0.755252	0.202549	1.64204	0.481	NA
chr4	488827	T	C	tV(UAC)D	missense_variant	c.44A>G	p.Glu15Gly	NA	15	glutamic acid	Glu	E	glycine	Gly	G	0	T	C	488821	488827	GGATCTT	GAT3	SES1	0.0303185	15343339	+	+	0.94308	0.945767	-0.0026871	0.0165878	-0.051	NA
chr4	555854	A	G	TPI1	synonymous_variant	c.619T>C	p.Leu207Leu	P00942	207	leucine	Leu	L	leucine	Leu	L	1	A	G	555851	555856	ATAAGA	PHO2	YDR048C	0.00760014	21329885	-	+	0.838239	0.740964	0.0972752	0.565831	0.115	NA
chr4	555924	A	G	TPI1	synonymous_variant	c.549T>C	p.Asp183Asp	P00942	183	aspartic acid	Asp	D	aspartic acid	Asp	D	1	T	C	555920	555925	ATATTC	PHO2	YDR048C	0.00760014	21329885	-	-	0.865506	0.643019	0.222487	1.29416	0.194	NA
chr4	569032	G	A	tD(GUC)D	synonymous_variant	c.69G>A	p.Ala23Ala	NA	23	alanine	Ala	A	alanine	Ala	A	0	C	T	569032	569043	AAAAAATTCTCC	SFP1	TGL2	0.00529908	21329885	-	-	0.867739	0.87141	-0.00367074	0.0336536	-0.015	NA
chr4	579102	A	G	AIM7	missense_variant	c.440A>G	p.Glu147Gly	Q12156	147	glutamic acid	Glu	E	glycine	Gly	G	1	A	G	579101	579112	GAAAATTGTTAG	SFP1	RPS13	0.000388212	15343339	+	+	0.819675	0.749754	0.0699201	0.641033	0.153	NA
chr4	579102	A	G	AIM7	missense_variant	c.440A>G	p.Glu147Gly	Q12156	147	glutamic acid	Glu	E	glycine	Gly	G	1	T	C	579100	579111	TAACAATTTTCT	SFP1	RPS13	0.000388212	15343339	+	-	0.836193	0.766273	0.0699201	0.641033	0.146	NA
chr4	579108	G	T	AIM7	missense_variant	c.446G>T	p.Cys149Phe	Q12156	149	cysteine	Cys	C	phenylalanine	Phe	F	1	G	T	579101	579112	GAAAATTGTTAG	SFP1	RPS13	0.000388212	15343339	+	+	0.819675	0.958923	-0.139249	1.27664	-0.417	NA
chr4	579108	G	T	AIM7	missense_variant	c.446G>T	p.Cys149Phe	Q12156	149	cysteine	Cys	C	phenylalanine	Phe	F	1	C	A	579100	579111	TAACAATTTTCT	SFP1	RPS13	0.000388212	15343339	+	-	0.836193	0.975442	-0.139249	1.27664	-0.458	NA
chr4	768704	G	A	YDR154C	missense_variant	c.50C>T	p.Pro17Leu	A0A023PZA4	17	proline	Pro	P	leucine	Leu	L	1	G	A	768704	768708	GGCCA	SKN7	RPA14	0.037384	21329885	+	+	1	0.730318	0.269682	2	1	NA
chr4	768704	G	A	YDR154C	missense_variant	c.50C>T	p.Pro17Leu	A0A023PZA4	17	proline	Pro	P	leucine	Leu	L	1	C	T	768703	768707	GGCCA	SKN7	RPA14	0.037384	21329885	+	-	1	0.845313	0.154687	1.14718	1	NA
chr4	807509	T	C	HSP42	synonymous_variant	c.889T>C	p.Leu297Leu	Q12329	297	leucine	Leu	L	leucine	Leu	L	1	T	C	807500	807511	GAAAAATTCTTG	SFP1	SUP35	0.0123878	21329885	+	+	0.847773	0.777853	0.0699201	0.641033	0.164	NA
chr4	807509	T	C	HSP42	synonymous_variant	c.889T>C	p.Leu297Leu	Q12329	297	leucine	Leu	L	leucine	Leu	L	1	T	C	807501	807512	AAAAATTCTTGA	SFP1	SUP35	0.0123878	21329885	+	+	0.834766	0.706176	0.12859	1.17892	0.244	NA
chr4	807509	T	C	HSP42	synonymous_variant	c.889T>C	p.Leu297Leu	Q12329	297	leucine	Leu	L	leucine	Leu	L	1	A	G	807500	807511	CAAGAATTTTTC	SFP1	SUP35	0.0123878	21329885	+	-	0.835932	0.707342	0.12859	1.17892	0.246	NA
chr4	807509	T	C	HSP42	synonymous_variant	c.889T>C	p.Leu297Leu	Q12329	297	leucine	Leu	L	leucine	Leu	L	1	A	G	807499	807510	AAGAATTTTTCA	SFP1	SUP35	0.0123878	21329885	+	-	0.847605	0.777685	0.0699201	0.641033	0.164	NA
chr4	836241	G	C	YDR187C	missense_variant	c.506C>G	p.Ala169Gly	A0A023PYD7	169	alanine	Ala	A	glycine	Gly	G	1	C	G	836240	836249	CACCAAAGCA	RAP1	YDR186C	0.0139612	15343339	-	-	0.810442	0.645397	0.165045	1.80179	0.099	NA
chr4	836248	T	G	YDR187C	missense_variant	c.499A>C	p.Thr167Pro	A0A023PYD7	167	threonine	Thr	T	proline	Pro	P	1	A	C	836240	836249	CACCAAAGCA	RAP1	YDR186C	0.0139612	15343339	-	-	0.810442	0.636478	0.173964	1.89916	0.101	NA
chr4	836249	G	T	YDR187C	synonymous_variant	c.498C>A	p.Ala166Ala	A0A023PYD7	166	alanine	Ala	A	alanine	Ala	A	0	C	A	836240	836249	CACCAAAGCA	RAP1	YDR186C	0.0139612	15343339	-	-	0.810442	0.77532	0.0351217	0.383422	0.055	NA
chr4	836318	G	A	YDR187C	synonymous_variant	c.429C>T	p.Ile143Ile	A0A023PYD7	143	isoleucine	Ile	I	isoleucine	Ile	I	1	G	A	836318	836322	GATTA	GLN3	CCT6	0.0182684	21329885	+	+	0.922726	0.648296	0.27443	2	0.269	NA
chr4	836319	A	T	YDR187C	missense_variant	c.428T>A	p.Ile143Asn	A0A023PYD7	143	isoleucine	Ile	I	asparagine	Asn	N	1	A	T	836318	836322	GATTA	GLN3	CCT6	0.0182684	21329885	+	+	0.922726	0.648296	0.27443	2	0.269	NA
chr4	836320	T	G	YDR187C	missense_variant	c.427A>C	p.Ile143Leu	A0A023PYD7	143	isoleucine	Ile	I	leucine	Leu	L	1	T	G	836318	836322	GATTA	GLN3	CCT6	0.0182684	21329885	+	+	0.922726	0.648296	0.27443	2	0.269	NA
chr4	836321	T	A	YDR187C	synonymous_variant	c.426A>T	p.Ile142Ile	A0A023PYD7	142	isoleucine	Ile	I	isoleucine	Ile	I	1	T	A	836318	836322	GATTA	GLN3	CCT6	0.0182684	21329885	+	+	0.922726	1	-0.0772742	0.563162	-0.731	NA
chr4	836337	T	C	YDR187C	missense_variant	c.410A>G	p.His137Arg	A0A023PYD7	137	histidine	His	H	arginine	Arg	R	0	A	G	836333	836342	CACACATACA	RAP1	YDR186C	0.0139612	21329885	-	-	0.845402	0.804039	0.0413636	0.451565	0.08	NA
chr4	893611	C	T	AHA1	missense_variant	c.737C>T	p.Ala246Val	Q12449	246	alanine	Ala	A	valine	Val	V	0	C	T	893611	893622	CACAATTTTTCA	SFP1	ADR1	0.0200509	21329885	+	+	0.81936	0.821538	-0.00217814	0.0199693	-0.002	NA
chr4	893611	C	T	AHA1	missense_variant	c.737C>T	p.Ala246Val	Q12449	246	alanine	Ala	A	valine	Val	V	0	G	A	893610	893621	GAAAAATTGTGC	SFP1	ADR1	0.0200509	21329885	+	-	0.84727	0.848224	-0.000954095	0.00874722	-0.004	NA
chr4	893621	C	T	AHA1	synonymous_variant	c.747C>T	p.Phe249Phe	Q12449	249	phenylalanine	Phe	F	phenylalanine	Phe	F	0	C	T	893611	893622	CACAATTTTTCA	SFP1	ADR1	0.0200509	21329885	+	+	0.81936	0.818569	0.000790536	0.0072477	0.001	NA
chr4	893621	C	T	AHA1	synonymous_variant	c.747C>T	p.Phe249Phe	Q12449	249	phenylalanine	Phe	F	phenylalanine	Phe	F	0	G	A	893610	893621	GAAAAATTGTGC	SFP1	ADR1	0.0200509	21329885	+	-	0.84727	0.85767	-0.0104006	0.0953535	-0.06	NA
chr4	1150868	C	T	tX(XXX)D	missense_variant	c.74G>A	p.Cys25Tyr	NA	25	cysteine	Cys	C	tyrosine	Tyr	Y	0	C	T	1150868	1150873	CAGGTA	MOT3	FCF1	0.0395343	15343339	-	+	1	1	0	0	0	NA
chr4	1150870	G	T	tX(XXX)D	synonymous_variant	c.72C>A	p.Thr24Thr	NA	24	threonine	Thr	T	threonine	Thr	T	1	G	T	1150868	1150873	CAGGTA	MOT3	FCF1	0.0395343	15343339	-	+	1	0.768474	0.231526	2	1	NA
chr4	1185577	A	G	TRP4	synonymous_variant	c.831A>G	p.Glu277Glu	P07285	277	glutamic acid	Glu	E	glutamic acid	Glu	E	1	A	G	1185575	1185582	GAACTTAA	SPT23	SPC110	0.0123232	21329885	+	+	0.82702	0.706663	0.120357	0.975716	0.109	NA
chr4	1233332	G	C	SDH6	synonymous_variant	c.186C>G	p.Val62Val	Q3E785	62	valine	Val	V	valine	Val	V	1	C	G	1233327	1233341	GTTACGGGTCGGAAA	ARO80	ARO10	0.00380357	15343339	+	-	0.90428	0.684808	0.219472	1.87482	0.305	NA
chr4	1233335	C	A	SDH6	synonymous_variant	c.183G>T	p.Arg61Arg	Q3E785	61	arginine	Arg	R	arginine	Arg	R	0	G	T	1233327	1233341	GTTACGGGTCGGAAA	ARO80	ARO10	0.00380357	15343339	+	-	0.90428	0.906736	-0.00245594	0.0209797	-0.007	NA
chr4	1233340	A	G	SDH6	synonymous_variant	c.178T>C	p.Leu60Leu	Q3E785	60	leucine	Leu	L	leucine	Leu	L	0	T	C	1233327	1233341	GTTACGGGTCGGAAA	ARO80	ARO10	0.00380357	15343339	+	-	0.90428	0.904398	-0.000117578	0.0010044	-0.001	NA
chr4	1239592	T	C	RPP2B	missense_variant	c.101T>C	p.Val34Ala	P02400	34	valine	Val	V	alanine	Ala	A	1	T	C	1239588	1239595	GAAGTCGA	SPT23	YDR381C-A	0.0112113	21329885	-	+	0.825086	0.739156	0.0859295	0.69662	0.085	NA
chr4	1239593	C	T	RPP2B	synonymous_variant	c.102C>T	p.Val34Val	P02400	34	valine	Val	V	valine	Val	V	0	C	T	1239588	1239595	GAAGTCGA	SPT23	YDR381C-A	0.0112113	21329885	-	+	0.825086	0.799393	0.0256921	0.208283	0.019	NA
chr4	1273675	A	G	DIT2	missense_variant	c.29T>C	p.Ile10Thr	P21595	10	isoleucine	Ile	I	threonine	Thr	T	1	T	C	1273671	1273679	TTGATTTTA	SUM1	DIT1	0.0468163	15343339	+	-	0.895562	0.634666	0.260897	2	0.266	NA
chr4	1445859	G	A	SEC20	missense_variant	c.1136C>T	p.Ser379Leu	P28791	379	serine	Ser	S	leucine	Leu	L	1	G	A	1445853	1445861	TCATGTGAG	INO2	ITR1	0.000184671	15343339	-	+	0.854978	0.743225	0.111752	1.27973	0.214	NA
chr4	1445859	G	A	SEC20	missense_variant	c.1136C>T	p.Ser379Leu	P28791	379	serine	Ser	S	leucine	Leu	L	1	G	A	1445853	1445861	TCATGTGAG	INO4	ITR1	0.000809921	15343339	-	+	0.899771	0.780863	0.118908	1.43221	0.227	NA
chr4	1468568	G	A	YDR509W	missense_variant	c.343G>A	p.Val115Ile	P87272	115	valine	Val	V	isoleucine	Ile	I	0	C	T	1468568	1468577	TGATTTAAAC	CIN5	SMT3	0.0173284	15343339	+	-	0.938449	0.896544	0.0419051	0.42159	0.123	NA
chr4	1468569	T	C	YDR509W	missense_variant	c.344T>C	p.Val115Ala	P87272	115	valine	Val	V	alanine	Ala	A	0	A	G	1468568	1468577	TGATTTAAAC	CIN5	SMT3	0.0173284	15343339	+	-	0.938449	0.954343	-0.0158941	0.159904	-0.131	NA
chr4	1470909	G	T	EMI1	missense_variant	c.155C>A	p.Pro52His	Q04406	52	proline	Pro	P	histidine	His	H	1	G	T	1470907	1470911	AGGGG	MSN2	GRX2	0.0223136	21329885	+	+	1	0.763699	0.236301	2	1	NA
chr4	1489912	A	G	YDR524C-A	missense_variant	c.79T>C	p.Phe27Leu	Q8TGR6	27	phenylalanine	Phe	F	leucine	Leu	L	1	A	G	1489908	1489916	GAAAAGAAA	AZF1	SNA2	0.023856	15343339	+	+	0.978924	0.920084	0.05884	0.594361	0.427	NA
chr4	1490113	A	T	API2	missense_variant	c.209A>T	p.Asn70Ile	Q04413	70	asparagine	Asn	N	isoleucine	Ile	I	0	A	T	1490113	1490124	ATAAACTTTGGC	SFP1	SNA2	0.0352765	21329885	+	+	0.80782	0.783262	0.0245585	0.225154	0.073	NA
chr5	42841	T	C	HHY1	missense_variant	c.190T>C	p.Cys64Arg	P39982	64	cysteine	Cys	C	arginine	Arg	R	1	A	G	42841	42850	CACACACACA	RAP1	PCM1	0.00322214	22153082	+	-	0.819938	0.712503	0.107435	1.17286	0.1	NA
chr5	42841	T	C	HHY1	missense_variant	c.190T>C	p.Cys64Arg	P39982	64	cysteine	Cys	C	arginine	Arg	R	1	A	G	42841	42850	CACACACACA	RAP1	SOM1	0.0370938	22153082	-	-	0.819938	0.712503	0.107435	1.17286	0.1	NA
chr5	42843	T	A	HHY1	stop_gained	c.192T>A	p.Cys64*	P39982	64	cysteine	Cys	C	NA	NA	NA	1	A	T	42841	42850	CACACACACA	RAP1	PCM1	0.00322214	22153082	+	-	0.819938	0.774006	0.0459321	0.501439	0.069	NA
chr5	42843	T	A	HHY1	stop_gained	c.192T>A	p.Cys64*	P39982	64	cysteine	Cys	C	NA	NA	NA	1	A	T	42841	42850	CACACACACA	RAP1	SOM1	0.0370938	22153082	-	-	0.819938	0.774006	0.0459321	0.501439	0.069	NA
chr5	42844	G	T	HHY1	missense_variant	c.193G>T	p.Val65Leu	P39982	65	valine	Val	V	leucine	Leu	L	0	C	A	42841	42850	CACACACACA	RAP1	PCM1	0.00322214	22153082	+	-	0.819938	0.822767	-0.00282938	0.0308882	-0.012	NA
chr5	42844	G	T	HHY1	missense_variant	c.193G>T	p.Val65Leu	P39982	65	valine	Val	V	leucine	Leu	L	0	C	A	42841	42850	CACACACACA	RAP1	SOM1	0.0370938	22153082	-	-	0.819938	0.822767	-0.00282938	0.0308882	-0.012	NA
chr5	42850	G	A	HHY1	missense_variant	c.199G>A	p.Ala67Thr	P39982	67	alanine	Ala	A	threonine	Thr	T	1	C	T	42841	42850	CACACACACA	RAP1	PCM1	0.00322214	22153082	+	-	0.819938	0.773109	0.0468289	0.511229	0.069	NA
chr5	42850	G	A	HHY1	missense_variant	c.199G>A	p.Ala67Thr	P39982	67	alanine	Ala	A	threonine	Thr	T	1	C	T	42841	42850	CACACACACA	RAP1	SOM1	0.0370938	22153082	-	-	0.819938	0.773109	0.0468289	0.511229	0.069	NA
chr5	69147	G	C	YEL045C	missense_variant	c.119C>G	p.Ala40Gly	P32616	40	alanine	Ala	A	glycine	Gly	G	1	G	C	69141	69148	AACGGCGC	STP1	GLY1	0.00744255	21329885	-	+	0.9015	0.846919	0.0545813	0.510075	0.063	NA
chr5	69183	G	C	YEL045C	missense_variant	c.83C>G	p.Thr28Ser	P32616	28	threonine	Thr	T	serine	Ser	S	1	C	G	69182	69191	CACCCGTACC	RAP1	GLY1	7.80E-08	22153082	-	-	0.867442	0.702397	0.165045	1.80179	0.213	NA
chr5	69184	T	C	YEL045C	missense_variant	c.82A>G	p.Thr28Ala	P32616	28	threonine	Thr	T	alanine	Ala	A	1	A	G	69182	69191	CACCCGTACC	RAP1	GLY1	7.80E-08	22153082	-	-	0.867442	0.82151	0.0459321	0.501439	0.102	NA
chr5	69187	G	A	YEL045C	missense_variant	c.79C>T	p.Arg27Cys	P32616	27	arginine	Arg	R	cysteine	Cys	C	1	C	T	69182	69191	CACCCGTACC	RAP1	GLY1	7.80E-08	22153082	-	-	0.867442	0.757327	0.110115	1.20212	0.188	NA
chr5	85275	C	T	UTR5	missense_variant	c.271G>A	p.Gly91Ser	P32630	91	glycine	Gly	G	serine	Ser	S	1	C	T	85272	85281	CACCCAGACC	RAP1	HYP2	4.02E-12	22153082	+	+	0.881926	0.727329	0.154598	1.68774	0.255	NA
chr5	85275	C	T	UTR5	missense_variant	c.271G>A	p.Gly91Ser	P32630	91	glycine	Gly	G	serine	Ser	S	1	C	T	85272	85281	CACCCAGACC	RAP1	ANP1	0.0449118	22153082	-	+	0.881926	0.727329	0.154598	1.68774	0.255	NA
chr5	85278	G	T	UTR5	missense_variant	c.268C>A	p.Leu90Met	P32630	90	leucine	Leu	L	methionine	Met	M	0	G	T	85272	85281	CACCCAGACC	RAP1	HYP2	4.02E-12	22153082	+	+	0.881926	0.908806	-0.0268791	0.293438	-0.142	NA
chr5	85278	G	T	UTR5	missense_variant	c.268C>A	p.Leu90Met	P32630	90	leucine	Leu	L	methionine	Met	M	0	G	T	85272	85281	CACCCAGACC	RAP1	ANP1	0.0449118	22153082	-	+	0.881926	0.908806	-0.0268791	0.293438	-0.142	NA
chr5	85280	C	T	UTR5	missense_variant	c.266G>A	p.Gly89Asp	P32630	89	glycine	Gly	G	aspartic acid	Asp	D	1	C	T	85272	85281	CACCCAGACC	RAP1	HYP2	4.02E-12	22153082	+	+	0.881926	0.718566	0.163361	1.7834	0.256	NA
chr5	85280	C	T	UTR5	missense_variant	c.266G>A	p.Gly89Asp	P32630	89	glycine	Gly	G	aspartic acid	Asp	D	1	C	T	85272	85281	CACCCAGACC	RAP1	ANP1	0.0449118	22153082	-	+	0.881926	0.718566	0.163361	1.7834	0.256	NA
chr5	85297	C	A	UTR5	missense_variant	c.249G>T	p.Met83Ile	P32630	83	methionine	Met	M	isoleucine	Ile	I	0	C	A	85297	85306	CATCCACCCA	RAP1	HYP2	4.02E-12	22153082	+	+	0.862649	0.827527	0.0351217	0.383422	0.071	NA
chr5	85297	C	A	UTR5	missense_variant	c.249G>T	p.Met83Ile	P32630	83	methionine	Met	M	isoleucine	Ile	I	0	C	A	85297	85306	CATCCACCCA	RAP1	ANP1	0.0449118	22153082	-	+	0.862649	0.827527	0.0351217	0.383422	0.071	NA
chr5	85298	A	C	UTR5	missense_variant	c.248T>G	p.Met83Arg	P32630	83	methionine	Met	M	arginine	Arg	R	1	A	C	85297	85306	CATCCACCCA	RAP1	HYP2	4.02E-12	22153082	+	+	0.862649	0.688685	0.173964	1.89916	0.198	NA
chr5	85298	A	C	UTR5	missense_variant	c.248T>G	p.Met83Arg	P32630	83	methionine	Met	M	arginine	Arg	R	1	A	C	85297	85306	CATCCACCCA	RAP1	ANP1	0.0449118	22153082	-	+	0.862649	0.688685	0.173964	1.89916	0.198	NA
chr5	85299	T	C	UTR5	missense_variant	c.247A>G	p.Met83Val	P32630	83	methionine	Met	M	valine	Val	V	1	T	C	85297	85306	CATCCACCCA	RAP1	HYP2	4.02E-12	22153082	+	+	0.862649	0.917516	-0.0548673	0.598984	-0.253	NA
chr5	85299	T	C	UTR5	missense_variant	c.247A>G	p.Met83Val	P32630	83	methionine	Met	M	valine	Val	V	1	T	C	85297	85306	CATCCACCCA	RAP1	ANP1	0.0449118	22153082	-	+	0.862649	0.917516	-0.0548673	0.598984	-0.253	NA
chr5	85309	C	T	UTR5	synonymous_variant	c.237G>A	p.Gly79Gly	P32630	79	glycine	Gly	G	glycine	Gly	G	1	C	T	85301	85310	CACCCATACC	RAP1	HYP2	4.02E-12	22153082	+	+	0.908806	0.745445	0.163361	1.7834	0.387	NA
chr5	85309	C	T	UTR5	synonymous_variant	c.237G>A	p.Gly79Gly	P32630	79	glycine	Gly	G	glycine	Gly	G	1	C	T	85301	85310	CACCCATACC	RAP1	ANP1	0.0449118	22153082	-	+	0.908806	0.745445	0.163361	1.7834	0.387	NA
chr5	85412	A	C	UTR5	missense_variant	c.134T>G	p.Phe45Cys	P32630	45	phenylalanine	Phe	F	cysteine	Cys	C	0	A	C	85412	85423	AAAAAAGTTTCG	SFP1	HYP2	2.38E-07	21329885	+	+	0.874748	0.848011	0.0267366	0.245123	0.124	NA
chr5	85412	A	C	UTR5	missense_variant	c.134T>G	p.Phe45Cys	P32630	45	phenylalanine	Phe	F	cysteine	Cys	C	0	T	G	85412	85423	CGAAACTTTTTT	SFP1	HYP2	2.38E-07	21329885	+	-	0.86205	0.849604	0.0124455	0.114102	0.068	NA
chr5	85412	A	C	UTR5	missense_variant	c.134T>G	p.Phe45Cys	P32630	45	phenylalanine	Phe	F	cysteine	Cys	C	0	T	G	85411	85422	GAAACTTTTTTT	SFP1	HYP2	2.38E-07	21329885	+	-	0.865377	0.857608	0.00776906	0.0712274	0.03	NA
chr5	85451	T	A	UTR5	missense_variant	c.95A>T	p.Asn32Ile	P32630	32	asparagine	Asn	N	isoleucine	Ile	I	1	T	A	85444	85455	ATAAAAATTTTT	SFP1	HYP2	2.38E-07	21329885	+	+	0.826337	0.691133	0.135204	1.23956	0.247	NA
chr5	85451	T	A	UTR5	missense_variant	c.95A>T	p.Asn32Ile	P32630	32	asparagine	Asn	N	isoleucine	Ile	I	1	T	A	85445	85456	TAAAAATTTTTT	SFP1	HYP2	2.38E-07	21329885	+	+	0.974651	0.871502	0.103149	0.94568	0.293	NA
chr5	85451	T	A	UTR5	missense_variant	c.95A>T	p.Asn32Ile	P32630	32	asparagine	Asn	N	isoleucine	Ile	I	1	A	T	85445	85456	AAAAAATTTTTA	SFP1	HYP2	2.38E-07	21329885	+	-	0.98603	0.975405	0.010625	0.0974108	0.098	NA
chr5	85451	T	A	UTR5	missense_variant	c.95A>T	p.Asn32Ile	P32630	32	asparagine	Asn	N	isoleucine	Ile	I	1	A	T	85444	85455	AAAAATTTTTAT	SFP1	HYP2	2.38E-07	21329885	+	-	0.98177	0.87862	0.103149	0.94568	0.341	NA
chr5	85451	T	A	UTR5	missense_variant	c.95A>T	p.Asn32Ile	P32630	32	asparagine	Asn	N	isoleucine	Ile	I	1	A	T	85443	85454	AAAATTTTTATT	SFP1	HYP2	2.38E-07	21329885	+	-	0.815712	0.680508	0.135204	1.23956	0.232	NA
chr5	85456	T	G	UTR5	missense_variant	c.90A>C	p.Glu30Asp	P32630	30	glutamic acid	Glu	E	aspartic acid	Asp	D	0	T	G	85445	85456	TAAAAATTTTTT	SFP1	HYP2	2.38E-07	21329885	+	+	0.974651	0.962205	0.0124455	0.114102	0.041	NA
chr5	85456	T	G	UTR5	missense_variant	c.90A>C	p.Glu30Asp	P32630	30	glutamic acid	Glu	E	aspartic acid	Asp	D	0	A	C	85445	85456	AAAAAATTTTTA	SFP1	HYP2	2.38E-07	21329885	+	-	0.98603	0.959293	0.0267366	0.245123	0.152	NA
chr5	85647	A	G	YEL034C-A	missense_variant	c.569T>C	p.Val190Ala	Q02217	190	valine	Val	V	alanine	Ala	A	1	A	G	85640	85649	CTCCCAAACA	RAP1	ANP1	0.0449118	21329885	-	+	0.805176	0.759244	0.0459321	0.501439	0.056	NA
chr5	85649	A	G	YEL034C-A	synonymous_variant	c.567T>C	p.Cys189Cys	Q02217	189	cysteine	Cys	C	cysteine	Cys	C	1	A	G	85640	85649	CTCCCAAACA	RAP1	ANP1	0.0449118	21329885	-	+	0.805176	0.697742	0.107435	1.17286	0.085	NA
chr5	140677	G	T	YEL008W	missense_variant	c.166G>T	p.Gly56Cys	P40001	56	glycine	Gly	G	cysteine	Cys	C	1	C	A	140677	140686	CACCCATACC	RAP1	GCN4	0.0148831	22153082	-	-	0.908806	1	-0.0911944	0.995566	-0.573	NA
chr5	140678	G	A	YEL008W	missense_variant	c.167G>A	p.Gly56Asp	P40001	56	glycine	Gly	G	aspartic acid	Asp	D	1	C	T	140677	140686	CACCCATACC	RAP1	GCN4	0.0148831	22153082	-	-	0.908806	0.745445	0.163361	1.7834	0.387	NA
chr5	140679	T	C	YEL008W	synonymous_variant	c.168T>C	p.Gly56Gly	P40001	56	glycine	Gly	G	glycine	Gly	G	1	A	G	140677	140686	CACCCATACC	RAP1	GCN4	0.0148831	22153082	-	-	0.908806	0.862874	0.0459321	0.501439	0.207	NA
chr5	140680	A	G	YEL008W	missense_variant	c.169A>G	p.Met57Val	P40001	57	methionine	Met	M	valine	Val	V	0	T	C	140677	140686	CACCCATACC	RAP1	GCN4	0.0148831	22153082	-	-	0.908806	0.883341	0.0254644	0.277994	0.136	NA
chr5	140686	G	C	YEL008W	missense_variant	c.175G>C	p.Ala59Pro	P40001	59	alanine	Ala	A	proline	Pro	P	0	C	G	140677	140686	CACCCATACC	RAP1	GCN4	0.0148831	22153082	-	-	0.908806	0.869552	0.0392536	0.42853	0.187	NA
chr5	140878	G	A	YEL008W	missense_variant	c.367G>A	p.Val123Ile	P40001	123	valine	Val	V	isoleucine	Ile	I	0	C	T	140876	140885	CAACCAACCA	RAP1	GCN4	0.0148831	15343339	-	-	0.842265	0.853352	-0.011087	0.121037	-0.029	NA
chr5	140881	G	C	YEL008W	missense_variant	c.370G>C	p.Gly124Arg	P40001	124	glycine	Gly	G	arginine	Arg	R	1	C	G	140876	140885	CAACCAACCA	RAP1	GCN4	0.0148831	15343339	-	-	0.842265	0.719915	0.12235	1.33569	0.137	NA
chr5	140882	G	A	YEL008W	missense_variant	c.371G>A	p.Gly124Asp	P40001	124	glycine	Gly	G	aspartic acid	Asp	D	1	C	T	140876	140885	CAACCAACCA	RAP1	GCN4	0.0148831	15343339	-	-	0.842265	0.687668	0.154598	1.68774	0.153	NA
chr5	140883	T	G	YEL008W	synonymous_variant	c.372T>G	p.Gly124Gly	P40001	124	glycine	Gly	G	glycine	Gly	G	1	A	C	140876	140885	CAACCAACCA	RAP1	GCN4	0.0148831	15343339	-	-	0.842265	0.920346	-0.0780804	0.852401	-0.332	NA
chr5	200797	A	G	SRB4	synonymous_variant	c.1986A>G	p.Thr662Thr	P32569	662	threonine	Thr	T	threonine	Thr	T	1	A	G	200795	200806	ACAACATTTTCT	SFP1	PRO3	0.0121193	21329885	+	+	0.81747	0.68888	0.12859	1.17892	0.236	NA
chr5	200798	A	T	SRB4	missense_variant	c.1987A>T	p.Thr663Ser	P32569	663	threonine	Thr	T	serine	Ser	S	1	A	T	200795	200806	ACAACATTTTCT	SFP1	PRO3	0.0121193	21329885	+	+	0.81747	0.682266	0.135204	1.23956	0.237	NA
chr5	200803	T	C	SRB4	synonymous_variant	c.1992T>C	p.Phe664Phe	P32569	664	phenylalanine	Phe	F	phenylalanine	Phe	F	1	T	C	200795	200806	ACAACATTTTCT	SFP1	PRO3	0.0121193	21329885	+	+	0.81747	0.68888	0.12859	1.17892	0.236	NA
chr5	200806	T	C	SRB4	synonymous_variant	c.1995T>C	p.Ser665Ser	P32569	665	serine	Ser	S	serine	Ser	S	0	T	C	200795	200806	ACAACATTTTCT	SFP1	PRO3	0.0121193	21329885	+	+	0.81747	0.813799	0.00367074	0.0336536	0.01	NA
chr5	210944	T	A	MIG3	synonymous_variant	c.933A>T	p.Ile311Ile	P39943	311	isoleucine	Ile	I	isoleucine	Ile	I	1	T	A	210938	210949	AAAAAATATTCC	SFP1	GAL83	0.000982523	21329885	-	+	0.861126	0.757976	0.103149	0.94568	0.271	NA
chr5	210944	T	A	MIG3	synonymous_variant	c.933A>T	p.Ile311Ile	P39943	311	isoleucine	Ile	I	isoleucine	Ile	I	1	T	A	210939	210950	AAAAATATTCCC	SFP1	GAL83	0.000982523	21329885	-	+	0.812635	0.82326	-0.010625	0.0974108	-0.021	NA
chr5	210944	T	A	MIG3	synonymous_variant	c.933A>T	p.Ile311Ile	P39943	311	isoleucine	Ile	I	isoleucine	Ile	I	1	A	T	210938	210949	GGAATATTTTTT	SFP1	GAL83	0.000982523	21329885	-	-	0.81574	0.805115	0.010625	0.0974108	0.015	NA
chr5	210944	T	A	MIG3	synonymous_variant	c.933A>T	p.Ile311Ile	P39943	311	isoleucine	Ile	I	isoleucine	Ile	I	1	A	T	210937	210948	GAATATTTTTTG	SFP1	GAL83	0.000982523	21329885	-	-	0.830535	0.727386	0.103149	0.94568	0.201	NA
chr5	221852	G	A	YER034W	missense_variant	c.7G>A	p.Ala3Thr	P40022	3	alanine	Ala	A	threonine	Thr	T	1	G	A	221850	221856	ATGCATT	SOK2	ZRG8	0.00584624	15343339	-	+	0.96891	0.742014	0.226896	1.43771	0.339	NA
chr5	221852	G	A	YER034W	missense_variant	c.7G>A	p.Ala3Thr	P40022	3	alanine	Ala	A	threonine	Thr	T	1	C	T	221849	221855	ATGCATC	SOK2	ZRG8	0.00584624	15343339	-	-	0.973594	0.776122	0.197472	1.25127	0.333	NA
chr5	221852	G	A	YER034W	missense_variant	c.7G>A	p.Ala3Thr	P40022	3	alanine	Ala	A	threonine	Thr	T	1	G	A	221850	221856	ATGCATT	SOK2	EDC2	0.00209841	15343339	+	+	0.96891	0.742014	0.226896	1.43771	0.339	NA
chr5	221852	G	A	YER034W	missense_variant	c.7G>A	p.Ala3Thr	P40022	3	alanine	Ala	A	threonine	Thr	T	1	C	T	221849	221855	ATGCATC	SOK2	EDC2	0.00209841	15343339	+	-	0.973594	0.776122	0.197472	1.25127	0.333	NA
chr5	221853	C	T	YER034W	missense_variant	c.8C>T	p.Ala3Val	P40022	3	alanine	Ala	A	valine	Val	V	1	C	T	221850	221856	ATGCATT	SOK2	ZRG8	0.00584624	15343339	-	+	0.96891	0.771438	0.197472	1.25127	0.282	NA
chr5	221853	C	T	YER034W	missense_variant	c.8C>T	p.Ala3Val	P40022	3	alanine	Ala	A	valine	Val	V	1	G	A	221849	221855	ATGCATC	SOK2	ZRG8	0.00584624	15343339	-	-	0.973594	0.746698	0.226896	1.43771	0.405	NA
chr5	221853	C	T	YER034W	missense_variant	c.8C>T	p.Ala3Val	P40022	3	alanine	Ala	A	valine	Val	V	1	C	T	221850	221856	ATGCATT	SOK2	EDC2	0.00209841	15343339	+	+	0.96891	0.771438	0.197472	1.25127	0.282	NA
chr5	221853	C	T	YER034W	missense_variant	c.8C>T	p.Ala3Val	P40022	3	alanine	Ala	A	valine	Val	V	1	G	A	221849	221855	ATGCATC	SOK2	EDC2	0.00209841	15343339	+	-	0.973594	0.746698	0.226896	1.43771	0.405	NA
chr5	221854	A	G	YER034W	synonymous_variant	c.9A>G	p.Ala3Ala	P40022	3	alanine	Ala	A	alanine	Ala	A	1	A	G	221850	221856	ATGCATT	SOK2	ZRG8	0.00584624	15343339	-	+	0.96891	0.702555	0.266354	1.68774	0.367	NA
chr5	221854	A	G	YER034W	synonymous_variant	c.9A>G	p.Ala3Ala	P40022	3	alanine	Ala	A	alanine	Ala	A	1	T	C	221849	221855	ATGCATC	SOK2	ZRG8	0.00584624	15343339	-	-	0.973594	0.769313	0.204281	1.29441	0.356	NA
chr5	221854	A	G	YER034W	synonymous_variant	c.9A>G	p.Ala3Ala	P40022	3	alanine	Ala	A	alanine	Ala	A	1	A	G	221850	221856	ATGCATT	SOK2	EDC2	0.00209841	15343339	+	+	0.96891	0.702555	0.266354	1.68774	0.367	NA
chr5	221854	A	G	YER034W	synonymous_variant	c.9A>G	p.Ala3Ala	P40022	3	alanine	Ala	A	alanine	Ala	A	1	T	C	221849	221855	ATGCATC	SOK2	EDC2	0.00209841	15343339	+	-	0.973594	0.769313	0.204281	1.29441	0.356	NA
chr5	221856	T	C	YER034W	missense_variant	c.11T>C	p.Phe4Ser	P40022	4	phenylalanine	Phe	F	serine	Ser	S	0	T	C	221850	221856	ATGCATT	SOK2	ZRG8	0.00584624	15343339	-	+	0.96891	0.973594	-0.00468406	0.0296803	-0.071	NA
chr5	221856	T	C	YER034W	missense_variant	c.11T>C	p.Phe4Ser	P40022	4	phenylalanine	Phe	F	serine	Ser	S	0	T	C	221850	221856	ATGCATT	SOK2	EDC2	0.00209841	15343339	+	+	0.96891	0.973594	-0.00468406	0.0296803	-0.071	NA
chr5	221961	A	C	YER034W	missense_variant	c.116A>C	p.Lys39Thr	P40022	39	lysine	Lys	K	threonine	Thr	T	1	A	C	221958	221965	AAAAAGAA	SPT23	EDC2	0.0378827	21329885	+	+	0.849904	0.702616	0.147288	1.19405	0.168	NA
chr5	221971	A	G	YER034W	synonymous_variant	c.126A>G	p.Lys42Lys	P40022	42	lysine	Lys	K	lysine	Lys	K	1	A	G	221968	221975	GAAAGCTA	SPT23	EDC2	0.0378827	21329885	+	+	0.854583	0.707295	0.147288	1.19405	0.196	NA
chr5	221989	A	C	YER034W	missense_variant	c.144A>C	p.Lys48Asn	P40022	48	lysine	Lys	K	asparagine	Asn	N	1	A	C	221988	221995	AAGATCAA	SPT23	EDC2	0.0378827	21329885	+	+	0.865684	0.61898	0.246704	2	0.281	NA
chr5	221990	G	A	YER034W	missense_variant	c.145G>A	p.Asp49Asn	P40022	49	aspartic acid	Asp	D	asparagine	Asn	N	1	G	A	221988	221995	AAGATCAA	SPT23	EDC2	0.0378827	21329885	+	+	0.865684	0.98604	-0.120357	0.975716	-0.607	NA
chr5	221992	T	G	YER034W	missense_variant	c.147T>G	p.Asp49Glu	P40022	49	aspartic acid	Asp	D	glutamic acid	Glu	E	1	T	G	221988	221995	AAGATCAA	SPT23	EDC2	0.0378827	21329885	+	+	0.865684	0.748507	0.117177	0.949937	0.242	NA
chr5	221995	A	G	YER034W	synonymous_variant	c.150A>G	p.Gln50Gln	P40022	50	glutamine	Gln	Q	glutamine	Gln	Q	1	A	G	221988	221995	AAGATCAA	SPT23	EDC2	0.0378827	21329885	+	+	0.865684	0.663135	0.202549	1.64204	0.277	NA
chr5	222019	G	A	YER034W	synonymous_variant	c.174G>A	p.Lys58Lys	P40022	58	lysine	Lys	K	lysine	Lys	K	1	G	A	222016	222023	GAAGTCAA	SPT23	EDC2	0.0378827	21329885	+	+	0.852712	1	-0.147288	1.19405	-0.799	NA
chr5	225923	G	T	PHM8	missense_variant	c.35G>T	p.Arg12Ile	P40025	12	arginine	Arg	R	isoleucine	Ile	I	1	G	T	225920	225926	ATAGAAA	HSF1	ARB1	3.22E-07	15343339	-	+	0.890585	0.670407	0.220178	2	0.131	NA
chr5	238467	T	C	MEI4	missense_variant	c.1220A>G	p.Asn407Ser	P29467	407	asparagine	Asn	N	serine	Ser	S	1	T	C	238461	238472	TAAATGTTTTCT	SFP1	ERG28	0.0064156	15343339	-	+	0.830352	0.7213	0.109051	0.99979	0.213	NA
chr5	238467	T	C	MEI4	missense_variant	c.1220A>G	p.Asn407Ser	P29467	407	asparagine	Asn	N	serine	Ser	S	1	A	G	238460	238471	GAAAACATTTAA	SFP1	ERG28	0.0064156	15343339	-	-	0.825162	0.716111	0.109051	0.99979	0.222	NA
chr5	238467	T	C	MEI4	missense_variant	c.1220A>G	p.Asn407Ser	P29467	407	asparagine	Asn	N	serine	Ser	S	1	A	G	238459	238470	AAAACATTTAAT	SFP1	ERG28	0.0064156	15343339	-	-	0.809864	0.676994	0.13287	1.21816	0.227	NA
chr5	238471	C	T	MEI4	missense_variant	c.1216G>A	p.Glu406Lys	P29467	406	glutamic acid	Glu	E	lysine	Lys	K	0	C	T	238461	238472	TAAATGTTTTCT	SFP1	ERG28	0.0064156	15343339	-	+	0.830352	0.829561	0.000790536	0.0072477	0	NA
chr5	238471	C	T	MEI4	missense_variant	c.1216G>A	p.Glu406Lys	P29467	406	glutamic acid	Glu	E	lysine	Lys	K	0	G	A	238460	238471	GAAAACATTTAA	SFP1	ERG28	0.0064156	15343339	-	-	0.825162	0.835563	-0.0104006	0.0953535	-0.01	NA
chr5	250721	C	T	ISD11	missense_variant	c.4C>T	p.Pro2Ser	Q6Q560	2	proline	Pro	P	serine	Ser	S	1	G	A	250719	250724	CAGGCA	MOT3	TPA1	0.0237812	15343339	+	-	1	0.768474	0.231526	2	1	NA
chr5	250722	C	A	ISD11	missense_variant	c.5C>A	p.Pro2His	Q6Q560	2	proline	Pro	P	histidine	His	H	1	G	T	250719	250724	CAGGCA	MOT3	TPA1	0.0237812	15343339	+	-	1	0.768474	0.231526	2	1	NA
chr5	250723	T	C	ISD11	synonymous_variant	c.6T>C	p.Pro2Pro	Q6Q560	2	proline	Pro	P	proline	Pro	P	1	A	G	250719	250724	CAGGCA	MOT3	TPA1	0.0237812	15343339	+	-	1	0.768474	0.231526	2	1	NA
chr5	250746	G	A	ISD11	missense_variant	c.29G>A	p.Arg10Lys	Q6Q560	10	arginine	Arg	R	lysine	Lys	K	1	G	A	250744	250749	AAGGCA	MOT3	TPA1	0.0237812	15343339	+	+	1	0.768474	0.231526	2	1	NA
chr5	250747	G	A	ISD11	synonymous_variant	c.30G>A	p.Arg10Arg	Q6Q560	10	arginine	Arg	R	arginine	Arg	R	1	G	A	250744	250749	AAGGCA	MOT3	TPA1	0.0237812	15343339	+	+	1	0.768474	0.231526	2	1	NA
chr5	295329	A	T	YER068C-A	missense_variant	c.404T>A	p.Leu135Gln	A0A023PXC7	135	leucine	Leu	L	glutamine	Gln	Q	0	A	T	295329	295334	AGACCC	ARG80	YER069W	1.96E-42	15343339	+	+	0.977339	0.961845	0.0154943	0.128049	0.08	NA
chr5	295332	C	T	YER068C-A	missense_variant	c.401G>A	p.Gly134Asp	A0A023PXC7	134	glycine	Gly	G	aspartic acid	Asp	D	1	C	T	295329	295334	AGACCC	ARG80	YER069W	1.96E-42	15343339	+	+	0.977339	0.735334	0.242005	2	0.157	NA
chr5	302030	T	A	TDA2	stop_gained	c.298A>T	p.Lys100*	P40045	100	lysine	Lys	K	NA	NA	NA	0	A	T	302030	302035	CTAAAA	PHO2	VTC1	2.91E-05	21329885	+	-	0.825561	0.778658	0.0469029	0.272825	0.076	NA
chr5	302034	A	T	TDA2	synonymous_variant	c.294T>A	p.Ser98Ser	P40045	98	serine	Ser	S	serine	Ser	S	1	T	A	302030	302035	CTAAAA	PHO2	VTC1	2.91E-05	21329885	+	-	0.825561	0.633413	0.192148	1.11769	0.14	NA
chr5	302123	C	T	TDA2	missense_variant	c.205G>A	p.Ala69Thr	P40045	69	alanine	Ala	A	threonine	Thr	T	1	G	A	302123	302128	ATATTG	PHO2	VTC1	2.91E-05	21329885	+	-	0.865506	0.979155	-0.113649	0.661077	-0.575	NA
chr5	318762	C	G	YER078W-A	missense_variant	c.117C>G	p.Phe39Leu	Q3E7A2	39	phenylalanine	Phe	F	leucine	Leu	L	1	G	C	318761	318767	TGCTGGA	SWI5	YER079W	0.0464066	15343339	+	-	0.959283	0.772443	0.18684	2	0.186	NA
chr5	318765	G	C	YER078W-A	missense_variant	c.120G>C	p.Gln40His	Q3E7A2	40	glutamine	Gln	Q	histidine	His	H	1	C	G	318761	318767	TGCTGGA	SWI5	YER079W	0.0464066	15343339	+	-	0.959283	0.772443	0.18684	2	0.186	NA
chr5	327268	G	A	YER084W	synonymous_variant	c.204G>A	p.Pro68Pro	P40057	68	proline	Pro	P	proline	Pro	P	1	C	T	327268	327275	GGGAAGGC	GCR1	GET2	0.0199365	21329885	-	-	0.888622	0.834077	0.0545448	0.561598	0.094	NA
chr5	327269	C	T	YER084W	missense_variant	c.205C>T	p.Pro69Ser	P40057	69	proline	Pro	P	serine	Ser	S	0	G	A	327268	327275	GGGAAGGC	GCR1	GET2	0.0199365	21329885	-	-	0.888622	0.906204	-0.0175829	0.181035	-0.051	NA
chr5	327273	C	T	YER084W	missense_variant	c.209C>T	p.Ser70Phe	P40057	70	serine	Ser	S	phenylalanine	Phe	F	1	G	A	327268	327275	GGGAAGGC	GCR1	GET2	0.0199365	21329885	-	-	0.888622	0.703205	0.185417	1.90907	0.197	NA
chr5	342487	A	G	YER091C-A	missense_variant	c.125T>C	p.Ile42Thr	Q02590	42	isoleucine	Ile	I	threonine	Thr	T	1	A	G	342486	342490	GATAG	GLN3	MET6	0.00622848	21329885	-	+	0.967907	0.693477	0.27443	2	0.549	NA
chr5	342489	A	T	YER091C-A	synonymous_variant	c.123T>A	p.Ser41Ser	Q02590	41	serine	Ser	S	serine	Ser	S	1	A	T	342486	342490	GATAG	GLN3	MET6	0.00622848	21329885	-	+	0.967907	0.890633	0.0772742	0.563162	0.454	NA
chr5	342523	A	G	YER091C-A	missense_variant	c.89T>C	p.Leu30Pro	Q02590	30	leucine	Leu	L	proline	Pro	P	1	T	C	342513	342530	TTTTCGCTAGAGTCATCG	BAS1	MET6	0.0487729	21329885	-	-	0.846048	0.951967	-0.105919	1.35532	-0.385	NA
chr5	342526	G	A	YER091C-A	missense_variant	c.86C>T	p.Ser29Leu	Q02590	29	serine	Ser	S	leucine	Leu	L	0	C	T	342513	342530	TTTTCGCTAGAGTCATCG	BAS1	MET6	0.0487729	21329885	-	-	0.846048	0.848064	-0.00201674	0.0258057	-0.006	NA
chr5	342528	A	G	YER091C-A	synonymous_variant	c.84T>C	p.Phe28Phe	Q02590	28	phenylalanine	Phe	F	phenylalanine	Phe	F	0	T	C	342513	342530	TTTTCGCTAGAGTCATCG	BAS1	MET6	0.0487729	21329885	-	-	0.846048	0.842357	0.00369099	0.0472291	0.013	NA
chr5	342529	A	G	YER091C-A	missense_variant	c.83T>C	p.Phe28Ser	Q02590	28	phenylalanine	Phe	F	serine	Ser	S	0	T	C	342513	342530	TTTTCGCTAGAGTCATCG	BAS1	MET6	0.0487729	21329885	-	-	0.846048	0.855042	-0.00899437	0.11509	-0.029	NA
chr5	342603	G	A	YER091C-A	synonymous_variant	c.9C>T	p.Ala3Ala	Q02590	3	alanine	Ala	A	alanine	Ala	A	1	G	A	342595	342604	CCTTTACCGG	LEU3	MET6	0.00509685	15343339	-	+	0.987236	0.795224	0.192012	2	0.816	NA
chr5	460907	A	G	FTR1	synonymous_variant	c.834T>C	p.Asp278Asp	P40088	278	aspartic acid	Asp	D	aspartic acid	Asp	D	1	A	G	460904	460908	GATAT	GLN3	UBP5	0.0381404	21329885	-	+	0.953748	0.834617	0.119131	0.868208	0.346	NA
chr5	460907	A	G	FTR1	synonymous_variant	c.834T>C	p.Asp278Asp	P40088	278	aspartic acid	Asp	D	aspartic acid	Asp	D	1	T	C	460905	460909	GATAT	GLN3	UBP5	0.0381404	21329885	-	-	0.953748	0.679318	0.27443	2	0.346	NA
chr5	474089	C	T	PET122	synonymous_variant	c.717G>A	p.Leu239Leu	P10355	239	leucine	Leu	L	leucine	Leu	L	1	G	A	474083	474090	TGGATGCC	GCR1	YER152C	0.00405373	21329885	-	-	0.894508	0.740606	0.153902	1.58459	0.222	NA
chr6	74414	C	T	RIM15	missense_variant	c.14G>A	p.Ser5Asn	P43565	5	serine	Ser	S	asparagine	Asn	N	0	G	A	74414	74420	ATAGAAG	HSF1	HAC1	0.000122046	15343339	+	-	0.895989	0.890585	0.00540366	0.0490845	0.036	NA
chr6	74417	C	G	RIM15	missense_variant	c.11G>C	p.Arg4Thr	P43565	4	arginine	Arg	R	threonine	Thr	T	1	G	C	74414	74420	ATAGAAG	HSF1	HAC1	0.000122046	15343339	+	-	0.895989	0.675811	0.220178	2	0.167	NA
chr6	74421	T	C	RIM15	missense_variant	c.7A>G	p.Asn3Asp	P43565	3	asparagine	Asn	N	aspartic acid	Asp	D	0	T	C	74419	74425	ATTGAAC	HSF1	HAC1	0.000122046	15343339	+	+	0.884207	0.884207	0	0	0	NA
chr6	106475	G	C	YFL015W-A	missense_variant	c.61G>C	p.Ala21Pro	A0A023PXD9	21	alanine	Ala	A	proline	Pro	P	1	G	C	106470	106479	TACCCGCTCA	RAP1	HSP12	1.73E-05	15343339	+	+	0.840411	0.815029	0.0253822	0.277097	0.047	NA
chr6	106475	G	C	YFL015W-A	missense_variant	c.61G>C	p.Ala21Pro	A0A023PXD9	21	alanine	Ala	A	proline	Pro	P	1	G	C	106468	106476	GTTACCCGC	REB1	HSP12	5.59E-08	22153082	+	+	0.990856	0.942848	0.0480085	0.61743	0.733	NA
chr6	106504	C	A	YFL015C	stop_gained	c.460G>T	p.Glu154*	P43578	154	glutamic acid	Glu	E	NA	NA	NA	0	C	A	106496	106504	GTTACCCTC	REB1	HSP12	5.59E-08	21329885	+	+	0.974853	0.974853	0	0	0	NA
chr6	106694	T	G	YFL015W-A	missense_variant	c.280T>G	p.Cys94Gly	A0A023PXD9	94	cysteine	Cys	C	glycine	Gly	G	1	A	C	106692	106701	CACCCACACA	RAP1	HSP12	1.73E-05	22153082	+	-	0.974536	0.917516	0.0570191	0.622475	0.372	NA
chr6	106696	T	C	YFL015C	missense_variant	c.268A>G	p.Thr90Ala	P43578	90	threonine	Thr	T	alanine	Ala	A	0	A	G	106692	106701	CACCCACACA	RAP1	HSP12	1.73E-05	22153082	+	-	0.974536	0.933172	0.0413636	0.451565	0.284	NA
chr6	106931	G	A	YFL015C	synonymous_variant	c.33C>T	p.Phe11Phe	P43578	11	phenylalanine	Phe	F	phenylalanine	Phe	F	0	G	A	106931	106938	GAAATTGA	SPT23	MDJ1	0.0309637	21329885	-	+	0.946682	0.932722	0.0139596	0.113169	0.043	NA
chr6	106932	A	T	YFL015C	missense_variant	c.32T>A	p.Phe11Tyr	P43578	11	phenylalanine	Phe	F	tyrosine	Tyr	Y	1	A	T	106931	106938	GAAATTGA	SPT23	MDJ1	0.0309637	21329885	-	+	0.946682	0.699978	0.246704	2	0.484	NA
chr6	106932	A	T	YFL015C	missense_variant	c.32T>A	p.Phe11Tyr	P43578	11	phenylalanine	Phe	F	tyrosine	Tyr	Y	1	A	T	106932	106939	AAATTGAA	SPT23	MDJ1	0.0309637	21329885	-	+	0.844205	0.788948	0.0552569	0.447961	0.084	NA
chr6	106946	A	G	YFL015C	synonymous_variant	c.18T>C	p.Phe6Phe	P43578	6	phenylalanine	Phe	F	phenylalanine	Phe	F	1	A	G	106945	106952	GAAAGGTA	SPT23	MDJ1	0.0309637	21329885	-	+	0.834756	0.588052	0.246704	2	0.133	NA
chr6	106949	G	A	YFL015C	synonymous_variant	c.15C>T	p.Thr5Thr	P43578	5	threonine	Thr	T	threonine	Thr	T	0	G	A	106945	106952	GAAAGGTA	SPT23	MDJ1	0.0309637	21329885	-	+	0.834756	0.835624	-0.000867975	0.00703657	0	NA
chr6	106951	T	C	YFL015C	missense_variant	c.13A>G	p.Thr5Ala	P43578	5	threonine	Thr	T	alanine	Ala	A	0	T	C	106945	106952	GAAAGGTA	SPT23	MDJ1	0.0309637	21329885	-	+	0.834756	0.841202	-0.00644613	0.052258	-0.023	NA
chr6	106952	A	G	YFL015C	synonymous_variant	c.12T>C	p.Tyr4Tyr	P43578	4	tyrosine	Tyr	Y	tyrosine	Tyr	Y	1	A	G	106945	106952	GAAAGGTA	SPT23	MDJ1	0.0309637	21329885	-	+	0.834756	0.632207	0.202549	1.64204	0.132	NA
chr6	223265	T	C	RPL29	missense_variant	c.173A>G	p.Lys58Arg	P05747	58	lysine	Lys	K	arginine	Arg	R	0	T	C	223257	223265	TTTATTTCT	SUM1	RRT5	5.68E-13	15343339	-	+	0.905785	0.884002	0.0217827	0.166983	0.07	NA
chr6	224758	C	T	QCR6	synonymous_variant	c.12G>A	p.Leu4Leu	P00127	4	leucine	Leu	L	leucine	Leu	L	1	G	A	224756	224760	TTGGA	HAP2	RPL29	0.000821409	15343339	-	-	0.987197	0.74508	0.242117	1.92846	0.175	NA
chr6	224759	A	G	QCR6	missense_variant	c.11T>C	p.Leu4Ser	P00127	4	leucine	Leu	L	serine	Ser	S	1	T	C	224756	224760	TTGGA	HAP2	RPL29	0.000821409	15343339	-	-	0.987197	0.748821	0.238376	1.89866	0.175	NA
chr7	55584	A	G	YGL235W	missense_variant	c.306A>G	p.Ile102Met	P53071	102	isoleucine	Ile	I	methionine	Met	M	1	T	C	55580	55585	ATATTG	PHO2	YGL234W	0.000164445	21329885	+	-	0.865506	0.643019	0.222487	1.29416	0.194	NA
chr7	55588	G	A	MTO1	missense_variant	c.209C>T	p.Thr70Ile	P53070	70	threonine	Thr	T	isoleucine	Ile	I	1	C	T	55587	55592	TTAACA	PHO2	YGL234W	0.000164445	21329885	+	-	0.825336	0.987097	-0.161761	0.940931	-0.736	NA
chr7	55614	A	G	MTO1	synonymous_variant	c.183T>C	p.His61His	P53070	61	histidine	His	H	histidine	His	H	1	A	G	55609	55614	GTAGTA	PHO2	YGL234W	0.000164445	21329885	+	+	0.851112	0.737463	0.113649	0.661077	0.147	NA
chr7	55614	A	G	MTO1	synonymous_variant	c.183T>C	p.His61His	P53070	61	histidine	His	H	histidine	His	H	1	T	C	55610	55615	ATACTA	PHO2	YGL234W	0.000164445	21329885	+	-	0.902725	0.680238	0.222487	1.29416	0.292	NA
chr7	123601	G	A	YGL199C	missense_variant	c.442C>T	p.Pro148Ser	P53092	148	proline	Pro	P	serine	Ser	S	1	G	A	123599	123606	CGGAAGAG	GCR1	EMP24	4.60E-05	21329885	-	+	0.82307	0.637653	0.185417	1.90907	0.113	NA
chr7	124199	G	A	YIP4	synonymous_variant	c.609G>A	p.Val203Val	P53093	203	valine	Val	V	valine	Val	V	0	C	T	124198	124205	GGCGGCCA	STP1	EMP24	0.0113862	21329885	-	-	0.919104	0.959008	-0.039904	0.372912	-0.04	NA
chr7	124202	C	T	YIP4	synonymous_variant	c.612C>T	p.Ala204Ala	P53093	204	alanine	Ala	A	alanine	Ala	A	1	G	A	124198	124205	GGCGGCCA	STP1	EMP24	0.0113862	21329885	-	-	0.919104	0.719989	0.199115	1.86078	0.21	NA
chr7	124205	C	T	YIP4	synonymous_variant	c.615C>T	p.Ala205Ala	P53093	205	alanine	Ala	A	alanine	Ala	A	0	G	A	124198	124205	GGCGGCCA	STP1	EMP24	0.0113862	21329885	-	-	0.919104	0.912896	0.00620851	0.05802	0.044	NA
chr7	124286	A	G	YIP4	synonymous_variant	c.696A>G	p.Ser232Ser	P53093	232	serine	Ser	S	serine	Ser	S	0	T	C	124286	124291	ATAGTT	PHO2	YGL199C	0.0306856	21329885	-	-	0.855822	0.789075	0.0667465	0.388251	0.114	NA
chr7	124289	T	C	YIP4	synonymous_variant	c.699T>C	p.Thr233Thr	P53093	233	threonine	Thr	T	threonine	Thr	T	1	T	C	124288	124293	CTATTT	PHO2	YGL199C	0.0306856	21329885	-	+	0.871256	0.648769	0.222487	1.29416	0.221	NA
chr7	124289	T	C	YIP4	synonymous_variant	c.699T>C	p.Thr233Thr	P53093	233	threonine	Thr	T	threonine	Thr	T	1	A	G	124289	124294	AAAATA	PHO2	YGL199C	0.0306856	21329885	-	-	0.807852	0.694203	0.113649	0.661077	0.11	NA
chr7	124289	T	C	YIP4	synonymous_variant	c.699T>C	p.Thr233Thr	P53093	233	threonine	Thr	T	threonine	Thr	T	1	A	G	124286	124291	ATAGTT	PHO2	YGL199C	0.0306856	21329885	-	-	0.855822	0.511991	0.343831	2	0.199	NA
chr7	288205	A	T	YGL118C	missense_variant	c.247T>A	p.Ser83Thr	P53132	83	serine	Ser	S	threonine	Thr	T	1	A	T	288204	288208	GATAA	GLN3	YGL117W	0.0438834	21329885	+	+	1	0.72557	0.27443	2	1	NA
chr7	342983	A	G	NBP35	synonymous_variant	c.60T>C	p.Asn20Asn	P52920	20	asparagine	Asn	N	asparagine	Asn	N	1	T	C	342982	342987	TTAATC	PHO2	LIF1	0.0276392	21329885	+	-	0.873447	0.711687	0.161761	0.940931	0.205	NA
chr7	452058	T	C	PIB2	missense_variant	c.47A>G	p.Glu16Gly	P53191	16	glutamic acid	Glu	E	glycine	Gly	G	0	A	G	452057	452064	AGGAAGAG	GCR1	STT3	5.78E-05	21329885	+	-	0.845635	0.828052	0.0175829	0.181035	0.015	NA
chr7	452063	C	T	PIB2	synonymous_variant	c.42G>A	p.Lys14Lys	P53191	14	lysine	Lys	K	lysine	Lys	K	1	G	A	452057	452064	AGGAAGAG	GCR1	STT3	5.78E-05	21329885	+	-	0.845635	0.691733	0.153902	1.58459	0.117	NA
chr7	452064	T	C	PIB2	missense_variant	c.41A>G	p.Lys14Arg	P53191	14	lysine	Lys	K	arginine	Arg	R	0	A	G	452057	452064	AGGAAGAG	GCR1	STT3	5.78E-05	21329885	+	-	0.845635	0.824579	0.0210556	0.216791	0.015	NA
chr7	557721	C	T	YGR035W-A	missense_variant	c.157C>T	p.Pro53Ser	Q45U48	53	proline	Pro	P	serine	Ser	S	1	G	A	557716	557723	CGGAGCTT	HAP1	YGR035C	0.0258086	15343339	-	-	0.954004	0.732779	0.221224	2	0.242	NA
chr7	589831	T	C	UFD1	synonymous_variant	c.6T>C	p.Phe2Phe	P53044	2	phenylalanine	Phe	F	phenylalanine	Phe	F	1	T	C	589821	589832	TAAAAATGTTTT	SFP1	TFC4	0.0022388	15343339	-	+	0.835402	0.836193	-0.000790536	0.0072477	-0.003	NA
chr7	589831	T	C	UFD1	synonymous_variant	c.6T>C	p.Phe2Phe	P53044	2	phenylalanine	Phe	F	phenylalanine	Phe	F	1	T	C	589822	589833	AAAAATGTTTTC	SFP1	TFC4	0.0022388	15343339	-	+	0.872107	0.802187	0.0699201	0.641033	0.207	NA
chr7	589831	T	C	UFD1	synonymous_variant	c.6T>C	p.Phe2Phe	P53044	2	phenylalanine	Phe	F	phenylalanine	Phe	F	1	T	C	589823	589834	AAAATGTTTTCT	SFP1	TFC4	0.0022388	15343339	-	+	0.85491	0.72632	0.12859	1.17892	0.283	NA
chr7	589831	T	C	UFD1	synonymous_variant	c.6T>C	p.Phe2Phe	P53044	2	phenylalanine	Phe	F	phenylalanine	Phe	F	1	A	G	589822	589833	GAAAACATTTTT	SFP1	TFC4	0.0022388	15343339	-	-	0.845157	0.716567	0.12859	1.17892	0.261	NA
chr7	589831	T	C	UFD1	synonymous_variant	c.6T>C	p.Phe2Phe	P53044	2	phenylalanine	Phe	F	phenylalanine	Phe	F	1	A	G	589821	589832	AAAACATTTTTA	SFP1	TFC4	0.0022388	15343339	-	-	0.873223	0.803303	0.0699201	0.641033	0.206	NA
chr7	589831	T	C	UFD1	synonymous_variant	c.6T>C	p.Phe2Phe	P53044	2	phenylalanine	Phe	F	phenylalanine	Phe	F	1	A	G	589820	589831	AAACATTTTTAT	SFP1	TFC4	0.0022388	15343339	-	-	0.842521	0.83212	0.0104006	0.0953535	0.022	NA
chr7	589833	C	T	UFD1	missense_variant	c.8C>T	p.Ser3Phe	P53044	3	serine	Ser	S	phenylalanine	Phe	F	0	C	T	589822	589833	AAAAATGTTTTC	SFP1	TFC4	0.0022388	15343339	-	+	0.872107	0.875778	-0.00367074	0.0336536	-0.009	NA
chr7	589833	C	T	UFD1	missense_variant	c.8C>T	p.Ser3Phe	P53044	3	serine	Ser	S	phenylalanine	Phe	F	0	C	T	589823	589834	AAAATGTTTTCT	SFP1	TFC4	0.0022388	15343339	-	+	0.85491	0.854119	0.000790536	0.0072477	0.006	NA
chr7	589833	C	T	UFD1	missense_variant	c.8C>T	p.Ser3Phe	P53044	3	serine	Ser	S	phenylalanine	Phe	F	0	G	A	589822	589833	GAAAACATTTTT	SFP1	TFC4	0.0022388	15343339	-	-	0.845157	0.855557	-0.0104006	0.0953535	-0.044	NA
chr7	592933	C	T	YGR051C	synonymous_variant	c.297G>A	p.Pro99Pro	P53232	99	proline	Pro	P	proline	Pro	P	0	G	A	592933	592937	GGCCG	SKN7	YGR050C	0.00899921	15343339	-	-	0.991118	1	-0.0088819	0.0658695	-0.411	NA
chr7	592934	G	A	YGR051C	missense_variant	c.296C>T	p.Pro99Leu	P53232	99	proline	Pro	P	leucine	Leu	L	1	G	A	592934	592938	GGCCG	SKN7	YGR050C	0.00899921	15343339	-	+	0.991118	0.721436	0.269682	2	0.589	NA
chr7	592934	G	A	YGR051C	missense_variant	c.296C>T	p.Pro99Leu	P53232	99	proline	Pro	P	leucine	Leu	L	1	C	T	592933	592937	GGCCG	SKN7	YGR050C	0.00899921	15343339	-	-	0.991118	0.836431	0.154687	1.14718	0.589	NA
chr7	592935	G	A	YGR051C	missense_variant	c.295C>T	p.Pro99Ser	P53232	99	proline	Pro	P	serine	Ser	S	1	G	A	592934	592938	GGCCG	SKN7	YGR050C	0.00899921	15343339	-	+	0.991118	0.721436	0.269682	2	0.589	NA
chr7	592935	G	A	YGR051C	missense_variant	c.295C>T	p.Pro99Ser	P53232	99	proline	Pro	P	serine	Ser	S	1	C	T	592933	592937	GGCCG	SKN7	YGR050C	0.00899921	15343339	-	-	0.991118	0.721436	0.269682	2	0.589	NA
chr7	592936	C	T	YGR051C	synonymous_variant	c.294G>A	p.Arg98Arg	P53232	98	arginine	Arg	R	arginine	Arg	R	1	C	T	592934	592938	GGCCG	SKN7	YGR050C	0.00899921	15343339	-	+	0.991118	0.721436	0.269682	2	0.589	NA
chr7	592936	C	T	YGR051C	synonymous_variant	c.294G>A	p.Arg98Arg	P53232	98	arginine	Arg	R	arginine	Arg	R	1	G	A	592933	592937	GGCCG	SKN7	YGR050C	0.00899921	15343339	-	-	0.991118	0.721436	0.269682	2	0.589	NA
chr7	592937	C	G	YGR051C	missense_variant	c.293G>C	p.Arg98Pro	P53232	98	arginine	Arg	R	proline	Pro	P	1	C	G	592934	592938	GGCCG	SKN7	YGR050C	0.00899921	15343339	-	+	0.991118	0.865895	0.125223	0.92867	0.503	NA
chr7	592937	C	G	YGR051C	missense_variant	c.293G>C	p.Arg98Pro	P53232	98	arginine	Arg	R	proline	Pro	P	1	G	C	592933	592937	GGCCG	SKN7	YGR050C	0.00899921	15343339	-	-	0.991118	0.721436	0.269682	2	0.589	NA
chr7	592938	G	T	YGR051C	synonymous_variant	c.292C>A	p.Arg98Arg	P53232	98	arginine	Arg	R	arginine	Arg	R	0	G	T	592934	592938	GGCCG	SKN7	YGR050C	0.00899921	15343339	-	+	0.991118	0.963732	0.0273859	0.203098	0.414	NA
chr7	607120	T	C	PEF1	synonymous_variant	c.985T>C	p.Leu329Leu	P53238	329	leucine	Leu	L	leucine	Leu	L	1	T	C	607115	607123	TATATTTAG	SUM1	SPR3	1.34E-18	15343339	+	+	0.911231	0.719472	0.191758	1.47	0.308	NA
chr7	607122	A	T	PEF1	missense_variant	c.987A>T	p.Leu329Phe	P53238	329	leucine	Leu	L	phenylalanine	Phe	F	0	A	T	607115	607123	TATATTTAG	SUM1	SPR3	1.34E-18	15343339	+	+	0.911231	0.938152	-0.0269215	0.206377	-0.159	NA
chr7	640742	G	T	YGR079W	missense_variant	c.23G>T	p.Gly8Val	P53249	8	glycine	Gly	G	valine	Val	V	0	G	T	640732	640743	GCAAATGAGGGA	MCM1	PAC10	2.17E-05	15343339	-	+	0.810336	0.822236	-0.0119001	0.11812	-0.026	NA
chr7	640743	A	G	YGR079W	synonymous_variant	c.24A>G	p.Gly8Gly	P53249	8	glycine	Gly	G	glycine	Gly	G	1	A	G	640732	640743	GCAAATGAGGGA	MCM1	PAC10	2.17E-05	15343339	-	+	0.810336	0.683251	0.127085	1.26144	0.109	NA
chr7	651370	G	A	PDC6	synonymous_variant	c.1612C>T	p.Leu538Leu	P26263	538	leucine	Leu	L	leucine	Leu	L	0	C	T	651366	651373	GAACTGAA	SPT23	PIL1	0.0497072	21329885	-	-	0.832884	0.858165	-0.0252808	0.204948	-0.101	NA
chr7	656319	T	C	CTT1	synonymous_variant	c.1686T>C	p.Asn562Asn	P06115	562	asparagine	Asn	N	asparagine	Asn	N	0	T	C	656315	656326	CCAATTAAGGCA	MCM1	NNF2	0.049544	15343339	+	+	0.893054	0.866651	0.026403	0.262076	0.046	NA
chr7	702939	A	G	YGR107W	synonymous_variant	c.273A>G	p.Arg91Arg	P53263	91	arginine	Arg	R	arginine	Arg	R	0	A	G	702938	702943	GATGCA	PHD1	CLB1	0.0137441	22153082	+	+	0.994056	0.981652	0.0124032	0.0853349	0.23	NA
chr7	702945	C	T	YGR107W	synonymous_variant	c.279C>T	p.Ile93Ile	P53263	93	isoleucine	Ile	I	isoleucine	Ile	I	0	G	A	702940	702945	GATGCA	PHD1	CLB1	0.0137441	22153082	+	-	0.994056	0.97907	0.0149854	0.103101	0.262	NA
chr7	733572	T	A	YGR121W-A	missense_variant	c.161T>A	p.Phe54Tyr	Q3E816	54	phenylalanine	Phe	F	tyrosine	Tyr	Y	0	A	T	733571	733580	TAAGATAAAA	CIN5	MEP1	0.0165348	15343339	-	-	0.891846	0.911714	-0.0198676	0.19988	-0.012	NA
chr7	733578	T	A	YGR121W-A	missense_variant	c.167T>A	p.Leu56His	Q3E816	56	leucine	Leu	L	histidine	His	H	1	A	T	733571	733580	TAAGATAAAA	CIN5	MEP1	0.0165348	15343339	-	-	0.891846	0.69305	0.198796	2	0.16	NA
chr7	733580	A	G	YGR121W-A	missense_variant	c.169A>G	p.Lys57Glu	Q3E816	57	lysine	Lys	K	glutamic acid	Glu	E	1	T	C	733571	733580	TAAGATAAAA	CIN5	MEP1	0.0165348	15343339	-	-	0.891846	0.750422	0.141425	1.42281	0.156	NA
chr7	733624	C	A	YGR121W-A	synonymous_variant	c.213C>A	p.Ile71Ile	Q3E816	71	isoleucine	Ile	I	isoleucine	Ile	I	0	G	T	733618	733627	TCAGATAAGA	CIN5	MEP1	0.0165348	15343339	-	-	0.905385	0.916412	-0.0110275	0.110943	-0.018	NA
chr7	757410	A	G	PEX4	missense_variant	c.515A>G	p.Tyr172Cys	P29340	172	tyrosine	Tyr	Y	cysteine	Cys	C	0	T	C	757409	757416	AGGAAGTA	GCR1	PHB1	0.000110581	21329885	-	-	0.835044	0.881561	-0.0465168	0.478941	-0.09	NA
chr7	757414	C	T	PEX4	synonymous_variant	c.519C>T	p.Phe173Phe	P29340	173	phenylalanine	Phe	F	phenylalanine	Phe	F	1	G	A	757409	757416	AGGAAGTA	GCR1	PHB1	0.000110581	21329885	-	-	0.835044	0.649627	0.185417	1.90907	0.113	NA
chr7	757415	C	T	PEX4	synonymous_variant	c.520C>T	p.Leu174Leu	P29340	174	leucine	Leu	L	leucine	Leu	L	1	G	A	757409	757416	AGGAAGTA	GCR1	PHB1	0.000110581	21329885	-	-	0.835044	0.681142	0.153902	1.58459	0.103	NA
chr7	771890	G	C	VPS62	missense_variant	c.1322G>C	p.Arg441Thr	P53285	441	arginine	Arg	R	threonine	Thr	T	1	G	C	771890	771894	GGCCA	SKN7	BTN2	0.0461736	21329885	+	+	1	0.730318	0.269682	2	1	NA
chr7	771890	G	C	VPS62	missense_variant	c.1322G>C	p.Arg441Thr	P53285	441	arginine	Arg	R	threonine	Thr	T	1	C	G	771889	771893	GGCCT	SKN7	BTN2	0.0461736	21329885	+	-	0.963732	0.83851	0.125223	0.92867	0.175	NA
chr7	771917	G	A	VPS62	missense_variant	c.1349G>A	p.Arg450His	P53285	450	arginine	Arg	R	histidine	His	H	1	C	T	771914	771921	AAAACGGA	SPT23	BTN2	0.0126447	21329885	+	-	0.852657	0.938586	-0.0859295	0.69662	-0.273	NA
chr7	771918	T	C	VPS62	synonymous_variant	c.1350T>C	p.Arg450Arg	P53285	450	arginine	Arg	R	arginine	Arg	R	1	A	G	771914	771921	AAAACGGA	SPT23	BTN2	0.0126447	21329885	+	-	0.852657	0.705369	0.147288	1.19405	0.191	NA
chr7	795125	T	C	RSR1	missense_variant	c.368A>G	p.Glu123Gly	P13856	123	glutamic acid	Glu	E	glycine	Gly	G	0	T	C	795118	795127	TACCCTTTCA	RAP1	YGR151C	0.000180171	21329885	-	+	0.842373	0.831286	0.011087	0.121037	0.021	NA
chr7	834715	T	G	PUS6	missense_variant	c.1189A>C	p.Lys397Gln	P53294	397	lysine	Lys	K	glutamine	Gln	Q	1	T	G	834709	834720	CCCATTTTGGTA	MCM1	YGR168C	0.0317479	15343339	-	+	0.925884	0.890665	0.0352181	0.349574	0.141	NA
chr7	834715	T	G	PUS6	missense_variant	c.1189A>C	p.Lys397Gln	P53294	397	lysine	Lys	K	glutamine	Gln	Q	1	T	G	834710	834721	CCATTTTGGTAA	MCM1	YGR168C	0.0317479	15343339	-	+	0.802768	0.662903	0.139865	1.38829	0.109	NA
chr7	834715	T	G	PUS6	missense_variant	c.1189A>C	p.Lys397Gln	P53294	397	lysine	Lys	K	glutamine	Gln	Q	1	A	C	834707	834718	CCAAAATGGGCA	MCM1	YGR168C	0.0317479	15343339	-	-	0.807354	0.805091	0.00226314	0.0224639	0.001	NA
chr7	834718	G	C	PUS6	missense_variant	c.1186C>G	p.Pro396Ala	P53294	396	proline	Pro	P	alanine	Ala	A	1	G	C	834709	834720	CCCATTTTGGTA	MCM1	YGR168C	0.0317479	15343339	-	+	0.925884	0.746362	0.179521	1.78193	0.421	NA
chr7	834718	G	C	PUS6	missense_variant	c.1186C>G	p.Pro396Ala	P53294	396	proline	Pro	P	alanine	Ala	A	1	G	C	834710	834721	CCATTTTGGTAA	MCM1	YGR168C	0.0317479	15343339	-	+	0.802768	0.638602	0.164165	1.6295	0.113	NA
chr7	834718	G	C	PUS6	missense_variant	c.1186C>G	p.Pro396Ala	P53294	396	proline	Pro	P	alanine	Ala	A	1	C	G	834707	834718	CCAAAATGGGCA	MCM1	YGR168C	0.0317479	15343339	-	-	0.807354	0.718933	0.0884204	0.87766	0.092	NA
chr7	855510	T	C	RNR4	synonymous_variant	c.792A>G	p.Val264Val	P49723	264	valine	Val	V	valine	Val	V	0	T	C	855499	855510	CCAAATTTTTCT	SFP1	OKP1	0.000120423	21329885	-	+	0.892915	0.889244	0.00367074	0.0336536	0.011	NA
chr7	855510	T	C	RNR4	synonymous_variant	c.792A>G	p.Val264Val	P49723	264	valine	Val	V	valine	Val	V	0	A	G	855499	855510	AGAAAAATTTGG	SFP1	OKP1	0.000120423	21329885	-	-	0.805926	0.795525	0.0104006	0.0953535	0.028	NA
chr7	867807	G	A	TFG1	missense_variant	c.34G>A	p.Gly12Arg	P41895	12	glycine	Gly	G	arginine	Arg	R	1	G	A	867806	867820	CGGGGGAGGTCCGAC	GAL4	TYS1	0.0258808	21329885	-	+	0.863651	0.652193	0.211457	2	0.143	NA
chr7	867809	G	T	TFG1	synonymous_variant	c.36G>T	p.Gly12Gly	P41895	12	glycine	Gly	G	glycine	Gly	G	0	G	T	867806	867820	CGGGGGAGGTCCGAC	GAL4	TYS1	0.0258808	21329885	-	+	0.863651	0.863563	8.79E-05	0.000831165	0	NA
chr7	867816	C	T	TFG1	missense_variant	c.43C>T	p.Pro15Ser	P41895	15	proline	Pro	P	serine	Ser	S	0	C	T	867806	867820	CGGGGGAGGTCCGAC	GAL4	TYS1	0.0258808	21329885	-	+	0.863651	0.879651	-0.0159999	0.151329	-0.071	NA
chr7	867857	A	G	TFG1	synonymous_variant	c.84A>G	p.Arg28Arg	P41895	28	arginine	Arg	R	arginine	Arg	R	0	A	G	867857	867868	AAGAAATTTCCT	SFP1	TYS1	3.51E-05	21329885	-	+	0.80149	0.791089	0.0104006	0.0953535	0.029	NA
chr7	905266	A	G	YCH1	synonymous_variant	c.30A>G	p.Lys10Lys	P42937	10	lysine	Lys	K	lysine	Lys	K	1	A	G	905261	905266	GTAAAA	PHO2	ADE3	0.000222645	21329885	+	+	0.834945	0.721296	0.113649	0.661077	0.135	NA
chr7	905266	A	G	YCH1	synonymous_variant	c.30A>G	p.Lys10Lys	P42937	10	lysine	Lys	K	lysine	Lys	K	1	A	G	905263	905268	AAAATA	PHO2	ADE3	0.000222645	21329885	+	+	0.807852	0.710577	0.0972752	0.565831	0.101	NA
chr7	905266	A	G	YCH1	synonymous_variant	c.30A>G	p.Lys10Lys	P42937	10	lysine	Lys	K	lysine	Lys	K	1	T	C	905264	905269	GTATTT	PHO2	ADE3	0.000222645	21329885	+	-	0.88064	0.804209	0.0764305	0.444581	0.171	NA
chr7	905267	T	G	YCH1	missense_variant	c.31T>G	p.Tyr11Asp	P42937	11	tyrosine	Tyr	Y	aspartic acid	Asp	D	1	T	G	905263	905268	AAAATA	PHO2	ADE3	0.000222645	21329885	+	+	0.807852	0.646092	0.161761	0.940931	0.118	NA
chr7	905267	T	G	YCH1	missense_variant	c.31T>G	p.Tyr11Asp	P42937	11	tyrosine	Tyr	Y	aspartic acid	Asp	D	1	A	C	905264	905269	GTATTT	PHO2	ADE3	0.000222645	21329885	+	-	0.88064	0.536809	0.343831	2	0.262	NA
chr7	905269	C	T	YCH1	synonymous_variant	c.33C>T	p.Tyr11Tyr	P42937	11	tyrosine	Tyr	Y	tyrosine	Tyr	Y	0	G	A	905264	905269	GTATTT	PHO2	ADE3	0.000222645	21329885	+	-	0.88064	0.932252	-0.0516124	0.300219	-0.169	NA
chr7	905313	C	A	YCH1	missense_variant	c.77C>A	p.Thr26Asn	P42937	26	threonine	Thr	T	asparagine	Asn	N	0	C	A	905313	905318	CTACTA	PHO2	ADE3	0.000222645	21329885	+	+	0.841728	0.902725	-0.0609965	0.354805	-0.127	NA
chr7	905319	C	T	YCH1	missense_variant	c.83C>T	p.Thr28Met	P42937	28	threonine	Thr	T	methionine	Met	M	0	G	A	905314	905319	GTAGTA	PHO2	ADE3	0.000222645	21329885	+	-	0.851112	0.902725	-0.0516124	0.300219	-0.127	NA
chr7	905587	T	C	YCH1	synonymous_variant	c.351T>C	p.Arg117Arg	P42937	117	arginine	Arg	R	arginine	Arg	R	1	A	G	905587	905596	CACCCATAGA	RAP1	ADE3	0.00182695	22153082	+	-	0.834955	0.727521	0.107435	1.17286	0.121	NA
chr7	905588	C	A	YCH1	missense_variant	c.352C>A	p.Leu118Ile	P42937	118	leucine	Leu	L	isoleucine	Ile	I	0	G	T	905587	905596	CACCCATAGA	RAP1	ADE3	0.00182695	22153082	+	-	0.834955	0.836639	-0.00168413	0.0183856	-0.006	NA
chr7	911596	A	G	CIR1	synonymous_variant	c.33T>C	p.Val11Val	P42940	11	valine	Val	V	valine	Val	V	0	T	C	911596	911601	TTAGTT	PHO2	SER2	0.0444097	21329885	+	-	0.842919	0.776172	0.0667465	0.388251	0.109	NA
chr7	911599	T	C	CIR1	synonymous_variant	c.30A>G	p.Leu10Leu	P42940	10	leucine	Leu	L	leucine	Leu	L	1	T	C	911598	911603	CTAATA	PHO2	SER2	0.0444097	21329885	+	+	0.939004	0.716517	0.222487	1.29416	0.409	NA
chr7	911599	T	C	CIR1	synonymous_variant	c.30A>G	p.Leu10Leu	P42940	10	leucine	Leu	L	leucine	Leu	L	1	A	G	911599	911604	ATATTA	PHO2	SER2	0.0444097	21329885	+	-	0.979155	0.865506	0.113649	0.661077	0.575	NA
chr7	911599	T	C	CIR1	synonymous_variant	c.30A>G	p.Leu10Leu	P42940	10	leucine	Leu	L	leucine	Leu	L	1	A	G	911596	911601	TTAGTT	PHO2	SER2	0.0444097	21329885	+	-	0.842919	0.499087	0.343831	2	0.176	NA
chr7	912536	A	G	SER2	synonymous_variant	c.654A>G	p.Leu218Leu	P42941	218	leucine	Leu	L	leucine	Leu	L	1	T	C	912532	912537	TTAATT	PHO2	CIR1	0.024467	21329885	-	-	0.940194	0.717707	0.222487	1.29416	0.467	NA
chr7	912602	T	C	SER2	synonymous_variant	c.720T>C	p.Cys240Cys	P42941	240	cysteine	Cys	C	cysteine	Cys	C	1	T	C	912601	912606	GTAATG	PHO2	CIR1	0.024467	21329885	-	+	0.834738	0.612251	0.222487	1.29416	0.154	NA
chr7	974654	T	C	YGR240C-A	missense_variant	c.124A>G	p.Thr42Ala	Q3E786	42	threonine	Thr	T	alanine	Ala	A	1	T	C	974651	974664	TCGTTTTCAACGAT	ABF1	PFK1	0.0458915	15343339	-	+	0.967224	0.761383	0.205841	2	0.438	NA
chr7	974654	T	C	YGR240C-A	missense_variant	c.124A>G	p.Thr42Ala	Q3E786	42	threonine	Thr	T	alanine	Ala	A	1	A	G	974650	974663	TCGTTGAAAACGAT	ABF1	PFK1	0.0458915	15343339	-	-	0.970212	0.98734	-0.0171279	0.166419	-0.316	NA
chr7	974658	C	T	YGR240C-A	synonymous_variant	c.120G>A	p.Leu40Leu	Q3E786	40	leucine	Leu	L	leucine	Leu	L	0	C	T	974651	974664	TCGTTTTCAACGAT	ABF1	PFK1	0.0458915	15343339	-	+	0.967224	0.967707	-0.000482828	0.00469127	-0.007	NA
chr7	974658	C	T	YGR240C-A	synonymous_variant	c.120G>A	p.Leu40Leu	Q3E786	40	leucine	Leu	L	leucine	Leu	L	0	G	A	974650	974663	TCGTTGAAAACGAT	ABF1	PFK1	0.0458915	15343339	-	-	0.970212	0.970188	2.38E-05	0.000231339	0	NA
chr7	1026214	T	G	HUA1	missense_variant	c.440A>C	p.Asn147Thr	P40325	147	asparagine	Asn	N	threonine	Thr	T	1	T	G	1026213	1026221	ATTACCCTG	REB1	FOL2	0.00364692	22153082	-	+	0.979106	0.823595	0.155511	2	0.285	NA
chr7	1026711	T	G	YGR269W	missense_variant	c.76T>G	p.Leu26Val	P40326	26	leucine	Leu	L	valine	Val	V	1	T	G	1026711	1026718	TTGAAGCC	GCR1	FOL2	0.000856036	21329885	-	+	0.846098	0.788867	0.0572307	0.589252	0.079	NA
chr7	1026711	T	G	YGR269W	missense_variant	c.76T>G	p.Leu26Val	P40326	26	leucine	Leu	L	valine	Val	V	1	T	G	1026711	1026718	TTGAAGCC	GCR1	HUA1	0.000104482	21329885	-	+	0.846098	0.788867	0.0572307	0.589252	0.079	NA
chr7	1026713	G	A	YGR269W	synonymous_variant	c.78G>A	p.Leu26Leu	P40326	26	leucine	Leu	L	leucine	Leu	L	1	G	A	1026711	1026718	TTGAAGCC	GCR1	FOL2	0.000856036	21329885	-	+	0.846098	0.660681	0.185417	1.90907	0.125	NA
chr7	1026713	G	A	YGR269W	synonymous_variant	c.78G>A	p.Leu26Leu	P40326	26	leucine	Leu	L	leucine	Leu	L	1	G	A	1026711	1026718	TTGAAGCC	GCR1	HUA1	0.000104482	21329885	-	+	0.846098	0.660681	0.185417	1.90907	0.125	NA
chr7	1026714	A	G	YGR269W	missense_variant	c.79A>G	p.Lys27Glu	P40326	27	lysine	Lys	K	glutamic acid	Glu	E	1	A	G	1026711	1026718	TTGAAGCC	GCR1	FOL2	0.000856036	21329885	-	+	0.846098	0.65185	0.194249	2	0.127	NA
chr7	1026714	A	G	YGR269W	missense_variant	c.79A>G	p.Lys27Glu	P40326	27	lysine	Lys	K	glutamic acid	Glu	E	1	A	G	1026711	1026718	TTGAAGCC	GCR1	HUA1	0.000104482	21329885	-	+	0.846098	0.65185	0.194249	2	0.127	NA
chr7	1026717	C	A	YGR269W	missense_variant	c.82C>A	p.Pro28Thr	P40326	28	proline	Pro	P	threonine	Thr	T	0	C	A	1026711	1026718	TTGAAGCC	GCR1	FOL2	0.000856036	21329885	-	+	0.846098	0.809533	0.0365648	0.376475	0.05	NA
chr7	1026717	C	A	YGR269W	missense_variant	c.82C>A	p.Pro28Thr	P40326	28	proline	Pro	P	threonine	Thr	T	0	C	A	1026711	1026718	TTGAAGCC	GCR1	HUA1	0.000104482	21329885	-	+	0.846098	0.809533	0.0365648	0.376475	0.05	NA
chr7	1026765	G	T	YGR269W	missense_variant	c.130G>T	p.Gly44Cys	P40326	44	glycine	Gly	G	cysteine	Cys	C	0	C	A	1026760	1026774	CGGTATAGCCTCCGC	GAL4	HUA1	0.0296228	21329885	-	-	0.901073	0.901847	-0.000774306	0.00732351	-0.002	NA
chr7	1026771	A	G	YGR269W	missense_variant	c.136A>G	p.Thr46Ala	P40326	46	threonine	Thr	T	alanine	Ala	A	0	T	C	1026760	1026774	CGGTATAGCCTCCGC	GAL4	HUA1	0.0296228	21329885	-	-	0.901073	0.901047	2.59E-05	0.000245392	0	NA
chr7	1026772	C	T	YGR269W	missense_variant	c.137C>T	p.Thr46Ile	P40326	46	threonine	Thr	T	isoleucine	Ile	I	1	G	A	1026760	1026774	CGGTATAGCCTCCGC	GAL4	HUA1	0.0296228	21329885	-	-	0.901073	0.801169	0.0999037	0.944906	0.294	NA
chr8	25802	T	C	YHL037C	synonymous_variant	c.378A>G	p.Ala126Ala	P38733	126	alanine	Ala	A	alanine	Ala	A	1	T	C	25796	25805	TAACCATGCA	RAP1	CBP2	0.0191402	21329885	-	+	0.829159	0.803694	0.0254644	0.277994	0.051	NA
chr8	25802	T	C	YHL037C	synonymous_variant	c.378A>G	p.Ala126Ala	P38733	126	alanine	Ala	A	alanine	Ala	A	1	A	G	25802	25811	AACCCTTGCA	RAP1	CBP2	0.0191402	21329885	-	-	0.854081	0.746646	0.107435	1.17286	0.162	NA
chr8	25805	A	G	YHL037C	synonymous_variant	c.375T>C	p.Leu125Leu	P38733	125	leucine	Leu	L	leucine	Leu	L	1	A	G	25796	25805	TAACCATGCA	RAP1	CBP2	0.0191402	21329885	-	+	0.829159	0.721724	0.107435	1.17286	0.115	NA
chr8	25805	A	G	YHL037C	synonymous_variant	c.375T>C	p.Leu125Leu	P38733	125	leucine	Leu	L	leucine	Leu	L	1	T	C	25802	25811	AACCCTTGCA	RAP1	CBP2	0.0191402	21329885	-	-	0.854081	0.828616	0.0254644	0.277994	0.058	NA
chr8	25806	A	G	YHL037C	missense_variant	c.374T>C	p.Leu125Pro	P38733	125	leucine	Leu	L	proline	Pro	P	0	T	C	25802	25811	AACCCTTGCA	RAP1	CBP2	0.0191402	21329885	-	-	0.854081	0.8522	0.00188016	0.0205257	0.008	NA
chr8	66635	A	G	OPI1	synonymous_variant	c.822T>C	p.Phe274Phe	P21957	274	phenylalanine	Phe	F	phenylalanine	Phe	F	1	A	G	66634	66641	GAAACGAA	SPT23	AIM17	0.00440628	21329885	-	+	0.894243	0.647539	0.246704	2	0.394	NA
chr8	66638	C	T	OPI1	synonymous_variant	c.819G>A	p.Ser273Ser	P21957	273	serine	Ser	S	serine	Ser	S	1	C	T	66634	66641	GAAACGAA	SPT23	AIM17	0.00440628	21329885	-	+	0.894243	0.980172	-0.0859295	0.69662	-0.408	NA
chr8	66644	A	G	OPI1	synonymous_variant	c.813T>C	p.His271His	P21957	271	histidine	His	H	histidine	His	H	0	T	C	66643	66652	CCGCATCATG	ASH1	AIM17	0.0140824	21329885	-	-	0.853162	0.846618	0.00654398	0.0578763	0.022	NA
chr8	66649	G	A	OPI1	missense_variant	c.808C>T	p.His270Tyr	P21957	270	histidine	His	H	tyrosine	Tyr	Y	1	C	T	66643	66652	CCGCATCATG	ASH1	AIM17	0.0140824	21329885	-	-	0.853162	0.847728	0.00543365	0.0480563	0.016	NA
chr8	66649	G	A	OPI1	missense_variant	c.808C>T	p.His270Tyr	P21957	270	histidine	His	H	tyrosine	Tyr	Y	1	G	A	66648	66655	TGCGGCAG	STP1	AIM17	0.0218183	21329885	-	+	0.943319	0.862588	0.0807308	0.754448	0.203	NA
chr8	66653	C	T	OPI1	synonymous_variant	c.804G>A	p.Leu268Leu	P21957	268	leucine	Leu	L	leucine	Leu	L	1	C	T	66648	66655	TGCGGCAG	STP1	AIM17	0.0218183	21329885	-	+	0.943319	0.729306	0.214013	2	0.246	NA
chr8	107355	T	G	OSH7	missense_variant	c.1301T>G	p.Ile434Ser	P38755	434	isoleucine	Ile	I	serine	Ser	S	0	A	C	107355	107359	TTGGA	HAP2	QCR10	9.41E-11	15343339	+	-	0.987197	0.997509	-0.0103124	0.0821385	-0.39	NA
chr8	115627	T	C	TIM10	missense_variant	c.275A>G	p.Lys92Arg	P87108	92	lysine	Lys	K	arginine	Arg	R	0	T	C	115621	115627	TAAAACT	STE12	GPA1	2.29E-07	15343339	-	+	0.885885	0.88682	-0.000935062	0.00886457	-0.012	NA
chr8	175209	G	C	YHR032W-A	missense_variant	c.15G>C	p.Gln5His	P0C5N6	5	glutamine	Gln	Q	histidine	His	H	1	G	C	175207	175218	CAGGGTCGAATG	NRG1	YHR033W	0.0131573	15343339	+	+	0.913427	0.754999	0.158429	1.91459	0.215	NA
chr8	175210	G	A	YHR032W-A	missense_variant	c.16G>A	p.Gly6Ser	P0C5N6	6	glycine	Gly	G	serine	Ser	S	1	G	A	175207	175218	CAGGGTCGAATG	NRG1	YHR033W	0.0131573	15343339	+	+	0.913427	0.753456	0.159971	1.93323	0.216	NA
chr8	175212	T	G	YHR032W-A	synonymous_variant	c.18T>G	p.Gly6Gly	P0C5N6	6	glycine	Gly	G	glycine	Gly	G	1	T	G	175207	175218	CAGGGTCGAATG	NRG1	YHR033W	0.0131573	15343339	+	+	0.913427	0.798231	0.115196	1.39213	0.204	NA
chr8	175214	G	T	YHR032W-A	missense_variant	c.20G>T	p.Arg7Leu	P0C5N6	7	arginine	Arg	R	leucine	Leu	L	0	G	T	175207	175218	CAGGGTCGAATG	NRG1	YHR033W	0.0131573	15343339	+	+	0.913427	0.93142	-0.0179927	0.217439	-0.103	NA
chr8	175216	A	T	YHR032W-A	missense_variant	c.22A>T	p.Met8Leu	P0C5N6	8	methionine	Met	M	leucine	Leu	L	0	A	T	175207	175218	CAGGGTCGAATG	NRG1	YHR033W	0.0131573	15343339	+	+	0.913427	0.913523	-9.61E-05	0.00116173	-0.001	NA
chr8	175218	G	T	YHR032W-A	missense_variant	c.24G>T	p.Met8Ile	P0C5N6	8	methionine	Met	M	isoleucine	Ile	I	0	G	T	175207	175218	CAGGGTCGAATG	NRG1	YHR033W	0.0131573	15343339	+	+	0.913427	0.901897	0.0115303	0.139342	0.023	NA
chr8	206133	G	A	YHK8	synonymous_variant	c.1527G>A	p.Pro509Pro	P38776	509	proline	Pro	P	proline	Pro	P	1	C	T	206128	206135	TACGGCGA	STP1	FSH1	0.0430087	21329885	+	-	0.904516	0.690503	0.214013	2	0.124	NA
chr8	209485	A	G	YHR050W-A	missense_variant	c.11A>G	p.Asp4Gly	Q05451	4	aspartic acid	Asp	D	glycine	Gly	G	0	A	G	209482	209495	GGGACCTAATTGGT	HAP5	COX6	7.37E-06	15343339	+	+	0.979083	0.97496	0.004123	0.044454	0.034	NA
chr8	209497	C	T	YHR050W-A	missense_variant	c.23C>T	p.Pro8Leu	Q05451	8	proline	Pro	P	leucine	Leu	L	0	C	T	209486	209500	CCTAATTGGTCCGGT	HAP3	COX6	7.43E-05	15343339	+	+	0.952801	0.945477	0.00732406	0.0964564	0.051	NA
chr8	209500	T	C	YHR050W-A	missense_variant	c.26T>C	p.Val9Ala	Q05451	9	valine	Val	V	alanine	Ala	A	0	T	C	209486	209500	CCTAATTGGTCCGGT	HAP3	COX6	7.43E-05	15343339	+	+	0.952801	0.952421	0.000380127	0.0050062	0.002	NA
chr8	231764	C	T	HTD2	synonymous_variant	c.795C>T	p.Asp265Asp	P38790	265	aspartic acid	Asp	D	aspartic acid	Asp	D	1	G	A	231762	231769	TGGAGGTC	GCR1	DYS1	0.0458676	21329885	+	-	0.831343	0.682202	0.149141	1.53557	0.102	NA
chr8	293403	A	T	YHR095W	missense_variant	c.461A>T	p.Asn154Ile	P38808	154	asparagine	Asn	N	isoleucine	Ile	I	0	T	A	293396	293403	TTTTTCCG	RGT1	HXT1	1.12E-39	15343339	-	-	1	0.966666	0.0333337	0.272825	0.374	NA
chr8	322517	G	T	SBE22	missense_variant	c.2104G>T	p.Ala702Ser	P38814	702	alanine	Ala	A	serine	Ser	S	0	C	A	322517	322528	TAAAACCTTTGC	SFP1	GRE3	0.00397294	21329885	+	-	0.813657	0.804148	0.00950895	0.0871789	0.011	NA
chr8	341356	A	G	DMA1	missense_variant	c.4T>C	p.Ser2Pro	P38823	2	serine	Ser	S	proline	Pro	P	0	T	C	341355	341362	TGGATGTC	GCR1	TOM71	0.00126511	21329885	+	-	0.847991	0.894508	-0.0465168	0.478941	-0.11	NA
chr8	374792	A	G	SPL2	synonymous_variant	c.309T>C	p.Ile103Ile	P38839	103	isoleucine	Ile	I	isoleucine	Ile	I	1	A	G	374790	374795	TTAATG	PHO2	YCK1	0.0247018	21329885	-	+	0.873447	0.529616	0.343831	2	0.227	NA
chr8	374792	A	G	SPL2	synonymous_variant	c.309T>C	p.Ile103Ile	P38839	103	isoleucine	Ile	I	isoleucine	Ile	I	1	T	C	374788	374793	TTAATG	PHO2	YCK1	0.0247018	21329885	-	-	0.873447	0.650961	0.222487	1.29416	0.221	NA
chr8	374792	A	G	SPL2	synonymous_variant	c.309T>C	p.Ile103Ile	P38839	103	isoleucine	Ile	I	isoleucine	Ile	I	1	T	C	374786	374795	CATTAATGAG	SPT2	ARO9	0.00722444	21329885	+	-	0.887724	0.68953	0.198194	1.78109	0.096	NA
chr8	374794	T	C	SPL2	missense_variant	c.307A>G	p.Ile103Val	P38839	103	isoleucine	Ile	I	valine	Val	V	1	T	C	374790	374795	TTAATG	PHO2	YCK1	0.0247018	21329885	-	+	0.873447	0.711687	0.161761	0.940931	0.205	NA
chr8	374794	T	C	SPL2	missense_variant	c.307A>G	p.Ile103Val	P38839	103	isoleucine	Ile	I	valine	Val	V	1	A	G	374786	374795	CATTAATGAG	SPT2	ARO9	0.00722444	21329885	+	-	0.887724	0.881531	0.00619328	0.0556565	0.027	NA
chr8	374805	T	G	SPL2	missense_variant	c.296A>C	p.Tyr99Ser	P38839	99	tyrosine	Tyr	Y	serine	Ser	S	1	A	C	374802	374807	GTATAA	PHO2	YCK1	0.0247018	21329885	-	-	0.8141	0.470269	0.343831	2	0.128	NA
chr8	374806	A	G	SPL2	missense_variant	c.295T>C	p.Tyr99His	P38839	99	tyrosine	Tyr	Y	histidine	His	H	1	T	C	374802	374807	GTATAA	PHO2	YCK1	0.0247018	21329885	-	-	0.8141	0.591613	0.222487	1.29416	0.127	NA
chr8	374807	C	T	SPL2	synonymous_variant	c.294G>A	p.Glu98Glu	P38839	98	glutamic acid	Glu	E	glutamic acid	Glu	E	0	G	A	374802	374807	GTATAA	PHO2	YCK1	0.0247018	21329885	-	-	0.8141	0.865713	-0.0516124	0.300219	-0.099	NA
chr8	374807	C	T	SPL2	synonymous_variant	c.294G>A	p.Glu98Glu	P38839	98	glutamic acid	Glu	E	glutamic acid	Glu	E	0	G	A	374807	374816	TTTTAAAGAG	SPT2	ARO9	0.00722444	21329885	+	-	0.940072	0.972688	-0.0326156	0.293104	-0.379	NA
chr8	374808	T	G	SPL2	missense_variant	c.293A>C	p.Glu98Ala	P38839	98	glutamic acid	Glu	E	alanine	Ala	A	1	A	C	374807	374816	TTTTAAAGAG	SPT2	ARO9	0.00722444	21329885	+	-	0.940072	0.717519	0.222554	2	0.446	NA
chr8	374812	T	C	SPL2	missense_variant	c.289A>G	p.Lys97Glu	P38839	97	lysine	Lys	K	glutamic acid	Glu	E	1	T	C	374811	374816	TTAAAA	PHO2	YCK1	0.0247018	21329885	-	+	0.873654	0.651167	0.222487	1.29416	0.251	NA
chr8	374812	T	C	SPL2	missense_variant	c.289A>G	p.Lys97Glu	P38839	97	lysine	Lys	K	glutamic acid	Glu	E	1	A	G	374807	374816	TTTTAAAGAG	SPT2	ARO9	0.00722444	21329885	+	-	0.940072	0.888281	0.0517915	0.465429	0.345	NA
chr8	374813	A	G	SPL2	synonymous_variant	c.288T>C	p.Phe96Phe	P38839	96	phenylalanine	Phe	F	phenylalanine	Phe	F	1	A	G	374811	374816	TTAAAA	PHO2	YCK1	0.0247018	21329885	-	+	0.873654	0.529823	0.343831	2	0.257	NA
chr8	374813	A	G	SPL2	synonymous_variant	c.288T>C	p.Phe96Phe	P38839	96	phenylalanine	Phe	F	phenylalanine	Phe	F	1	T	C	374807	374816	TTTTAAAGAG	SPT2	ARO9	0.00722444	21329885	+	-	0.940072	0.741878	0.198194	1.78109	0.443	NA
chr8	374862	T	C	SPL2	missense_variant	c.239A>G	p.Tyr80Cys	P38839	80	tyrosine	Tyr	Y	cysteine	Cys	C	1	T	C	374861	374866	ATAGTA	PHO2	YCK1	0.0247018	21329885	-	+	0.902725	0.680238	0.222487	1.29416	0.292	NA
chr8	374862	T	C	SPL2	missense_variant	c.239A>G	p.Tyr80Cys	P38839	80	tyrosine	Tyr	Y	cysteine	Cys	C	1	A	G	374862	374867	TTACTA	PHO2	YCK1	0.0247018	21329885	-	-	0.889822	0.776172	0.113649	0.661077	0.228	NA
chr8	374863	A	T	SPL2	missense_variant	c.238T>A	p.Tyr80Asn	P38839	80	tyrosine	Tyr	Y	asparagine	Asn	N	1	A	T	374861	374866	ATAGTA	PHO2	YCK1	0.0247018	21329885	-	+	0.902725	0.558894	0.343831	2	0.303	NA
chr8	374863	A	T	SPL2	missense_variant	c.238T>A	p.Tyr80Asn	P38839	80	tyrosine	Tyr	Y	asparagine	Asn	N	1	T	A	374862	374867	TTACTA	PHO2	YCK1	0.0247018	21329885	-	-	0.889822	0.776379	0.113443	0.659874	0.228	NA
chr8	412391	A	G	LIN1	missense_variant	c.16T>C	p.Tyr6His	P38852	6	tyrosine	Tyr	Y	histidine	His	H	0	A	G	412389	412397	GTATTGCGT	DAL82	REC104	0.000479508	15343339	+	+	0.912442	0.881055	0.0313869	0.249227	0.127	NA
chr8	412395	C	T	LIN1	synonymous_variant	c.12G>A	p.Thr4Thr	P38852	4	threonine	Thr	T	threonine	Thr	T	1	C	T	412389	412397	GTATTGCGT	DAL82	REC104	0.000479508	15343339	+	+	0.912442	0.660567	0.251874	2	0.208	NA
chr8	412396	G	A	LIN1	missense_variant	c.11C>T	p.Thr4Met	P38852	4	threonine	Thr	T	methionine	Met	M	1	G	A	412389	412397	GTATTGCGT	DAL82	REC104	0.000479508	15343339	+	+	0.912442	0.660567	0.251874	2	0.208	NA
chr8	450676	A	G	SPC97	missense_variant	c.2342A>G	p.Asn781Ser	P38863	781	asparagine	Asn	N	serine	Ser	S	1	A	G	450672	450683	ATAAACTTTACT	SFP1	ENO2	1.45E-06	21329885	+	+	0.82005	0.710999	0.109051	0.99979	0.224	NA
chr8	450681	A	C	SPC97	missense_variant	c.2347A>C	p.Thr783Pro	P38863	783	threonine	Thr	T	proline	Pro	P	0	A	C	450672	450683	ATAAACTTTACT	SFP1	ENO2	1.45E-06	21329885	+	+	0.82005	0.819854	0.000196681	0.00180319	0	NA
chr8	452553	G	A	ENO2	synonymous_variant	c.1227G>A	p.Lys409Lys	P00925	409	lysine	Lys	K	lysine	Lys	K	0	C	T	452545	452554	ACTTAGCCAA	SPT2	CTR2	0.0239783	21329885	+	-	0.906459	0.908064	-0.00160567	0.0144295	-0.004	NA
chr8	467071	T	C	YHR180W-A	missense_variant	c.140T>C	p.Val47Ala	P0C5N8	47	valine	Val	V	alanine	Ala	A	0	T	C	467069	467077	GGTATTATT	SUM1	SVP26	0.0496311	15343339	+	+	0.854849	0.820724	0.0341246	0.261595	0.047	NA
chr8	467074	T	A	YHR180W-A	stop_gained	c.143T>A	p.Leu48*	P0C5N8	48	leucine	Leu	L	NA	NA	NA	1	T	A	467069	467077	GGTATTATT	SUM1	SVP26	0.0496311	15343339	+	+	0.854849	0.679765	0.175084	1.34217	0.123	NA
chr8	467074	T	A	YHR180W-A	stop_gained	c.143T>A	p.Leu48*	P0C5N8	48	leucine	Leu	L	NA	NA	NA	1	T	A	467072	467080	ATTATTTTT	SUM1	SVP26	0.0496311	15343339	+	+	0.959695	0.989554	-0.029859	0.228895	-0.261	NA
chr8	467075	A	T	YHR180W-A	missense_variant	c.144A>T	p.Leu48Phe	P0C5N8	48	leucine	Leu	L	phenylalanine	Phe	F	1	A	T	467069	467077	GGTATTATT	SUM1	SVP26	0.0496311	15343339	+	+	0.854849	0.936585	-0.0817362	0.626579	-0.332	NA
chr8	467075	A	T	YHR180W-A	missense_variant	c.144A>T	p.Leu48Phe	P0C5N8	48	leucine	Leu	L	phenylalanine	Phe	F	1	A	T	467072	467080	ATTATTTTT	SUM1	SVP26	0.0496311	15343339	+	+	0.959695	0.698799	0.260897	2	0.671	NA
chr8	467077	T	C	YHR180W-A	missense_variant	c.146T>C	p.Phe49Ser	P0C5N8	49	phenylalanine	Phe	F	serine	Ser	S	1	T	C	467069	467077	GGTATTATT	SUM1	SVP26	0.0496311	15343339	+	+	0.854849	0.833066	0.0217827	0.166983	0.032	NA
chr8	467077	T	C	YHR180W-A	missense_variant	c.146T>C	p.Phe49Ser	P0C5N8	49	phenylalanine	Phe	F	serine	Ser	S	1	T	C	467072	467080	ATTATTTTT	SUM1	SVP26	0.0496311	15343339	+	+	0.959695	0.767937	0.191758	1.47	0.638	NA
chr8	467097	T	C	YHR180W-A	missense_variant	c.166T>C	p.Phe56Leu	P0C5N8	56	phenylalanine	Phe	F	leucine	Leu	L	1	T	C	467093	467101	CTTATTTCT	SUM1	SVP26	0.0496311	15343339	+	+	0.903434	0.642538	0.260897	2	0.29	NA
chr8	467100	C	T	YHR180W-A	missense_variant	c.169C>T	p.Leu57Phe	P0C5N8	57	leucine	Leu	L	phenylalanine	Phe	F	0	C	T	467093	467101	CTTATTTCT	SUM1	SVP26	0.0496311	15343339	+	+	0.903434	0.949119	-0.045685	0.350215	-0.296	NA
chr8	467101	T	C	YHR180W-A	missense_variant	c.170T>C	p.Leu57Pro	P0C5N8	57	leucine	Leu	L	proline	Pro	P	0	T	C	467093	467101	CTTATTTCT	SUM1	SVP26	0.0496311	15343339	+	+	0.903434	0.881652	0.0217827	0.166983	0.072	NA
chr8	467110	T	C	YHR180W-A	missense_variant	c.179T>C	p.Leu60Ser	P0C5N8	60	leucine	Leu	L	serine	Ser	S	1	T	C	467104	467112	ATCATTTAT	SUM1	SVP26	0.0496311	15343339	+	+	0.898649	0.779189	0.119461	0.915769	0.233	NA
chr8	553485	A	G	PHO12	missense_variant	c.1387A>G	p.Thr463Ala	P38693	463	threonine	Thr	T	alanine	Ala	A	1	A	G	553485	553494	ACTTTATTAA	SPT2	IMD2	6.13E-05	21329885	+	+	0.89162	0.829593	0.0620267	0.557409	0.086	NA
chr8	553487	T	C	PHO12	synonymous_variant	c.1389T>C	p.Thr463Thr	P38693	463	threonine	Thr	T	threonine	Thr	T	1	T	C	553485	553494	ACTTTATTAA	SPT2	IMD2	6.13E-05	21329885	+	+	0.89162	0.669066	0.222554	2	0.11	NA
chr8	553487	T	C	PHO12	synonymous_variant	c.1389T>C	p.Thr463Thr	P38693	463	threonine	Thr	T	threonine	Thr	T	1	A	G	553487	553496	TTTTAATAAA	SPT2	IMD2	6.13E-05	21329885	+	-	0.900581	0.867965	0.0326156	0.293104	0.076	NA
chr8	553489	T	C	PHO12	missense_variant	c.1391T>C	p.Leu464Ser	P38693	464	leucine	Leu	L	serine	Ser	S	1	T	C	553485	553494	ACTTTATTAA	SPT2	IMD2	6.13E-05	21329885	+	+	0.89162	0.89162	0	0	0	NA
chr8	553489	T	C	PHO12	missense_variant	c.1391T>C	p.Leu464Ser	P38693	464	leucine	Leu	L	serine	Ser	S	1	A	G	553487	553496	TTTTAATAAA	SPT2	IMD2	6.13E-05	21329885	+	-	0.900581	0.957034	-0.0564534	0.507323	-0.435	NA
chr9	131641	A	T	POG1	synonymous_variant	c.1032A>T	p.Thr344Thr	P40473	344	threonine	Thr	T	threonine	Thr	T	1	A	T	131640	131649	CACCAAAACA	RAP1	QDR2	0.000116303	15343339	+	+	0.856374	0.684185	0.172189	1.87978	0.192	NA
chr9	131643	C	G	POG1	missense_variant	c.1034C>G	p.Pro345Arg	P40473	345	proline	Pro	P	arginine	Arg	R	1	C	G	131640	131649	CACCAAAACA	RAP1	QDR2	0.000116303	15343339	+	+	0.856374	0.701776	0.154598	1.68774	0.186	NA
chr9	177696	G	A	YIL100W	synonymous_variant	c.324G>A	p.Ala108Ala	P40490	108	alanine	Ala	A	alanine	Ala	A	1	G	A	177693	177700	CGCGGAAA	CHA4	XBP1	0.0400696	21329885	-	+	0.898685	0.7025	0.196186	2	0.092	NA
chr9	177709	A	G	YIL100W	missense_variant	c.337A>G	p.Arg113Gly	P40490	113	arginine	Arg	R	glycine	Gly	G	0	A	G	177709	177713	AGGGG	MSN2	XBP1	0.00712975	15343339	-	+	1	0.974429	0.0255714	0.216431	0.609	NA
chr9	177710	G	A	YIL100W	missense_variant	c.338G>A	p.Arg113Lys	P40490	113	arginine	Arg	R	lysine	Lys	K	1	G	A	177709	177713	AGGGG	MSN2	XBP1	0.00712975	15343339	-	+	1	0.763699	0.236301	2	1	NA
chr9	178013	C	T	SGA1	stop_gained	c.10C>T	p.Gln4*	P08019	4	glutamine	Gln	Q	NA	NA	NA	0	C	T	178013	178021	CAAAAGATG	AZF1	XBP1	0.000460002	15343339	-	+	0.880767	0.880767	0	0	0	NA
chr9	178019	A	G	SGA1	missense_variant	c.16A>G	p.Met6Val	P08019	6	methionine	Met	M	valine	Val	V	1	A	G	178013	178021	CAAAAGATG	AZF1	XBP1	0.000460002	15343339	-	+	0.880767	0.806976	0.0737915	0.745391	0.164	NA
chr9	241752	T	G	FIS1	synonymous_variant	c.24A>C	p.Pro8Pro	P40515	8	proline	Pro	P	proline	Pro	P	0	A	C	241752	241756	GGCCA	SKN7	RNR3	0.000217903	15343339	-	-	1	0.974835	0.0251654	0.18663	0.718	NA
chr9	408495	T	A	DAL4	missense_variant	c.28T>A	p.Phe10Ile	Q04895	10	phenylalanine	Phe	F	isoleucine	Ile	I	1	T	A	408489	408497	GCTATTTTC	SUM1	DAL1	4.07E-09	15343339	-	+	0.914802	0.833066	0.0817362	0.626579	0.244	NA
chr9	410366	A	C	DAL4	synonymous_variant	c.1899A>C	p.Ile633Ile	Q04895	633	isoleucine	Ile	I	isoleucine	Ile	I	1	A	C	410363	410367	GATAG	GLN3	DAL2	0.0441704	15343339	+	+	0.967907	0.848776	0.119131	0.868208	0.549	NA
chr9	410367	G	C	DAL4	missense_variant	c.1900G>C	p.Val634Leu	Q04895	634	valine	Val	V	leucine	Leu	L	0	G	C	410363	410367	GATAG	GLN3	DAL2	0.0441704	15343339	+	+	0.967907	0.942421	0.0254857	0.185735	0.28	NA
chr9	422215	T	C	IRC24	synonymous_variant	c.651A>G	p.Gln217Gln	P40580	217	glutamine	Gln	Q	glutamine	Gln	Q	1	T	C	422213	422222	AATTGAGTAA	SPT2	YIR035C	0.00522716	21329885	-	+	0.942151	0.719597	0.222554	2	0.472	NA
