# Supplementary material for: Gain- and loss-of-function alleles within signaling pathways lead to phenotypic diversity among individuals
Source: iScience. 2024 Aug 31;27(10):110860. doi: 10.1016/j.isci.2024.110860 (PMC11460476; doi:10.1016/j.isci.2024.110860)
Supplement: File S7. Predicted impact of variants extracted, related to Figure 2 [file mmc8.zip › Predicted_impact_on_1700strains/ptms_variant_prediction.csv]

uniprot_ID	aa_pos	CHROM	POS	REF	ALT	ANN....GENE	ANN....EFFECT	ANN....HGVS_C	ANN....HGVS_P	ref_aa_name	ref_aa_3lettercode	ref_aa_1lettercode	alt_aa_name	alt_aa_3lettercode	alt_aa_1lettercode	entry	residue_type	pubmed	version	modified_residue	modification	sequence
P00331	2	chr13	874333	G	T	ADH2	missense_variant	c.5C>A	p.Ser2Tyr	serine	Ser	S	tyrosine	Tyr	Y	ADH2_YEAST	N-acetylserine	9298649	Swiss-Prot 1010711	S	Acetylation	#NAME?
P00724	23	chr9	37453	C	T	SUC2	synonymous_variant	c.69C>T	p.Asn23Asn	asparagine	Asn	N	asparagine	Asn	N	INV2_YEAST	N-linked (GlcNAc...); in isoform	3284881	Swiss-Prot 1010711	N	N-linked Glycosylation	KISASMTNETSDRPL
P00724	111	chr9	37716	A	G	SUC2	missense_variant	c.332A>G	p.Asn111Ser	asparagine	Asn	N	serine	Ser	S	INV2_YEAST	N-linked (GlcNAc...); in isoform	3284881	Swiss-Prot 1010711	N	N-linked Glycosylation	GSMVVDYNNTSGFFN
P00724	165	chr9	37879	C	T	SUC2	synonymous_variant	c.495C>T	p.Asn165Asn	asparagine	Asn	N	asparagine	Asn	N	INV2_YEAST	N-linked (GlcNAc...); in isoform	3284881	Swiss-Prot 1010711	N	N-linked Glycosylation	KNPVLAANSTQFRDP
P00724	275	chr9	38207	A	G	SUC2	missense_variant	c.823A>G	p.Asn275Asp	asparagine	Asn	N	aspartic acid	Asp	D	INV2_YEAST	N-linked (GlcNAc...); in isoform	3284881	Swiss-Prot 1010711	N	N-linked Glycosylation	THFEAFDNQSRVVDF
P00724	275	chr9	38208	A	G	SUC2	missense_variant	c.824A>G	p.Asn275Ser	asparagine	Asn	N	serine	Ser	S	INV2_YEAST	N-linked (GlcNAc...); in isoform	3284881	Swiss-Prot 1010711	N	N-linked Glycosylation	THFEAFDNQSRVVDF
P00724	275	chr9	38209	T	C	SUC2	synonymous_variant	c.825T>C	p.Asn275Asn	asparagine	Asn	N	asparagine	Asn	N	INV2_YEAST	N-linked (GlcNAc...); in isoform	3284881	Swiss-Prot 1010711	N	N-linked Glycosylation	THFEAFDNQSRVVDF
P00724	369	chr9	38491	C	A	SUC2	missense_variant	c.1107C>A	p.Asn369Lys	asparagine	Asn	N	lysine	Lys	K	INV2_YEAST	N-linked (GlcNAc...); in isoform	3284881	Swiss-Prot 1010711	N	N-linked Glycosylation	PWSRFATNTTLTKAN
P00724	398	chr9	38578	C	T	SUC2	synonymous_variant	c.1194C>T	p.Asn398Asn	asparagine	Asn	N	asparagine	Asn	N	INV2_YEAST	N-linked (GlcNAc...); in isoform	3284881	Swiss-Prot 1010711	N	N-linked Glycosylation	FELVYAVNTTQTISK
P00729	198	chr13	862515	T	C	PRC1	synonymous_variant	c.594T>C	p.Asn198Asn	asparagine	Asn	N	asparagine	Asn	N	CBPY_YEAST	N-linked (GlcNAc...)	-	Swiss-Prot 1010711	N	N-linked Glycosylation	NPYSWNSNATVIFLD
P00729	279	chr13	862757	A	G	PRC1	missense_variant	c.836A>G	p.Asn279Ser	asparagine	Asn	N	serine	Ser	S	CBPY_YEAST	N-linked (GlcNAc...)	-	Swiss-Prot 1010711	N	N-linked Glycosylation	SHKDRNFNLTSVLIG
P00958	2	chr7	1021849	G	A	MES1	missense_variant	c.5C>T	p.Ser2Phe	serine	Ser	S	phenylalanine	Phe	F	SYMC_YEAST	N-acetylserine	3905796	Swiss-Prot 1010711	S	Acetylation	#NAME?
P01120	318	chr14	439617	A	G	RAS2	synonymous_variant	c.954T>C	p.Cys318Cys	cysteine	Cys	C	cysteine	Cys	C	RAS2_YEAST	S-palmitoyl cysteine	-	Swiss-Prot 1010711	C	Palmitoylation	SKSGSGGCCIIS---
P01123	1	chr6	55984	C	G	YPT1	start_lost	c.3G>C	p.Met1?	methionine	Met	M	NA	NA	NA	YPT1_YEAST	N-acetylmethionine	-	Swiss-Prot 1010711	M	Acetylation	#NAME?
P02293	12	chr4	914677	T	A	HTB1	missense_variant	c.36A>T	p.Lys12Asn	lysine	Lys	K	asparagine	Asn	N	H2B1_YEAST	N6-acetyllysine	11545749;15186774	Swiss-Prot 1010711	K	Acetylation	AEKKPASKAPAEKKP
P02294	8	chr2	236515	A	G	HTB2	synonymous_variant	c.24A>G	p.Lys8Lys	lysine	Lys	K	lysine	Lys	K	H2B2_YEAST	Glycyl lysine isopeptide (Lys-Gly) (interchain with G-Cter in SUMO); alternate	16598039	Swiss-Prot 1010711	K	Sumoylation	MSSAAEKKPASKAPA
P02294	8	chr2	236515	A	G	HTB2	synonymous_variant	c.24A>G	p.Lys8Lys	lysine	Lys	K	lysine	Lys	K	H2B2_YEAST	N6-acetyllysine; alternate	16598039	Swiss-Prot 1010711	K	Acetylation	MSSAAEKKPASKAPA
P02294	12	chr2	236527	A	C	HTB2	missense_variant	c.36A>C	p.Lys12Asn	lysine	Lys	K	asparagine	Asn	N	H2B2_YEAST	N6-acetyllysine	11545749;15186774	Swiss-Prot 1010711	K	Acetylation	AEKKPASKAPAEKKP
P02294	17	chr2	236542	G	T	HTB2	missense_variant	c.51G>T	p.Lys17Asn	lysine	Lys	K	asparagine	Asn	N	H2B2_YEAST	N6-acetyllysine; alternate	11545749;15186774;16598039	Swiss-Prot 1010711	K	Acetylation	ASKAPAEKKPAAKKT
P02994	79	chr2	477907	G	A	TEF2	synonymous_variant	c.237G>A	p.Lys79Lys	lysine	Lys	K	lysine	Lys	K	EF1A_YEAST	N6	N6	N6-trimethyllysine	8476932	Swiss-Prot 1010711	K	Methylation	TIDIALWKFETPKYQ
P02994	79	chr2	477907	G	A	TEF2	synonymous_variant	c.237G>A	p.Lys79Lys	lysine	Lys	K	lysine	Lys	K	EF1A_YEAST	N6	N6	N6-trimethyllysine	10973948	MeMo 2.0	K	Methylation	TIDIALWKFETPKYQ
P03962	209	chr5	116793	G	A	URA3	synonymous_variant	c.627G>A	p.Lys209Lys	lysine	Lys	K	lysine	Lys	K	PYRF_YEAST	Glycyl lysine isopeptide (Lys-Gly) (interchain with G-Cter in ubiquitin)	12872131	Swiss-Prot 1010711	K	Ubiquitylation	PGVGLDDKGDALGQQ
P03962	209	chr5	116793	G	A	URA3	synonymous_variant	c.627G>A	p.Lys209Lys	lysine	Lys	K	lysine	Lys	K	PYRF_YEAST	Glycyl lysine isopeptide (Lys-Gly) (interchain with G-Cter in ubiquitin)	12872131;18433149	SysPTM 1.1	K	Ubiquitylation	PGVGLDDKGDALGQQ
P03962	209	chr5	116793	G	A	URA3	synonymous_variant	c.627G>A	p.Lys209Lys	lysine	Lys	K	lysine	Lys	K	PYRF_YEAST	Glycyl lysine isopeptide (Lys-Gly) (interchain with G-Cter in ubiquitin)	12872131	UbiProtDB 1.0	K	Ubiquitylation	PGVGLDDKGDALGQQ
P04050	695	chr4	208477	T	C	RPO21	synonymous_variant	c.2085A>G	p.Lys695Lys	lysine	Lys	K	lysine	Lys	K	RPB1_YEAST	Glycyl lysine isopeptide (Lys-Gly) (interchain with G-Cter in ubiquitin)	14557538	Swiss-Prot 1010711	K	Ubiquitylation	KKVLDVTKEAQANLL
P04050	695	chr4	208477	T	C	RPO21	synonymous_variant	c.2085A>G	p.Lys695Lys	lysine	Lys	K	lysine	Lys	K	RPB1_YEAST	Glycyl lysine isopeptide (Lys-Gly) (interchain with G-Cter in ubiquitin)	14557538	SysPTM 1.1	K	Ubiquitylation	KKVLDVTKEAQANLL
P04050	695	chr4	208477	T	C	RPO21	synonymous_variant	c.2085A>G	p.Lys695Lys	lysine	Lys	K	lysine	Lys	K	RPB1_YEAST	Glycyl lysine isopeptide (Lys-Gly) (interchain with G-Cter in ubiquitin)	10490634;9108033;15699485;14557538	UbiProtDB 1.0	K	Ubiquitylation	KKVLDVTKEAQANLL
P04802	2	chr12	111572	A	G	DPS1	missense_variant	c.4T>C	p.Ser2Pro	serine	Ser	S	proline	Pro	P	SYDC_YEAST	N-acetylserine	9298649	Swiss-Prot 1010711	S	Acetylation	#NAME?
P04911	2	chr4	915535	C	T	HTA1	synonymous_variant	c.6C>T	p.Ser2Ser	serine	Ser	S	serine	Ser	S	H2A1_YEAST	N-acetylserine	12915400	Swiss-Prot 1010711	S	Acetylation	#NAME?
P04911	127	chr4	915910	G	A	HTA1	synonymous_variant	c.381G>A	p.Lys127Lys	lysine	Lys	K	lysine	Lys	K	H2A1_YEAST	Glycyl lysine isopeptide (Lys-Gly) (interchain with G-Cter in SUMO)	16598039	Swiss-Prot 1010711	K	Sumoylation	KKSAKATKASQEL--
P04912	8	chr2	235769	T	C	HTA2	synonymous_variant	c.24A>G	p.Lys8Lys	lysine	Lys	K	lysine	Lys	K	H2A2_YEAST	N6-acetyllysine	10082517;11545749	Swiss-Prot 1010711	K	Acetylation	MSGGKGGKAGSAAKA
P05030	555	chr7	481002	C	T	PMA1	synonymous_variant	c.1665G>A	p.Lys555Lys	lysine	Lys	K	lysine	Lys	K	PMA1_YEAST	Glycyl lysine isopeptide (Lys-Gly) (interchain with G-Cter in ubiquitin)	14557538	Swiss-Prot 1010711	K	Ubiquitylation	RHLGLRVKMLTGDAV
P05030	555	chr7	481002	C	T	PMA1	synonymous_variant	c.1665G>A	p.Lys555Lys	lysine	Lys	K	lysine	Lys	K	PMA1_YEAST	Glycyl lysine isopeptide (Lys-Gly) (interchain with G-Cter in ubiquitin)	14557538	SysPTM 1.1	K	Ubiquitylation	RHLGLRVKMLTGDAV
P05030	555	chr7	481002	C	T	PMA1	synonymous_variant	c.1665G>A	p.Lys555Lys	lysine	Lys	K	lysine	Lys	K	PMA1_YEAST	Glycyl lysine isopeptide (Lys-Gly) (interchain with G-Cter in ubiquitin)	14557538;15699485;15020711	UbiProtDB 1.0	K	Ubiquitylation	RHLGLRVKMLTGDAV
P05744	2	chr16	282125	G	A	RPL33A	missense_variant	c.4G>A	p.Ala2Thr	alanine	Ala	A	threonine	Thr	T	RL33A_YEAST	N-acetylalanine; partial	10601260	Swiss-Prot 1010711	A	Acetylation	#NAME?
P05759	29	chr12	499033	G	A	RPS31	synonymous_variant	c.87G>A	p.Lys29Lys	lysine	Lys	K	lysine	Lys	K	RS27A_YEAST	Glycyl lysine isopeptide (Lys-Gly) (interchain with G-Cter in ubiquitin)	12872131	Swiss-Prot 1010711	K	Ubiquitylation	TIDNVKSKIQDKEGI
P06783	424	chr11	113356	T	C	STE3	synonymous_variant	c.1272A>G	p.Lys424Lys	lysine	Lys	K	lysine	Lys	K	STE3_YEAST	Glycyl lysine isopeptide (Lys-Gly) (interchain with G-Cter in ubiquitin)	8707846;10713137	UbiProtDB 1.0	K	Ubiquitylation	ISLGGFSKVTLDYSE
P06783	453	chr11	113271	T	C	STE3	missense_variant	c.1357A>G	p.Lys453Glu	lysine	Lys	K	glutamic acid	Glu	E	STE3_YEAST	Glycyl lysine isopeptide (Lys-Gly) (interchain with G-Cter in ubiquitin)	8707846;10713137	UbiProtDB 1.0	K	Ubiquitylation	LCYSPASKEENSSSN
P07170	3	chr4	916492	A	C	ADK1	missense_variant	c.7A>C	p.Ser3Arg	serine	Ser	S	arginine	Arg	R	KAD1_YEAST	N-acetylserine	3004985	Swiss-Prot 1010711	S	Acetylation	#NAME?
P07267	345	chr16	259897	G	A	PEP4	synonymous_variant	c.1035C>T	p.Asn345Asn	asparagine	Asn	N	asparagine	Asn	N	CARP_YEAST	N-linked (GlcNAc...)	-	Swiss-Prot 1010711	N	N-linked Glycosylation	IFNFNGYNFTIGPYD
P08679	385	chr3	121174	T	C	CIT2	synonymous_variant	c.1155A>G	p.Lys385Lys	lysine	Lys	K	lysine	Lys	K	CISY2_YEAST	Glycyl lysine isopeptide (Lys-Gly) (interchain with G-Cter in ubiquitin)	12872131	Swiss-Prot 1010711	K	Ubiquitylation	GVLTEHGKTKNPWPN
P08679	385	chr3	121174	T	C	CIT2	synonymous_variant	c.1155A>G	p.Lys385Lys	lysine	Lys	K	lysine	Lys	K	CISY2_YEAST	Glycyl lysine isopeptide (Lys-Gly) (interchain with G-Cter in ubiquitin)	12872131	SysPTM 1.1	K	Ubiquitylation	GVLTEHGKTKNPWPN
P08679	385	chr3	121174	T	C	CIT2	synonymous_variant	c.1155A>G	p.Lys385Lys	lysine	Lys	K	lysine	Lys	K	CISY2_YEAST	Glycyl lysine isopeptide (Lys-Gly) (interchain with G-Cter in ubiquitin)	12872131;15699485	UbiProtDB 1.0	K	Ubiquitylation	GVLTEHGKTKNPWPN
P0CG63	6	chr12	65190	C	T	UBI4	synonymous_variant	c.18G>A	p.Lys6Lys	lysine	Lys	K	lysine	Lys	K	UBI4P_YEAST	Glycyl lysine isopeptide (Lys-Gly) (interchain with G-Cter in ubiquitin)	12872131	Swiss-Prot 1010711	K	Ubiquitylation	#NAME?
P0CG63	48	chr12	65064	C	T	UBI4	synonymous_variant	c.144G>A	p.Lys48Lys	lysine	Lys	K	lysine	Lys	K	UBI4P_YEAST	Glycyl lysine isopeptide (Lys-Gly) (interchain with G-Cter in ubiquitin)	12872131;14557538	Swiss-Prot 1010711	K	Ubiquitylation	QRLIFAGKQLEDGRT
P0CG63	63	chr12	65019	C	T	UBI4	synonymous_variant	c.189G>A	p.Lys63Lys	lysine	Lys	K	lysine	Lys	K	UBI4P_YEAST	Glycyl lysine isopeptide (Lys-Gly) (interchain with G-Cter in ubiquitin)	12872131;14557538	Swiss-Prot 1010711	K	Ubiquitylation	LSDYNIQKESTLHLV
P0CH09	11	chr11	618352	T	C	RPL40B	missense_variant	c.31A>G	p.Lys11Glu	lysine	Lys	K	glutamic acid	Glu	E	RL402_YEAST	Glycyl lysine isopeptide (Lys-Gly) (interchain with G-Cter in ubiquitin)	12872131;14557538	Swiss-Prot 1010711	K	Ubiquitylation	FVKTLTGKTITLEVE
P0CH09	33	chr9	69240	G	A	RPL40A	synonymous_variant	c.99G>A	p.Lys33Lys	lysine	Lys	K	lysine	Lys	K	RL402_YEAST	Glycyl lysine isopeptide (Lys-Gly) (interchain with G-Cter in ubiquitin)	12872131	Swiss-Prot 1010711	K	Ubiquitylation	VKSKIQDKEGIPPDQ
P0CH09	48	chr9	69285	G	A	RPL40A	synonymous_variant	c.144G>A	p.Lys48Lys	lysine	Lys	K	lysine	Lys	K	RL402_YEAST	Glycyl lysine isopeptide (Lys-Gly) (interchain with G-Cter in ubiquitin)	12872131;14557538	Swiss-Prot 1010711	K	Ubiquitylation	QRLIFAGKQLEDGRT
P0CH09	63	chr9	69330	A	G	RPL40A	synonymous_variant	c.189A>G	p.Lys63Lys	lysine	Lys	K	lysine	Lys	K	RL402_YEAST	Glycyl lysine isopeptide (Lys-Gly) (interchain with G-Cter in ubiquitin)	12872131;14557538	Swiss-Prot 1010711	K	Ubiquitylation	LSDYNIQKESTLHLV
P0CH09	63	chr11	618194	C	T	RPL40B	synonymous_variant	c.189G>A	p.Lys63Lys	lysine	Lys	K	lysine	Lys	K	RL402_YEAST	Glycyl lysine isopeptide (Lys-Gly) (interchain with G-Cter in ubiquitin)	12872131;14557538	Swiss-Prot 1010711	K	Ubiquitylation	LSDYNIQKESTLHLV
P0CX44	2	chr7	254646	T	C	RPL1B	synonymous_variant	c.6T>C	p.Ser2Ser	serine	Ser	S	serine	Ser	S	RL1B_YEAST	N-acetylserine	10601260	Swiss-Prot 1010711	S	Acetylation	#NAME?
P0CX51	2	chr13	551933	A	T	RPS16A	synonymous_variant	c.6A>T	p.Ser2Ser	serine	Ser	S	serine	Ser	S	RS16A_YEAST	N-acetylserine	1544921;10601260	Swiss-Prot 1010711	S	Acetylation	#NAME?
P0CX56	2	chr13	223824	G	C	RPS18B	missense_variant	c.5C>G	p.Ser2Cys	serine	Ser	S	cysteine	Cys	C	RS18B_YEAST	N-acetylserine	10601260	Swiss-Prot 1010711	S	Acetylation	#NAME?
P10081	2	chr11	554990	T	C	TIF1	missense_variant	c.4T>C	p.Ser2Pro	serine	Ser	S	proline	Pro	P	IF4A_YEAST	N-acetylserine	9298649	Swiss-Prot 1010711	S	Acetylation	#NAME?
P10591	2	chr1	141426	T	A	SSA1	synonymous_variant	c.6A>T	p.Ser2Ser	serine	Ser	S	serine	Ser	S	HSP71_YEAST	N-acetylserine	9298649	Swiss-Prot 1010711	S	Acetylation	#NAME?
P10591	521	chr1	139869	T	C	SSA1	synonymous_variant	c.1563A>G	p.Lys521Lys	lysine	Lys	K	lysine	Lys	K	HSP71_YEAST	Glycyl lysine isopeptide (Lys-Gly) (interchain with G-Cter in ubiquitin)	12872131	Swiss-Prot 1010711	K	Ubiquitylation	KMVAEAEKFKEEDEK
P10591	521	chr1	139869	T	C	SSA1	synonymous_variant	c.1563A>G	p.Lys521Lys	lysine	Lys	K	lysine	Lys	K	HSP71_YEAST	Glycyl lysine isopeptide (Lys-Gly) (interchain with G-Cter in ubiquitin)	12872131;15699485	UbiProtDB 1.0	K	Ubiquitylation	KMVAEAEKFKEEDEK
P10592	556	chr12	95818	C	T	SSA2	synonymous_variant	c.1668G>A	p.Lys556Lys	lysine	Lys	K	lysine	Lys	K	HSP72_YEAST	Glycyl lysine isopeptide (Lys-Gly) (interchain with G-Cter in ubiquitin)	12872131	Swiss-Prot 1010711	K	Ubiquitylation	TISEAGDKLEQADKD
P10592	556	chr12	95818	C	T	SSA2	synonymous_variant	c.1668G>A	p.Lys556Lys	lysine	Lys	K	lysine	Lys	K	HSP72_YEAST	Glycyl lysine isopeptide (Lys-Gly) (interchain with G-Cter in ubiquitin)	12872131	SysPTM 1.1	K	Ubiquitylation	TISEAGDKLEQADKD
P10592	556	chr12	95818	C	T	SSA2	synonymous_variant	c.1668G>A	p.Lys556Lys	lysine	Lys	K	lysine	Lys	K	HSP72_YEAST	Glycyl lysine isopeptide (Lys-Gly) (interchain with G-Cter in ubiquitin)	12872131;15699485	UbiProtDB 1.0	K	Ubiquitylation	TISEAGDKLEQADKD
P10622	2	chr4	229911	T	C	RPP1B	synonymous_variant	c.6T>C	p.Ser2Ser	serine	Ser	S	serine	Ser	S	RLA3_YEAST	N-acetylserine	8476850	Swiss-Prot 1010711	S	Acetylation	#NAME?
P10664	2	chr2	300169	T	A	RPL4A	missense_variant	c.4T>A	p.Ser2Thr	serine	Ser	S	threonine	Thr	T	RL4A_YEAST	N-acetylserine	1544921	Swiss-Prot 1010711	S	Acetylation	#NAME?
P11154	1135	chr7	388600	A	G	PYC1	synonymous_variant	c.3405A>G	p.Lys1135Lys	lysine	Lys	K	lysine	Lys	K	PYC1_YEAST	N6-biotinyllysine	-	Swiss-Prot 1010711	K	Biotin	VAVLSAMKMEMIISS
P11412	2	chr14	197939	C	T	ZWF1	missense_variant	c.5G>A	p.Ser2Asn	serine	Ser	S	asparagine	Asn	N	G6PD_YEAST	N-acetylserine	2040308	Swiss-Prot 1010711	S	Acetylation	#NAME?
P11491	268	chr4	1419447	G	A	PHO8	synonymous_variant	c.804C>T	p.Asn268Asn	asparagine	Asn	N	asparagine	Asn	N	PPB_YEAST	N-linked (GlcNAc...)	-	Swiss-Prot 1010711	N	N-linked Glycosylation	LLKSHGENVTLPFLG
P11491	401	chr4	1419048	G	A	PHO8	synonymous_variant	c.1203C>T	p.Asn401Asn	asparagine	Asn	N	asparagine	Asn	N	PPB_YEAST	N-linked (GlcNAc...)	-	Swiss-Prot 1010711	N	N-linked Glycosylation	WYPQVLANATHSGEF
P12630	57	chr9	322511	G	A	BAR1	missense_variant	c.170G>A	p.Ser57Asn	serine	Ser	S	asparagine	Asn	N	BAR1_YEAST	O-linked (Man)	7559601	OGlycBase6.0	S	O-linked Glycosylation	DIGTPSQSLTVLFDT
P12630	57	chr9	322512	T	G	BAR1	missense_variant	c.171T>G	p.Ser57Arg	serine	Ser	S	arginine	Arg	R	BAR1_YEAST	O-linked (Man)	7559601	OGlycBase6.0	S	O-linked Glycosylation	DIGTPSQSLTVLFDT
P12630	139	chr9	322757	G	T	BAR1	missense_variant	c.416G>T	p.Ser139Ile	serine	Ser	S	isoleucine	Ile	I	BAR1_YEAST	O-linked (Man)	7559601	OGlycBase6.0	S	O-linked Glycosylation	DGTFADGSWGTETVS
P12630	398	chr9	323535	C	T	BAR1	synonymous_variant	c.1194C>T	p.Asn398Asn	asparagine	Asn	N	asparagine	Asn	N	BAR1_YEAST	N-linked (Glc...)	7559601	OGlycBase6.0	N	N-linked Glycosylation	SLAQANWNASEVSKK
P12630	403	chr9	323549	C	T	BAR1	missense_variant	c.1208C>T	p.Ser403Leu	serine	Ser	S	leucine	Leu	L	BAR1_YEAST	O-linked (Man)	7559601	OGlycBase6.0	S	O-linked Glycosylation	NWNASEVSKKLVNIQ
P12630	414	chr9	323582	C	A	BAR1	missense_variant	c.1241C>A	p.Ser414Tyr	serine	Ser	S	tyrosine	Tyr	Y	BAR1_YEAST	O-linked (Man)	7559601	OGlycBase6.0	S	O-linked Glycosylation	VNIQTDGSISGAKIA
P12630	416	chr9	323589	A	G	BAR1	synonymous_variant	c.1248A>G	p.Ser416Ser	serine	Ser	S	serine	Ser	S	BAR1_YEAST	O-linked (Man)	7559601	OGlycBase6.0	S	O-linked Glycosylation	IQTDGSISGAKIATA
P12630	422	chr9	323607	A	C	BAR1	synonymous_variant	c.1266A>C	p.Thr422Thr	threonine	Thr	T	threonine	Thr	T	BAR1_YEAST	O-linked (Man)	7559601	OGlycBase6.0	T	O-linked Glycosylation	ISGAKIATAEPWSTN
P12630	442	chr9	323666	C	G	BAR1	missense_variant	c.1325C>G	p.Thr442Arg	threonine	Thr	T	arginine	Arg	R	BAR1_YEAST	O-linked (Man)	7559601	OGlycBase6.0	T	O-linked Glycosylation	TSDIYSSTGCKSRPF
P12630	446	chr9	323679	T	G	BAR1	missense_variant	c.1338T>G	p.Ser446Arg	serine	Ser	S	arginine	Arg	R	BAR1_YEAST	O-linked (Man)	7559601	OGlycBase6.0	S	O-linked Glycosylation	YSSTGCKSRPFLQSS
P12630	456	chr9	323707	T	C	BAR1	missense_variant	c.1366T>C	p.Ser456Pro	serine	Ser	S	proline	Pro	P	BAR1_YEAST	O-linked (Man)	7559601	OGlycBase6.0	S	O-linked Glycosylation	FLQSSTASSLIAETN
P12630	462	chr9	323727	C	A	BAR1	synonymous_variant	c.1386C>A	p.Thr462Thr	threonine	Thr	T	threonine	Thr	T	BAR1_YEAST	O-linked (Man)	7559601	OGlycBase6.0	T	O-linked Glycosylation	ASSLIAETNVQSRNC
P12630	468	chr9	323744	A	C	BAR1	missense_variant	c.1403A>C	p.Asn468Thr	asparagine	Asn	N	threonine	Thr	T	BAR1_YEAST	N-linked (Glc...)	7559601	OGlycBase6.0	N	N-linked Glycosylation	ETNVQSRNCSTKMPG
P12630	470	chr9	323750	C	T	BAR1	missense_variant	c.1409C>T	p.Ser470Phe	serine	Ser	S	phenylalanine	Phe	F	BAR1_YEAST	O-linked (Man)	7559601	OGlycBase6.0	S	O-linked Glycosylation	NVQSRNCSTKMPGTR
P12630	476	chr9	323769	T	C	BAR1	synonymous_variant	c.1428T>C	p.Thr476Thr	threonine	Thr	T	threonine	Thr	T	BAR1_YEAST	O-linked (Man)	7559601	OGlycBase6.0	T	O-linked Glycosylation	CSTKMPGTRSTTVLS
P12630	480	chr9	323781	T	A	BAR1	synonymous_variant	c.1440T>A	p.Thr480Thr	threonine	Thr	T	threonine	Thr	T	BAR1_YEAST	O-linked (Man)	7559601	OGlycBase6.0	T	O-linked Glycosylation	MPGTRSTTVLSKPTQ
P12630	486	chr9	323797	A	G	BAR1	missense_variant	c.1456A>G	p.Thr486Ala	threonine	Thr	T	alanine	Ala	A	BAR1_YEAST	O-linked (Man)	7559601	OGlycBase6.0	T	O-linked Glycosylation	TTVLSKPTQNSAMHQ
P12630	489	chr9	323806	A	G	BAR1	missense_variant	c.1465A>G	p.Ser489Gly	serine	Ser	S	glycine	Gly	G	BAR1_YEAST	O-linked (Man)	7559601	OGlycBase6.0	S	O-linked Glycosylation	LSKPTQNSAMHQSTG
P12630	489	chr9	323807	G	A	BAR1	missense_variant	c.1466G>A	p.Ser489Asn	serine	Ser	S	asparagine	Asn	N	BAR1_YEAST	O-linked (Man)	7559601	OGlycBase6.0	S	O-linked Glycosylation	LSKPTQNSAMHQSTG
P12630	495	chr9	323825	C	T	BAR1	missense_variant	c.1484C>T	p.Thr495Ile	threonine	Thr	T	isoleucine	Ile	I	BAR1_YEAST	O-linked (Man)	7559601	OGlycBase6.0	T	O-linked Glycosylation	NSAMHQSTGAVTQTS
P12630	501	chr9	323842	A	T	BAR1	missense_variant	c.1501A>T	p.Thr501Ser	threonine	Thr	T	serine	Ser	S	BAR1_YEAST	O-linked (Man)	7559601	OGlycBase6.0	T	O-linked Glycosylation	STGAVTQTSNETKLE
P12630	501	chr9	323843	C	T	BAR1	missense_variant	c.1502C>T	p.Thr501Ile	threonine	Thr	T	isoleucine	Ile	I	BAR1_YEAST	O-linked (Man)	7559601	OGlycBase6.0	T	O-linked Glycosylation	STGAVTQTSNETKLE
P12630	501	chr9	323844	C	T	BAR1	synonymous_variant	c.1503C>T	p.Thr501Thr	threonine	Thr	T	threonine	Thr	T	BAR1_YEAST	O-linked (Man)	7559601	OGlycBase6.0	T	O-linked Glycosylation	STGAVTQTSNETKLE
P12630	512	chr9	323876	C	T	BAR1	missense_variant	c.1535C>T	p.Thr512Ile	threonine	Thr	T	isoleucine	Ile	I	BAR1_YEAST	O-linked (Man)	7559601	OGlycBase6.0	T	O-linked Glycosylation	TKLELSSTMANSGSV
P12695	75	chr14	491747	G	A	LAT1	synonymous_variant	c.225G>A	p.Lys75Lys	lysine	Lys	K	lysine	Lys	K	ODP2_YEAST	N6-lipoyllysine	-	Swiss-Prot 1010711	K	Lipoyl	IAEIETDKAQMDFEF
P12709	2	chr2	613895	G	A	PGI1	synonymous_variant	c.6C>T	p.Ser2Ser	serine	Ser	S	serine	Ser	S	G6PI_YEAST	N-acetylserine	9298649	Swiss-Prot 1010711	S	Acetylation	#NAME?
P12709	2	chr2	613897	A	G	PGI1	missense_variant	c.4T>C	p.Ser2Pro	serine	Ser	S	proline	Pro	P	G6PI_YEAST	N-acetylserine	9298649	Swiss-Prot 1010711	S	Acetylation	#NAME?
P13134	480	chr14	203867	C	T	KEX2	synonymous_variant	c.1440C>T	p.Asn480Asn	asparagine	Asn	N	asparagine	Asn	N	KEX2_YEAST	N-linked (GlcNAc...)	-	Swiss-Prot 1010711	N	N-linked Glycosylation	LYVSQSTNSTEETLE
P14020	2	chr16	900759	G	A	DPM1	missense_variant	c.5G>A	p.Ser2Asn	serine	Ser	S	asparagine	Asn	N	DPM1_YEAST	N-acetylserine	-	Swiss-Prot 1010711	S	Acetylation	#NAME?
P14126	243	chr15	445414	C	T	RPL3	synonymous_variant	c.729C>T	p.His243His	histidine	His	H	histidine	His	H	RL3_YEAST	Pros-methylhistidine	20864530	Swiss-Prot 1010711	H	Methylation	KKLPRKTHRGLRKVA
P14832	2	chr4	768997	A	T	CPR1	missense_variant	c.4T>A	p.Ser2Thr	serine	Ser	S	threonine	Thr	T	CYPH_YEAST	N-acetylserine	8431466	Swiss-Prot 1010711	S	Acetylation	#NAME?
P15454	2	chr4	1366822	G	A	GUK1	synonymous_variant	c.6C>T	p.Ser2Ser	serine	Ser	S	serine	Ser	S	KGUA_YEAST	N-acetylserine	1314905	Swiss-Prot 1010711	S	Acetylation	#NAME?
P15873	164	chr2	425275	T	C	POL30	synonymous_variant	c.492A>G	p.Lys164Lys	lysine	Lys	K	lysine	Lys	K	PCNA_YEAST	Glycyl lysine isopeptide (Lys-Gly) (interchain with G-Cter in SUMO); alternate	12226657;15166219;15542864	Swiss-Prot 1010711	K	Sumoylation	SINIMITKETIKFVA
P15873	164	chr2	425275	T	C	POL30	synonymous_variant	c.492A>G	p.Lys164Lys	lysine	Lys	K	lysine	Lys	K	PCNA_YEAST	Glycyl lysine isopeptide (Lys-Gly) (interchain with G-Cter in ubiquitin); alternate	-	Swiss-Prot 1010711	K	Ubiquitylation	SINIMITKETIKFVA
P15873	164	chr2	425275	T	C	POL30	synonymous_variant	c.492A>G	p.Lys164Lys	lysine	Lys	K	lysine	Lys	K	PCNA_YEAST	Glycyl lysine isopeptide (Lys-Gly) (interchain with G-Cter in SUMO)	15542864	SysPTM 1.1	K	Sumoylation	SINIMITKETIKFVA
P15992	145	chr2	382464	A	G	HSP26	synonymous_variant	c.435A>G	p.Lys145Lys	lysine	Lys	K	lysine	Lys	K	HSP26_YEAST	Glycyl lysine isopeptide (Lys-Gly) (interchain with G-Cter in ubiquitin)	18433149	SysPTM 1.1	K	Ubiquitylation	STLNEESKDKVKVKE
P15992	145	chr2	382464	A	G	HSP26	synonymous_variant	c.435A>G	p.Lys145Lys	lysine	Lys	K	lysine	Lys	K	HSP26_YEAST	Glycyl lysine isopeptide (Lys-Gly) (interchain with G-Cter in ubiquitin)	18433149;-	UbiProtDB 1.0	K	Ubiquitylation	STLNEESKDKVKVKE
P19145	76	chr11	515289	A	G	GAP1	missense_variant	c.227A>G	p.Lys76Arg	lysine	Lys	K	arginine	Arg	R	GAP1_YEAST	Glycyl lysine isopeptide (Lys-Gly) (interchain with G-Cter in ubiquitin)	12872131;14557538	Swiss-Prot 1010711	K	Ubiquitylation	PNLSEAEKVAIITAQ
P19145	76	chr11	515289	A	G	GAP1	missense_variant	c.227A>G	p.Lys76Arg	lysine	Lys	K	arginine	Arg	R	GAP1_YEAST	Glycyl lysine isopeptide (Lys-Gly) (interchain with G-Cter in ubiquitin)	12872131;14557538	SysPTM 1.1	K	Ubiquitylation	PNLSEAEKVAIITAQ
P19145	76	chr11	515289	A	G	GAP1	missense_variant	c.227A>G	p.Lys76Arg	lysine	Lys	K	arginine	Arg	R	GAP1_YEAST	Glycyl lysine isopeptide (Lys-Gly) (interchain with G-Cter in ubiquitin)	12872131;14557538;9614172	UbiProtDB 1.0	K	Ubiquitylation	PNLSEAEKVAIITAQ
P19145	76	chr11	515290	A	G	GAP1	synonymous_variant	c.228A>G	p.Lys76Lys	lysine	Lys	K	lysine	Lys	K	GAP1_YEAST	Glycyl lysine isopeptide (Lys-Gly) (interchain with G-Cter in ubiquitin)	12872131;14557538	Swiss-Prot 1010711	K	Ubiquitylation	PNLSEAEKVAIITAQ
P19145	76	chr11	515290	A	G	GAP1	synonymous_variant	c.228A>G	p.Lys76Lys	lysine	Lys	K	lysine	Lys	K	GAP1_YEAST	Glycyl lysine isopeptide (Lys-Gly) (interchain with G-Cter in ubiquitin)	12872131;14557538	SysPTM 1.1	K	Ubiquitylation	PNLSEAEKVAIITAQ
P19145	76	chr11	515290	A	G	GAP1	synonymous_variant	c.228A>G	p.Lys76Lys	lysine	Lys	K	lysine	Lys	K	GAP1_YEAST	Glycyl lysine isopeptide (Lys-Gly) (interchain with G-Cter in ubiquitin)	12872131;14557538;9614172	UbiProtDB 1.0	K	Ubiquitylation	PNLSEAEKVAIITAQ
P19358	86	chr4	1454207	C	T	SAM2	synonymous_variant	c.258G>A	p.Lys86Lys	lysine	Lys	K	lysine	Lys	K	METK2_YEAST	Glycyl lysine isopeptide (Lys-Gly) (interchain with G-Cter in ubiquitin)	12872131	Swiss-Prot 1010711	K	Ubiquitylation	IGYDDSAKGFDYKTC
P19358	86	chr4	1454207	C	T	SAM2	synonymous_variant	c.258G>A	p.Lys86Lys	lysine	Lys	K	lysine	Lys	K	METK2_YEAST	Glycyl lysine isopeptide (Lys-Gly) (interchain with G-Cter in ubiquitin)	12872131	SysPTM 1.1	K	Ubiquitylation	IGYDDSAKGFDYKTC
P19358	86	chr4	1454207	C	T	SAM2	synonymous_variant	c.258G>A	p.Lys86Lys	lysine	Lys	K	lysine	Lys	K	METK2_YEAST	Glycyl lysine isopeptide (Lys-Gly) (interchain with G-Cter in ubiquitin)	12872131	UbiProtDB 1.0	K	Ubiquitylation	IGYDDSAKGFDYKTC
P19881	126	chr4	32673	A	G	PHO13	synonymous_variant	c.378A>G	p.Lys126Lys	lysine	Lys	K	lysine	Lys	K	PNPP_YEAST	Glycyl lysine isopeptide (Lys-Gly) (interchain with G-Cter in ubiquitin)	18433149	SysPTM 1.1	K	Ubiquitylation	SGIGEELKLMGYESL
P20840	248	chr10	444119	T	C	SAG1	missense_variant	c.743A>G	p.Asn248Ser	asparagine	Asn	N	serine	Ser	S	SAG1_YEAST	N-linked (GlcNAc...)	7592821	Swiss-Prot 1010711	N	N-linked Glycosylation	WWFPQSYNDTNADVT
P20840	248	chr10	444119	T	C	SAG1	missense_variant	c.743A>G	p.Asn248Ser	asparagine	Asn	N	serine	Ser	S	SAG1_YEAST	N-linked (Glc...)	7592821	OGlycBase6.0	N	N-linked Glycosylation	WWFPQSYNDTNADVT
P20840	289	chr10	443995	T	A	SAG1	synonymous_variant	c.867A>T	p.Thr289Thr	threonine	Thr	T	threonine	Thr	T	SAG1_YEAST	O-linked (Man...)	7592821	Swiss-Prot 1010711	T	O-linked Glycosylation	SLPANVNTIDHALEF
P20840	289	chr10	443995	T	A	SAG1	synonymous_variant	c.867A>T	p.Thr289Thr	threonine	Thr	T	threonine	Thr	T	SAG1_YEAST	O-linked (Man)	7592821	OGlycBase6.0	T	O-linked Glycosylation	SLPANVNTIDHALEF
P20840	289	chr10	443997	T	C	SAG1	missense_variant	c.865A>G	p.Thr289Ala	threonine	Thr	T	alanine	Ala	A	SAG1_YEAST	O-linked (Man...)	7592821	Swiss-Prot 1010711	T	O-linked Glycosylation	SLPANVNTIDHALEF
P20840	289	chr10	443997	T	C	SAG1	missense_variant	c.865A>G	p.Thr289Ala	threonine	Thr	T	alanine	Ala	A	SAG1_YEAST	O-linked (Man)	7592821	OGlycBase6.0	T	O-linked Glycosylation	SLPANVNTIDHALEF
P20840	303	chr10	443953	G	A	SAG1	synonymous_variant	c.909C>T	p.Thr303Thr	threonine	Thr	T	threonine	Thr	T	SAG1_YEAST	O-linked (Man...)	7592821	Swiss-Prot 1010711	T	O-linked Glycosylation	FQYTCLDTIANTTYA
P20840	303	chr10	443953	G	A	SAG1	synonymous_variant	c.909C>T	p.Thr303Thr	threonine	Thr	T	threonine	Thr	T	SAG1_YEAST	O-linked (Man)	7592821	OGlycBase6.0	T	O-linked Glycosylation	FQYTCLDTIANTTYA
P20840	303	chr10	443954	G	A	SAG1	missense_variant	c.908C>T	p.Thr303Ile	threonine	Thr	T	isoleucine	Ile	I	SAG1_YEAST	O-linked (Man...)	7592821	Swiss-Prot 1010711	T	O-linked Glycosylation	FQYTCLDTIANTTYA
P20840	303	chr10	443954	G	A	SAG1	missense_variant	c.908C>T	p.Thr303Ile	threonine	Thr	T	isoleucine	Ile	I	SAG1_YEAST	O-linked (Man)	7592821	OGlycBase6.0	T	O-linked Glycosylation	FQYTCLDTIANTTYA
P20840	307	chr10	443941	A	T	SAG1	synonymous_variant	c.921T>A	p.Thr307Thr	threonine	Thr	T	threonine	Thr	T	SAG1_YEAST	O-linked (Man...)	7592821	Swiss-Prot 1010711	T	O-linked Glycosylation	CLDTIANTTYATQFS
P20840	307	chr10	443941	A	T	SAG1	synonymous_variant	c.921T>A	p.Thr307Thr	threonine	Thr	T	threonine	Thr	T	SAG1_YEAST	O-linked (Man)	7592821	OGlycBase6.0	T	O-linked Glycosylation	CLDTIANTTYATQFS
P20840	308	chr10	443938	C	T	SAG1	synonymous_variant	c.924G>A	p.Thr308Thr	threonine	Thr	T	threonine	Thr	T	SAG1_YEAST	O-linked (Man...)	7592821	Swiss-Prot 1010711	T	O-linked Glycosylation	LDTIANTTYATQFST
P20840	308	chr10	443938	C	T	SAG1	synonymous_variant	c.924G>A	p.Thr308Thr	threonine	Thr	T	threonine	Thr	T	SAG1_YEAST	O-linked (Man)	7592821	OGlycBase6.0	T	O-linked Glycosylation	LDTIANTTYATQFST
P20840	311	chr10	443930	G	T	SAG1	missense_variant	c.932C>A	p.Thr311Lys	threonine	Thr	T	lysine	Lys	K	SAG1_YEAST	O-linked (Man...)	7592821	Swiss-Prot 1010711	T	O-linked Glycosylation	IANTTYATQFSTTRE
P20840	311	chr10	443930	G	T	SAG1	missense_variant	c.932C>A	p.Thr311Lys	threonine	Thr	T	lysine	Lys	K	SAG1_YEAST	O-linked (Man)	7592821	OGlycBase6.0	T	O-linked Glycosylation	IANTTYATQFSTTRE
P20840	311	chr10	443931	T	A	SAG1	missense_variant	c.931A>T	p.Thr311Ser	threonine	Thr	T	serine	Ser	S	SAG1_YEAST	O-linked (Man...)	7592821	Swiss-Prot 1010711	T	O-linked Glycosylation	IANTTYATQFSTTRE
P20840	311	chr10	443931	T	A	SAG1	missense_variant	c.931A>T	p.Thr311Ser	threonine	Thr	T	serine	Ser	S	SAG1_YEAST	O-linked (Man)	7592821	OGlycBase6.0	T	O-linked Glycosylation	IANTTYATQFSTTRE
P20840	314	chr10	443920	C	T	SAG1	synonymous_variant	c.942G>A	p.Ser314Ser	serine	Ser	S	serine	Ser	S	SAG1_YEAST	O-linked (Man...)	7592821	Swiss-Prot 1010711	S	O-linked Glycosylation	TTYATQFSTTREFIV
P20840	314	chr10	443920	C	T	SAG1	synonymous_variant	c.942G>A	p.Ser314Ser	serine	Ser	S	serine	Ser	S	SAG1_YEAST	O-linked (Man)	7592821	OGlycBase6.0	S	O-linked Glycosylation	TTYATQFSTTREFIV
P20840	335	chr10	443859	A	T	SAG1	missense_variant	c.1003T>A	p.Ser335Thr	serine	Ser	S	threonine	Thr	T	SAG1_YEAST	O-linked (Man...)	7592821	Swiss-Prot 1010711	S	O-linked Glycosylation	GTASAKSSFISTTTT
P20840	335	chr10	443859	A	T	SAG1	missense_variant	c.1003T>A	p.Ser335Thr	serine	Ser	S	threonine	Thr	T	SAG1_YEAST	O-linked (Man)	7592821	OGlycBase6.0	S	O-linked Glycosylation	GTASAKSSFISTTTT
P20840	346	chr10	443824	A	C	SAG1	missense_variant	c.1038T>G	p.Ser346Arg	serine	Ser	S	arginine	Arg	R	SAG1_YEAST	O-linked (Man...)	7592821	Swiss-Prot 1010711	S	O-linked Glycosylation	TTTTDLTSINTSAYS
P20840	346	chr10	443824	A	C	SAG1	missense_variant	c.1038T>G	p.Ser346Arg	serine	Ser	S	arginine	Arg	R	SAG1_YEAST	O-linked (Man)	7592821	OGlycBase6.0	S	O-linked Glycosylation	TTTTDLTSINTSAYS
P20840	350	chr10	443813	C	A	SAG1	missense_variant	c.1049G>T	p.Ser350Ile	serine	Ser	S	isoleucine	Ile	I	SAG1_YEAST	O-linked (Man...)	7592821	Swiss-Prot 1010711	S	O-linked Glycosylation	DLTSINTSAYSTGSI
P20840	350	chr10	443813	C	A	SAG1	missense_variant	c.1049G>T	p.Ser350Ile	serine	Ser	S	isoleucine	Ile	I	SAG1_YEAST	O-linked (Man)	7592821	OGlycBase6.0	S	O-linked Glycosylation	DLTSINTSAYSTGSI
P20840	350	chr10	443814	T	C	SAG1	missense_variant	c.1048A>G	p.Ser350Gly	serine	Ser	S	glycine	Gly	G	SAG1_YEAST	O-linked (Man...)	7592821	Swiss-Prot 1010711	S	O-linked Glycosylation	DLTSINTSAYSTGSI
P20840	350	chr10	443814	T	C	SAG1	missense_variant	c.1048A>G	p.Ser350Gly	serine	Ser	S	glycine	Gly	G	SAG1_YEAST	O-linked (Man)	7592821	OGlycBase6.0	S	O-linked Glycosylation	DLTSINTSAYSTGSI
P21538	807	chr2	334400	T	C	REB1	missense_variant	c.2419A>G	p.Lys807Glu	lysine	Lys	K	glutamic acid	Glu	E	REB1_YEAST	Glycyl lysine isopeptide (Lys-Gly) (interchain with G-Cter in SUMO)	15542864	Swiss-Prot 1010711	K	Sumoylation	FSSNISMKTEN----
P21538	807	chr2	334400	T	C	REB1	missense_variant	c.2419A>G	p.Lys807Glu	lysine	Lys	K	glutamic acid	Glu	E	REB1_YEAST	Glycyl lysine isopeptide (Lys-Gly) (interchain with G-Cter in SUMO)	15542864	SysPTM 1.1	K	Sumoylation	FSSNISMKTEN----
P23201	1000	chr12	103944	A	G	SPA2	missense_variant	c.2998A>G	p.Met1000Val	methionine	Met	M	valine	Val	V	SPA2_YEAST	Methionine sulfone	15665377	SysPTM 1.1	M	Oxidation	GNTIPSNMTVKMESP
P23542	255	chr12	197321	C	T	AAT2	synonymous_variant	c.765G>A	p.Lys255Lys	lysine	Lys	K	lysine	Lys	K	AATC_YEAST	N6-(pyridoxal phosphate)lysine	-	Swiss-Prot 1010711	K	Pyridoxal phosphate	FVCQSFAKNAGMYGE
P23776	165	chr12	729449	C	T	EXG1	synonymous_variant	c.495C>T	p.Asn165Asn	asparagine	Asn	N	asparagine	Asn	N	EXG1_YEAST	N-linked (GlcNAc...)	14730348	Swiss-Prot 1010711	N	N-linked Glycosylation	QAIGWARNNSLKVWV
P23776	325	chr12	729929	T	C	EXG1	synonymous_variant	c.975T>C	p.Asn325Asn	asparagine	Asn	N	asparagine	Asn	N	EXG1_YEAST	N-linked (GlcNAc...)	14730348	Swiss-Prot 1010711	N	N-linked Glycosylation	EWGTGVLNESHWTVC
P25293	13	chr11	526604	T	A	NAP1	missense_variant	c.37A>T	p.Met13Leu	methionine	Met	M	leucine	Leu	L	NAP1_YEAST	Methionine sulfone	15665377	SysPTM 1.1	M	Oxidation	RTKPKSSMQIDNAPT
P25297	6	chr13	25783	T	C	PHO84	synonymous_variant	c.18A>G	p.Lys6Lys	lysine	Lys	K	lysine	Lys	K	PHO84_YEAST	Glycyl lysine isopeptide (Lys-Gly) (interchain with G-Cter in ubiquitin)	12872131	Swiss-Prot 1010711	K	Ubiquitylation	#NAME?
P25297	6	chr13	25783	T	C	PHO84	synonymous_variant	c.18A>G	p.Lys6Lys	lysine	Lys	K	lysine	Lys	K	PHO84_YEAST	Glycyl lysine isopeptide (Lys-Gly) (interchain with G-Cter in ubiquitin)	12872131	SysPTM 1.1	K	Ubiquitylation	#NAME?
P25297	6	chr13	25783	T	C	PHO84	synonymous_variant	c.18A>G	p.Lys6Lys	lysine	Lys	K	lysine	Lys	K	PHO84_YEAST	Glycyl lysine isopeptide (Lys-Gly) (interchain with G-Cter in ubiquitin)	12872131;15699485	UbiProtDB 1.0	K	Ubiquitylation	#NAME?
P25372	92	chr3	259853	T	C	TRX3	synonymous_variant	c.276T>C	p.Cys92Cys	cysteine	Cys	C	cysteine	Cys	C	TRX3_YEAST	S-nitrosocysteine	19166985	dbSNO 1.0	C	S-nitrosylation	SPDIAKECEVTAMPT
P25378	206	chr3	167382	A	G	RHB1	synonymous_variant	c.618T>C	p.Cys206Cys	cysteine	Cys	C	cysteine	Cys	C	RHEB_YEAST	S-farnesyl cysteine	10753927	Swiss-Prot 1010711	C	Prenylation	DAENNNKCSIM----
P25694	673	chr4	236647	T	C	CDC48	missense_variant	c.2018A>G	p.Lys673Arg	lysine	Lys	K	arginine	Arg	R	CDC48_YEAST	Glycyl lysine isopeptide (Lys-Gly) (interchain with G-Cter in ubiquitin)	12872131	Swiss-Prot 1010711	K	Ubiquitylation	ILNAQLRKTPLEPGL
P25694	673	chr4	236647	T	C	CDC48	missense_variant	c.2018A>G	p.Lys673Arg	lysine	Lys	K	arginine	Arg	R	CDC48_YEAST	Glycyl lysine isopeptide (Lys-Gly) (interchain with G-Cter in ubiquitin)	12872131	SysPTM 1.1	K	Ubiquitylation	ILNAQLRKTPLEPGL
P25694	673	chr4	236647	T	C	CDC48	missense_variant	c.2018A>G	p.Lys673Arg	lysine	Lys	K	arginine	Arg	R	CDC48_YEAST	Glycyl lysine isopeptide (Lys-Gly) (interchain with G-Cter in ubiquitin)	12872131;15699485	UbiProtDB 1.0	K	Ubiquitylation	ILNAQLRKTPLEPGL
P27809	197	chr4	1421747	T	C	KRE2	synonymous_variant	c.591T>C	p.Asn197Asn	asparagine	Asn	N	asparagine	Asn	N	KRE2_YEAST	N-linked (GlcNAc...)	1550992	Swiss-Prot 1010711	N	N-linked Glycosylation	WSYPEWINQTKAAEI
P28707	2	chr11	220328	C	A	SBA1	missense_variant	c.5C>A	p.Ser2Tyr	serine	Ser	S	tyrosine	Tyr	Y	SBA1_YEAST	N-acetylserine	9298649	Swiss-Prot 1010711	S	Acetylation	#NAME?
P28707	2	chr11	220329	C	T	SBA1	synonymous_variant	c.6C>T	p.Ser2Ser	serine	Ser	S	serine	Ser	S	SBA1_YEAST	N-acetylserine	9298649	Swiss-Prot 1010711	S	Acetylation	#NAME?
P29465	136	chr2	287519	T	C	CHS3	missense_variant	c.407A>G	p.Lys136Arg	lysine	Lys	K	arginine	Arg	R	CHS3_YEAST	Glycyl lysine isopeptide (Lys-Gly) (interchain with G-Cter in ubiquitin)	12872131	Swiss-Prot 1010711	K	Ubiquitylation	VAEDEFDKDGDVDNF
P29465	136	chr2	287519	T	C	CHS3	missense_variant	c.407A>G	p.Lys136Arg	lysine	Lys	K	arginine	Arg	R	CHS3_YEAST	Glycyl lysine isopeptide (Lys-Gly) (interchain with G-Cter in ubiquitin)	12872131	SysPTM 1.1	K	Ubiquitylation	VAEDEFDKDGDVDNF
P29465	136	chr2	287519	T	C	CHS3	missense_variant	c.407A>G	p.Lys136Arg	lysine	Lys	K	arginine	Arg	R	CHS3_YEAST	Glycyl lysine isopeptide (Lys-Gly) (interchain with G-Cter in ubiquitin)	12872131	UbiProtDB 1.0	K	Ubiquitylation	VAEDEFDKDGDVDNF
P29952	2	chr5	159113	G	A	PMI40	synonymous_variant	c.6C>T	p.Ser2Ser	serine	Ser	S	serine	Ser	S	MPI_YEAST	N-acetylserine	-	Swiss-Prot 1010711	S	Acetylation	#NAME?
P31109	63	chr1	87587	A	C	SNC1	missense_variant	c.189A>C	p.Lys63Asn	lysine	Lys	K	asparagine	Asn	N	SNC1_YEAST	Glycyl lysine isopeptide (Lys-Gly) (interchain with G-Cter in ubiquitin)	12872131	Swiss-Prot 1010711	K	Ubiquitylation	RLTSIEDKADNLAVS
P31109	63	chr1	87587	A	C	SNC1	missense_variant	c.189A>C	p.Lys63Asn	lysine	Lys	K	asparagine	Asn	N	SNC1_YEAST	Glycyl lysine isopeptide (Lys-Gly) (interchain with G-Cter in ubiquitin)	12872131	SysPTM 1.1	K	Ubiquitylation	RLTSIEDKADNLAVS
P31109	63	chr1	87587	A	C	SNC1	missense_variant	c.189A>C	p.Lys63Asn	lysine	Lys	K	asparagine	Asn	N	SNC1_YEAST	Glycyl lysine isopeptide (Lys-Gly) (interchain with G-Cter in ubiquitin)	12872131	UbiProtDB 1.0	K	Ubiquitylation	RLTSIEDKADNLAVS
P32047	232	chr14	487429	C	A	MLF3	missense_variant	c.696G>T	p.Met232Ile	methionine	Met	M	isoleucine	Ile	I	MLF3_YEAST	Methionine sulfone	15665377	SysPTM 1.1	M	Oxidation	RFYSYVDMLNDEKLA
P32288	2	chr16	642211	G	A	GLN1	missense_variant	c.4G>A	p.Ala2Thr	alanine	Ala	A	threonine	Thr	T	GLNA_YEAST	N-acetylalanine	9298649	Swiss-Prot 1010711	A	Acetylation	#NAME?
P32342	2	chr11	212993	A	G	SRP21	synonymous_variant	c.6T>C	p.Ser2Ser	serine	Ser	S	serine	Ser	S	SRP21_YEAST	N-acetylserine	7925282	Swiss-Prot 1010711	S	Acetylation	#NAME?
P32353	324	chr12	254832	G	A	ERG3	synonymous_variant	c.972G>A	p.Lys324Lys	lysine	Lys	K	lysine	Lys	K	ERG3_YEAST	Glycyl lysine isopeptide (Lys-Gly) (interchain with G-Cter in ubiquitin)	12872131	Swiss-Prot 1010711	K	Ubiquitylation	DDSLFDPKLRDAKET
P32353	324	chr12	254832	G	A	ERG3	synonymous_variant	c.972G>A	p.Lys324Lys	lysine	Lys	K	lysine	Lys	K	ERG3_YEAST	Glycyl lysine isopeptide (Lys-Gly) (interchain with G-Cter in ubiquitin)	18433149;12872131	SysPTM 1.1	K	Ubiquitylation	DDSLFDPKLRDAKET
P32353	324	chr12	254832	G	A	ERG3	synonymous_variant	c.972G>A	p.Lys324Lys	lysine	Lys	K	lysine	Lys	K	ERG3_YEAST	Glycyl lysine isopeptide (Lys-Gly) (interchain with G-Cter in ubiquitin)	12872131;15699485	UbiProtDB 1.0	K	Ubiquitylation	DDSLFDPKLRDAKET
P32457	4	chr12	764127	T	C	CDC3	missense_variant	c.11A>G	p.Lys4Arg	lysine	Lys	K	arginine	Arg	R	CDC3_YEAST	Glycyl lysine isopeptide (Lys-Gly) (interchain with G-Cter in SUMO)	10579719	Swiss-Prot 1010711	K	Sumoylation	#NAME?
P32457	30	chr12	764050	T	C	CDC3	missense_variant	c.88A>G	p.Lys30Glu	lysine	Lys	K	glutamic acid	Glu	E	CDC3_YEAST	Glycyl lysine isopeptide (Lys-Gly) (interchain with G-Cter in SUMO)	10579719	Swiss-Prot 1010711	K	Sumoylation	QFNDVQIKQESQDHD
P32471	2	chr1	142178	C	T	EFB1	missense_variant	c.5C>T	p.Ala2Val	alanine	Ala	A	valine	Val	V	EF1B_YEAST	N-acetylalanine	9298649	Swiss-Prot 1010711	A	Acetylation	#NAME?
P32563	2	chr15	830569	T	A	VPH1	synonymous_variant	c.6A>T	p.Ala2Ala	alanine	Ala	A	alanine	Ala	A	VPH1_YEAST	N-acetylalanine	-	Swiss-Prot 1010711	A	Acetylation	#NAME?
P32582	235	chr7	799247	G	T	CYS4	missense_variant	c.705G>T	p.Lys235Asn	lysine	Lys	K	asparagine	Asn	N	CBS_YEAST	Glycyl lysine isopeptide (Lys-Gly) (interchain with G-Cter in ubiquitin)	18433149	SysPTM 1.1	K	Ubiquitylation	AQPENLNKTDITDYK
P32582	235	chr7	799247	G	T	CYS4	missense_variant	c.705G>T	p.Lys235Asn	lysine	Lys	K	asparagine	Asn	N	CBS_YEAST	Glycyl lysine isopeptide (Lys-Gly) (interchain with G-Cter in ubiquitin)	18433149;-	UbiProtDB 1.0	K	Ubiquitylation	AQPENLNKTDITDYK
P32602	2	chr2	125128	T	C	SEC17	missense_variant	c.4T>C	p.Ser2Pro	serine	Ser	S	proline	Pro	P	SEC17_YEAST	N-acetylserine	-	Swiss-Prot 1010711	S	Acetylation	#NAME?
P32602	2	chr2	125129	C	T	SEC17	missense_variant	c.5C>T	p.Ser2Leu	serine	Ser	S	leucine	Leu	L	SEC17_YEAST	N-acetylserine	-	Swiss-Prot 1010711	S	Acetylation	#NAME?
P32657	1144	chr5	508823	G	A	CHD1	synonymous_variant	c.3432G>A	p.Lys1144Lys	lysine	Lys	K	lysine	Lys	K	CHD1_YEAST	Glycyl lysine isopeptide (Lys-Gly) (interchain with G-Cter in ubiquitin)	12872131	Swiss-Prot 1010711	K	Ubiquitylation	VEDLKYLKNLINSNY
P32657	1144	chr5	508823	G	A	CHD1	synonymous_variant	c.3432G>A	p.Lys1144Lys	lysine	Lys	K	lysine	Lys	K	CHD1_YEAST	Glycyl lysine isopeptide (Lys-Gly) (interchain with G-Cter in ubiquitin)	12872131	SysPTM 1.1	K	Ubiquitylation	VEDLKYLKNLINSNY
P32657	1144	chr5	508823	G	A	CHD1	synonymous_variant	c.3432G>A	p.Lys1144Lys	lysine	Lys	K	lysine	Lys	K	CHD1_YEAST	Glycyl lysine isopeptide (Lys-Gly) (interchain with G-Cter in ubiquitin)	12872131	UbiProtDB 1.0	K	Ubiquitylation	VEDLKYLKNLINSNY
P32781	30	chr7	436745	G	A	AGA2	missense_variant	c.89C>T	p.Ser30Leu	serine	Ser	S	leucine	Leu	L	AGA2_YEAST	O-linked (Man...)	-	Swiss-Prot 1010711	S	O-linked Glycosylation	TICEQIPSPTLESTP
P32781	30	chr7	436745	G	A	AGA2	missense_variant	c.89C>T	p.Ser30Leu	serine	Ser	S	leucine	Leu	L	AGA2_YEAST	O-linked (Man)	1756718	OGlycBase6.0	S	O-linked Glycosylation	TICEQIPSPTLESTP
P32781	32	chr7	436739	G	C	AGA2	missense_variant	c.95C>G	p.Thr32Ser	threonine	Thr	T	serine	Ser	S	AGA2_YEAST	O-linked (Man...)	-	Swiss-Prot 1010711	T	O-linked Glycosylation	CEQIPSPTLESTPYS
P32781	32	chr7	436739	G	C	AGA2	missense_variant	c.95C>G	p.Thr32Ser	threonine	Thr	T	serine	Ser	S	AGA2_YEAST	O-linked (Man)	1756718	OGlycBase6.0	T	O-linked Glycosylation	CEQIPSPTLESTPYS
P32781	39	chr7	436717	A	G	AGA2	synonymous_variant	c.117T>C	p.Ser39Ser	serine	Ser	S	serine	Ser	S	AGA2_YEAST	O-linked (Man...)	-	Swiss-Prot 1010711	S	O-linked Glycosylation	TLESTPYSLSTTTIL
P32781	39	chr7	436717	A	G	AGA2	synonymous_variant	c.117T>C	p.Ser39Ser	serine	Ser	S	serine	Ser	S	AGA2_YEAST	O-linked (Man)	1756718	OGlycBase6.0	S	O-linked Glycosylation	TLESTPYSLSTTTIL
P32781	61	chr7	436651	T	C	AGA2	synonymous_variant	c.183A>G	p.Ser61Ser	serine	Ser	S	serine	Ser	S	AGA2_YEAST	O-linked (Man)	1756718	OGlycBase6.0	S	O-linked Glycosylation	GVFEYYKSVTFVSNC
P32781	61	chr7	436653	A	C	AGA2	missense_variant	c.181T>G	p.Ser61Ala	serine	Ser	S	alanine	Ala	A	AGA2_YEAST	O-linked (Man)	1756718	OGlycBase6.0	S	O-linked Glycosylation	GVFEYYKSVTFVSNC
P32781	66	chr7	436636	A	G	AGA2	synonymous_variant	c.198T>C	p.Ser66Ser	serine	Ser	S	serine	Ser	S	AGA2_YEAST	O-linked (Man...)	-	Swiss-Prot 1010711	S	O-linked Glycosylation	YKSVTFVSNCGSHPS
P32781	66	chr7	436636	A	G	AGA2	synonymous_variant	c.198T>C	p.Ser66Ser	serine	Ser	S	serine	Ser	S	AGA2_YEAST	O-linked (Man)	1756718	OGlycBase6.0	S	O-linked Glycosylation	YKSVTFVSNCGSHPS
P32781	66	chr7	436638	T	A	AGA2	missense_variant	c.196A>T	p.Ser66Cys	serine	Ser	S	cysteine	Cys	C	AGA2_YEAST	O-linked (Man...)	-	Swiss-Prot 1010711	S	O-linked Glycosylation	YKSVTFVSNCGSHPS
P32781	66	chr7	436638	T	A	AGA2	missense_variant	c.196A>T	p.Ser66Cys	serine	Ser	S	cysteine	Cys	C	AGA2_YEAST	O-linked (Man)	1756718	OGlycBase6.0	S	O-linked Glycosylation	YKSVTFVSNCGSHPS
P32781	75	chr7	436609	A	G	AGA2	synonymous_variant	c.225T>C	p.Thr75Thr	threonine	Thr	T	threonine	Thr	T	AGA2_YEAST	O-linked (Man...)	-	Swiss-Prot 1010711	T	O-linked Glycosylation	CGSHPSTTSKGSPIN
P32781	75	chr7	436609	A	G	AGA2	synonymous_variant	c.225T>C	p.Thr75Thr	threonine	Thr	T	threonine	Thr	T	AGA2_YEAST	O-linked (Man)	1756718	OGlycBase6.0	T	O-linked Glycosylation	CGSHPSTTSKGSPIN
P32798	301	chr15	906655	T	A	COT1	stop_gained	c.901A>T	p.Lys301*	lysine	Lys	K	NA	NA	NA	COT1_YEAST	Glycyl lysine isopeptide (Lys-Gly) (interchain with G-Cter in ubiquitin)	14557538	Swiss-Prot 1010711	K	Ubiquitylation	PLSCKASKILLQATP
P32798	301	chr15	906655	T	A	COT1	stop_gained	c.901A>T	p.Lys301*	lysine	Lys	K	NA	NA	NA	COT1_YEAST	Glycyl lysine isopeptide (Lys-Gly) (interchain with G-Cter in ubiquitin)	14557538	SysPTM 1.1	K	Ubiquitylation	PLSCKASKILLQATP
P32798	301	chr15	906655	T	A	COT1	stop_gained	c.901A>T	p.Lys301*	lysine	Lys	K	NA	NA	NA	COT1_YEAST	Glycyl lysine isopeptide (Lys-Gly) (interchain with G-Cter in ubiquitin)	14557538	UbiProtDB 1.0	K	Ubiquitylation	PLSCKASKILLQATP
P32804	195	chr7	21560	A	G	ZRT1	missense_variant	c.583A>G	p.Lys195Glu	lysine	Lys	K	glutamic acid	Glu	E	ZRT1_YEAST	Glycyl lysine isopeptide (Lys-Gly) (interchain with G-Cter in ubiquitin)	10677350	UbiProtDB 1.0	K	Ubiquitylation	ANGSHDTKNGVEYYE
P33297	2	chr15	545032	G	A	RPT5	missense_variant	c.4G>A	p.Ala2Thr	alanine	Ala	A	threonine	Thr	T	PRS6A_YEAST	N-acetylalanine	12504901	Swiss-Prot 1010711	A	Acetylation	#NAME?
P33297	2	chr15	545033	C	T	RPT5	missense_variant	c.5C>T	p.Ala2Val	alanine	Ala	A	valine	Val	V	PRS6A_YEAST	N-acetylalanine	12504901	Swiss-Prot 1010711	A	Acetylation	#NAME?
P33297	2	chr15	545034	C	G	RPT5	synonymous_variant	c.6C>G	p.Ala2Ala	alanine	Ala	A	alanine	Ala	A	PRS6A_YEAST	N-acetylalanine	12504901	Swiss-Prot 1010711	A	Acetylation	#NAME?
P33302	825	chr15	622313	A	G	PDR5	missense_variant	c.2474A>G	p.Lys825Arg	lysine	Lys	K	arginine	Arg	R	PDR5_YEAST	Glycyl lysine isopeptide (Lys-Gly) (interchain with G-Cter in ubiquitin)	12872131;14557538	Swiss-Prot 1010711	K	Ubiquitylation	KRGVLTEKNANDPEN
P33302	825	chr15	622313	A	G	PDR5	missense_variant	c.2474A>G	p.Lys825Arg	lysine	Lys	K	arginine	Arg	R	PDR5_YEAST	Glycyl lysine isopeptide (Lys-Gly) (interchain with G-Cter in ubiquitin)	12872131;14557538	SysPTM 1.1	K	Ubiquitylation	KRGVLTEKNANDPEN
P33302	825	chr15	622313	A	G	PDR5	missense_variant	c.2474A>G	p.Lys825Arg	lysine	Lys	K	arginine	Arg	R	PDR5_YEAST	Glycyl lysine isopeptide (Lys-Gly) (interchain with G-Cter in ubiquitin)	12872131;14557538;10363658	UbiProtDB 1.0	K	Ubiquitylation	KRGVLTEKNANDPEN
P33442	2	chr12	1018905	C	T	RPS1A	missense_variant	c.4G>A	p.Ala2Thr	alanine	Ala	A	threonine	Thr	T	RS3A1_YEAST	N-acetylalanine; partial	10601260	Swiss-Prot 1010711	A	Acetylation	#NAME?
P34164	2	chr7	97343	T	C	SIP2	synonymous_variant	c.6T>C	p.Gly2Gly	glycine	Gly	G	glycine	Gly	G	SIP2_YEAST	N-myristoyl glycine	12562756	Swiss-Prot 1010711	G	Myristoylation	#NAME?
P34222	152	chr2	112972	C	T	PTH2	synonymous_variant	c.456G>A	p.Lys152Lys	lysine	Lys	K	lysine	Lys	K	PTH2_YEAST	Glycyl lysine isopeptide (Lys-Gly) (interchain with G-Cter in ubiquitin)	14557538	Swiss-Prot 1010711	K	Ubiquitylation	ITLKCPDKFTMDELY
P34222	152	chr2	112972	C	T	PTH2	synonymous_variant	c.456G>A	p.Lys152Lys	lysine	Lys	K	lysine	Lys	K	PTH2_YEAST	Glycyl lysine isopeptide (Lys-Gly) (interchain with G-Cter in ubiquitin)	14557538	SysPTM 1.1	K	Ubiquitylation	ITLKCPDKFTMDELY
P34222	161	chr2	112946	T	C	PTH2	missense_variant	c.482A>G	p.Lys161Arg	lysine	Lys	K	arginine	Arg	R	PTH2_YEAST	Glycyl lysine isopeptide (Lys-Gly) (interchain with G-Cter in ubiquitin)	14557538	UbiProtDB 1.0	K	Ubiquitylation	TMDELYAKAISLGVN
P34730	2	chr4	653612	C	T	BMH2	synonymous_variant	c.6C>T	p.Ser2Ser	serine	Ser	S	serine	Ser	S	BMH2_YEAST	N-acetylserine	9298649	Swiss-Prot 1010711	S	Acetylation	#NAME?
P35056	24	chr4	950633	A	C	PEX5	missense_variant	c.71A>C	p.Lys24Thr	lysine	Lys	K	threonine	Thr	T	PEX5_YEAST	Glycyl lysine isopeptide (Lys-Gly) (interchain with G-Cter in ubiquitin)	17550898	Swiss-Prot 1010711	K	Ubiquitylation	HKHTQQNKSLQFNQK
P35056	24	chr4	950634	A	G	PEX5	synonymous_variant	c.72A>G	p.Lys24Lys	lysine	Lys	K	lysine	Lys	K	PEX5_YEAST	Glycyl lysine isopeptide (Lys-Gly) (interchain with G-Cter in ubiquitin)	17550898	Swiss-Prot 1010711	K	Ubiquitylation	HKHTQQNKSLQFNQK
P35723	190	chr11	316489	T	C	YET1	missense_variant	c.569A>G	p.Lys190Arg	lysine	Lys	K	arginine	Arg	R	YET1_YEAST	Glycyl lysine isopeptide (Lys-Gly) (interchain with G-Cter in ubiquitin)	14557538	Swiss-Prot 1010711	K	Ubiquitylation	LEKYFDEKNQPGNVA
P35723	190	chr11	316489	T	C	YET1	missense_variant	c.569A>G	p.Lys190Arg	lysine	Lys	K	arginine	Arg	R	YET1_YEAST	Glycyl lysine isopeptide (Lys-Gly) (interchain with G-Cter in ubiquitin)	14557538	SysPTM 1.1	K	Ubiquitylation	LEKYFDEKNQPGNVA
P35723	190	chr11	316489	T	C	YET1	missense_variant	c.569A>G	p.Lys190Arg	lysine	Lys	K	arginine	Arg	R	YET1_YEAST	Glycyl lysine isopeptide (Lys-Gly) (interchain with G-Cter in ubiquitin)	14557538	UbiProtDB 1.0	K	Ubiquitylation	LEKYFDEKNQPGNVA
P36035	9	chr11	22260	A	G	JEN1	synonymous_variant	c.27A>G	p.Lys9Lys	lysine	Lys	K	lysine	Lys	K	JEN1_YEAST	Glycyl lysine isopeptide (Lys-Gly) (interchain with G-Cter in ubiquitin)	12872131	Swiss-Prot 1010711	K	Ubiquitylation	SSSITDEKISGEQQQ
P36035	9	chr11	22260	A	G	JEN1	synonymous_variant	c.27A>G	p.Lys9Lys	lysine	Lys	K	lysine	Lys	K	JEN1_YEAST	Glycyl lysine isopeptide (Lys-Gly) (interchain with G-Cter in ubiquitin)	12872131	SysPTM 1.1	K	Ubiquitylation	SSSITDEKISGEQQQ
P36035	9	chr11	22260	A	G	JEN1	synonymous_variant	c.27A>G	p.Lys9Lys	lysine	Lys	K	lysine	Lys	K	JEN1_YEAST	Glycyl lysine isopeptide (Lys-Gly) (interchain with G-Cter in ubiquitin)	12872131	UbiProtDB 1.0	K	Ubiquitylation	SSSITDEKISGEQQQ
P36134	17	chr11	518246	A	G	YKR041W	missense_variant	c.49A>G	p.Lys17Glu	lysine	Lys	K	glutamic acid	Glu	E	YK21_YEAST	Glycyl lysine isopeptide (Lys-Gly) (interchain with G-Cter in ubiquitin)	12872131	Swiss-Prot 1010711	K	Ubiquitylation	DDDNDAEKRYVRPIF
P36134	17	chr11	518246	A	G	YKR041W	missense_variant	c.49A>G	p.Lys17Glu	lysine	Lys	K	glutamic acid	Glu	E	YK21_YEAST	Glycyl lysine isopeptide (Lys-Gly) (interchain with G-Cter in ubiquitin)	12872131	SysPTM 1.1	K	Ubiquitylation	DDDNDAEKRYVRPIF
P36134	17	chr11	518246	A	G	YKR041W	missense_variant	c.49A>G	p.Lys17Glu	lysine	Lys	K	glutamic acid	Glu	E	YK21_YEAST	Glycyl lysine isopeptide (Lys-Gly) (interchain with G-Cter in ubiquitin)	12872131	UbiProtDB 1.0	K	Ubiquitylation	DDDNDAEKRYVRPIF
P36139	2	chr11	525071	A	T	PET10	missense_variant	c.4T>A	p.Ser2Thr	serine	Ser	S	threonine	Thr	T	PET10_YEAST	N-acetylserine	-	Swiss-Prot 1010711	S	Acetylation	#NAME?
P36421	2	chr7	867515	G	A	TYS1	synonymous_variant	c.6C>T	p.Ser2Ser	serine	Ser	S	serine	Ser	S	SYYC_YEAST	N-acetylserine	-	Swiss-Prot 1010711	S	Acetylation	#NAME?
P36421	2	chr7	867516	G	A	TYS1	missense_variant	c.5C>T	p.Ser2Phe	serine	Ser	S	phenylalanine	Phe	F	SYYC_YEAST	N-acetylserine	-	Swiss-Prot 1010711	S	Acetylation	#NAME?
P37303	228	chr5	68109	C	T	GLY1	synonymous_variant	c.684G>A	p.Lys228Lys	lysine	Lys	K	lysine	Lys	K	GLY1_YEAST	Glycyl lysine isopeptide (Lys-Gly) (interchain with G-Cter in ubiquitin)	12872131;14557538	Swiss-Prot 1010711	K	Ubiquitylation	SVLVGNLKFVKKATH
P37303	228	chr5	68109	C	T	GLY1	synonymous_variant	c.684G>A	p.Lys228Lys	lysine	Lys	K	lysine	Lys	K	GLY1_YEAST	Glycyl lysine isopeptide (Lys-Gly) (interchain with G-Cter in ubiquitin)	12872131;14557538	UbiProtDB 1.0	K	Ubiquitylation	SVLVGNLKFVKKATH
P38075	29	chr2	306869	T	C	PDX3	synonymous_variant	c.87A>G	p.Lys29Lys	lysine	Lys	K	lysine	Lys	K	PDX3_YEAST	Glycyl lysine isopeptide (Lys-Gly) (interchain with G-Cter in ubiquitin)	12872131	Swiss-Prot 1010711	K	Ubiquitylation	DKFTLNEKQLTDDPI
P38075	29	chr2	306869	T	C	PDX3	synonymous_variant	c.87A>G	p.Lys29Lys	lysine	Lys	K	lysine	Lys	K	PDX3_YEAST	Glycyl lysine isopeptide (Lys-Gly) (interchain with G-Cter in ubiquitin)	12872131	SysPTM 1.1	K	Ubiquitylation	DKFTLNEKQLTDDPI
P38075	29	chr2	306869	T	C	PDX3	synonymous_variant	c.87A>G	p.Lys29Lys	lysine	Lys	K	lysine	Lys	K	PDX3_YEAST	Glycyl lysine isopeptide (Lys-Gly) (interchain with G-Cter in ubiquitin)	12872131	UbiProtDB 1.0	K	Ubiquitylation	DKFTLNEKQLTDDPI
P38085	39	chr2	378317	T	C	TAT1	synonymous_variant	c.117A>G	p.Lys39Lys	lysine	Lys	K	lysine	Lys	K	TAT1_YEAST	Glycyl lysine isopeptide (Lys-Gly) (interchain with G-Cter in ubiquitin)	14557538	Swiss-Prot 1010711	K	Ubiquitylation	RDFTITEKQDEVSGQ
P38085	39	chr2	378317	T	C	TAT1	synonymous_variant	c.117A>G	p.Lys39Lys	lysine	Lys	K	lysine	Lys	K	TAT1_YEAST	Glycyl lysine isopeptide (Lys-Gly) (interchain with G-Cter in ubiquitin)	14557538	SysPTM 1.1	K	Ubiquitylation	RDFTITEKQDEVSGQ
P38085	39	chr2	378317	T	C	TAT1	synonymous_variant	c.117A>G	p.Lys39Lys	lysine	Lys	K	lysine	Lys	K	TAT1_YEAST	Glycyl lysine isopeptide (Lys-Gly) (interchain with G-Cter in ubiquitin)	14557538;14560004	UbiProtDB 1.0	K	Ubiquitylation	RDFTITEKQDEVSGQ
P38116	2	chr2	568421	A	G	ARL1	synonymous_variant	c.6T>C	p.Gly2Gly	glycine	Gly	G	glycine	Gly	G	ARL1_YEAST	N-myristoyl glycine	9388248	Swiss-Prot 1010711	G	Myristoylation	#NAME?
P38167	712	chr2	26165	T	C	ECM21	missense_variant	c.2135A>G	p.Lys712Arg	lysine	Lys	K	arginine	Arg	R	ECM21_YEAST	Glycyl lysine isopeptide (Lys-Gly) (interchain with G-Cter in ubiquitin)	12872131	Swiss-Prot 1010711	K	Ubiquitylation	FDDDSDSKGNPKERL
P38167	712	chr2	26165	T	C	ECM21	missense_variant	c.2135A>G	p.Lys712Arg	lysine	Lys	K	arginine	Arg	R	ECM21_YEAST	Glycyl lysine isopeptide (Lys-Gly) (interchain with G-Cter in ubiquitin)	18433149;12872131	SysPTM 1.1	K	Ubiquitylation	FDDDSDSKGNPKERL
P38167	712	chr2	26165	T	C	ECM21	missense_variant	c.2135A>G	p.Lys712Arg	lysine	Lys	K	arginine	Arg	R	ECM21_YEAST	Glycyl lysine isopeptide (Lys-Gly) (interchain with G-Cter in ubiquitin)	12872131;14557538;15699485	UbiProtDB 1.0	K	Ubiquitylation	FDDDSDSKGNPKERL
P38167	1024	chr2	25228	T	C	ECM21	synonymous_variant	c.3072A>G	p.Lys1024Lys	lysine	Lys	K	lysine	Lys	K	ECM21_YEAST	Glycyl lysine isopeptide (Lys-Gly) (interchain with G-Cter in ubiquitin)	12872131	Swiss-Prot 1010711	K	Ubiquitylation	SRFNNLDKLLSTPSP
P38167	1024	chr2	25228	T	C	ECM21	synonymous_variant	c.3072A>G	p.Lys1024Lys	lysine	Lys	K	lysine	Lys	K	ECM21_YEAST	Glycyl lysine isopeptide (Lys-Gly) (interchain with G-Cter in ubiquitin)	12872131	SysPTM 1.1	K	Ubiquitylation	SRFNNLDKLLSTPSP
P38167	1024	chr2	25228	T	C	ECM21	synonymous_variant	c.3072A>G	p.Lys1024Lys	lysine	Lys	K	lysine	Lys	K	ECM21_YEAST	Glycyl lysine isopeptide (Lys-Gly) (interchain with G-Cter in ubiquitin)	12872131;14557538;15699485	UbiProtDB 1.0	K	Ubiquitylation	SRFNNLDKLLSTPSP
P38182	116	chr2	80384	G	A	ATG8	synonymous_variant	c.348C>T	p.Gly116Gly	glycine	Gly	G	glycine	Gly	G	ATG8_YEAST	Phosphatidylethanolamine amidated glycine	11100732	Swiss-Prot 1010711	G	Lipoprotein	YSGENTFGR------
P38261	219	chr2	446667	C	T	EXO84	synonymous_variant	c.657G>A	p.Lys219Lys	lysine	Lys	K	lysine	Lys	K	EXO84_YEAST	Glycyl lysine isopeptide (Lys-Gly) (interchain with G-Cter in ubiquitin)	12872131	Swiss-Prot 1010711	K	Ubiquitylation	IQVQEEVKLNINKSY
P38261	219	chr2	446667	C	T	EXO84	synonymous_variant	c.657G>A	p.Lys219Lys	lysine	Lys	K	lysine	Lys	K	EXO84_YEAST	Glycyl lysine isopeptide (Lys-Gly) (interchain with G-Cter in ubiquitin)	12872131	SysPTM 1.1	K	Ubiquitylation	IQVQEEVKLNINKSY
P38261	219	chr2	446667	C	T	EXO84	synonymous_variant	c.657G>A	p.Lys219Lys	lysine	Lys	K	lysine	Lys	K	EXO84_YEAST	Glycyl lysine isopeptide (Lys-Gly) (interchain with G-Cter in ubiquitin)	12872131	UbiProtDB 1.0	K	Ubiquitylation	IQVQEEVKLNINKSY
P38261	219	chr2	446668	T	C	EXO84	missense_variant	c.656A>G	p.Lys219Arg	lysine	Lys	K	arginine	Arg	R	EXO84_YEAST	Glycyl lysine isopeptide (Lys-Gly) (interchain with G-Cter in ubiquitin)	12872131	Swiss-Prot 1010711	K	Ubiquitylation	IQVQEEVKLNINKSY
P38261	219	chr2	446668	T	C	EXO84	missense_variant	c.656A>G	p.Lys219Arg	lysine	Lys	K	arginine	Arg	R	EXO84_YEAST	Glycyl lysine isopeptide (Lys-Gly) (interchain with G-Cter in ubiquitin)	12872131	SysPTM 1.1	K	Ubiquitylation	IQVQEEVKLNINKSY
P38261	219	chr2	446668	T	C	EXO84	missense_variant	c.656A>G	p.Lys219Arg	lysine	Lys	K	arginine	Arg	R	EXO84_YEAST	Glycyl lysine isopeptide (Lys-Gly) (interchain with G-Cter in ubiquitin)	12872131	UbiProtDB 1.0	K	Ubiquitylation	IQVQEEVKLNINKSY
P38316	186	chr2	658389	T	C	ATG12	synonymous_variant	c.558T>C	p.Gly186Gly	glycine	Gly	G	glycine	Gly	G	ATG12_YEAST	Glycyl lysine isopeptide (Gly-Lys) (interchain with K-...) (interchain with K-149 in ATG5)	-	Swiss-Prot 1010711	G	Isopeptide bond	YCASVAFG-------
P38634	32	chr12	286913	A	C	SIC1	missense_variant	c.94A>C	p.Lys32Gln	lysine	Lys	K	glutamine	Gln	Q	SIC1_YEAST	Glycyl lysine isopeptide (Lys-Gly) (interchain with G-Cter in ubiquitin)	15699485;15688063;12820958;13678584	UbiProtDB 1.0	K	Ubiquitylation	SALMQGQKTPQKPSQ
P38634	32	chr12	286914	A	G	SIC1	missense_variant	c.95A>G	p.Lys32Arg	lysine	Lys	K	arginine	Arg	R	SIC1_YEAST	Glycyl lysine isopeptide (Lys-Gly) (interchain with G-Cter in ubiquitin)	15699485;15688063;12820958;13678584	UbiProtDB 1.0	K	Ubiquitylation	SALMQGQKTPQKPSQ
P38634	32	chr12	286915	G	A	SIC1	synonymous_variant	c.96G>A	p.Lys32Lys	lysine	Lys	K	lysine	Lys	K	SIC1_YEAST	Glycyl lysine isopeptide (Lys-Gly) (interchain with G-Cter in ubiquitin)	15699485;15688063;12820958;13678584	UbiProtDB 1.0	K	Ubiquitylation	SALMQGQKTPQKPSQ
P38634	36	chr12	286927	G	A	SIC1	synonymous_variant	c.108G>A	p.Lys36Lys	lysine	Lys	K	lysine	Lys	K	SIC1_YEAST	Glycyl lysine isopeptide (Lys-Gly) (interchain with G-Cter in ubiquitin)	15699485;15688063;12820958;13678584	UbiProtDB 1.0	K	Ubiquitylation	QGQKTPQKPSQNLVP
P38701	2	chr8	75417	T	C	RPS20	synonymous_variant	c.6T>C	p.Ser2Ser	serine	Ser	S	serine	Ser	S	RS20_YEAST	N-acetylserine	10601260;15665377	Swiss-Prot 1010711	S	Acetylation	#NAME?
P38701	8	chr8	75435	G	A	RPS20	synonymous_variant	c.24G>A	p.Lys8Lys	lysine	Lys	K	lysine	Lys	K	RS20_YEAST	Glycyl lysine isopeptide (Lys-Gly) (interchain with G-Cter in ubiquitin)	12872131;14557538	Swiss-Prot 1010711	K	Ubiquitylation	MSDFQKEKVEEQEQQ
P38701	8	chr8	75435	G	A	RPS20	synonymous_variant	c.24G>A	p.Lys8Lys	lysine	Lys	K	lysine	Lys	K	RS20_YEAST	Glycyl lysine isopeptide (Lys-Gly) (interchain with G-Cter in ubiquitin)	14557538;12872131;18433149	SysPTM 1.1	K	Ubiquitylation	MSDFQKEKVEEQEQQ
P38701	8	chr8	75435	G	A	RPS20	synonymous_variant	c.24G>A	p.Lys8Lys	lysine	Lys	K	lysine	Lys	K	RS20_YEAST	Glycyl lysine isopeptide (Lys-Gly) (interchain with G-Cter in ubiquitin)	12872131;14557538;15699485;16432255	UbiProtDB 1.0	K	Ubiquitylation	MSDFQKEKVEEQEQQ
P38823	150	chr8	340910	C	T	DMA1	synonymous_variant	c.450G>A	p.Lys150Lys	lysine	Lys	K	lysine	Lys	K	DMA1_YEAST	Glycyl lysine isopeptide (Lys-Gly) (interchain with G-Cter in ubiquitin)	18202552	Swiss-Prot 1010711	K	Ubiquitylation	TLKRRMDKHGLFSIR
P38823	237	chr8	340650	T	C	DMA1	missense_variant	c.710A>G	p.Lys237Arg	lysine	Lys	K	arginine	Arg	R	DMA1_YEAST	Glycyl lysine isopeptide (Lys-Gly) (interchain with G-Cter in ubiquitin)	18202552	Swiss-Prot 1010711	K	Ubiquitylation	DQGNWFLKDVKSSSG
P38968	834	chr4	109707	A	G	SEC31	missense_variant	c.2500A>G	p.Met834Val	methionine	Met	M	valine	Val	V	SEC31_YEAST	Methionine sulfone	15665377	SysPTM 1.1	M	Oxidation	APPSQPSMASPFVNK
P38993	77	chr13	389051	A	G	FET3	missense_variant	c.230A>G	p.Asn77Ser	asparagine	Asn	N	serine	Ser	S	FET3_YEAST	N-linked (GlcNAc...)	16230618	Swiss-Prot 1010711	N	N-linked Glycosylation	TNGMNNTNTSMHFHG
P38993	88	chr13	389085	C	G	FET3	missense_variant	c.264C>G	p.Asn88Lys	asparagine	Asn	N	lysine	Lys	K	FET3_YEAST	N-linked (GlcNAc...)	16230618	Swiss-Prot 1010711	N	N-linked Glycosylation	HFHGLFQNGTASMDG
P38993	113	chr13	389160	T	C	FET3	synonymous_variant	c.339T>C	p.Asn113Asn	asparagine	Asn	N	asparagine	Asn	N	FET3_YEAST	N-linked (GlcNAc...)	16230618	Swiss-Prot 1010711	N	N-linked Glycosylation	PGSTMLYNFTVDYNV
P38993	194	chr13	389402	A	T	FET3	missense_variant	c.581A>T	p.Asn194Ile	asparagine	Asn	N	isoleucine	Ile	I	FET3_YEAST	N-linked (GlcNAc...)	16230618	Swiss-Prot 1010711	N	N-linked Glycosylation	IPQNLIVNNTMNLTW
P38993	198	chr13	389415	T	C	FET3	synonymous_variant	c.594T>C	p.Asn198Asn	asparagine	Asn	N	asparagine	Asn	N	FET3_YEAST	N-linked (GlcNAc...)	16230618	Swiss-Prot 1010711	N	N-linked Glycosylation	LIVNNTMNLTWEVQP
P38993	244	chr13	389551	A	G	FET3	missense_variant	c.730A>G	p.Asn244Asp	asparagine	Asn	N	aspartic acid	Asp	D	FET3_YEAST	N-linked (GlcNAc...)	16230618	Swiss-Prot 1010711	N	N-linked Glycosylation	DGITTEKNVTDMLYI
P38998	2	chr9	420733	C	A	LYS1	missense_variant	c.4G>T	p.Ala2Ser	alanine	Ala	A	serine	Ser	S	LYS1_YEAST	N-acetylalanine; partial	-	Swiss-Prot 1010711	A	Acetylation	#NAME?
P39004	560	chr4	1154249	C	T	HXT7	synonymous_variant	c.1680G>A	p.Lys560Lys	lysine	Lys	K	lysine	Lys	K	HXT7_YEAST	Glycyl lysine isopeptide (Lys-Gly) (interchain with G-Cter in ubiquitin)	12872131	Swiss-Prot 1010711	K	Ubiquitylation	EEMTHDDKPLYKRMF
P39004	560	chr4	1154249	C	T	HXT7	synonymous_variant	c.1680G>A	p.Lys560Lys	lysine	Lys	K	lysine	Lys	K	HXT7_YEAST	Glycyl lysine isopeptide (Lys-Gly) (interchain with G-Cter in ubiquitin)	18433149;12872131	SysPTM 1.1	K	Ubiquitylation	EEMTHDDKPLYKRMF
P39004	560	chr4	1154249	C	T	HXT7	synonymous_variant	c.1680G>A	p.Lys560Lys	lysine	Lys	K	lysine	Lys	K	HXT7_YEAST	Glycyl lysine isopeptide (Lys-Gly) (interchain with G-Cter in ubiquitin)	12872131;11325936	UbiProtDB 1.0	K	Ubiquitylation	EEMTHDDKPLYKRMF
P39004	560	chr4	1154251	T	G	HXT7	missense_variant	c.1678A>C	p.Lys560Gln	lysine	Lys	K	glutamine	Gln	Q	HXT7_YEAST	Glycyl lysine isopeptide (Lys-Gly) (interchain with G-Cter in ubiquitin)	12872131	Swiss-Prot 1010711	K	Ubiquitylation	EEMTHDDKPLYKRMF
P39004	560	chr4	1154251	T	G	HXT7	missense_variant	c.1678A>C	p.Lys560Gln	lysine	Lys	K	glutamine	Gln	Q	HXT7_YEAST	Glycyl lysine isopeptide (Lys-Gly) (interchain with G-Cter in ubiquitin)	18433149;12872131	SysPTM 1.1	K	Ubiquitylation	EEMTHDDKPLYKRMF
P39004	560	chr4	1154251	T	G	HXT7	missense_variant	c.1678A>C	p.Lys560Gln	lysine	Lys	K	glutamine	Gln	Q	HXT7_YEAST	Glycyl lysine isopeptide (Lys-Gly) (interchain with G-Cter in ubiquitin)	12872131;11325936	UbiProtDB 1.0	K	Ubiquitylation	EEMTHDDKPLYKRMF
P39547	11	chr1	183802	G	A	UIP3	synonymous_variant	c.33G>A	p.Lys11Lys	lysine	Lys	K	lysine	Lys	K	UIP3_YEAST	Glycyl lysine isopeptide (Lys-Gly) (interchain with G-Cter in ubiquitin)	12872131	Swiss-Prot 1010711	K	Ubiquitylation	PSENTDVKLDTLDEP
P39547	11	chr1	183802	G	A	UIP3	synonymous_variant	c.33G>A	p.Lys11Lys	lysine	Lys	K	lysine	Lys	K	UIP3_YEAST	Glycyl lysine isopeptide (Lys-Gly) (interchain with G-Cter in ubiquitin)	12872131	SysPTM 1.1	K	Ubiquitylation	PSENTDVKLDTLDEP
P39547	11	chr1	183802	G	A	UIP3	synonymous_variant	c.33G>A	p.Lys11Lys	lysine	Lys	K	lysine	Lys	K	UIP3_YEAST	Glycyl lysine isopeptide (Lys-Gly) (interchain with G-Cter in ubiquitin)	12872131	UbiProtDB 1.0	K	Ubiquitylation	PSENTDVKLDTLDEP
P39548	217	chr1	185541	A	T	YAR028W	missense_variant	c.650A>T	p.Lys217Met	lysine	Lys	K	methionine	Met	M	YAJ8_YEAST	Glycyl lysine isopeptide (Lys-Gly) (interchain with G-Cter in ubiquitin)	14557538	Swiss-Prot 1010711	K	Ubiquitylation	LKATQIEKEAQSEYW
P39548	217	chr1	185541	A	T	YAR028W	missense_variant	c.650A>T	p.Lys217Met	lysine	Lys	K	methionine	Met	M	YAJ8_YEAST	Glycyl lysine isopeptide (Lys-Gly) (interchain with G-Cter in ubiquitin)	14557538	SysPTM 1.1	K	Ubiquitylation	LKATQIEKEAQSEYW
P39548	217	chr1	185541	A	T	YAR028W	missense_variant	c.650A>T	p.Lys217Met	lysine	Lys	K	methionine	Met	M	YAJ8_YEAST	Glycyl lysine isopeptide (Lys-Gly) (interchain with G-Cter in ubiquitin)	14557538	UbiProtDB 1.0	K	Ubiquitylation	LKATQIEKEAQSEYW
P40016	2	chr5	196952	C	T	RPN3	missense_variant	c.5C>T	p.Ala2Val	alanine	Ala	A	valine	Val	V	RPN3_YEAST	N-acetylalanine	12504901	Swiss-Prot 1010711	A	Acetylation	#NAME?
P40325	18	chr7	1026600	C	T	HUA1	synonymous_variant	c.54G>A	p.Lys18Lys	lysine	Lys	K	lysine	Lys	K	HUA1_YEAST	Glycyl lysine isopeptide (Lys-Gly) (interchain with G-Cter in ubiquitin)	12872131	Swiss-Prot 1010711	K	Ubiquitylation	PSYEDVIKEEERLQS
P40325	18	chr7	1026600	C	T	HUA1	synonymous_variant	c.54G>A	p.Lys18Lys	lysine	Lys	K	lysine	Lys	K	HUA1_YEAST	Glycyl lysine isopeptide (Lys-Gly) (interchain with G-Cter in ubiquitin)	12872131	SysPTM 1.1	K	Ubiquitylation	PSYEDVIKEEERLQS
P40325	18	chr7	1026600	C	T	HUA1	synonymous_variant	c.54G>A	p.Lys18Lys	lysine	Lys	K	lysine	Lys	K	HUA1_YEAST	Glycyl lysine isopeptide (Lys-Gly) (interchain with G-Cter in ubiquitin)	12872131	UbiProtDB 1.0	K	Ubiquitylation	PSYEDVIKEEERLQS
P40528	153	chr9	267367	T	C	SYG1	missense_variant	c.457A>G	p.Met153Val	methionine	Met	M	valine	Val	V	SYG1_YEAST	Methionine sulfone	15665377	SysPTM 1.1	M	Oxidation	RSSSNVDMSTSLYAA
P40531	305	chr9	277438	A	T	GVP36	missense_variant	c.914A>T	p.Lys305Met	lysine	Lys	K	methionine	Met	M	GVP36_YEAST	Glycyl lysine isopeptide (Lys-Gly) (interchain with G-Cter in ubiquitin)	12872131	Swiss-Prot 1010711	K	Ubiquitylation	FAEEPEAKPEVAEEE
P40531	305	chr9	277438	A	T	GVP36	missense_variant	c.914A>T	p.Lys305Met	lysine	Lys	K	methionine	Met	M	GVP36_YEAST	Glycyl lysine isopeptide (Lys-Gly) (interchain with G-Cter in ubiquitin)	12872131	SysPTM 1.1	K	Ubiquitylation	FAEEPEAKPEVAEEE
P40531	305	chr9	277438	A	T	GVP36	missense_variant	c.914A>T	p.Lys305Met	lysine	Lys	K	methionine	Met	M	GVP36_YEAST	Glycyl lysine isopeptide (Lys-Gly) (interchain with G-Cter in ubiquitin)	12872131	UbiProtDB 1.0	K	Ubiquitylation	FAEEPEAKPEVAEEE
P40531	305	chr9	277439	G	A	GVP36	synonymous_variant	c.915G>A	p.Lys305Lys	lysine	Lys	K	lysine	Lys	K	GVP36_YEAST	Glycyl lysine isopeptide (Lys-Gly) (interchain with G-Cter in ubiquitin)	12872131	Swiss-Prot 1010711	K	Ubiquitylation	FAEEPEAKPEVAEEE
P40531	305	chr9	277439	G	A	GVP36	synonymous_variant	c.915G>A	p.Lys305Lys	lysine	Lys	K	lysine	Lys	K	GVP36_YEAST	Glycyl lysine isopeptide (Lys-Gly) (interchain with G-Cter in ubiquitin)	12872131	SysPTM 1.1	K	Ubiquitylation	FAEEPEAKPEVAEEE
P40531	305	chr9	277439	G	A	GVP36	synonymous_variant	c.915G>A	p.Lys305Lys	lysine	Lys	K	lysine	Lys	K	GVP36_YEAST	Glycyl lysine isopeptide (Lys-Gly) (interchain with G-Cter in ubiquitin)	12872131	UbiProtDB 1.0	K	Ubiquitylation	FAEEPEAKPEVAEEE
P40531	313	chr9	277463	G	A	GVP36	synonymous_variant	c.939G>A	p.Lys313Lys	lysine	Lys	K	lysine	Lys	K	GVP36_YEAST	Glycyl lysine isopeptide (Lys-Gly) (interchain with G-Cter in ubiquitin)	12872131	Swiss-Prot 1010711	K	Ubiquitylation	PEVAEEEKPQTAISM
P40531	313	chr9	277463	G	A	GVP36	synonymous_variant	c.939G>A	p.Lys313Lys	lysine	Lys	K	lysine	Lys	K	GVP36_YEAST	Glycyl lysine isopeptide (Lys-Gly) (interchain with G-Cter in ubiquitin)	12872131	SysPTM 1.1	K	Ubiquitylation	PEVAEEEKPQTAISM
P40531	313	chr9	277463	G	A	GVP36	synonymous_variant	c.939G>A	p.Lys313Lys	lysine	Lys	K	lysine	Lys	K	GVP36_YEAST	Glycyl lysine isopeptide (Lys-Gly) (interchain with G-Cter in ubiquitin)	12872131	UbiProtDB 1.0	K	Ubiquitylation	PEVAEEEKPQTAISM
P40568	15	chr9	375473	A	G	DSN1	missense_variant	c.43A>G	p.Met15Val	methionine	Met	M	valine	Val	V	DSN1_YEAST	Methionine sulfone	15665377	SysPTM 1.1	M	Oxidation	TVSGTPPMLHQRTHK
P40568	15	chr9	375475	G	A	DSN1	missense_variant	c.45G>A	p.Met15Ile	methionine	Met	M	isoleucine	Ile	I	DSN1_YEAST	Methionine sulfone	15665377	SysPTM 1.1	M	Oxidation	TVSGTPPMLHQRTHK
P41277	64	chr9	255305	A	G	YIL053W	missense_variant	c.191A>G	p.Lys64Arg	lysine	Lys	K	arginine	Arg	R	GPP1_YEAST	Glycyl lysine isopeptide (Lys-Gly) (interchain with G-Cter in SUMO)	15166219	Swiss-Prot 1010711	K	Sumoylation	RTYDAIAKFAPDFAD
P41338	2	chr16	498099	T	C	ERG10	missense_variant	c.4T>C	p.Ser2Pro	serine	Ser	S	proline	Pro	P	THIL_YEAST	N-acetylserine	-	Swiss-Prot 1010711	S	Acetylation	#NAME?
P41948	4	chr14	357462	A	C	MEP2	missense_variant	c.10A>C	p.Asn4His	asparagine	Asn	N	histidine	His	H	MEP2_YEAST	N-linked (GlcNAc...)	11069679	Swiss-Prot 1010711	N	N-linked Glycosylation	#NAME?
P41948	4	chr14	357464	T	A	MEP2	missense_variant	c.12T>A	p.Asn4Lys	asparagine	Asn	N	lysine	Lys	K	MEP2_YEAST	N-linked (GlcNAc...)	11069679	Swiss-Prot 1010711	N	N-linked Glycosylation	#NAME?
P43542	205	chr6	7039	A	G	COS4	missense_variant	c.614A>G	p.Lys205Arg	lysine	Lys	K	arginine	Arg	R	COS4_YEAST	Glycyl lysine isopeptide (Lys-Gly) (interchain with G-Cter in ubiquitin)	12872131;14557538	Swiss-Prot 1010711	K	Ubiquitylation	WKLFNSEKSWSPVGL
P43542	205	chr6	7039	A	G	COS4	missense_variant	c.614A>G	p.Lys205Arg	lysine	Lys	K	arginine	Arg	R	COS4_YEAST	Glycyl lysine isopeptide (Lys-Gly) (interchain with G-Cter in ubiquitin)	12872131;14557538	SysPTM 1.1	K	Ubiquitylation	WKLFNSEKSWSPVGL
P43542	205	chr6	7039	A	G	COS4	missense_variant	c.614A>G	p.Lys205Arg	lysine	Lys	K	arginine	Arg	R	COS4_YEAST	Glycyl lysine isopeptide (Lys-Gly) (interchain with G-Cter in ubiquitin)	12872131;14557538	UbiProtDB 1.0	K	Ubiquitylation	WKLFNSEKSWSPVGL
P43605	223	chr6	208120	G	A	ECO1	synonymous_variant	c.669G>A	p.Lys223Lys	lysine	Lys	K	lysine	Lys	K	ECO1_YEAST	N6-acetyllysine; by autocatalysis	11864574	Swiss-Prot 1010711	K	Acetylation	WVCRTARKLGIATKL
P46654	2	chr12	242236	C	A	RPS0B	missense_variant	c.5C>A	p.Ser2Tyr	serine	Ser	S	tyrosine	Tyr	Y	RSSA2_YEAST	N-acetylserine	10601260	Swiss-Prot 1010711	S	Acetylation	#NAME?
P47001	68	chr10	122745	A	G	CIS3	synonymous_variant	c.204T>C	p.Ser68Ser	serine	Ser	S	serine	Ser	S	CIS3_YEAST	O-linked (Man)	16495216	Swiss-Prot 1010711	S	O-linked Glycosylation	KAKRDVISQIGDGQV
P47001	105	chr10	122636	A	T	CIS3	missense_variant	c.313T>A	p.Ser105Thr	serine	Ser	S	threonine	Thr	T	CIS3_YEAST	O-linked (Man)	12776183	Swiss-Prot 1010711	S	O-linked Glycosylation	PTSSEKISSSASKTS
P47001	116	chr10	122601	T	A	CIS3	synonymous_variant	c.348A>T	p.Thr116Thr	threonine	Thr	T	threonine	Thr	T	CIS3_YEAST	O-linked (Man)	12776183	Swiss-Prot 1010711	T	O-linked Glycosylation	SKTSTNATSSSCATP
P47001	116	chr10	122603	T	C	CIS3	missense_variant	c.346A>G	p.Thr116Ala	threonine	Thr	T	alanine	Ala	A	CIS3_YEAST	O-linked (Man)	12776183	Swiss-Prot 1010711	T	O-linked Glycosylation	SKTSTNATSSSCATP
P47001	117	chr10	122598	T	C	CIS3	synonymous_variant	c.351A>G	p.Ser117Ser	serine	Ser	S	serine	Ser	S	CIS3_YEAST	O-linked (Man)	12776183	Swiss-Prot 1010711	S	O-linked Glycosylation	KTSTNATSSSCATPS
P47037	112	chr10	302514	C	T	SMC3	synonymous_variant	c.336G>A	p.Lys112Lys	lysine	Lys	K	lysine	Lys	K	SMC3_YEAST	N6-acetyllysine	18614053	Swiss-Prot 1010711	K	Acetylation	IRRTVGLKKDDYQLN
P47037	113	chr10	302511	C	T	SMC3	synonymous_variant	c.339G>A	p.Lys113Lys	lysine	Lys	K	lysine	Lys	K	SMC3_YEAST	N6-acetyllysine	18614053	Swiss-Prot 1010711	K	Acetylation	RRTVGLKKDDYQLND
P47079	15	chr10	421619	T	C	CCT8	synonymous_variant	c.45A>G	p.Lys15Lys	lysine	Lys	K	lysine	Lys	K	TCPQ_YEAST	Glycyl lysine isopeptide (Lys-Gly) (interchain with G-Cter in ubiquitin)	12872131	Swiss-Prot 1010711	K	Ubiquitylation	NPNAGLFKQGYNSYS
P47079	15	chr10	421619	T	C	CCT8	synonymous_variant	c.45A>G	p.Lys15Lys	lysine	Lys	K	lysine	Lys	K	TCPQ_YEAST	Glycyl lysine isopeptide (Lys-Gly) (interchain with G-Cter in ubiquitin)	12872131	SysPTM 1.1	K	Ubiquitylation	NPNAGLFKQGYNSYS
P47079	15	chr10	421619	T	C	CCT8	synonymous_variant	c.45A>G	p.Lys15Lys	lysine	Lys	K	lysine	Lys	K	TCPQ_YEAST	Glycyl lysine isopeptide (Lys-Gly) (interchain with G-Cter in ubiquitin)	12872131	UbiProtDB 1.0	K	Ubiquitylation	NPNAGLFKQGYNSYS
P48813	132	chr4	1468049	T	C	GNP1	synonymous_variant	c.396A>G	p.Lys132Lys	lysine	Lys	K	lysine	Lys	K	GNP1_YEAST	Glycyl lysine isopeptide (Lys-Gly) (interchain with G-Cter in ubiquitin)	12872131	Swiss-Prot 1010711	K	Ubiquitylation	YITVDGIKQSPQEQE
P48813	132	chr4	1468049	T	C	GNP1	synonymous_variant	c.396A>G	p.Lys132Lys	lysine	Lys	K	lysine	Lys	K	GNP1_YEAST	Glycyl lysine isopeptide (Lys-Gly) (interchain with G-Cter in ubiquitin)	12872131	SysPTM 1.1	K	Ubiquitylation	YITVDGIKQSPQEQE
P48813	132	chr4	1468049	T	C	GNP1	synonymous_variant	c.396A>G	p.Lys132Lys	lysine	Lys	K	lysine	Lys	K	GNP1_YEAST	Glycyl lysine isopeptide (Lys-Gly) (interchain with G-Cter in ubiquitin)	12872131	UbiProtDB 1.0	K	Ubiquitylation	YITVDGIKQSPQEQE
P49626	2	chr4	471857	C	G	RPL4B	missense_variant	c.5C>G	p.Ser2Cys	serine	Ser	S	cysteine	Cys	C	RL4B_YEAST	N-acetylserine	1544921	Swiss-Prot 1010711	S	Acetylation	#NAME?
P49626	2	chr4	471858	C	T	RPL4B	synonymous_variant	c.6C>T	p.Ser2Ser	serine	Ser	S	serine	Ser	S	RL4B_YEAST	N-acetylserine	1544921	Swiss-Prot 1010711	S	Acetylation	#NAME?
P53253	10	chr7	656988	A	G	NNF2	missense_variant	c.29A>G	p.Lys10Arg	lysine	Lys	K	arginine	Arg	R	NNF2_YEAST	Glycyl lysine isopeptide (Lys-Gly) (interchain with G-Cter in ubiquitin)	12872131	Swiss-Prot 1010711	K	Ubiquitylation	EQFTNQKKVSHLQSL
P53253	10	chr7	656988	A	G	NNF2	missense_variant	c.29A>G	p.Lys10Arg	lysine	Lys	K	arginine	Arg	R	NNF2_YEAST	Glycyl lysine isopeptide (Lys-Gly) (interchain with G-Cter in ubiquitin)	12872131	SysPTM 1.1	K	Ubiquitylation	EQFTNQKKVSHLQSL
P53253	10	chr7	656988	A	G	NNF2	missense_variant	c.29A>G	p.Lys10Arg	lysine	Lys	K	arginine	Arg	R	NNF2_YEAST	Glycyl lysine isopeptide (Lys-Gly) (interchain with G-Cter in ubiquitin)	12872131	UbiProtDB 1.0	K	Ubiquitylation	EQFTNQKKVSHLQSL
P53267	195	chr7	719475	A	C	DAM1	synonymous_variant	c.583A>C	p.Arg195Arg	arginine	Arg	R	arginine	Arg	R	DAM1_YEAST	5-methylarginine	16143104	MeMo 2.0	R	Methylation	SYDNRDKRKPSKIGN
P53281	41	chr7	762549	A	G	LSB1	missense_variant	c.122A>G	p.Lys41Arg	lysine	Lys	K	arginine	Arg	R	LSB1_YEAST	Glycyl lysine isopeptide (Lys-Gly) (interchain with G-Cter in ubiquitin)	12872131;14557538	Swiss-Prot 1010711	K	Ubiquitylation	INSKLPEKWDGNQRS
P53281	41	chr7	762549	A	G	LSB1	missense_variant	c.122A>G	p.Lys41Arg	lysine	Lys	K	arginine	Arg	R	LSB1_YEAST	Glycyl lysine isopeptide (Lys-Gly) (interchain with G-Cter in ubiquitin)	14557538;18433149;12872131	SysPTM 1.1	K	Ubiquitylation	INSKLPEKWDGNQRS
P53281	41	chr7	762549	A	G	LSB1	missense_variant	c.122A>G	p.Lys41Arg	lysine	Lys	K	arginine	Arg	R	LSB1_YEAST	Glycyl lysine isopeptide (Lys-Gly) (interchain with G-Cter in ubiquitin)	12872131;14557538;17551511	UbiProtDB 1.0	K	Ubiquitylation	INSKLPEKWDGNQRS
P53550	611	chr14	403732	C	G	DCP2	missense_variant	c.1833G>C	p.Met611Ile	methionine	Met	M	isoleucine	Ile	I	DCP2_YEAST	Methionine sulfone	15665377	SysPTM 1.1	M	Oxidation	KQNSSVGMQNKYRQE
P53769	43	chr12	778825	A	G	CWC24	missense_variant	c.128T>C	p.Met43Thr	methionine	Met	M	threonine	Thr	T	CWC24_YEAST	Methionine sulfone	15665377	SysPTM 1.1	M	Oxidation	EKGSSDLMSLAKSGN
P53903	2	chr14	349752	G	A	PGA2	missense_variant	c.5C>T	p.Ser2Phe	serine	Ser	S	phenylalanine	Phe	F	PGA2_YEAST	N-acetylserine	-	Swiss-Prot 1010711	S	Acetylation	#NAME?
P53924	258	chr14	409114	G	A	DMA2	synonymous_variant	c.774G>A	p.Lys258Lys	lysine	Lys	K	lysine	Lys	K	DMA2_YEAST	Glycyl lysine isopeptide (Lys-Gly) (interchain with G-Cter in ubiquitin)	18202552	Swiss-Prot 1010711	K	Ubiquitylation	TLKQRKDKHGLFSIR
P53924	333	chr14	409339	A	G	DMA2	synonymous_variant	c.999A>G	p.Lys333Lys	lysine	Lys	K	lysine	Lys	K	DMA2_YEAST	Glycyl lysine isopeptide (Lys-Gly) (interchain with G-Cter in ubiquitin)	18202552	Swiss-Prot 1010711	K	Ubiquitylation	SRTHGCFKVDSQGNW
P53924	346	chr14	409378	A	G	DMA2	synonymous_variant	c.1038A>G	p.Lys346Lys	lysine	Lys	K	lysine	Lys	K	DMA2_YEAST	Glycyl lysine isopeptide (Lys-Gly) (interchain with G-Cter in ubiquitin)	18202552	Swiss-Prot 1010711	K	Ubiquitylation	NWYIKDVKSSSGTFL
P53924	366	chr14	409438	A	G	DMA2	synonymous_variant	c.1098A>G	p.Lys366Lys	lysine	Lys	K	lysine	Lys	K	DMA2_YEAST	Glycyl lysine isopeptide (Lys-Gly) (interchain with G-Cter in ubiquitin)	18202552	Swiss-Prot 1010711	K	Ubiquitylation	SPASSLSKDTPLRDG
P54074	2	chr13	505337	A	G	ASI1	missense_variant	c.5A>G	p.Asn2Ser	asparagine	Asn	N	serine	Ser	S	ASI1_YEAST	N-linked (GlcNAc...)	16735580;17085444	Swiss-Prot 1010711	N	N-linked Glycosylation	#NAME?
P54115	3	chr16	432595	A	G	ALD6	missense_variant	c.8A>G	p.Lys3Arg	lysine	Lys	K	arginine	Arg	R	ALDH6_YEAST	Glycyl lysine isopeptide (Lys-Gly) (interchain with G-Cter in ubiquitin)	12872131	Swiss-Prot 1010711	K	Ubiquitylation	#NAME?
P54115	3	chr16	432595	A	G	ALD6	missense_variant	c.8A>G	p.Lys3Arg	lysine	Lys	K	arginine	Arg	R	ALDH6_YEAST	Glycyl lysine isopeptide (Lys-Gly) (interchain with G-Cter in ubiquitin)	12872131	SysPTM 1.1	K	Ubiquitylation	#NAME?
P54115	3	chr16	432595	A	G	ALD6	missense_variant	c.8A>G	p.Lys3Arg	lysine	Lys	K	arginine	Arg	R	ALDH6_YEAST	Glycyl lysine isopeptide (Lys-Gly) (interchain with G-Cter in ubiquitin)	12872131;15699485	UbiProtDB 1.0	K	Ubiquitylation	#NAME?
P54781	198	chr13	301892	C	T	ERG5	synonymous_variant	c.594G>A	p.Lys198Lys	lysine	Lys	K	lysine	Lys	K	ERG5_YEAST	Glycyl lysine isopeptide (Lys-Gly) (interchain with G-Cter in ubiquitin)	12872131	Swiss-Prot 1010711	K	Ubiquitylation	DKFVRLSKENNYEPQ
P54781	198	chr13	301892	C	T	ERG5	synonymous_variant	c.594G>A	p.Lys198Lys	lysine	Lys	K	lysine	Lys	K	ERG5_YEAST	Glycyl lysine isopeptide (Lys-Gly) (interchain with G-Cter in ubiquitin)	18433149;12872131	SysPTM 1.1	K	Ubiquitylation	DKFVRLSKENNYEPQ
P54781	198	chr13	301892	C	T	ERG5	synonymous_variant	c.594G>A	p.Lys198Lys	lysine	Lys	K	lysine	Lys	K	ERG5_YEAST	Glycyl lysine isopeptide (Lys-Gly) (interchain with G-Cter in ubiquitin)	12872131;15699485	UbiProtDB 1.0	K	Ubiquitylation	DKFVRLSKENNYEPQ
P61830	5	chr2	256345	G	A	HHT1	synonymous_variant	c.15G>A	p.Lys5Lys	lysine	Lys	K	lysine	Lys	K	H3_YEAST	N6	N6	N6-trimethyllysine; alternate	11742990;11751634;11752412;12152067;12353038;12845608;15949446;16122352;16168379;16185711;17194708	Swiss-Prot 1010711	K	Methylation	#NAME?
P61830	5	chr2	256345	G	A	HHT1	synonymous_variant	c.15G>A	p.Lys5Lys	lysine	Lys	K	lysine	Lys	K	H3_YEAST	N6	N6-dimethyllysine; alternate	11742990;11751634;11752412;12152067;12353038;12845608;15949446;16122352;16168379;16185711;17194708	Swiss-Prot 1010711	K	Methylation	#NAME?
P61830	5	chr2	256345	G	A	HHT1	synonymous_variant	c.15G>A	p.Lys5Lys	lysine	Lys	K	lysine	Lys	K	H3_YEAST	N6-methyllysine; alternate	11742990;11751634;11752412;12152067;12353038;12845608;15949446;16122352;16168379;16185711;17194708	Swiss-Prot 1010711	K	Methylation	#NAME?
P61830	5	chr14	576036	T	C	HHT2	synonymous_variant	c.15A>G	p.Lys5Lys	lysine	Lys	K	lysine	Lys	K	H3_YEAST	N6	N6	N6-trimethyllysine; alternate	11742990;11751634;11752412;12152067;12353038;12845608;15949446;16122352;16168379;16185711;17194708	Swiss-Prot 1010711	K	Methylation	#NAME?
P61830	5	chr14	576036	T	C	HHT2	synonymous_variant	c.15A>G	p.Lys5Lys	lysine	Lys	K	lysine	Lys	K	H3_YEAST	N6	N6-dimethyllysine; alternate	11742990;11751634;11752412;12152067;12353038;12845608;15949446;16122352;16168379;16185711;17194708	Swiss-Prot 1010711	K	Methylation	#NAME?
P61830	5	chr14	576036	T	C	HHT2	synonymous_variant	c.15A>G	p.Lys5Lys	lysine	Lys	K	lysine	Lys	K	H3_YEAST	N6-methyllysine; alternate	11742990;11751634;11752412;12152067;12353038;12845608;15949446;16122352;16168379;16185711;17194708	Swiss-Prot 1010711	K	Methylation	#NAME?
P61830	10	chr2	256360	G	A	HHT1	synonymous_variant	c.30G>A	p.Lys10Lys	lysine	Lys	K	lysine	Lys	K	H3_YEAST	N6-acetyllysine; alternate	9606197;11545749;16122352;17194708	Swiss-Prot 1010711	K	Acetylation	RTKQTARKSTGGKAP
P61830	10	chr2	256360	G	A	HHT1	synonymous_variant	c.30G>A	p.Lys10Lys	lysine	Lys	K	lysine	Lys	K	H3_YEAST	N6-methyllysine; alternate	17194708	Swiss-Prot 1010711	K	Methylation	RTKQTARKSTGGKAP
P61830	15	chr2	256375	G	A	HHT1	synonymous_variant	c.45G>A	p.Lys15Lys	lysine	Lys	K	lysine	Lys	K	H3_YEAST	N6	N6-dimethyllysine; alternate	17194708	Swiss-Prot 1010711	K	Methylation	ARKSTGGKAPRKQLA
P61830	15	chr2	256375	G	A	HHT1	synonymous_variant	c.45G>A	p.Lys15Lys	lysine	Lys	K	lysine	Lys	K	H3_YEAST	N6-acetyllysine; alternate	9606197;10082517;10911986;11545749;15719021;16122352;17194708	Swiss-Prot 1010711	K	Acetylation	ARKSTGGKAPRKQLA
P61830	24	chr2	256402	G	A	HHT1	synonymous_variant	c.72G>A	p.Lys24Lys	lysine	Lys	K	lysine	Lys	K	H3_YEAST	N6-acetyllysine; alternate	11545749;17194708	Swiss-Prot 1010711	K	Acetylation	PRKQLASKAARKSAP
P61830	24	chr2	256402	G	A	HHT1	synonymous_variant	c.72G>A	p.Lys24Lys	lysine	Lys	K	lysine	Lys	K	H3_YEAST	N6-methyllysine; alternate	17194708	Swiss-Prot 1010711	K	Methylation	PRKQLASKAARKSAP
P61830	28	chr2	256414	A	G	HHT1	synonymous_variant	c.84A>G	p.Lys28Lys	lysine	Lys	K	lysine	Lys	K	H3_YEAST	N6	N6	N6-trimethyllysine; alternate	17194708	Swiss-Prot 1010711	K	Methylation	LASKAARKSAPSTGG
P61830	28	chr2	256414	A	G	HHT1	synonymous_variant	c.84A>G	p.Lys28Lys	lysine	Lys	K	lysine	Lys	K	H3_YEAST	N6	N6-dimethyllysine; alternate	17194708	Swiss-Prot 1010711	K	Methylation	LASKAARKSAPSTGG
P61830	28	chr2	256414	A	G	HHT1	synonymous_variant	c.84A>G	p.Lys28Lys	lysine	Lys	K	lysine	Lys	K	H3_YEAST	N6-acetyllysine; alternate	11545749;17194708	Swiss-Prot 1010711	K	Acetylation	LASKAARKSAPSTGG
P61830	28	chr2	256414	A	G	HHT1	synonymous_variant	c.84A>G	p.Lys28Lys	lysine	Lys	K	lysine	Lys	K	H3_YEAST	N6-methyllysine; alternate	17194708	Swiss-Prot 1010711	K	Methylation	LASKAARKSAPSTGG
P61830	37	chr2	256441	G	A	HHT1	synonymous_variant	c.111G>A	p.Lys37Lys	lysine	Lys	K	lysine	Lys	K	H3_YEAST	N6	N6	N6-trimethyllysine; alternate	11839797;12152067;12629047;12773564;12917322;15798214;17194708	Swiss-Prot 1010711	K	Methylation	APSTGGVKKPHRYKP
P61830	37	chr2	256441	G	A	HHT1	synonymous_variant	c.111G>A	p.Lys37Lys	lysine	Lys	K	lysine	Lys	K	H3_YEAST	N6	N6-dimethyllysine; alternate	11839797;12152067;12629047;12773564;12917322;15798214;17194708	Swiss-Prot 1010711	K	Methylation	APSTGGVKKPHRYKP
P61830	37	chr2	256441	G	A	HHT1	synonymous_variant	c.111G>A	p.Lys37Lys	lysine	Lys	K	lysine	Lys	K	H3_YEAST	N6-acetyllysine; alternate	17189264;17194708	Swiss-Prot 1010711	K	Acetylation	APSTGGVKKPHRYKP
P61830	37	chr2	256441	G	A	HHT1	synonymous_variant	c.111G>A	p.Lys37Lys	lysine	Lys	K	lysine	Lys	K	H3_YEAST	N6-methyllysine; alternate	11839797;12152067;12629047;12773564;12917322;15798214;17194708	Swiss-Prot 1010711	K	Methylation	APSTGGVKKPHRYKP
P61830	65	chr2	256524	A	G	HHT1	missense_variant	c.194A>G	p.Lys65Arg	lysine	Lys	K	arginine	Arg	R	H3_YEAST	N6-acetyllysine	17194708	Swiss-Prot 1010711	K	Acetylation	STELLIRKLPFQRLV
P61830	65	chr2	256525	G	A	HHT1	synonymous_variant	c.195G>A	p.Lys65Lys	lysine	Lys	K	lysine	Lys	K	H3_YEAST	N6-acetyllysine	17194708	Swiss-Prot 1010711	K	Acetylation	STELLIRKLPFQRLV
P89105	196	chr15	52201	C	T	CTR9	synonymous_variant	c.588G>A	p.Lys196Lys	lysine	Lys	K	lysine	Lys	K	CTR9_YEAST	Glycyl lysine isopeptide (Lys-Gly) (interchain with G-Cter in ubiquitin)	12872131	Swiss-Prot 1010711	K	Ubiquitylation	RAKLLYQKKNYMASL
P89105	196	chr15	52201	C	T	CTR9	synonymous_variant	c.588G>A	p.Lys196Lys	lysine	Lys	K	lysine	Lys	K	CTR9_YEAST	Glycyl lysine isopeptide (Lys-Gly) (interchain with G-Cter in ubiquitin)	12872131	SysPTM 1.1	K	Ubiquitylation	RAKLLYQKKNYMASL
P89105	196	chr15	52201	C	T	CTR9	synonymous_variant	c.588G>A	p.Lys196Lys	lysine	Lys	K	lysine	Lys	K	CTR9_YEAST	Glycyl lysine isopeptide (Lys-Gly) (interchain with G-Cter in ubiquitin)	12872131	UbiProtDB 1.0	K	Ubiquitylation	RAKLLYQKKNYMASL
Q01560	294	chr4	1329664	A	C	NPL3	missense_variant	c.882A>C	p.Arg294Ser	arginine	Arg	R	serine	Ser	S	NOP3_YEAST	5-methylarginine	15998636	MeMo 2.0	R	Methylation	FRGRGGFRGGFRGGF
Q01560	298	chr4	1329675	G	A	NPL3	missense_variant	c.893G>A	p.Arg298Lys	arginine	Arg	R	lysine	Lys	K	NOP3_YEAST	5-methylarginine	15998636	MeMo 2.0	R	Methylation	GGFRGGFRGGFRGGF
Q01560	384	chr4	1329932	A	G	NPL3	missense_variant	c.1150A>G	p.Arg384Gly	arginine	Arg	R	glycine	Gly	G	NOP3_YEAST	5-methylarginine	15998636	MeMo 2.0	R	Methylation	RGSYGGSRGGYDGPR
Q03691	139	chr13	665168	C	T	ROT1	synonymous_variant	c.417C>T	p.Asn139Asn	asparagine	Asn	N	asparagine	Asn	N	ROT1_YEAST	N-linked (GlcNAc...)	-	Swiss-Prot 1010711	N	N-linked Glycosylation	VSTYSRYNQTETFKE
Q04007	527	chr4	833912	C	T	SND1	missense_variant	c.1581G>A	p.Met527Ile	methionine	Met	M	isoleucine	Ile	I	YDR86_YEAST	Methionine sulfone	15665377	SysPTM 1.1	M	Oxidation	LSSGIDSMAKNSKET
Q04007	527	chr4	833914	T	A	SND1	missense_variant	c.1579A>T	p.Met527Leu	methionine	Met	M	leucine	Leu	L	YDR86_YEAST	Methionine sulfone	15665377	SysPTM 1.1	M	Oxidation	LSSGIDSMAKNSKET
Q04121	515	chr4	1369029	C	T	NHX1	synonymous_variant	c.1545C>T	p.Asn515Asn	asparagine	Asn	N	asparagine	Asn	N	NHX1_YEAST	N-linked (GlcNAc...)	-	Swiss-Prot 1010711	N	N-linked Glycosylation	PRAINLLNGSSIQTD
Q04121	550	chr4	1369133	A	G	NHX1	missense_variant	c.1649A>G	p.Asn550Ser	asparagine	Asn	N	serine	Ser	S	NHX1_YEAST	N-linked (GlcNAc...)	-	Swiss-Prot 1010711	N	N-linked Glycosylation	SNKNLPNNISTTGGN
Q04121	550	chr4	1369134	C	G	NHX1	missense_variant	c.1650C>G	p.Asn550Lys	asparagine	Asn	N	lysine	Lys	K	NHX1_YEAST	N-linked (GlcNAc...)	-	Swiss-Prot 1010711	N	N-linked Glycosylation	SNKNLPNNISTTGGN
Q04121	563	chr4	1369173	T	G	NHX1	missense_variant	c.1689T>G	p.Asn563Lys	asparagine	Asn	N	lysine	Lys	K	NHX1_YEAST	N-linked (GlcNAc...)	-	Swiss-Prot 1010711	N	N-linked Glycosylation	GNTFGGLNETENTSP
Q05521	289	chr4	1030555	T	C	DPP1	missense_variant	c.865A>G	p.Met289Val	methionine	Met	M	valine	Val	V	DPP1_YEAST	Methionine sulfone	15665377	SysPTM 1.1	M	Oxidation	HPLSDEGM-------
Q06449	80	chr16	834804	G	A	PIN3	synonymous_variant	c.240G>A	p.Lys80Lys	lysine	Lys	K	lysine	Lys	K	PIN3_YEAST	Glycyl lysine isopeptide (Lys-Gly) (interchain with G-Cter in ubiquitin)	12872131	Swiss-Prot 1010711	K	Ubiquitylation	LGLKPGDKVQLLEKL
Q06449	80	chr16	834804	G	A	PIN3	synonymous_variant	c.240G>A	p.Lys80Lys	lysine	Lys	K	lysine	Lys	K	PIN3_YEAST	Glycyl lysine isopeptide (Lys-Gly) (interchain with G-Cter in ubiquitin)	12872131	UbiProtDB 1.0	K	Ubiquitylation	LGLKPGDKVQLLEKL
Q07418	339	chr4	336261	G	A	PEX19	synonymous_variant	c.1017C>T	p.Cys339Cys	cysteine	Cys	C	cysteine	Cys	C	PEX19_YEAST	S-farnesyl cysteine	9418908	Swiss-Prot 1010711	C	Prenylation	DKELTDGCKQQ----
Q08245	2	chr15	110300	T	C	ZEO1	missense_variant	c.4T>C	p.Ser2Pro	serine	Ser	S	proline	Pro	P	ZEO1_YEAST	N-acetylserine	15665377	Swiss-Prot 1010711	S	Acetylation	#NAME?
Q08245	45	chr15	110429	A	G	ZEO1	missense_variant	c.133A>G	p.Lys45Glu	lysine	Lys	K	glutamic acid	Glu	E	ZEO1_YEAST	Glycyl lysine isopeptide (Lys-Gly) (interchain with G-Cter in ubiquitin)	12872131	Swiss-Prot 1010711	K	Ubiquitylation	EASIDNLKNEATPEA
Q08245	45	chr15	110429	A	G	ZEO1	missense_variant	c.133A>G	p.Lys45Glu	lysine	Lys	K	glutamic acid	Glu	E	ZEO1_YEAST	Glycyl lysine isopeptide (Lys-Gly) (interchain with G-Cter in ubiquitin)	12872131	SysPTM 1.1	K	Ubiquitylation	EASIDNLKNEATPEA
Q08245	45	chr15	110429	A	G	ZEO1	missense_variant	c.133A>G	p.Lys45Glu	lysine	Lys	K	glutamic acid	Glu	E	ZEO1_YEAST	Glycyl lysine isopeptide (Lys-Gly) (interchain with G-Cter in ubiquitin)	12872131	UbiProtDB 1.0	K	Ubiquitylation	EASIDNLKNEATPEA
Q08723	2	chr15	816926	A	G	RPN8	synonymous_variant	c.6T>C	p.Ser2Ser	serine	Ser	S	serine	Ser	S	RPN8_YEAST	N-acetylserine	12504901	Swiss-Prot 1010711	S	Acetylation	#NAME?
Q08723	2	chr15	816928	A	G	RPN8	missense_variant	c.4T>C	p.Ser2Pro	serine	Ser	S	proline	Pro	P	RPN8_YEAST	N-acetylserine	12504901	Swiss-Prot 1010711	S	Acetylation	#NAME?
Q12127	24	chr12	370027	A	G	CCW12	synonymous_variant	c.72T>C	p.Thr24Thr	threonine	Thr	T	threonine	Thr	T	CCW12_YEAST	O-linked (Man)	-	Swiss-Prot 1010711	T	O-linked Glycosylation	SAAANVTTATVSQES
Q12127	26	chr12	370022	G	A	CCW12	missense_variant	c.77C>T	p.Thr26Ile	threonine	Thr	T	isoleucine	Ile	I	CCW12_YEAST	O-linked (Man)	-	Swiss-Prot 1010711	T	O-linked Glycosylation	AANVTTATVSQESTT
Q12127	28	chr12	370016	C	T	CCW12	missense_variant	c.83G>A	p.Ser28Asn	serine	Ser	S	asparagine	Asn	N	CCW12_YEAST	O-linked (Man)	-	Swiss-Prot 1010711	S	O-linked Glycosylation	NVTTATVSQESTTLV
Q12127	31	chr12	370006	A	G	CCW12	synonymous_variant	c.93T>C	p.Ser31Ser	serine	Ser	S	serine	Ser	S	CCW12_YEAST	O-linked (Man)	-	Swiss-Prot 1010711	S	O-linked Glycosylation	TATVSQESTTLVTIT
Q12127	31	chr12	370008	A	T	CCW12	missense_variant	c.91T>A	p.Ser31Thr	serine	Ser	S	threonine	Thr	T	CCW12_YEAST	O-linked (Man)	-	Swiss-Prot 1010711	S	O-linked Glycosylation	TATVSQESTTLVTIT
Q12127	32	chr12	370003	G	A	CCW12	synonymous_variant	c.96C>T	p.Thr32Thr	threonine	Thr	T	threonine	Thr	T	CCW12_YEAST	O-linked (Man)	-	Swiss-Prot 1010711	T	O-linked Glycosylation	ATVSQESTTLVTITS
Q12127	48	chr12	369957	T	C	CCW12	missense_variant	c.142A>G	p.Thr48Ala	threonine	Thr	T	alanine	Ala	A	CCW12_YEAST	O-linked (Man)	-	Swiss-Prot 1010711	T	O-linked Glycosylation	EDHVCSETVSPALVS
Q12306	98	chr4	1469693	T	C	SMT3	synonymous_variant	c.294T>C	p.Gly98Gly	glycine	Gly	G	glycine	Gly	G	SMT3_YEAST	Glycyl lysine isopeptide (Gly-Lys) (interchain with K-...) (interchain with K-? in acceptor proteins	-	Swiss-Prot 1010711	G	Isopeptide bond	AHREQIGGATY----
Q12355	235	chr4	564231	C	A	PST1	missense_variant	c.705C>A	p.Asn235Lys	asparagine	Asn	N	lysine	Lys	K	PST1_YEAST	N-linked (GlcNAc...)	17024473	Swiss-Prot 1010711	N	N-linked Glycosylation	NSSLGFINNSISSLN
Q12355	329	chr4	564513	T	C	PST1	synonymous_variant	c.987T>C	p.Asn329Asn	asparagine	Asn	N	asparagine	Asn	N	PST1_YEAST	N-linked (GlcNAc...)	17024473	Swiss-Prot 1010711	N	N-linked Glycosylation	DVESKSSNFSCNALK
Q12377	2	chr4	286692	A	G	RPN6	missense_variant	c.4T>C	p.Ser2Pro	serine	Ser	S	proline	Pro	P	RPN6_YEAST	N-acetylserine	12504901	Swiss-Prot 1010711	S	Acetylation	#NAME?
Q12402	2	chr16	623532	C	A	YOP1	synonymous_variant	c.6C>A	p.Ser2Ser	serine	Ser	S	serine	Ser	S	YOP1_YEAST	N-acetylserine	-	Swiss-Prot 1010711	S	Acetylation	#NAME?
Q12692	15	chr15	303940	T	C	HTZ1	missense_variant	c.44A>G	p.Lys15Arg	lysine	Lys	K	arginine	Arg	R	H2AZ_YEAST	N6-acetyllysine	16543222;16543223	Swiss-Prot 1010711	K	Acetylation	GKGKSGAKDSGSLRS
