# Supplementary material for: Gain- and loss-of-function alleles within signaling pathways lead to phenotypic diversity among individuals
Source: iScience. 2024 Aug 31;27(10):110860. doi: 10.1016/j.isci.2024.110860 (PMC11460476; doi:10.1016/j.isci.2024.110860)
Supplement: File S8. List of genes tested in this study, related to Figure 2 [file mmc9.xlsx]

## Sheet: Sheet1
File S8. List of genes tested in this study, related to Figure 2.
fMAPK/Shared	HOG	Mating	PKA
MSB2	HKR1	STE2	RGS2
SHO1	SLN1	STE3	GPR1
OPY2	YPD1	GPA1	RAS1
BEM1	SSK1	STE4	RAS2
CDC24	SSK2	STE18	GPA2
CDC42	SSK22	STE5	ASC1
BEM4	CLA4	FUS3	IRA1
STE50	PBS2		IRA2
RGA1	HOG1		CYR1
STE20	PTP1		PDE1
STE11	PTP2		PDE2
STE7	PTP3		GPB1
KSS1	HOT1		GPB2
DIG1	MSN2		GPG1
DIG2	MSN4		BCY1
STE12	SKN7		TPK1
TEC1	SKO1		TPK2
			TPK3
			SOK2
			PHD1
			FLO8
