# Supplementary material for: Gain- and loss-of-function alleles within signaling pathways lead to phenotypic diversity among individuals
Source: iScience. 2024 Aug 31;27(10):110860. doi: 10.1016/j.isci.2024.110860 (PMC11460476; doi:10.1016/j.isci.2024.110860)
Supplement: Data S4. Script for extracting annotated SNPs with predicted impact from the Mutfunc datasets, related to Figure 2 [file mmc10.zip]

Archive with 2 entries (2 files):
- Data S4.R
- __MACOSX/._Data S4.R
