# Supplementary material for: Gain- and loss-of-function alleles within signaling pathways lead to phenotypic diversity among individuals
Source: iScience. 2024 Aug 31;27(10):110860. doi: 10.1016/j.isci.2024.110860 (PMC11460476; doi:10.1016/j.isci.2024.110860)
Supplement: Data S4. Script for extracting annotated SNPs with predicted impact from the Mutfunc datasets, related to Figure 2 [file mmc10.zip › Data S4.R]

setwd('path_to_input_data')
library(data.table)
library(dplyr)
SnpEff_annotations_genic_hits <- fread('SnpEff_annotations_genic_hits_with_acc_and_aainfo.csv')
SnpEff_annotations_genic_hits$CHROM <- paste0('chr',as.numeric(as.roman(gsub('chr','',SnpEff_annotations_genic_hits$CHROM))))

####impact on tfbs 
tfbs <- fread('../tfbs.tab')
tfbs_variants_prediction <- distinct(merge(SnpEff_annotations_genic_hits,tfbs, by.x = c("CHROM", "POS",'REF','ALT'), 
                                           by.y = c("chr", "pos",'ref','alt')))

write.csv(tfbs_variants_prediction,'Tfbs_variants_imapct.csv',quote = FALSE)

###impact on psites

psites <- fread('../psites.tab')
psites_variant_prediction <- distinct(merge(SnpEff_annotations_genic_hits,psites, 
                                            by.x = c("ANN....GENE", "aa_pos",'ref_aa_1lettercode','alt_aa_1lettercode'), 
                                            by.y = c("gene", "psite_pos",'ref_aa','alt_aa')))

write.csv(psites_variant_prediction,'psites_variant_prediction.csv',quote = FALSE)

###impact on exp

exp <- fread('../exp.tab')
exp_variant_prediction <- distinct(merge(SnpEff_annotations_genic_hits,exp, 
                                            by.x = c("IDs_1", "aa_pos",'ref_aa_1lettercode','alt_aa_1lettercode'), 
                                            by.y = c("uniprot_id", "uniprot_pos",'aa_wt','aa_mt')))

write.csv(exp_variant_prediction,'Impact_on_stability_exp_models.csv',quote = FALSE)
###impact on mod
mod <- fread('../mod.tab')
mod_variant_prediction <- distinct(merge(SnpEff_annotations_genic_hits,mod, 
                                         by.x = c("IDs_1", "aa_pos",'ref_aa_1lettercode','alt_aa_1lettercode'), 
                                         by.y = c("uniprot_id", "uniprot_pos",'aa_wt','aa_mt')))


write.csv(mod_variant_prediction,'Impact_on_stability_mod_models.csv'= FALSE)
###impact on ptms
ptms <- fread('../other_ptms.tab')
ptms_variant_prediction <- distinct(merge(SnpEff_annotations_genic_hits,ptms, 
                                         by.x = c("IDs_1", "aa_pos"), 
                                         by.y = c("acc","position")))

write.csv(ptms_variant_prediction,'ptms_variant_prediction.csv',quote = FALSE)

###impact on motifs 
motifs <- fread('../motifs.tab')
motifs_variant_prediction <-distinct(merge(SnpEff_annotations_genic_hits,motifs, 
                                           by.x = c("IDs_1", "aa_pos",'ref_aa_1lettercode','alt_aa_1lettercode'), 
                                           by.y = c("acc","pos","wt","mt")))

write.csv(motifs_variant_prediction,'motifs_variant_prediction.csv',quote=FALSE)

###impact on interfaces
int <- fread('../int.tab')
SnpEff_annotations_genic_hits <- cbind(SnpEff_annotations_genic_hits,SnpEff_annotations_genic_hits$IDs_1)
colnames(SnpEff_annotations_genic_hits)[19] <- 'IDs_2'
int_variant_prediction <-distinct(merge(SnpEff_annotations_genic_hits,int, 
                                           by.x = c("IDs_1", "aa_pos",'ref_aa_1lettercode','alt_aa_1lettercode'), 
                                           by.y = c("prot_a","uniprot_pos","aa_wt","aa_mt")))
write.csv(int_variant_prediction,'Interface_variant_prediction.csv',quote = FALSE)
