# Supplementary material for: Gain- and loss-of-function alleles within signaling pathways lead to phenotypic diversity among individuals
Source: iScience. 2024 Aug 31;27(10):110860. doi: 10.1016/j.isci.2024.110860 (PMC11460476; doi:10.1016/j.isci.2024.110860)
Supplement: Data S5. Script to extract the deleterious SNPs present in the population in the gene list which outputs the files with mutations with deleterious impact, related to Figure 2 [file mmc11.zip]

Archive with 2 entries (2 files):
- Data S5.R
- __MACOSX/._Data S5.R
