# Supplementary material for: Gain- and loss-of-function alleles within signaling pathways lead to phenotypic diversity among individuals
Source: iScience. 2024 Aug 31;27(10):110860. doi: 10.1016/j.isci.2024.110860 (PMC11460476; doi:10.1016/j.isci.2024.110860)
Supplement: Data S5. Script to extract the deleterious SNPs present in the population in the gene list which outputs the files with mutations with deleterious impact, related to Figure 2 [file mmc11.zip › Data S5.R]

setwd('path_to_input_data')
gene_list <- read.csv('Gene_list_to_be_tested.csv',header = TRUE)
gene_name_conv <- read.table('gene_stdname_conv.dat',header =TRUE)
gene_list <- cbind(gene_list,gene_name_conv$NAME[match(gene_list$genes,gene_name_conv$Gene)])
colnames(gene_list) <- c('Gene_names','Gene_IDs')

### Impact on conserved regions
sift_scores_annotations <- read.csv('Sift_scores_for_annotated_variants_1700strains.csv',row.names = 1)
sift_scores_genes <- c()
for (k in 1:length(gene_list$Gene_names))
{
  
  sift_scores_genes <- rbind(sift_scores_genes,
                             sift_scores_annotations[grep(gene_list$Gene_names[k],sift_scores_annotations$ANN....GENE),])
}

sift_scores_del_genes <- sift_scores_genes[sift_scores_genes$score<=0.05,]
write.csv(sift_scores_del_genes,'Deleterious_mutations_conserved_regions_del_mutations.csv',quote = FALSE,row.names = F)


### Impact on protein stability
stability_scores_exp <- read.csv('Impact_on_stability_exp_models.csv',header = TRUE)

stability_scores_genes_exp <- c()
for (k in 1:length(gene_list$Gene_names))
{
  stability_scores_genes_exp <- rbind(stability_scores_genes_exp,stability_scores_exp[grep(gene_list$Gene_names[k],stability_scores_exp$ANN....GENE),])
  
}

stability_scores_del_genes_exp <- stability_scores_genes_exp[stability_scores_genes_exp$ddG>=2,]


stability_scores_mod <- read.csv('Impact_on_stability_mod_models.csv',header = TRUE)

stability_scores_genes_mod <- c()
for (k in 1:length(gene_list$Gene_names))
{
  stability_scores_genes_mod <- rbind(stability_scores_genes_mod,stability_scores_mod[grep(gene_list$Gene_names[k],stability_scores_mod$ANN....GENE),])
  
}

stability_scores_del_genes_mod <- stability_scores_genes_mod[stability_scores_genes_mod$ddG>=2,]

stability_scores_del_genes <- rbind(stability_scores_del_genes_exp,stability_scores_del_genes_mod)

write.csv(stability_scores_del_genes,'Deleterious_mutations_stability_del_mutations.csv',quote = FALSE,row.names = F)


###Impact on protein interfaces
Interfaces_predictions <- read.csv('Interface_variant_prediction.csv')
Interface_predictions_genes <- c()
for (k in 1:length(gene_list$Gene_names))
{
  Interface_predictions_genes <- rbind(Interface_predictions_genes,Interfaces_predictions[grep(gene_list$Gene_names[k],Interfaces_predictions$ANN....GENE),])
  
  
}
Interface_del_genes <- Interface_predictions_genes[Interface_predictions_genes$ddG>=2,]

write.csv(Interface_del_genes,'Interface_proteins_mutations_del_mutations.csv',quote = FALSE,row.names = F)


###Impact on psites
psites_predictions <- read.csv('psites_variant_prediction.csv')
psites_predictions_genes <-c()

for (k in 1:length(gene_list$Gene_names))
{
  
  psites_predictions_genes <- rbind(psites_predictions_genes,psites_predictions[grep(gene_list$Gene_IDs[k],psites_predictions$ANN....GENE),])
  
}

write.csv(psites_predictions_genes,'psites_variants_del_mutations.csv',quote = FALSE,row.names = F)


###Impact on ptms 
Impact_ptms <- read.csv('ptms_variant_prediction.csv')

ptms_predictions_genes <-c()

for (k in 1:length(gene_list$Gene_names))
{
  
  ptms_predictions_genes <- rbind(ptms_predictions_genes,Impact_ptms[grep(gene_list$Gene_IDs[k],Impact_ptms$ANN....GENE),])
  
}

write.csv(ptms_predictions_genes,'ptms_del_mutations.csv',quote = FALSE,row.names = F)


### Impact on tfbs
TFBS_predictions <- read.csv('Tfbs_variants_imapct.csv')

TFBS_predictions_genes <- c()

for (k in 1:length(gene_list$Gene_names))
{
  
  TFBS_predictions_genes <- rbind(TFBS_predictions_genes,TFBS_predictions[grep(gene_list$Gene_IDs[k],TFBS_predictions$ANN....GENE),])
  
}

write.csv(TFBS_predictions_genes,'TFBS_del_mutations.csv',quote = FALSE,row.names = F)


### Impact on linear motifs

motifs_predictions <- read.csv('motifs_variant_prediction.csv')

motifs_predictions_genes <- c()

for (k in 1:length(gene_list$Gene_names))
{
  
  motifs_predictions_genes <- rbind(motifs_predictions_genes,motifs_predictions[grep(gene_list$Gene_names[k],motifs_predictions$ANN....GENE),])
  
}


write.csv(motifs_predictions_genes,'Linear_motifs_mutations_del_mutations.csv',quote = F,row.names = F)


##### Tabularize all the deleterious SNPs and the genes they are present in.

deleterious_mutations_files <- list.files(pathpattern = '*_del_mutations')
impacted_snps <- c()
for (k in 1:length(deleterious_mutations_files))
{
  
  x <- read.csv(deleterious_mutations_files[k],header = TRUE)
  if (is.numeric(gsub('chr','',x$CHROM))==TRUE)
  {
    x$CHROM <- paste0('chr',as.roman(as.numeric(gsub('chr','',x$CHROM))))
    impacted_snps <- rbind(impacted_snps,x[,match(c('CHROM','POS','ANN....GENE'),colnames(x))])
  }
  else
  {
    impacted_snps <- rbind(impacted_snps,x[,match(c('CHROM','POS','ANN....GENE'),colnames(x))])
  }
  
}


impacted_snps$CHROM <- paste0('chr',utils::as.roman(gsub('chr','',impacted_snps$CHROM)))
write.table(impacted_snps,'Snps_genes.txt', row.names = F, quote = F, col.names = F)
